# Supplementary material for: Systematic genetics and single‐cell imaging reveal widespread morphological pleiotropy and cell‐to‐cell variability
Source: Mol Syst Biol. 2020 Feb 17;16(2):e9243. doi: 10.15252/msb.20199243 (PMC7025093; doi:10.15252/msb.20199243)
Supplement: Supplementary file 2 — Table EV1 [file MSB-16-e9243-s002.xlsx]

## Sheet: Legend
Table EV1 List of CellProfiler features and positive controls for each marker and screen type, information on training set size and 2NN accuracy. Related to Figure 1, Figure EV1, and Figure EV2.
For details see Methods sections “Selection of positive controls” and “Single cell labeling and classification”.
Markers
vacuole	vacuole
LE	late endosome
coat	cortical actin patch – coat
actin	cortical actin patch – actin
CellProfiler_features
compartment_morphology_features	list of CellProfiler features used in the analyses of compartment morphology (see also Methods section "Image pre-processing, object segmentation and quantitative feature extraction")
quality_control_features	list of CellProfiler features used for quality control purposes (filtering of badly segmented cells; see also Methods section "Cell quality control")
_chnl	feature extracted from the tagged compartment image
_dex	feature extracted from the Dextran Alexa Fluor 647 image
Penetrance_positive_controls
Screen	Genome-wide or Secondary screen (refer to the Methods section for details)
Manual_penetrance_bin	fraction of cells with non-WT phenotype; based on visual inspection of micrographs
Mutant phenotype training set	single cells were used for the training set for the specified phenotype(s) (NOTE: single cells from additional strains were used for the training sets; for details see the online supplemental information)
Phenotype_labeled_cells_and_2NNaccuracy
Screen	Genome-wide or Secondary screen (refer to the Methods section for details)
Labeled cells	number of labeled single cells for the 2NN training set
2NN_Accuracy	classification accuracy
Mean prediction probability	mean single-cell prediction probability
Phenotype_references
references used to compile a list of aberrant morphological phenotypes and positive controls (list of references is not exhaustive)
2NN_methods_comparison
value	measurement being compared (penetrance, or specific phenotype fraction)
PCC	Pearson correlation coefficient
Methods:
2NN	5-fold cross-validation splits, each split is trained with 10 separate 2NNs with random initializations to get the performance calculation. All the labeled cells are used to train 10 separate 2NNs with random initializations and the entire dataset of unlabeled cells are assigned with a phenotype with the highest average probability across the 10 2NNs.
2NN – CV x 1	5-fold cross-validation splits, each split is trained with 10 separate 2NNs with random initializations to get the performance calculation and the entire dataset of unlabeled cells are assigned with a phenotype with the highest average probability across these 50 2NNs.
2NN – CV x 10	10 independent runs of 5-fold cross-validation splits, is trained with a 2NN to get the performance calculation and the entire dataset of unlabeled cells are assigned with a phenotype with the highest average probability across these 50 2NNs.

## Sheet: CellProfiler_features
compartment_morphology_features		quality_control_features
cell_areashape_area		cell_areashape_area
cell_intensity_integratedintensityedge_chnl		cell_areashape_extent
cell_intensity_integratedintensity_chnl		cell_areashape_formfactor
cell_intensity_lowerquartileintensity_chnl		cell_areashape_solidity
cell_intensity_massdisplacement_chnl		cell_intensity_maxintensity_dex
cell_intensity_maxintensityedge_chnl		cell_intensity_meanintensity_dex
cell_intensity_maxintensity_chnl		cell_children_cmp_count
cell_intensity_meanintensityedge_chnl		cell_areashape_perimeter
cell_intensity_meanintensity_chnl
cell_intensity_medianintensity_chnl
cell_intensity_minintensityedge_chnl
cell_intensity_minintensity_chnl
cell_intensity_stdintensityedge_chnl
cell_intensity_stdintensity_chnl
cell_intensity_upperquartileintensity_chnl
cell_texture_angularsecondmoment_chnl_3_0
cell_texture_angularsecondmoment_chnl_3_135
cell_texture_angularsecondmoment_chnl_3_45
cell_texture_angularsecondmoment_chnl_3_90
cell_texture_contrast_chnl_3_0
cell_texture_contrast_chnl_3_135
cell_texture_contrast_chnl_3_45
cell_texture_contrast_chnl_3_90
cell_texture_correlation_chnl_3_0
cell_texture_correlation_chnl_3_135
cell_texture_correlation_chnl_3_45
cell_texture_correlation_chnl_3_90
cell_texture_differenceentropy_chnl_3_0
cell_texture_differenceentropy_chnl_3_135
cell_texture_differenceentropy_chnl_3_45
cell_texture_differenceentropy_chnl_3_90
cell_texture_differencevariance_chnl_3_0
cell_texture_differencevariance_chnl_3_135
cell_texture_differencevariance_chnl_3_45
cell_texture_differencevariance_chnl_3_90
cell_texture_entropy_chnl_3_0
cell_texture_entropy_chnl_3_135
cell_texture_entropy_chnl_3_45
cell_texture_entropy_chnl_3_90
cell_texture_gabor_chnl_3
cell_texture_infomeas1_chnl_3_0
cell_texture_infomeas1_chnl_3_135
cell_texture_infomeas1_chnl_3_45
cell_texture_infomeas1_chnl_3_90
cell_texture_infomeas2_chnl_3_0
cell_texture_infomeas2_chnl_3_135
cell_texture_infomeas2_chnl_3_45
cell_texture_infomeas2_chnl_3_90
cell_texture_inversedifferencemoment_chnl_3_0
cell_texture_inversedifferencemoment_chnl_3_135
cell_texture_inversedifferencemoment_chnl_3_45
cell_texture_inversedifferencemoment_chnl_3_90
cell_texture_sumaverage_chnl_3_0
cell_texture_sumaverage_chnl_3_135
cell_texture_sumaverage_chnl_3_45
cell_texture_sumaverage_chnl_3_90
cell_texture_sumentropy_chnl_3_0
cell_texture_sumentropy_chnl_3_135
cell_texture_sumentropy_chnl_3_45
cell_texture_sumentropy_chnl_3_90
cell_texture_sumvariance_chnl_3_0
cell_texture_sumvariance_chnl_3_135
cell_texture_sumvariance_chnl_3_45
cell_texture_sumvariance_chnl_3_90
cell_texture_variance_chnl_3_0
cell_texture_variance_chnl_3_135
cell_texture_variance_chnl_3_45
cell_texture_variance_chnl_3_90
cytoplasm_intensity_integratedintensityedge_chnl
cytoplasm_intensity_integratedintensity_chnl
cytoplasm_intensity_lowerquartileintensity_chnl
cytoplasm_intensity_massdisplacement_chnl
cytoplasm_intensity_maxintensityedge_chnl
cytoplasm_intensity_maxintensity_chnl
cytoplasm_intensity_meanintensityedge_chnl
cytoplasm_intensity_meanintensity_chnl
cytoplasm_intensity_medianintensity_chnl
cytoplasm_intensity_minintensityedge_chnl
cytoplasm_intensity_minintensity_chnl
cytoplasm_intensity_stdintensityedge_chnl
cytoplasm_intensity_stdintensity_chnl
cytoplasm_intensity_upperquartileintensity_chnl
cytoplasm_texture_angularsecondmoment_chnl_3_0
cytoplasm_texture_angularsecondmoment_chnl_3_135
cytoplasm_texture_angularsecondmoment_chnl_3_45
cytoplasm_texture_angularsecondmoment_chnl_3_90
cytoplasm_texture_contrast_chnl_3_0
cytoplasm_texture_contrast_chnl_3_135
cytoplasm_texture_contrast_chnl_3_45
cytoplasm_texture_contrast_chnl_3_90
cytoplasm_texture_correlation_chnl_3_0
cytoplasm_texture_correlation_chnl_3_135
cytoplasm_texture_correlation_chnl_3_45
cytoplasm_texture_correlation_chnl_3_90
cytoplasm_texture_differenceentropy_chnl_3_0
cytoplasm_texture_differenceentropy_chnl_3_135
cytoplasm_texture_differenceentropy_chnl_3_45
cytoplasm_texture_differenceentropy_chnl_3_90
cytoplasm_texture_differencevariance_chnl_3_0
cytoplasm_texture_differencevariance_chnl_3_135
cytoplasm_texture_differencevariance_chnl_3_45
cytoplasm_texture_differencevariance_chnl_3_90
cytoplasm_texture_entropy_chnl_3_0
cytoplasm_texture_entropy_chnl_3_135
cytoplasm_texture_entropy_chnl_3_45
cytoplasm_texture_entropy_chnl_3_90
cytoplasm_texture_gabor_chnl_3
cytoplasm_texture_infomeas1_chnl_3_0
cytoplasm_texture_infomeas1_chnl_3_135
cytoplasm_texture_infomeas1_chnl_3_45
cytoplasm_texture_infomeas1_chnl_3_90
cytoplasm_texture_infomeas2_chnl_3_0
cytoplasm_texture_infomeas2_chnl_3_135
cytoplasm_texture_infomeas2_chnl_3_45
cytoplasm_texture_infomeas2_chnl_3_90
cytoplasm_texture_inversedifferencemoment_chnl_3_0
cytoplasm_texture_inversedifferencemoment_chnl_3_135
cytoplasm_texture_inversedifferencemoment_chnl_3_45
cytoplasm_texture_inversedifferencemoment_chnl_3_90
cytoplasm_texture_sumaverage_chnl_3_0
cytoplasm_texture_sumaverage_chnl_3_135
cytoplasm_texture_sumaverage_chnl_3_45
cytoplasm_texture_sumaverage_chnl_3_90
cytoplasm_texture_sumentropy_chnl_3_0
cytoplasm_texture_sumentropy_chnl_3_135
cytoplasm_texture_sumentropy_chnl_3_45
cytoplasm_texture_sumentropy_chnl_3_90
cytoplasm_texture_sumvariance_chnl_3_0
cytoplasm_texture_sumvariance_chnl_3_135
cytoplasm_texture_sumvariance_chnl_3_45
cytoplasm_texture_sumvariance_chnl_3_90
cytoplasm_texture_variance_chnl_3_0
cytoplasm_texture_variance_chnl_3_135
cytoplasm_texture_variance_chnl_3_45
cytoplasm_texture_variance_chnl_3_90
cmp_areashape_area
cmp_areashape_compactness
cmp_areashape_eccentricity
cmp_areashape_extent
cmp_areashape_formfactor
cmp_areashape_majoraxislength
cmp_areashape_maxferetdiameter
cmp_areashape_maximumradius
cmp_areashape_meanradius
cmp_areashape_medianradius
cmp_areashape_minferetdiameter
cmp_areashape_minoraxislength
cmp_areashape_perimeter
cmp_areashape_solidity
cmp_intensity_integratedintensityedge_chnl
cmp_intensity_integratedintensity_chnl
cmp_intensity_lowerquartileintensity_chnl
cmp_intensity_massdisplacement_chnl
cmp_intensity_maxintensityedge_chnl
cmp_intensity_maxintensity_chnl
cmp_intensity_meanintensityedge_chnl
cmp_intensity_meanintensity_chnl
cmp_intensity_medianintensity_chnl
cmp_intensity_minintensityedge_chnl
cmp_intensity_minintensity_chnl
cmp_intensity_stdintensityedge_chnl
cmp_intensity_stdintensity_chnl
cmp_intensity_upperquartileintensity_chnl
cmp_texture_angularsecondmoment_chnl_3_0
cmp_texture_angularsecondmoment_chnl_3_135
cmp_texture_angularsecondmoment_chnl_3_45
cmp_texture_angularsecondmoment_chnl_3_90
cmp_texture_contrast_chnl_3_0
cmp_texture_contrast_chnl_3_135
cmp_texture_contrast_chnl_3_45
cmp_texture_contrast_chnl_3_90
cmp_texture_correlation_chnl_3_0
cmp_texture_correlation_chnl_3_135
cmp_texture_correlation_chnl_3_45
cmp_texture_correlation_chnl_3_90
cmp_texture_differenceentropy_chnl_3_0
cmp_texture_differenceentropy_chnl_3_135
cmp_texture_differenceentropy_chnl_3_45
cmp_texture_differenceentropy_chnl_3_90
cmp_texture_differencevariance_chnl_3_0
cmp_texture_differencevariance_chnl_3_135
cmp_texture_differencevariance_chnl_3_45
cmp_texture_differencevariance_chnl_3_90
cmp_texture_entropy_chnl_3_0
cmp_texture_entropy_chnl_3_135
cmp_texture_entropy_chnl_3_45
cmp_texture_entropy_chnl_3_90
cmp_texture_gabor_chnl_3
cmp_texture_infomeas1_chnl_3_0
cmp_texture_infomeas1_chnl_3_135
cmp_texture_infomeas1_chnl_3_45
cmp_texture_infomeas1_chnl_3_90
cmp_texture_infomeas2_chnl_3_0
cmp_texture_infomeas2_chnl_3_135
cmp_texture_infomeas2_chnl_3_45
cmp_texture_infomeas2_chnl_3_90
cmp_texture_inversedifferencemoment_chnl_3_0
cmp_texture_inversedifferencemoment_chnl_3_135
cmp_texture_inversedifferencemoment_chnl_3_45
cmp_texture_inversedifferencemoment_chnl_3_90
cmp_texture_sumaverage_chnl_3_0
cmp_texture_sumaverage_chnl_3_135
cmp_texture_sumaverage_chnl_3_45
cmp_texture_sumaverage_chnl_3_90
cmp_texture_sumentropy_chnl_3_0
cmp_texture_sumentropy_chnl_3_135
cmp_texture_sumentropy_chnl_3_45
cmp_texture_sumentropy_chnl_3_90
cmp_texture_sumvariance_chnl_3_0
cmp_texture_sumvariance_chnl_3_135
cmp_texture_sumvariance_chnl_3_45
cmp_texture_sumvariance_chnl_3_90
cmp_texture_variance_chnl_3_0
cmp_texture_variance_chnl_3_135
cmp_texture_variance_chnl_3_45
cmp_texture_variance_chnl_3_90
cell_children_cmp_count
area_cmp_per_cell_calc
cmp_feret_ratio_calc

## Sheet: Penetrance_positive_controls
Marker	Screen	ORF	Name	Allele	StrainID	Manual_penetrance_bin	Mutant phenotype training set
actin	Genome-wide	YNL084C	END3		DMA-SLOW331	40-60	decreased patch number
actin	Genome-wide	YDR276C	PMP3		DMA1024	40-60	depolarized patches
actin	Genome-wide	YDR388W	RVS167		DMA1128	80-100	depolarized patches
actin	Genome-wide	YBL047C	EDE1		DMA126	20-40	decreased patch number
actin	Genome-wide	YER155C	BEM2		DMA1444	20-40	bright patches; decreased patch number; depolarized patches
actin	Genome-wide	YIL034C	CAP2		DMA2258	40-60	bright patches
actin	Genome-wide	YKL007W	CAP1		DMA2738	40-60	bright patches
actin	Genome-wide	YNL079C	TPM1		DMA3988	40-60	aggregate; bright patches; depolarized patches
actin	Genome-wide	YNL098C	RAS2		DMA4019	40-60	decreased patch number; depolarized patches
actin	Genome-wide	YPR173C	VPS4		DMA5159	20-40
actin	Genome-wide	YDR159W	SAC3		DMA960	40-60	decreased patch number
actin	Genome-wide	YFL039C	ACT1	act1-136	TSA142	80-100	decreased patch number
actin	Genome-wide	YAL041W	CDC24	cdc24-11	TSA148	80-100	depolarized patches
actin	Genome-wide	YAL041W	CDC24	cdc24-4	TSA149	80-100	decreased patch number; depolarized patches
actin	Genome-wide	YBR160W	CDC28	cdc28-4	TSA150	80-100
actin	Genome-wide	YBR109C	CMD1	cmd1-1	TSA154	40-60	decreased patch number; depolarized patches
actin	Genome-wide	YBR160W	CDC28	cdc28-1	TSA174	80-100
actin	Genome-wide	YLR088W	GAA1	gaa1-ts	TSA207	80-100	aggregate; bright patches; decreased patch number
actin	Genome-wide	YOR181W	LAS17	las17-14	TSA230	80-100	decreased patch number; depolarized patches
actin	Genome-wide	YBR102C	EXO84	exo84-102	TSA24	60-80
actin	Genome-wide	YJR065C	ARP3	arp3-f306g	TSA299	40-60	aggregate; depolarized patches
actin	Genome-wide	YAL041W	CDC24	cdc24-5	TSA304	80-100	decreased patch number; depolarized patches
actin	Genome-wide	YFL005W	SEC4	sec4-8	TSA307	60-80	depolarized patches
actin	Genome-wide	YOR326W	MYO2	myo2-16	TSA337	60-80	aggregate; bright patches; depolarized patches
actin	Genome-wide	YPR055W	SEC8	sec8-6	TSA364	80-100	decreased patch number; depolarized patches
actin	Genome-wide	YGL233W	SEC15	sec15-1	TSA40	20-40	depolarized patches
actin	Genome-wide	YAL041W	CDC24	cdc24-1	TSA408	80-100	depolarized patches
actin	Genome-wide	YAL041W	CDC24	cdc24-3	TSA412	20-40	aggregate; decreased patch number; depolarized patches
actin	Genome-wide	YDR182W	CDC1	cdc1-2	TSA413	40-60	decreased patch number; depolarized patches
actin	Genome-wide	YAL041W	CDC24	cdc24-h	TSA42	60-80	bright patches; depolarized patches
actin	Genome-wide	YER008C	SEC3	sec3-2	TSA43	60-80	aggregate; depolarized patches
actin	Genome-wide	YNR035C	ARC35	arc35-5	TSA470	80-100	depolarized patches
actin	Genome-wide	YLR166C	SEC10	sec10-2	TSA63	60-80	decreased patch number; depolarized patches
actin	Genome-wide	YER093C	TSC11	tsc11-1	TSA658	60-80	bright patches; depolarized patches
actin	Genome-wide	YER093C	TSC11	tsc11-1	TSA658	60-80	bright patches; depolarized patches
actin	Genome-wide	YER093C	TSC11	tsc11-7	TSA659	80-100	bright patches; decreased patch number
actin	Genome-wide	YDL029W	ARP2	arp2-14	TSA886	40-60	decreased patch number; depolarized patches
actin	Genome-wide	YJR065C	ARP3	arp3-31	TSA894	20-40	bright patches; decreased patch number; depolarized patches
actin	Genome-wide	YFL039C	ACT1	act1-108	TSA904	80-100	decreased patch number
actin	Secondary	YNL084C	END3		DMA-SLOW331	40-60	decreased patch number
actin	Secondary	YBL047C	EDE1		DMA126	20-40	decreased patch number
actin	Secondary	YIL034C	CAP2		DMA2258	60-80	bright patches
actin	Secondary	YJL020C	BBC1		DMA2456	40-60
actin	Secondary	YKL007W	CAP1		DMA2738	60-80
actin	Secondary	YNL079C	TPM1	tpm1-supp1	DMA3988	60-80	aggregate; bright patches
actin	Secondary	YDR159W	SAC3		DMA960	40-60
actin	Secondary	YBR234C	ARC40	arc40-5001	TSA1070	80-100
actin	Secondary	YPR055W	SEC8	sec8-9	TSA122	80-100
actin	Secondary	YFL039C	ACT1	act1-4	TSA138	60-80
actin	Secondary	YFL039C	ACT1	act1-136	TSA142	80-100	decreased patch number
actin	Secondary	YBR160W	CDC28	cdc28-4	TSA150	80-100
actin	Secondary	YBR160W	CDC28	cdc28-1	TSA174	80-100
actin	Secondary	YLR459W	GAB1	gab1-1	TSA200	60-80
actin	Secondary	YLR459W	GAB1	gab1-3	TSA202	40-60
actin	Secondary	YFL039C	ACT1	act1-132	TSA216	40-60
actin	Secondary	YOR181W	LAS17	las17-14	TSA230	80-100	decreased patch number; depolarized patches
actin	Secondary	YFL005W	SEC4	sec4-8	TSA307	80-100	depolarized patches
actin	Secondary	YOR326W	MYO2	myo2-16	TSA337	60-80
actin	Secondary	YPR055W	SEC8	sec8-6	TSA364	80-100
actin	Secondary	YGL233W	SEC15	sec15-1	TSA40	40-60	depolarized patches
actin	Secondary	YER008C	SEC3	sec3-2	TSA43	40-60
actin	Secondary	YNR035C	ARC35	arc35-5	TSA470	60-80	depolarized patches
actin	Secondary	YBL105C	PKC1	pkc1-2	TSA538	20-40
actin	Secondary	YBL105C	PKC1	pkc1-3	TSA541	20-40
actin	Secondary	YFL038C	YPT1	ypt1-3	TSA591	60-80	aggregate; decreased patch number
actin	Secondary	YLR166C	SEC10	sec10-2	TSA63	60-80	depolarized patches
actin	Secondary	YER093C	TSC11	tsc11-1	TSA658	40-60	aggregate; decreased patch number; depolarized patches
actin	Secondary	YER093C	TSC11	tsc11-7	TSA659	60-80	bright patches
actin	Secondary	YNL138W	SRV2	srv2-ts	TSA675	60-80	depolarized patches
actin	Secondary	YDL029W	ARP2	arp2-14	TSA886	80-100	decreased patch number; depolarized patches
actin	Secondary	YFL039C	ACT1	act1-108	TSA904	80-100	decreased patch number
actin	Secondary	YFL039C	ACT1	act1-105	TSA909	80-100
coat	Genome-wide	YCR094W	CDC50		DMA-SLOW58	40-60
coat	Genome-wide	YDR276C	PMP3		DMA1024	60-80	increased patch number
coat	Genome-wide	YDR388W	RVS167		DMA1128	40-60	increased patch number
coat	Genome-wide	YBL047C	EDE1		DMA126	40-60	aggregate; decreased patch number
coat	Genome-wide	YER155C	BEM2		DMA1444	40-60	decreased patch number; depolarized patches; increased patch number
coat	Genome-wide	YIL034C	CAP2		DMA2258	40-60
coat	Genome-wide	YIL095W	PRK1		DMA2329	20-40	aggregate
coat	Genome-wide	YKL007W	CAP1		DMA2738	40-60
coat	Genome-wide	YLR006C	SSK1		DMA3098	40-60	decreased patch number
coat	Genome-wide	YLR119W	SRN2		DMA3215	40-60
coat	Genome-wide	YPR173C	VPS4		DMA5159	60-80	aggregate
coat	Genome-wide	YCR088W	ABP1		DMA590	40-60	aggregate
coat	Genome-wide	YBR234C	ARC40	arc40-5001	TSA1070	80-100	increased patch number
coat	Genome-wide	YFL039C	ACT1	act1-4	TSA138	80-100	aggregate; increased patch number
coat	Genome-wide	YFL039C	ACT1	act1-136	TSA142	80-100	increased patch number
coat	Genome-wide	YBR160W	CDC28	cdc28-4	TSA150	60-80	aggregate; decreased patch number; depolarized patches
coat	Genome-wide	YBR109C	CMD1	cmd1-1	TSA154	80-100	depolarized patches; increased patch number
coat	Genome-wide	YOR181W	LAS17	las17-14	TSA230	80-100	increased patch number
coat	Genome-wide	YLL050C	COF1	cof1-5	TSA234	80-100	increased patch number
coat	Genome-wide	YLL050C	COF1	cof1-8	TSA248	80-100	increased patch number
coat	Genome-wide	YLR229C	CDC42	cdc42-1	TSA26	20-40	aggregate; decreased patch number; depolarized patches
coat	Genome-wide	YJR065C	ARP3	arp3-g302y	TSA296	80-100
coat	Genome-wide	YFL005W	SEC4	sec4-8	TSA307	60-80	aggregate; decreased patch number
coat	Genome-wide	YLR268W	SEC22	sec22-1	TSA313	60-80	aggregate; decreased patch number
coat	Genome-wide	YIR006C	PAN1	pan1-4	TSA353	60-80
coat	Genome-wide	YDR164C	SEC1	sec1-1	TSA36	80-100
coat	Genome-wide	YAL041W	CDC24	cdc24-1	TSA408	80-100	depolarized patches
coat	Genome-wide	YAL041W	CDC24	cdc24-2	TSA410	40-60	decreased patch number
coat	Genome-wide	YER008C	SEC3	sec3-2	TSA43	80-100	aggregate; decreased patch number; depolarized patches
coat	Genome-wide	YNR035C	ARC35	arc35-5	TSA470	80-100	increased patch number
coat	Genome-wide	YLR166C	SEC10	sec10-2	TSA63	60-80	aggregate; decreased patch number; depolarized patches
coat	Genome-wide	YER093C	TSC11	tsc11-7	TSA659	60-80	aggregate; decreased patch number; increased patch number
coat	Genome-wide	YFL039C	ACT1	act1-124	TSA72	60-80	increased patch number
coat	Genome-wide	YDL029W	ARP2	arp2-14	TSA886	80-100	increased patch number
coat	Genome-wide	YJR065C	ARP3	arp3-31	TSA894	20-40	aggregate; depolarized patches; increased patch number
coat	Genome-wide	YFL039C	ACT1	act1-108	TSA904	80-100	increased patch number
coat	Genome-wide	YGL097W	SRM1	srm1-ts	TSA955	40-60	aggregate; decreased patch number
coat	Secondary	YNL084C	END3		DMA-SLOW331	80-100	decreased patch number
coat	Secondary	YCR094W	CDC50		DMA-SLOW58	60-80	aggregate; depolarized patches
coat	Secondary	YBL047C	EDE1		DMA126	60-80	decreased patch number
coat	Secondary	YGR206W	MVB12		DMA1960	40-60	aggregate
coat	Secondary	YLR370C	ARC18	arc18-supp1	DMA3400	40-60
coat	Secondary	YNR006W	VPS27		DMA4211	60-80
coat	Secondary	YPR173C	VPS4		DMA5159	60-80	aggregate
coat	Secondary	YCR088W	ABP1		DMA590	20-40	aggregate
coat	Secondary	YBR234C	ARC40	arc40-5001	TSA1070	80-100	increased patch number
coat	Secondary	YFL039C	ACT1	act1-4	TSA138	60-80
coat	Secondary	YFL039C	ACT1	act1-136	TSA142	80-100
coat	Secondary	YAL041W	CDC24	cdc24-11	TSA148	40-60
coat	Secondary	YBR160W	CDC28	cdc28-4	TSA150	60-80
coat	Secondary	YBR109C	CMD1	cmd1-8	TSA157	40-60	depolarized patches; increased patch number
coat	Secondary	YDL102W	POL3	cdc2-7	TSA17	40-60
coat	Secondary	YOR181W	LAS17	las17-14	TSA230	80-100
coat	Secondary	YLL050C	COF1	cof1-5	TSA234	20-40
coat	Secondary	YFL005W	SEC4	sec4-8	TSA307	80-100	aggregate; decreased patch number; depolarized patches
coat	Secondary	YOR326W	MYO2	myo2-16	TSA337	60-80	depolarized patches
coat	Secondary	YDR164C	SEC1	sec1-1	TSA36	60-80
coat	Secondary	YAL041W	CDC24	cdc24-1	TSA408	60-80	depolarized patches
coat	Secondary	YNR035C	ARC35	arc35-5	TSA470	80-100
coat	Secondary	YLR166C	SEC10	sec10-2	TSA63	40-60	aggregate; depolarized patches
coat	Secondary	YER093C	TSC11	tsc11-7	TSA659	60-80	aggregate; depolarized patches; increased patch number
coat	Secondary	YER093C	TSC11	tsc11-5	TSA811	60-80
coat	Secondary	YDL029W	ARP2	arp2-14	TSA886	80-100	increased patch number
coat	Secondary	YFL039C	ACT1	act1-159	TSA910	80-100	increased patch number
coat	Secondary	YGL097W	SRM1	srm1-ts	TSA955	80-100	aggregate; decreased patch number; depolarized patches; increased patch number
LE	Genome-wide	YKL002W	DID4		DMA-SLOW230	40-60	condensed; membrane
LE	Genome-wide	YJR102C	VPS25		DMA-SLOW236	60-80
LE	Genome-wide	YLR417W	VPS36		DMA-SLOW298	80-100	condensed
LE	Genome-wide	YPL002C	SNF8		DMA-SLOW382	80-100	condensed
LE	Genome-wide	YPL084W	BRO1		DMA-SLOW392	40-60	condensed; membrane
LE	Genome-wide	YPL065W	VPS28		DMA-SLOW395	40-60
LE	Genome-wide	YCL008C	STP22		DMA-SLOW46	40-60
LE	Genome-wide	YDR069C	DOA4		DMA-SLOW83	20-40
LE	Genome-wide	YDR486C	VPS60		DMA1207	40-60	condensed
LE	Genome-wide	YGL124C	MON1		DMA1674	40-60	fragmented
LE	Genome-wide	YHL002W	HSE1		DMA2033	20-40	condensed; fragmented; membrane
LE	Genome-wide	YHR012W	VPS29		DMA2078	40-60	condensed; fragmented
LE	Genome-wide	YJL154C	VPS35		DMA2534	20-40	fragmented
LE	Genome-wide	YKL041W	VPS24		DMA2763	60-80	condensed; fragmented
LE	Genome-wide	YBR131W	CCZ1		DMA294	40-60	condensed; fragmented; membrane
LE	Genome-wide	YLR360W	VPS38		DMA3386	60-80	membrane
LE	Genome-wide	YML001W	YPT7		DMA3511	80-100	fragmented
LE	Genome-wide	YNR006W	VPS27		DMA4211	40-60
LE	Genome-wide	YOR069W	VPS5		DMA4477	60-80	fragmented
LE	Genome-wide	YOR132W	VPS17		DMA4559	40-60
LE	Genome-wide	YPR173C	VPS4		DMA5159	80-100	condensed; fragmented
LE	Genome-wide	YDL077C	VAM6		DMA649	80-100	fragmented
LE	Genome-wide	YDR080W	VPS41		DMA883	80-100	fragmented
LE	Genome-wide	YFL039C	ACT1	act1-101	TSA136	40-60	fragmented
LE	Genome-wide	YFL039C	ACT1	act1-105	TSA909	40-60
LE	Secondary	YDR456W	NHX1		DMA-SLOW114	40-60
LE	Secondary	YKL002W	DID4		DMA-SLOW230	60-80	condensed
LE	Secondary	YJR102C	VPS25		DMA-SLOW236	80-100
LE	Secondary	YLR417W	VPS36		DMA-SLOW298	80-100	condensed
LE	Secondary	YPL002C	SNF8		DMA-SLOW382	80-100	condensed
LE	Secondary	YDR069C	DOA4		DMA-SLOW83	20-40
LE	Secondary	YEL013W	VAC8		DMA1262	60-80	fragmented
LE	Secondary	YGL124C	MON1		DMA1674	80-100	fragmented
LE	Secondary	YHR012W	VPS29		DMA2078	60-80	fragmented
LE	Secondary	YJL154C	VPS35		DMA2534	60-80	fragmented
LE	Secondary	YKL041W	VPS24		DMA2763	60-80	condensed
LE	Secondary	YLL006W	MMM1		DMA3031	80-100	membrane
LE	Secondary	YLR262C	YPT6		DMA3304	80-100	condensed; fragmented
LE	Secondary	YML001W	YPT7		DMA3511	80-100	fragmented
LE	Secondary	YNR006W	VPS27		DMA4211	40-60
LE	Secondary	YOR069W	VPS5		DMA4477	80-100	fragmented
LE	Secondary	YOR106W	VAM3		DMA4531	80-100	fragmented
LE	Secondary	YOR132W	VPS17		DMA4559	60-80
LE	Secondary	YPR173C	VPS4		DMA5159	80-100	condensed
LE	Secondary	YDL077C	VAM6		DMA649	80-100	fragmented
LE	Secondary	YDR080W	VPS41		DMA883	80-100	fragmented
LE	Secondary	YFL039C	ACT1	act1-101	TSA136	40-60
LE	Secondary	YFL039C	ACT1	act1-4	TSA138	40-60
LE	Secondary	YNR026C	SEC12	sec12-1	TSA305	40-60
LE	Secondary	YFL005W	SEC4	sec4-8	TSA307	80-100	fragmented
LE	Secondary	YIL068C	SEC6	sec6-4	TSA38	80-100
LE	Secondary	YPL076W	GPI2	gpi2-774	TSA463	60-80
LE	Secondary	YLR208W	SEC13	sec13-1	TSA52	40-60
LE	Secondary	YMR197C	VTI1	vti1-2	TSA634	60-80
LE	Secondary	YFL039C	ACT1	act1-124	TSA72	40-60
vacuole	Genome-wide	YDR484W	VPS52		DMA-SLOW110	40-60
vacuole	Genome-wide	YEL027W	VMA3		DMA-SLOW126	80-100	V-ATPase defect
vacuole	Genome-wide	YGR020C	VMA7		DMA-SLOW179	80-100	V-ATPase defect
vacuole	Genome-wide	YKL119C	VPH2		DMA-SLOW248	80-100	V-ATPase defect
vacuole	Genome-wide	YLR025W	SNF7		DMA-SLOW254	20-40	class E
vacuole	Genome-wide	YLR447C	VMA6		DMA-SLOW296	80-100	V-ATPase defect
vacuole	Genome-wide	YPL002C	SNF8		DMA-SLOW382	20-40	class E
vacuole	Genome-wide	YPL084W	BRO1		DMA-SLOW392	20-40	class E
vacuole	Genome-wide	YPL065W	VPS28		DMA-SLOW395	20-40	class E; multilobed
vacuole	Genome-wide	YPL234C	VMA11		DMA-SLOW405	80-100	V-ATPase defect
vacuole	Genome-wide	YCL008C	STP22		DMA-SLOW46	20-40	class E; multilobed
vacuole	Genome-wide	YEL013W	VAC8		DMA1262	40-60	multilobed
vacuole	Genome-wide	YFR019W	FAB1		DMA1552	80-100	enlarged
vacuole	Genome-wide	YGL124C	MON1		DMA1674	80-100	fragmented
vacuole	Genome-wide	YGL212W	VAM7		DMA1732	80-100	fragmented
vacuole	Genome-wide	YGR105W	VMA21		DMA1867	80-100	V-ATPase defect
vacuole	Genome-wide	YKL048C	ELM1		DMA2781	40-60
vacuole	Genome-wide	YBR131W	CCZ1		DMA294	80-100	fragmented
vacuole	Genome-wide	YLR119W	SRN2		DMA3215	40-60	class E; multilobed
vacuole	Genome-wide	YLR181C	VTA1		DMA3244	20-40	class E; multilobed
vacuole	Genome-wide	YLR262C	YPT6		DMA3304	60-80	fragmented; multilobed
vacuole	Genome-wide	YLR337C	VRP1		DMA3380	20-40
vacuole	Genome-wide	YLR360W	VPS38		DMA3386	40-60	class E; enlarged; multilobed
vacuole	Genome-wide	YLR386W	VAC14		DMA3411	80-100	enlarged
vacuole	Genome-wide	YML001W	YPT7		DMA3511	80-100	fragmented
vacuole	Genome-wide	YMR123W	PKR1		DMA3715	80-100	V-ATPase defect
vacuole	Genome-wide	YMR307W	GAS1		DMA3905	60-80	multilobed
vacuole	Genome-wide	YNL054W	VAC7		DMA3984	60-80	class E; enlarged
vacuole	Genome-wide	YNL325C	FIG4		DMA4182	40-60	class E; enlarged
vacuole	Genome-wide	YNR006W	VPS27		DMA4211	40-60	class E
vacuole	Genome-wide	YOR069W	VPS5		DMA4477	80-100	fragmented
vacuole	Genome-wide	YOR132W	VPS17		DMA4559	80-100	fragmented
vacuole	Genome-wide	YPL120W	VPS30		DMA4850	40-60	class E
vacuole	Genome-wide	YCL063W	VAC17		DMA520	40-60	multilobed
vacuole	Genome-wide	YDL077C	VAM6		DMA649	80-100	fragmented
vacuole	Genome-wide	YDL192W	ARF1		DMA784	40-60
vacuole	Genome-wide	YDR080W	VPS41		DMA883	80-100	fragmented
vacuole	Genome-wide	YKR068C	BET3	bet3-5001	TSA1090	60-80	class G
vacuole	Genome-wide	YPL085W	SEC16	sec16-2	TSA119	80-100	class G
vacuole	Genome-wide	YBR160W	CDC28	cdc28-4	TSA150	60-80	enlarged; multilobed
vacuole	Genome-wide	YBR160W	CDC28	cdc28-1	TSA174	60-80
vacuole	Genome-wide	YLR459W	GAB1	gab1-2	TSA201	40-60	multilobed
vacuole	Genome-wide	YFL039C	ACT1	act1-129	TSA223	60-80	multilobed
vacuole	Genome-wide	YNR026C	SEC12	sec12-1	TSA305	60-80	class G
vacuole	Genome-wide	YAL041W	CDC24	cdc24-1	TSA408	40-60	enlarged; multilobed
vacuole	Genome-wide	YBR080C	SEC18	sec18-1	TSA54	80-100	class G
vacuole	Genome-wide	YNR026C	SEC12	sec12-4	TSA60	60-80	class E; class G; fragmented
vacuole	Genome-wide	YMR197C	VTI1	vti1-2	TSA634	80-100	class G
vacuole	Genome-wide	YFL029C	CAK1	cak1-23	TSA650	60-80	multilobed
vacuole	Genome-wide	YNL138W	SRV2	srv2-ts	TSA675	40-60	multilobed
vacuole	Genome-wide	YLR440C	SEC39	sec39-1	TSA725	80-100	class G
vacuole	Genome-wide	YDL195W	SEC31	sec31-1	TSA852	80-100	class G
vacuole	Genome-wide	YCR002C	CDC10	cdc10-5	TSA899	40-60
vacuole	Secondary	YLR025W	SNF7		DMA-SLOW254	40-60	class E
vacuole	Secondary	YPL002C	SNF8		DMA-SLOW382	40-60	class E; multilobed
vacuole	Secondary	YPL065W	VPS28		DMA-SLOW395	20-40	class E; multilobed
vacuole	Secondary	YCL008C	STP22		DMA-SLOW46	20-40	multilobed
vacuole	Secondary	YEL013W	VAC8		DMA1262	60-80
vacuole	Secondary	YFR019W	FAB1	fab1-supp1	DMA1552	60-80	enlarged
vacuole	Secondary	YGL124C	MON1		DMA1674	80-100	fragmented
vacuole	Secondary	YGL212W	VAM7		DMA1732	80-100	fragmented
vacuole	Secondary	YGR105W	VMA21		DMA1867	80-100	V-ATPase defect
vacuole	Secondary	YBR131W	CCZ1		DMA294	80-100	fragmented
vacuole	Secondary	YLR119W	SRN2		DMA3215	40-60	class E; multilobed
vacuole	Secondary	YLR181C	VTA1		DMA3244	20-40	multilobed
vacuole	Secondary	YLR360W	VPS38		DMA3386	40-60	class E
vacuole	Secondary	YLR386W	VAC14		DMA3411	60-80	enlarged
vacuole	Secondary	YML001W	YPT7		DMA3511	80-100	fragmented
vacuole	Secondary	YMR123W	PKR1		DMA3715	80-100	V-ATPase defect
vacuole	Secondary	YNL054W	VAC7		DMA3984	60-80	enlarged
vacuole	Secondary	YNR006W	VPS27		DMA4211	60-80	class E
vacuole	Secondary	YOR069W	VPS5		DMA4477	80-100
vacuole	Secondary	YOR132W	VPS17		DMA4559	80-100	fragmented
vacuole	Secondary	YPL120W	VPS30		DMA4850	40-60	class E
vacuole	Secondary	YCL063W	VAC17		DMA520	40-60	multilobed
vacuole	Secondary	YDL077C	VAM6		DMA649	80-100	fragmented
vacuole	Secondary	YDR080W	VPS41		DMA883	80-100	fragmented
vacuole	Secondary	YKR068C	BET3	bet3-5001	TSA1090	60-80
vacuole	Secondary	YPL085W	SEC16	sec16-2	TSA119	60-80	class G
vacuole	Secondary	YFL039C	ACT1	act1-4	TSA138	40-60	multilobed
vacuole	Secondary	YBR160W	CDC28	cdc28-4	TSA150	60-80	multilobed
vacuole	Secondary	YLR459W	GAB1	gab1-2	TSA201	40-60	multilobed
vacuole	Secondary	YNR026C	SEC12	sec12-1	TSA305	20-40
vacuole	Secondary	YAL041W	CDC24	cdc24-1	TSA408	40-60	multilobed
vacuole	Secondary	YBR080C	SEC18	sec18-1	TSA54	80-100	class G
vacuole	Secondary	YMR197C	VTI1	vti1-2	TSA634	80-100	class G
vacuole	Secondary	YFL029C	CAK1	cak1-23	TSA650	40-60
vacuole	Secondary	YNL138W	SRV2	srv2-ts	TSA675	40-60
vacuole	Secondary	YFL039C	ACT1	act1-124	TSA72	60-80	multilobed
vacuole	Secondary	YLR440C	SEC39	sec39-1	TSA725	60-80	class G

## Sheet: Phenotype_labeled_cells_and_2NN
Marker	Phenotype	Screen	Labeled cells	2NN_Accuracy	Mean prediction probability
actin	aggregate	Genome-wide	35	46	0.711262
actin	aggregate	Secondary	64	72	0.667401
coat	aggregate	Genome-wide	98	68	0.747427
coat	aggregate	Secondary	177	87	0.750586
actin	bright patches	Genome-wide	189	82	0.738124
coat	depolarized	Genome-wide	190	62	0.640077
late endosome	membrane	Genome-wide	203	77	0.69616
actin	decreased number	Genome-wide	213	86	0.801405
coat	decreased number	Genome-wide	294	80	0.815409
actin	depolarized	Genome-wide	335	77	0.748835
vacuole	class E	Genome-wide	338	92	0.711483
coat	increased number	Genome-wide	347	90	0.73439
late endosome	fragmented	Genome-wide	348	92	0.79015
vacuole	enlarged	Genome-wide	353	93	0.745535
late endosome	condensed	Genome-wide	356	95	0.837343
late endosome	WT	Genome-wide	365	93	0.903449
actin	decreased number	Secondary	395	92	0.773773
vacuole	class E	Secondary	405	98	0.751168
coat	depolarized	Secondary	407	78	0.766883
vacuole	V-ATPase defect	Secondary	411	100	0.783763
actin	depolarized	Secondary	418	85	0.725897
vacuole	class G	Secondary	421	96	0.755157
vacuole	multilobed	Secondary	427	92	0.765464
vacuole	enlarged	Secondary	432	99	0.790545
late endosome	membrane	Secondary	461	97	0.822154
late endosome	fragmented	Secondary	466	90	0.789637
late endosome	condensed	Secondary	470	95	0.803472
actin	WT	Secondary	471	87	0.87047
actin	bright patches	Secondary	484	94	0.739767
coat	decreased number	Secondary	501	95	0.771123
coat	WT	Secondary	502	86	0.858925
vacuole	multilobed	Genome-wide	503	91	0.737502
vacuole	fragmented	Secondary	531	93	0.71644
actin	WT	Genome-wide	556	86	0.893422
coat	increased number	Secondary	563	94	0.727741
late endosome	WT	Secondary	587	90	0.909575
vacuole	fragmented	Genome-wide	641	92	0.731219
vacuole	WT	Genome-wide	643	95	0.92322
vacuole	WT	Secondary	664	91	0.923679
vacuole	V-ATPase defect	Genome-wide	666	100	0.890445
vacuole	class G	Genome-wide	760	97	0.697927
coat	WT	Genome-wide	982	91	0.865285

## Sheet: Phenotype_references
Phenotype(s)	Authors	PubMedID
class A/B/C/D/E/F vacuole	Raymond et al., 1992	1493335
bright/increased number of patches/random actin patch distribution	Amatruda et al., 1990	2179733
depolarized actin patches	Novick et al., 1989	2656401
class A/B/C/D/E/F vacuole	Vida and Emr, 1995	7533169
condensed/class E late endosomes	Piper et al., 1995	7593183
depolarized actin patches	Welch and Drubin, 1994	7949419
decreased number of actin patches/depolarized actin patches/increased number of cortical structures	Holtzman et al., 1993	8335689
depolarized actin patches	Moreau et al., 1996	8698808
enlarged vacuole	Wang et al., 1996	8885233
decreased number of actin patches/depolarized actin	Ayscough et al., 1997	9128251
fragmented vacuole	Wada et al., 1997	9202390
aggregate actin patch structures/depolarized actin patches	Winter et al., 1997	9210376
depolarized actin patches	Mulholland et al., 1997	9285820
depolarized actin patches	Homma et al., 1998	9624177
aggregate actin patch structures	Winter et al., 1999	10377407
depolarized actin patches	Saka et al., 2001	11574532
class A/B/C/D/E/F vacuole	Seeley et al., 2002	11907261
aggregate actin patch structures/decreased number of actin patches /depolarized actin patches	Bonangelino et al., 2002	12134085
fragmented/multilobed vacuoles	Bonangelino et al., 2002	12134085
diffused/fragmented/class E late endosome	Babst et al., 2002	12194857
aggregate actin patch structures	Sekiya-Kawasaki et al., 2003	12952930
depolarized actin patches	Aronov et al., 2004	15192110
depolarized actin patches	Ho et al., 2005	15809876
class A/B/C/D/E/F vacuole	Bowers and Stevens, 2005	15913810
decreased number of patches/bright patches/increased number of patches	Kaksonen et al., 2005	16239147
enlarged vacuole	Duex et al., 2006	16492811
aggregate actin patch structures/depolarized actin patches	Gardiner et al., 2007	17286805
decreased number of actin patches	Lambert et al., 2007	17425670
condensed/class E late endosomes	Teis et al., 2008	18854142
depolarized actin patches	Pittman et al., 2009	19095653
bright actin patches	Burston et al., 2009	19506040
diffused/fragmented late endosome	Teis et al., 2010	20134403
depolarized actin patches	Li et al., 2011	21441928
depolarized actin patches	Chaudhry et al., 2013	23135996
aggregate actin patch structures	Toshima et al., 2016	26914139

## Sheet: 2NN_methods_comparison
Marker	Value	Screen	PCC(2NN vs. 2NN – CVx1)	PCC(2NN vs. 2NN – CVx10)	PCC(2NN - CVx1 vs. 2NN – CVx10)
actin	penetrance	Genome-wide	0.931508	0.939427	0.948227
actin	aggregate	Genome-wide	0.830262	0.810299	0.825147
actin	bright patches	Genome-wide	0.904195	0.920289	0.922199
actin	decreased patch number	Genome-wide	0.913628	0.935397	0.933374
actin	depolarized patches	Genome-wide	0.922273	0.930707	0.933461
actin	WT	Genome-wide	0.931508	0.939427	0.948227
vacuole	penetrance	Genome-wide	0.983703	0.986833	0.988692
vacuole	class E	Genome-wide	0.947138	0.95436	0.962152
vacuole	class G	Genome-wide	0.982804	0.983953	0.989269
vacuole	enlarged	Genome-wide	0.980708	0.983136	0.988019
vacuole	highly fragmented	Genome-wide	0.969097	0.973751	0.977465
vacuole	multilobed	Genome-wide	0.960768	0.970807	0.971218
vacuole	V-ATPase defect	Genome-wide	0.98396	0.984291	0.993244
vacuole	WT	Genome-wide	0.983703	0.986833	0.988692
