# Supplementary material for: Systematic genetics and single‐cell imaging reveal widespread morphological pleiotropy and cell‐to‐cell variability
Source: Mol Syst Biol. 2020 Feb 17;16(2):e9243. doi: 10.15252/msb.20199243 (PMC7025093; doi:10.15252/msb.20199243)
Supplement: Supplementary file 3 — Table EV2 [file MSB-16-e9243-s003.xlsx]

## Sheet: Legend
Table EV2 Main results table. Contains data on phenotype, penetrance and threshold information for each screened mutant strain, and consensus morphology mutant lists. Related to Figure 1, Figure 2, Figure 3, and Figure 5.
Markers
vacuole	vacuole
LE	late endosome
coat	cortical actin patch – coat
actin	cortical actin patch – actin
penetrance_phenotype_data Columns
Mean_SMF	SMF = single mutant fitness
Stdev_SMF	SMF standard deviation
secondary_array	1 = strain was included in secondary array; 0 = strain was not included in secondary array
unknown	1 = morphology mutant that is uncharacterized or has no annotated GO biological process
penetrance_rank	rank based on cumulative penetrance across 4 markers (only strains with data for all 4 markers were assigned a rank)
phenotype_rank	rank based on cumulative specific phenotype fraction across 17 mutant phenotypes (only strains with data for all 17 markers were assigned a rank)
*_num_cells	total number of good cells
*_num_wells	total number of imaged wells
*_penetrance	average weighted penetrance
*_hit	1 = identified as a morphology mutant; 0 = not identified as a morphology mutant
*_hit_stringent	1 = stringent specific phenotype mutant (stringent SPM); 0 = not a stringent SPM
*_threshold	calculated threshold
*_threshold_stringent	calculated stringent threshold
For a description of the consensus rule for hit-calling see Methods section “List of consensus morphology mutants”
consensus_penetrance_mutants	lists of ORFs that are penetrance mutants according to the consensus calculation
for each marker, list of ORFs with corresponding penetrance bin
list of all unique ORFs with number of markers the gene mutation affects
consensus_SPMs	lists of ORFs that are specific phenotype mutants (SPMs) according to the consensus calculation
for each marker, list of ORFs with corresponding phenotype
list of all unique ORFs with number of phenotypes the gene mutation causes
consensus_stringentSPMs	lists of ORFs that are stringent specific phenotype mutants (stringent SPMs) according to the consensus calculation
for each marker, list of ORFs with corresponding phenotype
list of all unique ORFs with number of phenotypes the gene mutation causes
consensus_combined_morphology_mutants	combined lists of ORFs that are penetrance mutants and/or SPMs
for each marker, list of ORFs with corresponding type of morphology mutant
"

## Sheet: penetrance_phenotype_data
ORF	Name	Allele	StrainID	Mean_SMF	Stdev_SMF	seccondary_array	unknown	penetrance_rank	phenotype_rank	actin_num_cells	actin_num_wells	actin_penetrance	coat_num_cells	coat_num_wells	coat_penetrance	LE_num_cells	LE_num_wells	LE_penetrance	vacuole_num_cells	vacuole_num_wells	vacuole_penetrance	actin_aggregate	actin_bright_patches	actin_decreased_patch_number	actin_depolarized_patches	actin_none	coat_aggregate	coat_decreased_patch_number	coat_depolarized_patches	coat_increased_patch_number	coat_none	LE_fragmented	LE_membrane	LE_condensed	LE_none	vacuole_class_E	vacuole_enlarged	vacuole_VATPase_defect	vacuole_fragmented	vacuole_class_G	vacuole_multilobed	vacuole_none	actin_penetrance_hit	actin_penetrance_threshold	actin_aggregate_hit	actin_aggregate_hit_stringent	actin_aggregate_threshold	actin_aggregate_threshold_stringent	actin_bright_patches_hit
YAL001C	TFC3	tfc3-g349e	TSA508	0.8285	0.1964	0	0	1998	1926	149	1	27.5168	157	1	28.6624	129	1	17.8295	240	1	17.0833	0.00671141	0.0201342	0.0268456	0.221477	0	0.089172	0.0127389	0.0955414	0.0828025	0.00636943	0.0620155	0.0232558	0.0620155	0.0310078	0.0208333	0.0416667	0.00833333	0.0333333	0.00833333	0.0583333	0	0	31.0285	0	0	0.0798756	0.212449	0
YAL002W	VPS8		DMA23	0.764	0.0773	0	0	482	481	82	3	41.4634	111	4	29.7297	517	5	34.8162	854	6	44.0281	0.0365854	0.0365854	0.0121951	0.329268	0	0.108108	0.045045	0.0540541	0.0810811	0.00900901	0.0909091	0.040619	0.174081	0.0425532	0.0421546	0.0913349	0.0128806	0.14637	0.0854801	0.058548	0.00351288	1	28.9474	0	0	0.0769231	0.210235	0
YAL004W			DMA22	1.009	0.0227	0	0	4961	5017	98	1	7.14286	101	1	14.8515	97	1	18.5567	141	1	17.0213	0	0.0102041	0.0204082	0.0306122	0.0102041	0.00990099	0.0792079	0.039604	0.00990099	0.00990099	0.0412371	0.0412371	0.0618557	0.0412371	0.0212766	0.0283688	0.0070922	0.0425532	0.0141844	0.0567376	0	0	28.9474	0	0	0.0769231	0.210235	0
YAL005C	SSA1		DMA21	1.0405	0.0109	0	0	2168	2340	48	1	16.6667	65	1	21.5385	217	1	30.4147	236	1	20.339	0	0	0	0.166667	0	0.0307692	0.169231	0.0153846	0	0	0.00460829	0.198157	0.0368664	0.0645161	0.0254237	0.0338983	0.0254237	0.0466102	0.00847458	0.0635593	0	0	28.9474	0	0	0.0769231	0.210235	0
YAL007C	ERP2		DMA20	1.026	0.0769	1	0	3161	3062	946	3	13.4171	786	3	20.4858	855	3	26.7176	1213	3	18.5802	0.0102093	0.039839	0.0303704	0.0493076	0.00444444	0.0259753	0.123319	0.0250507	0.02589	0.00462321	0.102827	0.0515406	0.0867838	0.026025	0.0113432	0.0255683	0.00692175	0.0494328	0.0111524	0.0813838	0	0	26.183	0	0	0.050902	0.190719	0
YAL008W	FUN14		DMA19	1.0445	0.0746	1	0	2781	2616	1491	3	22.8902	728	3	24.2405	887	3	22.7145	1441	3	12.7851	0.0344449	0.0461464	0.0591532	0.0859542	0.00320293	0.05132	0.118807	0.0551593	0.0114123	0.00570613	0.0674283	0.0416551	0.0965992	0.0214622	0.0139337	0.0165739	0.00197239	0.0316843	0.00378562	0.0599012	0	0	26.183	0	0	0.050902	0.190719	0
YAL009W	SPO7		DMA-SLOW12	0.9911	0.0795	1	0	1450	1430	494	3	21.7161	444	3	22.8368	524	3	45.3851	1414	3	10.1397	0.00472813	0.0567043	0.0754836	0.0755169	0.00472813	0.0347032	0.117646	0.0608404	0.0133518	0.00182648	0.268788	0.101952	0.0482038	0.0349079	0.0167477	0.00158353	0.00494285	0.0402612	0.00950119	0.0283602	0	0	26.183	0	0	0.050902	0.190719	0
YAL010C	MDM10		DMA18	0.6365	0.2067	0	0						355	1	20	51	1	43.1373	241	1	25.7261						0.028169	0.149296	0.0140845	0.0056338	0.0028169	0.215686	0.0392157	0.117647	0.0588235	0.0165975	0.0788382	0.00829876	0.0995851	0.0124481	0.0414938	0
YAL011W	SWC3		DMA17	0.9	0.1487	0	0	1609	1605	159	3	24.5283	187	3	12.2995	431	3	36.6589	557	3	23.5189	0.0314465	0.0754717	0.0377358	0.100629	0	0.0481283	0.0427807	0.0160428	0.0160428	0	0.143852	0.0348028	0.143852	0.0440835	0.021544	0.0574506	0.00897666	0.0754039	0.005386	0.064632	0.00179533	0	28.9474	0	0	0.0769231	0.210235	0
YAL013W	DEP1		DMA16	0.832	0.1288	1	0	579	568	242	4	24.4327	319	5	33.287	468	5	61.0365	1005	7	19.9873	0.00995025	0.0174129	0.0420459	0.160235	0.0146827	0.0795544	0.10118	0.11827	0.0338663	0	0.0883942	0.0169214	0.477564	0.0274862	0.0187923	0.0230216	0.00714	0.0651137	0.0193725	0.0652671	0.00116523	0	26.183	0	0	0.050902	0.190719	0
YAL014C	SYN8		DMA15	1.0182	0.0989	0	0	3525	3816	64	1	18.75	62	1	14.5161	118	1	24.5763	440	1	18.1818	0	0	0.0625	0.09375	0.03125	0	0.129032	0	0	0.016129	0.0423729	0.0254237	0.161017	0.0169492	0.0272727	0.0340909	0.00909091	0.0590909	0.0113636	0.0386364	0.00227273	0	28.9474	0	0	0.0769231	0.210235	0
YAL015C	NTG1		DMA14	1.0345	0.0176	0	0	848	901	27	1	29.6296	27	1	37.037	116	1	27.5862	244	1	25.8197	0.037037	0.037037	0.111111	0.111111	0	0	0.333333	0.037037	0	0	0.0775862	0.0344828	0.0948276	0.0689655	0.0491803	0.102459	0.00409836	0.0368852	0.00409836	0.057377	0.00409836	0	28.9474	0	0	0.0769231	0.210235	0
YAL016W	TPD3		DMA-SLOW10	0.6888	0.0558	0	0									226	1	35.3982														0.0132743	0.176991	0.115044	0.0486726
YAL017W	PSK1		DMA13	0.9895	0.0227	0	0	1148	1313	38	1	18.4211	47	1	36.1702	88	1	36.3636	208	1	16.8269	0	0	0.0526316	0.131579	0	0	0.340426	0.0212766	0	0	0	0.181818	0.0909091	0.0909091	0.0336538	0.0480769	0.00480769	0.0480769	0.00480769	0.0288462	0	0	28.9474	0	0	0.0769231	0.210235	0
YAL018C	LDS1		DMA35	1.023	0.0603	0	0			76	1	19.7368	76	1	18.4211				404	1	14.8515	0.0263158	0.0263158	0.0526316	0.0789474	0.0131579	0.0526316	0.105263	0.0131579	0.0131579	0					0.0148515	0.0371287	0.00990099	0.039604	0.00990099	0.0371287	0	0	28.9474	0	0	0.0769231	0.210235	0
YAL019W	FUN30		DMA34	0.959	0.1306	1	0	3954	3853	1366	3	15.969	1487	3	22.264	1123	3	22.8574	2727	3	11.3826	0.0303301	0.0158244	0.0529692	0.0580143	0.00255232	0.0478193	0.0771993	0.066181	0.0257826	0.00565771	0.0762814	0.0414087	0.0849123	0.0259713	0.016907	0.0202156	0.000777907	0.0257233	0.0151019	0.0351006	0	0	26.183	0	0	0.050902	0.190719	0
YAL020C	ATS1		DMA33	0.9842	0.0466	0	0	1895	1771	52	1	21.1538	57	1	14.0351	84	1	34.5238	237	1	22.7848	0	0	0.0576923	0.153846	0	0	0.105263	0.0175439	0	0.0175439	0.0714286	0.214286	0.047619	0.0119048	0.021097	0.0253165	0.021097	0.07173	0.0126582	0.0759494	0	0	28.9474	0	0	0.0769231	0.210235	0
YAL021C	CCR4		DMA-SLOW9	0.6131	0.0942	1	0	310	342	101	2	57.4257	315	4	43.894	335	1	43.8806	563	6	30.7299	0.0594059	0.019802	0.0693069	0.39604	0.029703	0.103028	0.0610599	0.0806452	0.179394	0.0148124	0.0119403	0.313433	0.0477612	0.0656716	0.0376467	0.0533003	0.0222247	0.0691672	0.00861925	0.116341	0	1	23.4186	0	0	0.05	0.190042	0
YAL022C	FUN26		DMA32	0.9872	0.0714	0	0	3991	4025	232	1	15.9483	270	1	14.0741	567	3	26.2787	473	2	15.8562	0.0258621	0.0603448	0.00862069	0.0603448	0.00431034	0.0407407	0.0296296	0.0111111	0.0518519	0.00740741	0.0987654	0.0970018	0.0335097	0.0335097	0.0359408	0.0422833	0.00422833	0.0422833	0.00845666	0.02537	0	0	28.9474	0	0	0.0769231	0.210235	0
YAL023C	PMT2		DMA31	1.0708	0.0277	0	0	3783	3968	47	1	12.766	50	1	14	56	1	28.5714	379	1	18.4697	0.0425532	0	0	0.0851064	0	0	0.08	0	0.04	0.02	0.0892857	0	0.160714	0.0357143	0.0316623	0.0158311	0.0105541	0.0501319	0.0105541	0.0659631	0	0	28.9474	0	0	0.0769231	0.210235	0
YAL024C	LTE1		DMA5246	0.946	0.0108	0	0	3698	3830	218	1	18.8073	237	1	18.5654	103	1	27.1845	300	1	10	0.0229358	0.0504587	0.0458716	0.0642202	0.00458716	0.0464135	0.101266	0.021097	0.0168776	0	0.126214	0.0194175	0.0776699	0.0485437	0.0166667	0.00666667	0.00333333	0.02	0	0.0533333	0	0	28.9474	0	0	0.0769231	0.210235	0
YAL025C	MAK16	mak16-5001	TSA1066	0.5532	0.0586	1	0	1807	1713	1938	3	23.865	1220	3	17.1059	919	3	32.2618	2609	3	20.4788	0.0197845	0.167108	0.0326797	0.0151917	0.00388624	0.0286615	0.0377226	0.0356559	0.0650063	0.00401261	0.193927	0.0288343	0.0753011	0.0245553	0.033668	0.0557963	0.00476371	0.0564955	0.00727838	0.0467864	0	0	29.6162	0	0	0.0501889	0.190184	1
YAL026C	DRS2		DMA30	0.692	0.0467	0	0			172	2	15.6977	188	2	19.6809				460	2	18.913	0.0116279	0.0290698	0.0523256	0.0639535	0	0.0425532	0.101064	0.0106383	0.0319149	0.0106383					0.0108696	0.0130435	0.00434783	0.0608696	0	0.1	0	0	28.9474	0	0	0.0769231	0.210235	0
YAL027W	SAW1		DMA29	1.0277	0.039	0	0	1766	1835	21	1	23.8095	24	1	25	108	1	28.7037	303	1	16.8317	0	0.047619	0.047619	0.0952381	0.047619	0.0416667	0.208333	0	0	0	0.0555556	0.0925926	0.12963	0.00925926	0.0165017	0.0660066	0.00330033	0.0462046	0.00330033	0.0330033	0	0	28.9474	0	0	0.0769231	0.210235	0
YAL028W	FRT2		DMA28	0.9822	0.0888	0	0	1851	1907	42	1	19.0476	42	1	21.4286	90	1	31.1111	330	1	21.5152	0	0.047619	0.0714286	0.0714286	0	0.047619	0.142857	0.0238095	0	0	0.0888889	0.0666667	0.1	0.0555556	0.0272727	0.0818182	0.0121212	0.0393939	0.00606061	0.0484848	0	0	28.9474	0	0	0.0769231	0.210235	0
YAL029C	MYO4		DMA27	1.0277	0.0282	0	0	3943	3432	55	1	16.3636	63	1	25.3968	88	1	18.1818	214	1	12.6168	0.0181818	0.0181818	0.0545455	0.0727273	0	0	0.206349	0.031746	0.015873	0	0.0454545	0.0568182	0.0795455	0	0.0233645	0.0327103	0.00934579	0.0280374	0.0046729	0.0280374	0	0	28.9474	0	0	0.0769231	0.210235	0
YAL030W	SNC1		DMA26	1.052	0.046	0	0	2283	2143	19	1	10.5263	17	1	29.4118	78	1	26.9231	310	1	20.6452	0.0526316	0	0.0526316	0	0	0.117647	0.176471	0	0	0	0.0512821	0.0641026	0.128205	0.025641	0.0354839	0.0516129	0.0225806	0.0483871	0	0.0483871	0	0	28.9474	0	0	0.0769231	0.210235	0
YAL031C	GIP4		DMA25	1.0028	0.0864	0	0	4143	4161	246	2	10.9756	306	2	16.6667	395	4	29.6203	1130	4	13.5398	0.0121951	0.0243902	0.0284553	0.0406504	0.00406504	0.0490196	0.0620915	0	0.0555556	0	0.0759494	0.0632911	0.116456	0.0405063	0.0132743	0.0424779	0.00442478	0.0345133	0.00442478	0.0362832	0	0	28.9474	0	0	0.0769231	0.210235	0
YAL034C	FUN19		DMA47	1.003	0.0611	0	0	3462	3396	255	1	10.5882	816	2	20.4657	440	3	30.2273	427	2	15.2225	0.0313725	0.0156863	0.0235294	0.0313725	0.00392157	0.0245098	0.144608	0.0110294	0.0196078	0.00490196	0.0704545	0.161364	0.0431818	0.0272727	0.0117096	0.0351288	0.00936768	0.0491803	0.00234192	0.0444965	0	0	28.9474	0	0	0.0769231	0.210235	0
YAL034W-A	MTW1	mtw1-ts	TSA235	0.8447	0.1529	1	0	552	537	2070	4	25.6617	2007	4	37.9222	2214	6	51.7111	2813	6	26.1229	0.0180984	0.023524	0.04306	0.16519	0.00674505	0.0285314	0.0809302	0.218404	0.047658	0.00369914	0.0333454	0.0200012	0.439149	0.0246157	0.0365768	0.00842581	0.0167541	0.0396359	0.00343955	0.156397	0	0	29.6162	0	0	0.0501889	0.190184	0
YAL035W	FUN12		DMA-SLOW8	0.1676	0.0812	0	0	1276	1255	127	1	12.5984	135	1	14.8148	339	1	25.6637	115	1	51.3043	0.00787402	0.00787402	0.0551181	0.0551181	0	0.0296296	0.0518519	0.0222222	0.037037	0.00740741	0.0117994	0.153392	0.0560472	0.0353982	0.026087	0.026087	0.0434783	0	0.026087	0.391304	0	0	28.9474	0	0	0.0769231	0.210235	0
YAL036C	RBG1		DMA46	1.0055	0.0248	1	0	2048	2050	1559	3	12.9735	1402	3	31.7993	1030	3	29.4734	1657	3	16.2926	0.00474957	0.0319516	0.0459701	0.0436097	0.00345423	0.0467593	0.168319	0.0904358	0.00959923	0.00287977	0.0846208	0.128761	0.0414614	0.0398909	0.0140826	0.0149995	0.00182149	0.0294973	0.00904568	0.0934794	0	0	26.183	0	0	0.050902	0.190719	0
YAL037W			DMA45	1.021	0.0481	1	1	2971	2701	706	3	23.6857	1038	4	25.6117	861	3	18.4126	2861	3	13.1248	0.0620699	0.0556014	0.0500963	0.0661987	0.00289017	0.0268992	0.120421	0.0850568	0.0177751	0.00596445	0.102532	0.00966184	0.0606471	0.0112855	0.0174251	0.0144166	0.00593942	0.0354905	0.021537	0.0364392	0	0	26.183	1	0	0.050902	0.190719	0
YAL038W	CDC19	cdc19-1	TSA34	0.876	0.1287	0	0	1238	1196	100	1	32	103	1	28.1553	189	1	22.7513	130	1	22.3077	0.01	0.07	0.06	0.18	0	0.00970874	0.038835	0.184466	0.0485437	0	0.111111	0.021164	0.0582011	0.037037	0.0230769	0	0.0153846	0.0461538	0.00769231	0.130769	0	0	31.0285	0	0	0.0798756	0.212449	0
YAL039C	CYC3		DMA-SLOW7	0.8755	0.0669	0	0			212	1	17.9245	232	1	9.91379	158	2	31.6456				0.0235849	0.0377358	0.0141509	0.0943396	0.00943396	0.0215517	0.0215517	0.0172414	0.0344828	0.00431034	0.0949367	0.0443038	0.132911	0.0443038								0	28.9474	0	0	0.0769231	0.210235	0
YAL040C	CLN3		DMA44	0.9575	0.0447	0	0	2217	2248	99	1	16.1616	105	1	18.0952	207	2	34.7826	888	2	19.2568	0.020202	0.010101	0.030303	0.10101	0	0.0285714	0.133333	0	0.0190476	0	0.0676329	0.10628	0.125604	0.0483092	0.0281532	0.0281532	0.00675676	0.0664414	0.00900901	0.0540541	0	0	28.9474	0	0	0.0769231	0.210235	0
YAL041W	CDC24	cdc24-1	TSA408	0.7312	0.1524	1	0	72	71	726	3	76.7179	1455	4	76.2257	496	3	25.5808	1430	4	64.3673	0.00285714	0.0323077	0	0.73011	0.00190476	0.0134733	0.152288	0.533553	0.0363276	0.0266148	0.12721	0.0401443	0.0589767	0.0294765	0.0190855	0.02	0.0202065	0.0494985	0.00530973	0.529572	0	1	29.6162	0	0	0.0501889	0.190184	0
YAL041W	CDC24	cdc24-5	TSA304	0.6956	0.0983	1	0	117	118	728	4	63.3672	1028	4	80.9033	894	4	25.884	2073	5	55.9691	0.00219298	0.0703748	0.0109649	0.547947	0.00219298	0.010924	0.0656622	0.649993	0.0726461	0.0098079	0.0941327	0.0479132	0.0742428	0.0425513	0.00889698	0.0753513	0.0766151	0.0302801	0.000849257	0.367698	0	1	29.6162	0	0	0.0501889	0.190184	0
YAL041W	CDC24	cdc24-4	TSA149	0.9207	0.1221	1	0	258	248	2965	4	57.4424	1569	3	76.8542	309	2	24.758	2570	3	26.9251	0.00206327	0.0110901	0.00696355	0.549923	0.00438446	0.0222779	0.0605217	0.665785	0.0142254	0.00573192	0.108208	0.0537166	0.0657182	0.0199381	0.00806893	0.0177203	0.0150622	0.0268649	0.00430339	0.197232	0	1	29.6162	0	0	0.0501889	0.190184	0
YAL041W	CDC24	cdc24-h	TSA42	0.8109	0.1152	1	0	367	352	959	3	48.2956	1359	3	48.7592	430	2	15.1163	2268	3	53.1438	0.0315365	0.0110011	0.043337	0.38608	0.0110011	0.0337109	0.0775636	0.366509	0.00208823	0.00771944	0.102326	0.0186047	0.0302326	0	0.0158119	0.0201938	0.0119324	0.0377523	0.00887199	0.436876	0	1	29.6162	0	0	0.0501889	0.190184	0
YAL041W	CDC24	cdc24-11	TSA148	0.5439	0.2775	1	0	497	502	1694	4	44.1231	1342	5	48.0344	1064	6	30.2826	4276	7	26.1185	0.010423	0.0415021	0.0688822	0.311813	0.00861027	0.040111	0.104803	0.233298	0.0880521	0.0140802	0.110914	0.0436427	0.110831	0.0374376	0.0275004	0.0195989	0.0122278	0.0253301	0.0122079	0.162669	0.00165089	1	29.6162	0	0	0.0501889	0.190184	0
YAL041W	CDC24	cdc24-2	TSA410	0.8919	0.1224	1	0	678	669	1505	4	35.1936	1792	3	46.2602	1338	3	22.792	2491	3	25.4866	0.0623224	0.0327675	0.137958	0.106723	0.0121654	0.0229524	0.157203	0.259008	0.0143092	0.0091293	0.119484	0.0371485	0.0492691	0.0220177	0.0147994	0.00595238	0.0142006	0.0207765	0.00796128	0.191176	0	1	29.6162	1	0	0.0501889	0.190184	0
YAL041W	CDC24	cdc24-3	TSA412	0.8861	0.0323	1	0	948	906	2402	3	35.6112	2301	3	36.6604	546	3	26.4859	2870	3	16.6294	0.0172379	0.0144246	0.0239412	0.294524	0.00598444	0.0364093	0.0690521	0.220653	0.0317012	0.00878845	0.138172	0.0360259	0.0761941	0.0144668	0.0125595	0.0180269	0.00288184	0.0401363	0.0106945	0.0819946	0	1	29.6162	0	0	0.0501889	0.190184	0
YAL042C-A			DMA42	0.97	0.0078	0	0	1482	1445	46	1	23.913	57	1	22.807	55	1	30.9091	73	1	21.9178	0.0217391	0	0.108696	0.0869565	0.0217391	0.0526316	0.140351	0.0175439	0.0175439	0	0.163636	0.0909091	0.0363636	0.0181818	0.0410959	0.0136986	0	0.0821918	0	0.0821918	0	0	28.9474	0	0	0.0769231	0.210235	0
YAL042W	ERV46		DMA43	1.0085	0.0843	0	0	3628	3574	67	1	8.95522	76	1	14.4737	51	1	33.3333	163	1	18.4049	0.0447761	0	0	0.0447761	0	0.0263158	0.0921053	0.0263158	0	0	0.215686	0.0392157	0.0392157	0.0392157	0.0122699	0.0184049	0.0245399	0.0429448	0.00613497	0.0797546	0	0	28.9474	0	0	0.0769231	0.210235	0
YAL044C	GCV3		DMA-SLOW6	0.8198	0.0868	0	0	4686	4610	28	1	17.8571	28	1	10.7143	410	3	27.8049	78	1	7.69231	0.0357143	0.0357143	0.0357143	0.0714286	0	0	0.0714286	0.0357143	0	0	0.00487805	0.0219512	0.22439	0.0268293	0	0	0.025641	0.0128205	0	0.0384615	0	0	28.9474	0	0	0.0769231	0.210235	0
YAL045C			DMA41	0.98	0.01	0	0	3231	2873	44	1	13.6364	48	1	27.0833	85	1	20	604	1	17.8808	0.0227273	0.0454545	0.0227273	0.0454545	0	0.0416667	0.145833	0.0416667	0.0416667	0	0.105882	0.0235294	0.0588235	0.0117647	0.0298013	0.0380795	0.00993377	0.044702	0.00331126	0.0529801	0	0	28.9474	0	0	0.0769231	0.210235	0
YAL046C	BOL3		DMA5216	0.9525	0.1063	0	0	4856	4846	155	1	16.129	159	1	14.4654	288	1	18.4028	403	1	11.9107	0.0258065	0.0258065	0.0258065	0.083871	0	0.0314465	0.0691824	0.00628931	0.0377358	0	0.0625	0.0277778	0.0590278	0.0347222	0.00992556	0.0173697	0.00744417	0.0347395	0.00496278	0.044665	0	0	28.9474	0	0	0.0769231	0.210235	0
YAL048C	GEM1		DMA5203	0.869	0.1403	0	0	1639	1611	75	1	34.6667	99	1	23.2323	96	1	18.75	151	1	19.8675	0.0666667	0.0933333	0.0133333	0.173333	0	0.0808081	0.020202	0.0505051	0.0808081	0	0.03125	0.0104167	0.104167	0.0416667	0.0198675	0.0596026	0.00662252	0.0662252	0	0.0463576	0	0	28.9474	0	0	0.0769231	0.210235	0
YAL049C	AIM2		DMA40	1.0105	0.0445	1	0	1665	1629	1423	3	15.5697	919	3	21.5871	2020	4	42.2297	2731	4	16.785	0.00341131	0.0165692	0.0758993	0.0568935	0.00292398	0.0362449	0.122579	0.0431742	0.00924855	0.00462428	0.0715083	0.0482333	0.268309	0.0342465	0.0197455	0.0736774	0.000199521	0.0271553	0.0125698	0.034503	0	0	26.183	0	0	0.050902	0.190719	0
YAL051W	OAF1		DMA39	0.9767	0.1238	1	0	3456	3398	918	3	16.6667	1211	3	23.8945	1238	3	25.4199	1689	3	10.6006	0.0191089	0.0164057	0.0886465	0.0395227	0.00298285	0.0274279	0.126127	0.0736356	0.00783655	0.00391828	0.116518	0.0309984	0.0764609	0.0302215	0.0100527	0.00684031	0.00290119	0.0256971	0.0105688	0.0499465	0	0	26.183	0	0	0.050902	0.190719	0
YAL053W	FLC2		DMA38	0.9782	0.1159	0	0	1392	1318	29	1	24.1379	29	1	27.5862	71	1	30.9859	316	1	18.6709	0.0344828	0	0.0344828	0.172414	0	0.0344828	0.206897	0	0.0344828	0	0.0422535	0.0140845	0.225352	0.028169	0.0537975	0.0348101	0.0158228	0.0379747	0.00632911	0.0379747	0	0	28.9474	0	0	0.0769231	0.210235	0
YAL054C	ACS1		DMA37	0.9985	0.0689	0	0									75	1	28	146	1	21.9178											0.0533333	0.0666667	0.133333	0.0266667	0.0684932	0.0616438	0.0136986	0.00684932	0.00684932	0.0616438	0
YAL055W	PEX22		DMA59	0.8815	0.1211	1	0	1977	2016	1337	3	23.033	1446	4	21.4736	1251	3	28.6688	1798	3	18.1146	0.0046332	0.0442728	0.0718147	0.104976	0.0046332	0.0354624	0.120391	0.032194	0.024304	0.00238474	0.0968673	0.101525	0.0468901	0.0414058	0.0130163	0.0135711	0.00164609	0.0403901	0.0163481	0.0953509	0.000823045	0	26.183	0	0	0.050902	0.190719	0
YAL056C-A			DMA57	0.9715	0.0084	0	0	3237	3301	202	1	14.3564	240	1	20.4167	128	1	23.4375	330	2	20.303	0.039604	0.029703	0.0346535	0.0346535	0.0049505	0.0458333	0.0625	0.0125	0.0791667	0.00416667	0.078125	0.0390625	0.078125	0.0390625	0.0181818	0.0151515	0.00909091	0.0575758	0.0030303	0.1	0	0	28.9474	0	0	0.0769231	0.210235	0
YAL056W	GPB2		DMA58	1.0457	0.0745	1	0	1692	1653	1131	3	15.5212	1230	3	44.4924	1695	3	23.1314	2142	3	12.5559	0.0216743	0.0243754	0.0545811	0.0521436	0.00243754	0.0210235	0.374661	0.035408	0.0105118	0.0033195	0.109176	0.0389845	0.0481601	0.034994	0.0141488	0.0134401	0.0037727	0.0398477	0.0145004	0.0398497	0	0	26.183	0	0	0.050902	0.190719	0
YAL058W	CNE1		DMA56	0.9683	0.0402	0	0	2179	2233	75	1	18.6667	210	2	18.0952	150	2	31.3333	347	3	20.7493	0.0266667	0.0133333	0.106667	0.04	0	0.0380952	0.1	0.0190476	0.0190476	0.0047619	0.12	0.12	0.0266667	0.0466667	0.0230548	0.0172911	0.0115274	0.0634006	0.00288184	0.0893372	0	0	28.9474	0	0	0.0769231	0.210235	0
YAL059W	ECM1		DMA55	1.0355	0.034	0	0	1706	1715	16	1	25	135	2	27.4074	50	1	26	549	1	16.9399	0	0	0.0625	0.1875	0	0.0296296	0.22963	0	0.00740741	0.00740741	0.06	0.04	0.12	0.04	0.010929	0.0291439	0.010929	0.0473588	0.00546448	0.0637523	0.00182149	0	28.9474	0	0	0.0769231	0.210235	0
YAL060W	BDH1		DMA54	1.0108	0.0762	0	0	2879	2678	53	1	22.6415	56	1	17.8571	75	1	21.3333	282	1	19.8582	0	0	0.0754717	0.150943	0	0.0178571	0.142857	0.0178571	0	0	0.0533333	0.0533333	0.08	0.0266667	0.0283688	0.0673759	0.0248227	0.035461	0	0.0425532	0	0	28.9474	0	0	0.0769231	0.210235	0
YAL061W	BDH2		DMA53	1.0365	0.0319	0	0	2941	3206	70	1	11.4286	74	1	21.6216	236	2	32.6271	460	2	15.4348	0.0142857	0.0142857	0.0285714	0.0571429	0	0.0405405	0.121622	0.0135135	0.0405405	0	0.0677966	0.059322	0.135593	0.0635593	0.026087	0.0434783	0.00869565	0.0304348	0.00217391	0.0413043	0.00217391	0	28.9474	0	0	0.0769231	0.210235	0
YAL062W	GDH3		DMA52	1.006	0.04	0	0	2756	2576	59	1	25.4237	62	1	16.129	104	1	25	289	1	16.263	0	0.0677966	0.0677966	0.118644	0	0	0.112903	0	0.0483871	0	0.134615	0.0192308	0.0673077	0.0288462	0.0346021	0.0346021	0.00346021	0.0276817	0.00692042	0.0553633	0	0	28.9474	0	0	0.0769231	0.210235	0
YAL064C-A	TDA8		DMA51	1.0075	0.0595	0	0	1829	1679	30	1	26.6667	30	1	23.3333	85	1	30.5882	101	1	12.8713	0	0	0.133333	0.133333	0	0	0.2	0.0333333	0	0	0.105882	0.0117647	0.164706	0.0235294	0.039604	0.00990099	0	0.00990099	0	0.0693069	0	0	28.9474	0	0	0.0769231	0.210235	0
YAL065C			DMA50	1.0132	0.0223	0	0	2297	2105	31	1	22.5806	31	1	22.5806	64	1	25	262	1	17.1756	0	0.0645161	0.129032	0.0322581	0	0.0645161	0.16129	0	0	0	0.046875	0.046875	0.140625	0.015625	0.0381679	0.0267176	0.00381679	0.0381679	0.00381679	0.0572519	0.00381679	0	28.9474	0	0	0.0769231	0.210235	0
YAL066W			DMA49	0.9625	0.0123	0	0	1334	1201	17	1	17.6471	19	1	31.5789	90	1	36.6667	574	1	16.899	0.0588235	0	0.0588235	0.0588235	0	0	0.263158	0.0526316	0	0	0.0444444	0.0444444	0.266667	0.0111111	0.0261324	0.0296167	0.010453	0.0313589	0.00522648	0.0627178	0.00348432	0	28.9474	0	0	0.0769231	0.210235	0
YAL067C	SEO1		DMA71	1.0197	0.0432	0	0	1570	1799	144	2	21.5278	179	2	25.1397	212	2	29.2453	604	2	21.6887	0.00694444	0.0486111	0.0694444	0.0833333	0.00694444	0.0167598	0.156425	0.0167598	0.0446927	0.0167598	0.0707547	0.0188679	0.141509	0.0613208	0.0380795	0.0529801	0.013245	0.0546358	0.0115894	0.0463576	0	0	28.9474	0	0	0.0769231	0.210235	0
YAL068C	PAU8		DMA70	1.0217	0.0448	0	0	3354	3336	59	1	15.2542	64	1	15.625	156	1	28.2051	201	1	18.408	0.0508475	0.0169492	0	0.0847458	0	0.078125	0.03125	0.015625	0.015625	0.015625	0.0576923	0.0448718	0.153846	0.025641	0.039801	0.0447761	0.00995025	0.0348259	0.00497512	0.0497512	0	0	28.9474	0	0	0.0769231	0.210235	0
YAR002C-A	ERP1		DMA69	1.0065	0.0427	0	0	3169	2813	55	1	18.1818	62	1	16.129	168	1	26.1905	590	1	18.6441	0.0181818	0	0.0545455	0.109091	0	0.0322581	0.129032	0	0	0	0.0892857	0.0595238	0.10119	0.0119048	0.0254237	0.0440678	0.0237288	0.0457627	0.00677966	0.040678	0	0	28.9474	0	0	0.0769231	0.210235	0
YAR002W	NUP60		DMA68	0.989	0.1417	1	0	2148	2023	2265	3	23.7014	799	3	28.4011	836	3	24.2043	1971	3	12.8359	0.0153299	0.0309337	0.0616534	0.124843	0.00425403	0.0286842	0.121548	0.107578	0.0206617	0.00554017	0.127624	0.0317063	0.0640953	0.018617	0.015498	0.00538447	0.00455373	0.0306913	0.0137872	0.0584444	0	0	26.183	0	0	0.050902	0.190719	0
YAR003W	SWD1		DMA67	0.8655	0.0397	1	0	1210	1129	1160	3	12.5872	303	3	46.5612	650	3	28.9321	983	3	18.0619	0.00410076	0.0269479	0.026362	0.0643607	0.00410076	0.0445084	0.177266	0.184652	0.0567866	0.00239808	0.109195	0.0444479	0.119067	0.0166116	0.0129969	0.00738119	0.00518821	0.0302188	0.00641797	0.118416	0	0	26.183	0	0	0.050902	0.190719	0
YAR007C	RFA1	rfa1-m2	TSA273	0.8691	0.0396	1	0	908	837	1519	3	37.203	1326	3	35.8997	264	2	26.8939	2080	2	17.7404	0.0356282	0.0314882	0.0656663	0.232522	0.00672495	0.0203976	0.122311	0.16637	0.0421302	0.00778816	0.185606	0.0454545	0.0340909	0.00378788	0.0240385	0.00288462	0.00865385	0.0567308	0.0225962	0.0625	0	1	29.6162	0	0	0.0501889	0.190184	0
YAR014C	BUD14		DMA66	0.8958	0.1058	1	0	664	645	604	3	34.4796	509	3	33.9196	264	4	38.7863	995	4	23.9568	0.0320183	0.0228702	0.0787661	0.197419	0.0137221	0.0231766	0.19332	0.107703	0.00681663	0.00817996	0.259145	0.0323077	0.0835897	0.0128205	0.0149282	0.0179919	0.000550055	0.0504452	0.0154015	0.140251	0	1	26.183	0	0	0.050902	0.190719	0
YAR015W	ADE1		DMA65	1.005	0.0073	1	0						156	1	20.5128	583	2	27.4443	436	3	24.819						0.0512821	0.108974	0.0128205	0.025641	0.00641026	0.111492	0.0480274	0.0651801	0.0497427	0.0334663	0.0230225	0.00522193	0.0467182	0.00870322	0.131057	0
YAR018C	KIN3		DMA64	0.9333	0.1076	1	0	934	965	1393	3	25.0906	759	4	40.9467	865	5	29.9054	1355	5	19.981	0.0107843	0.0403001	0.0979501	0.0994207	0.00245098	0.0302192	0.252691	0.0704783	0.0374938	0.018585	0.109903	0.122268	0.0310427	0.0358405	0.0227356	0.00483564	0.00816327	0.0354229	0.0364635	0.0921887	0	0	26.183	0	0	0.050902	0.190719	0
YAR019C	CDC15	cdc15-1	TSA821	0.7361	0.2283	1	0	621	605	1931	3	46.2553	1696	3	57.634	1212	3	17.8492	2383	3	13.3121	0.00321888	0.00643777	0.0242244	0.425811	0.00286123	0.0100332	0.0327375	0.494068	0.0247481	0.0147526	0.0834657	0.00878848	0.0636627	0.0225753	0.0225855	0.0321574	0.00695329	0.0234085	0.00582375	0.0421927	0	1	29.6162	0	0	0.0501889	0.190184	0
YAR019C	CDC15	cdc15-2	TSA882	0.6584	0.0554	0	0	1303	1320	56	1	28.5714	52	1	13.4615	78	1	32.0513	169	1	29.5858	0	0	0.0357143	0.25	0	0	0.0192308	0.115385	0	0	0.0897436	0.0384615	0.141026	0.0512821	0.0532544	0.0118343	0.0177515	0.0532544	0.0177515	0.142012	0	0	31.0285	0	0	0.0798756	0.212449	0
YAR020C	PAU7		DMA63	1.0217	0.0262	0	0	2581	2477	42	1	19.0476	45	1	24.4444	114	1	28.0702	109	1	12.844	0.047619	0.0238095	0.0714286	0.047619	0	0.0222222	0.2	0.0222222	0	0	0.0614035	0.0350877	0.149123	0.0350877	0.0366972	0.0275229	0.0183486	0.0275229	0	0.0183486	0	0	28.9474	0	0	0.0769231	0.210235	0
YAR023C			DMA62	1.0037	0.0169	0	0	1916	1733	166	2	10.8434	187	2	17.6471	255	3	42.3529	520	3	21.3462	0.0120482	0.0060241	0.0421687	0.0481928	0	0.0374332	0.128342	0.00534759	0.00534759	0	0.0431373	0.0235294	0.337255	0.0196078	0.0365385	0.05	0.00576923	0.0423077	0.00384615	0.075	0	0	28.9474	0	0	0.0769231	0.210235	0
YAR027W	UIP3		DMA61	1.0057	0.0721	0	0	1708	1542	262	2	8.39695	326	2	26.3804	68	1	38.2353	278	2	22.3022	0.0152672	0.00381679	0.0305344	0.0343511	0	0.0184049	0.239264	0.00613497	0	0	0.0441176	0	0.323529	0.0147059	0.0323741	0.0503597	0.0431655	0.028777	0.0107914	0.0539568	0.00359712	0	28.9474	0	0	0.0769231	0.210235	0
YAR028W			DMA83	1.038	0.0523	0	0	3507	3488	95	1	13.6842	194	2	17.0103	290	2	28.2759	547	2	17.1846	0.0105263	0.0526316	0.0315789	0.0421053	0	0.0360825	0.0927835	0.00515464	0.0360825	0	0.0793103	0.131034	0.0310345	0.0413793	0.0292505	0.0548446	0.00182815	0.0365631	0.0127971	0.0365631	0	0	28.9474	0	0	0.0769231	0.210235	0
YAR029W			DMA82	0.8395	0.2407	0	0	3083	2809	44	1	11.3636	52	1	23.0769	104	1	27.8846	529	1	17.5803	0.0227273	0.0454545	0	0.0454545	0	0.0769231	0.0769231	0.0384615	0.0384615	0	0.0769231	0.0865385	0.0961538	0.0192308	0.026465	0.0302457	0.0094518	0.0491493	0.0113422	0.0491493	0	0	28.9474	0	0	0.0769231	0.210235	0
YAR030C			DMA81	0.9875	0.0163	0	0	2226	2107	286	1	17.1329	663	2	17.4962	214	3	34.5794	885	2	18.9831	0.013986	0.0244755	0.0454545	0.0839161	0.0034965	0.025641	0.125189	0.00301659	0.0196078	0.0015083	0.0700935	0.102804	0.149533	0.0233645	0.0361582	0.0497175	0.0079096	0.0531073	0.00338983	0.039548	0	0	28.9474	0	0	0.0769231	0.210235	0
YAR031W	PRM9		DMA80	1.0117	0.034	1	1	2900	2773	879	3	18.5845	881	3	19.5278	126	1	30.9524	2238	3	12.4174	0.0145376	0.111011	0.033925	0.0240051	0.00236686	0.0554603	0.0659186	0.0589623	0.00943396	0.00550314	0.0238095	0.119048	0.142857	0.0238095	0.0161434	0.025229	0.00583539	0.0291584	0.0107717	0.0370358	0	0	26.183	0	0	0.050902	0.190719	1
YAR035W	YAT1		DMA79	1.0195	0.0714	0	0	3180	3286	89	1	20.2247	99	1	16.1616	134	1	23.1343	507	1	19.5266	0.0449438	0.0224719	0.0561798	0.0786517	0	0.010101	0.121212	0.010101	0.020202	0	0.104478	0.0223881	0.0522388	0.0522388	0.0374753	0.0473373	0.0177515	0.0552268	0.00591716	0.0315582	0	0	28.9474	0	0	0.0769231	0.210235	0
YAR037W			DMA78	1.035	0.0078	1	0	2871	2582	1453	3	17.937	600	2	33.8628	1918	3	18.364	3274	3	11.6398	0.00325885	0.0232775	0.0568414	0.0936641	0.00232775	0.0147059	0.27894	0.033737	0.00519031	0.00605536	0.0996064	0.0169557	0.0563287	0.0107493	0.0135551	0.0186725	0.00231148	0.0311055	0.0264493	0.0243043	0	0	26.183	0	0	0.050902	0.190719	0
YAR040C			DMA77	1.0235	0.0095	0	0	1820	1833	48	1	10.4167	53	1	26.4151	224	1	37.0536	421	1	19.715	0.0208333	0	0.0416667	0.0416667	0	0	0.207547	0.0188679	0.0377358	0	0.0267857	0.232143	0.0625	0.0491071	0.0308789	0.0902613	0.0166271	0.0380048	0.00475059	0.0166271	0	0	28.9474	0	0	0.0769231	0.210235	0
YAR042W	SWH1		DMA76	1.023	0.0655	1	0	2943	3028	808	3	22.2589	1176	3	25.1478	1021	3	22.8239	1079	2	10.8601	0.0042735	0.0510989	0.0666667	0.0979853	0.0025641	0.0305851	0.150118	0.0484634	0.0112293	0.0110816	0.0745876	0.0404797	0.0759309	0.0372405	0.0117135	0.0262718	0.00217537	0.0331325	0.00401606	0.0306225	0.000669344	0	26.183	0	0	0.050902	0.190719	0
YAR043C			DMA75	1.0275	0.0173	0	0	3772	3508	35	1	8.57143	36	1	22.2222	96	1	27.0833	287	1	16.0279	0	0	0.0857143	0	0	0	0.166667	0.0555556	0	0	0.0625	0.03125	0.15625	0.0208333	0.0139373	0.0278746	0.00348432	0.00696864	0.00348432	0.10453	0	0	28.9474	0	0	0.0769231	0.210235	0
YAR044W			DMA74	0.968	0.0082	0	0	1551	1477	20	1	20	23	1	30.4348	130	1	36.1538	97	1	11.3402	0	0	0.1	0.1	0	0	0.304348	0	0	0	0.130769	0.0230769	0.176923	0.0307692	0.0309278	0.0206186	0.0103093	0.0206186	0	0.0309278	0	0	28.9474	0	0	0.0769231	0.210235	0
YAR047C			DMA73	0.98	0.0135	0	0	995	993	20	1	25	23	1	21.7391	126	1	38.0952	242	1	28.5124	0	0.05	0.1	0.1	0	0	0.217391	0	0	0	0.126984	0.015873	0.190476	0.047619	0.0702479	0.0578512	0.00826446	0.0454545	0	0.103306	0	0	28.9474	0	0	0.0769231	0.210235	0
YAR050W	FLO1		DMA95	1.0175	0.0454	0	0			48	1	14.5833	50	1	28				488	1	20.6967	0.0833333	0	0.0208333	0.0416667	0	0.04	0.16	0.02	0.06	0					0.0163934	0.0594262	0.00819672	0.0717213	0.00204918	0.0491803	0	0	28.9474	0	0	0.0769231	0.210235	0
YBL001C	ECM15		DMA94	1.023	0.0447	0	0	2511	2480	65	1	18.4615	231	2	24.2424	266	2	27.4436	637	2	14.9137	0.0307692	0.0307692	0.0769231	0.0461538	0	0.030303	0.151515	0.00865801	0.047619	0.004329	0.109023	0.0639098	0.0639098	0.037594	0.021978	0.0298273	0.00470958	0.0455259	0.00784929	0.0392465	0	0	28.9474	0	0	0.0769231	0.210235	0
YBL002W	HTB2		DMA-SLOW5	1.035	0.0551	0	0	4202	4303	199	2	18.593	210	2	14.7619	1093	6	31.107	660	2	5.75758	0.040201	0.0201005	0.0201005	0.0954774	0.0100503	0.0285714	0.0380952	0.0142857	0.0619048	0.0047619	0.073193	0.103385	0.0969808	0.0375114	0.00606061	0.00151515	0.00151515	0.0121212	0	0.0363636	0	0	28.9474	0	0	0.0769231	0.210235	0
YBL003C	HTA2		DMA93	1.0115	0.0452	1	0	4181	4078	1608	3	16.5853	900	3	20.8414	1777	3	21.0195	2007	3	11.9684	0.00590717	0.0177215	0.0920133	0.0459916	0.00421941	0.0259344	0.144341	0.020595	0.0106789	0.00686499	0.101891	0.0329219	0.0552517	0.0201303	0.0114752	0.0170156	0.00346394	0.0468083	0.0030743	0.0363309	0.00151576	0	26.183	0	0	0.050902	0.190719	0
YBL005W	PDR3		DMA92	1.0365	0.0574	1	0	984	948	1480	3	18.4881	735	3	52.0509	1186	4	28.7683	2287	4	14.5694	0.00775194	0.0141359	0.107539	0.0527182	0.00273598	0.0223934	0.458081	0.0148561	0.0205363	0.00464253	0.0723363	0.110721	0.0815794	0.0230472	0.0130075	0.0139002	0.0031746	0.0412489	0.0137021	0.0606612	0	0	26.183	0	0	0.050902	0.190719	0
YBL006C	LDB7		DMA-SLOW4	0.2935	0.2518	1	0	60	58	198	2	56.0606	29	2	68.8095	257	5	93.9349	538	2	32.3745	0.0454545	0.0505051	0.121212	0.328283	0.0151515	0	0.688095	0	0	0	0.362993	0.460765	0.0901199	0.0254712	0.0139183	0.00711382	0.0118858	0.0243902	0.00101626	0.265421	0	1	23.4186	0	0	0.05	0.190042	0
YBL007C	SLA1		DMA91	0.8322	0.0832	1	0			103	1	88.3495				101	3	34.127	930	4	16.6716	0.359223	0.0873786	0.378641	0.0582524	0						0.045977	0.0774494	0.178708	0.0391352	0.0262699	0.0110759	0.0134726	0.0286202	0.00642189	0.080856	0	1	23.4186	1	1	0.05	0.190042	0
YBL008W	HIR1		DMA90	0.9477	0.1362	0	0									76	1	43.4211	303	1	8.58086											0.0657895	0.0789474	0.25	0.0394737	0.00990099	0.0165017	0.00990099	0.0264026	0.00990099	0.0132013	0
YBL009W	ALK2		DMA89	1.015	0.047	1	0	2066	2103	1712	3	14.723	878	4	31.049	2236	5	28.3705	2313	5	16.1133	0.00629673	0.0169225	0.0515545	0.0700949	0.00236128	0.039455	0.187271	0.0245168	0.0484577	0.0107893	0.115176	0.0297887	0.103523	0.0352175	0.0242691	0.0337717	0.00316754	0.0408126	0.0113707	0.0477414	0	0	26.183	0	0	0.050902	0.190719	0
YBL010C			DMA88	0.987	0.0475	0	0	590	585	18	1	55.5556	15	1	26.6667	560	2	33.75	491	2	21.5886	0.0555556	0.0555556	0.0555556	0.388889	0	0	0.2	0.0666667	0	0	0.110714	0.0446429	0.135714	0.0464286	0.0509165	0.0162933	0.00610998	0.0264766	0.00814664	0.107943	0	0	28.9474	0	0	0.0769231	0.210235	0
YBL011W	SCT1		DMA87	0.9173	0.1312	0	0						218	1	71.1009	557	3	29.2639	460	3	16.7391						0.00458716	0.697248	0.00458716	0.00458716	0	0.02693	0.132855	0.0969479	0.0359066	0.0586957	0.0195652	0.00434783	0.026087	0.0130435	0.0456522	0
YBL012C			DMA-SLOW3	0.9669	0.0874	0	0									650	4	27.0769	374	2	9.09091											0.0815385	0.0276923	0.129231	0.0323077	0.013369	0.0026738	0.0026738	0.00802139	0.00534759	0.0588235	0
YBL013W	FMT1		DMA86	0.974	0.049	0	0	3034	2712	168	1	21.4286	180	1	16.1111	310	3	27.7419	399	2	15.0376	0.0119048	0.0357143	0.0357143	0.130952	0	0.0666667	0.0333333	0.0222222	0.0388889	0	0.106452	0.0516129	0.103226	0.016129	0.0200501	0.0350877	0.00501253	0.0451128	0.00250627	0.0426065	0	0	28.9474	0	0	0.0769231	0.210235	0
YBL015W	ACH1		DMA85	0.9855	0.0592	0	0			11	1	18.1818				163	2	25.7669	676	2	14.7929	0	0	0	0.181818	0						0.0613497	0.0184049	0.147239	0.0306748	0.0251479	0.0266272	0.010355	0.045858	0.010355	0.0295858	0	0	28.9474	0	0	0.0769231	0.210235	0
YBL016W	FUS3		DMA120			0	0	1691	1726	39	1	17.9487	40	1	27.5	315	1	36.1905	64	1	14.0625	0.025641	0.025641	0.025641	0.102564	0	0.025	0.15	0.05	0.05	0	0.031746	0.225397	0.0507937	0.0539683	0.015625	0.015625	0	0.03125	0	0.078125	0	0	28.9474	0	0	0.0769231	0.210235	0
YBL017C	PEP1		DMA119	0.9715	0.0354	0	0	3713	3967	41	1	12.1951	44	1	22.7273	359	2	24.234	426	2	15.2582	0	0.0243902	0.0243902	0.0731707	0	0	0.204545	0	0	0.0227273	0.0445682	0.0362117	0.122563	0.0389972	0.0164319	0.0187793	0.00234742	0.0258216	0.00938967	0.0798122	0	0	28.9474	0	0	0.0769231	0.210235	0
YBL019W	APN2		DMA118	1.039	0.0435	0	0	4700	4621	75	1	16	81	1	17.284	116	1	22.4138	111	1	8.10811	0.04	0.0266667	0	0.0933333	0	0.0246914	0.111111	0.0123457	0.0246914	0	0.0517241	0.0517241	0.0948276	0.0258621	0.00900901	0.018018	0	0.027027	0.00900901	0.018018	0	0	28.9474	0	0	0.0769231	0.210235	0
YBL021C	HAP3		DMA117	0.8702	0.0352	0	0	4555	4694	69	1	10.1449	72	1	18.0556	246	2	26.8293	507	2	11.4398	0.0144928	0	0.0144928	0.057971	0.0144928	0.0416667	0.0833333	0.0277778	0.0277778	0	0.0487805	0.0243902	0.146341	0.0487805	0.0177515	0.0118343	0	0.0374753	0.0118343	0.035503	0	0	28.9474	0	0	0.0769231	0.210235	0
YBL022C	PIM1		DMA-SLOW2	0.6966	0.1778	0	0									212	1	23.5849														0.0141509	0.122642	0.0660377	0.0330189
YBL023C	MCM2	mcm2-1	TSA111	0.9254	0.0774	0	0	855	819	115	1	46.087	116	1	29.3103	224	1	27.2321	64	1	17.1875	0.00869565	0.026087	0.104348	0.321739	0	0	0.0775862	0.206897	0.00862069	0	0.0401786	0.0178571	0.183036	0.03125	0.015625	0.0625	0	0.046875	0	0.046875	0	1	31.0285	0	0	0.0798756	0.212449	0
YBL024W	NCL1		DMA116	1.0082	0.0479	0	0	5035	5046	35	1	5.71429	36	1	11.1111	92	1	21.7391	131	1	14.5038	0	0	0	0.0285714	0.0285714	0.0277778	0.0833333	0	0	0	0.0326087	0.0434783	0.108696	0.0326087	0.0152672	0.0458015	0	0.0534351	0	0.0305344	0	0	28.9474	0	0	0.0769231	0.210235	0
YBL025W	RRN10		DMA115			0	0	302	300	14	1	35.7143	50	2	46	251	2	31.0757	221	2	64.7059	0.0714286	0	0.142857	0.142857	0	0	0.4	0.06	0	0	0.0119522	0.0796813	0.171315	0.0478088	0.00904977	0.361991	0.0271493	0.0678733	0	0.180995	0	0	28.9474	0	0	0.0769231	0.210235	0
YBL026W	LSM2	lsm2-5001	TSA1065	0.9408	0.1157	0	0			46	1	17.3913	36	1	44.4444	92	1	30.4348				0	0	0.108696	0.0652174	0	0.0277778	0	0.0833333	0.333333	0	0.173913	0.0326087	0.0652174	0.0326087								0	31.0285	0	0	0.0798756	0.212449	0
YBL027W	RPL19B		DMA114	0.788	0.025	0	0	899	979	30	1	20	30	1	56.6667	101	1	28.7129	302	1	12.5828	0.0333333	0	0.0666667	0.0666667	0.0333333	0	0.533333	0	0.0333333	0	0.0594059	0.0594059	0.118812	0.049505	0.0165563	0.0496689	0.00331126	0.0331126	0.00331126	0.0165563	0.00331126	0	28.9474	0	0	0.0769231	0.210235	0
YBL028C			DMA113	1.0368	0.0677	0	0	4717	4624	72	1	12.5	77	1	18.1818	82	1	20.7317	229	1	12.2271	0.0694444	0	0.0138889	0.0416667	0	0	0.142857	0.025974	0.012987	0	0.0487805	0.0487805	0.0853659	0.0243902	0.00873362	0.0262009	0.00873362	0.0393013	0.00436681	0.0349345	0	0	28.9474	0	0	0.0769231	0.210235	0
YBL029W			DMA112	1.0488	0.0494	0	0	4731	4507	27	1	7.40741	32	1	25	95	1	17.8947	246	1	13.0081	0	0	0.037037	0.037037	0	0.03125	0.1875	0.03125	0	0	0.0315789	0.0315789	0.115789	0	0.0284553	0.0162602	0	0.0203252	0.00406504	0.0569106	0.00406504	0	28.9474	0	0	0.0769231	0.210235	0
YBL031W	SHE1		DMA111	0.896	0.1352	0	0						290	1	27.931				207	1	19.3237						0.0310345	0.196552	0.0344828	0.0103448	0.00689655					0.0531401	0.0676329	0.00483092	0.0193237	0.00966184	0.0386473	0
YBL032W	HEK2		DMA110	1.0455	0.0324	0	0	2106	2093	124	2	16.9355	140	2	32.1429	143	2	25.1748	381	2	15.4856	0.016129	0.00806452	0.104839	0.0403226	0	0.0285714	0.285714	0.00714286	0	0	0.125874	0.027972	0.0559441	0.041958	0.023622	0.015748	0.00787402	0.0341207	0.00262467	0.0708661	0	0	28.9474	0	0	0.0769231	0.210235	0
YBL034C	STU1	stu1-8	TSA454	0.7988	0.0826	1	0	539	560	362	4	33.5559	689	4	36.7851	108	3	59.2593	1262	6	13.0585	0.0268489	0.123852	0.0268489	0.150911	0.00709779	0.04179	0.0983091	0.173383	0.0385608	0.0158075	0.111111	0.268519	0.157407	0.0555556	0.0239389	0.0106471	0.00835093	0.0239389	0.00438394	0.0593247	0	1	29.6162	0	0	0.0501889	0.190184	1
YBL034C	STU1	stu1-7	TSA950	0.669	0.3027	0	0	1644	1466	132	1	17.4242	151	1	44.3709	118	1	17.7966	148	1	16.8919	0.030303	0.030303	0.0227273	0.0909091	0	0.0198675	0.403974	0.0198675	0	0	0.00847458	0.0847458	0.0762712	0.00847458	0.0202703	0	0.0202703	0.0540541	0	0.0675676	0.00675676	0	31.0285	0	0	0.0798756	0.212449	0
YBL034C	STU1	stu1-12	TSA822	0.9003	0.0469	0	0	2017	1752	172	1	16.2791	189	1	26.9841	68	1	26.4706	213	1	21.1268	0.00581395	0.00581395	0.0406977	0.110465	0	0.037037	0.0846561	0.132275	0.00529101	0.010582	0.117647	0	0.147059	0	0.0751174	0.0234742	0.00938967	0.0328638	0.00938967	0.0610329	0	0	31.0285	0	0	0.0798756	0.212449	0
YBL034C	STU1	stu1-6	TSA643	0.7683	0.0923	0	0			79	1	27.8481	87	1	35.6322				21	1	14.2857	0.0379747	0.0379747	0.0253165	0.177215	0	0.0574713	0.149425	0.0804598	0.0574713	0.0114943					0	0.047619	0	0	0	0.0952381	0	0	31.0285	0	0	0.0798756	0.212449	0
YBL034C	STU1	stu1-5	TSA274	0.8925	0.2112	0	0			63	1	15.873	62	1	16.129				343	1	16.9096	0.031746	0.015873	0.0634921	0.047619	0	0.0322581	0.0806452	0.0322581	0.016129	0					0.0291545	0.00291545	0.0233236	0.0495627	0.00291545	0.0612245	0	0	31.0285	0	0	0.0798756	0.212449	0
YBL035C	POL12	pol12-ts	TSA365	0.6586	0.1294	1	0	1019	1006	1866	3	19.6071	1786	5	45.0405	668	5	28.3727	2964	6	19.2355	0.0204454	0.020971	0.0474224	0.103103	0.00412913	0.054417	0.278183	0.0743804	0.0350991	0.00832554	0.131395	0.0385093	0.0821689	0.0316535	0.0401946	0.0180077	0.00620736	0.0319774	0.0121628	0.0836643	0.000141363	0	29.6162	0	0	0.0501889	0.190184	0
YBL036C			DMA132	0.975	0.0132	0	1	1918	2137	169	2	10.0592	188	2	31.9149	66	2	36.3636	896	2	13.8393	0.0177515	0.0118343	0.0177515	0.0473373	0.00591716	0.0159574	0.271277	0.0106383	0.0159574	0.00531915	0.19697	0.0606061	0.0454545	0.0606061	0.0133929	0.0345982	0.00111607	0.0569196	0.00334821	0.0290179	0	0	28.9474	0	0	0.0769231	0.210235	0
YBL037W	APL3		DMA131	1.0055	0.0696	0	0	4552	4685	61	1	4.91803	63	1	19.0476	143	1	31.4685	63	1	11.1111	0	0.0163934	0.0163934	0.0163934	0	0	0.111111	0.0634921	0.015873	0	0.020979	0.202797	0.027972	0.0629371	0.015873	0	0	0.0634921	0	0.031746	0	0	28.9474	0	0	0.0769231	0.210235	0
YBL038W	MRPL16		DMA-SLOW1	0.6068	0.0926	0	0	1203	1098	55	1	38.1818	56	1	17.8571	28	1	39.2857	155	1	10.9677	0.0181818	0.0181818	0.0545455	0.290909	0	0	0.0535714	0.0357143	0.0714286	0.0178571	0.107143	0	0.285714	0	0.0129032	0	0.0322581	0.0193548	0.00645161	0.0387097	0	0	28.9474	0	0	0.0769231	0.210235	0
YBL039C	URA7		DMA130	0.9788	0.0859	1	0	1850	1794	1023	3	21.7639	1382	4	34.1966	1080	5	23.3624	1272	4	13.7835	0.0128133	0.021792	0.0924991	0.0872615	0.00327348	0.0360193	0.202183	0.0585038	0.0338895	0.01137	0.093269	0.0600512	0.0556167	0.0246871	0.00876906	0.0246712	0.00665042	0.0484834	0.0111822	0.0380783	0	0	26.183	0	0	0.050902	0.190719	0
YBL040C	ERD2	erd2-5001	TSA1072	0.6953	0.0096	1	0	409	403	291	2	38.1443	822	4	33.4964	547	4	58.7843	591	4	28.6791	0.0274914	0.0584192	0.0274914	0.257732	0.0103093	0.0485718	0.136399	0.109703	0.0271441	0.0131461	0.480197	0.0551301	0.0251641	0.0273523	0.0245733	0.00420168	0.0105518	0.112791	0.0472838	0.0873902	0	1	28.2038	0	0	0.05	0.190042	0
YBL041W	PRE7	pre7-5001	TSA1064	0.8102	0.2105	1	0	3445	3116	1494	3	20.3924	2142	4	17.1053	567	3	27.5811	2714	3	11.6133	0.0191808	0.0342688	0.0912753	0.0564705	0.00272851	0.0290248	0.0852683	0.0385707	0.0131579	0.00503096	0.0197897	0.0367694	0.212829	0.00642261	0.0234295	0.0320155	0.0049359	0.0222973	0.0180043	0.0154506	0	0	29.6162	0	0	0.0501889	0.190184	0
YBL042C	FUI1		DMA129	0.9968	0.0383	1	0	4380	4181	444	3	17.4528	1300	4	23.4358	954	3	18.1474	2221	3	9.44822	0.041195	0.0267296	0.0314465	0.0751572	0	0.0278947	0.114442	0.0672335	0.0212034	0.00358423	0.07604	0.0257424	0.0601632	0.0195284	0.00794888	0.0126921	0.00230127	0.0291928	0.00940096	0.0329461	0	0	26.183	0	0	0.050902	0.190719	0
YBL043W	ECM13		DMA128	1.0053	0.0631	0	0	4557	4643	73	1	4.10959	82	1	19.5122	132	1	28.7879	534	1	14.0449	0	0	0.0136986	0.0273973	0	0.0121951	0.182927	0	0	0	0.0454545	0.0606061	0.128788	0.0530303	0.011236	0.0243446	0.00187266	0.0543071	0.00374532	0.0430712	0.00187266	0	28.9474	0	0	0.0769231	0.210235	0
YBL044W			DMA-SLOW24	0.9503	0.0651	1	0	2686	2691	2007	4	15.661	2300	6	27.7427	2879	10	29.1897	3470	6	10.9694	0.0161535	0.0193631	0.0447307	0.0722931	0.0040696	0.0526711	0.0880174	0.0605448	0.0704512	0.00574251	0.0856176	0.0336973	0.135938	0.0366433	0.0244078	0.00765004	0.00168194	0.0148347	0.0158691	0.0452499	0	0	26.183	0	0	0.050902	0.190719	0
YBL045C	COR1		DMA-SLOW23	0.8299	0.1182	0	0									223	2	16.5919	183	1	7.10383											0.0403587	0.0224215	0.0762332	0.0269058	0	0	0.00546448	0.00546448	0	0.0601093	0
YBL046W	PSY4		DMA127	1.0255	0.0626	0	0	4654	4315	60	1	13.3333	63	1	20.6349	75	1	21.3333	251	1	9.56175	0.0166667	0	0.0666667	0.05	0	0	0.174603	0	0.031746	0	0.0533333	0.04	0.12	0	0.00398406	0.0278884	0.00398406	0.0159363	0	0.0438247	0	0	28.9474	0	0	0.0769231	0.210235	0
YBL047C	EDE1		DMA126	0.982	0.0673	1	0	593	592	510	3	30.0237	486	4	64.5285	981	4	26.6296	1758	5	15.9784	0.0188204	0.0520154	0.119838	0.104031	0.0055325	0.0416667	0.509503	0.0709064	0.00694444	0.0162646	0.103201	0.0535185	0.0807407	0.028836	0.0274695	0.0070756	0.00538206	0.0403436	0.00828133	0.0712323	0	1	26.183	0	0	0.050902	0.190719	0
YBL048W	RRT1		DMA125	1.0315	0.0115	0	0	2370	2125	34	1	23.5294	33	1	24.2424	70	1	25.7143	307	1	13.0293	0.0882353	0.0294118	0.117647	0	0	0.030303	0.181818	0	0.030303	0	0.0571429	0.0142857	0.171429	0.0142857	0.0162866	0.00651466	0	0.0586319	0.00325733	0.0456026	0	0	28.9474	0	0	0.0769231	0.210235	0
YBL049W	MOH1		DMA124	1.0103	0.0718	0	0	4881	4892	54	1	9.25926	62	1	17.7419	77	1	19.4805	462	1	13.8528	0	0	0.037037	0.0555556	0	0	0.177419	0	0	0	0.012987	0.012987	0.12987	0.038961	0.0324675	0.0238095	0	0.04329	0.0021645	0.0367965	0	0	28.9474	0	0	0.0769231	0.210235	0
YBL050W	SEC17	sec17-1	TSA45	0.6747	0.0267	1	0	13	13	713	3	94.0902	554	3	87.0586	1261	6	56.3669	817	6	68.5438	0.135432	0.0162136	0.211459	0.568261	0.00953743	0.0431382	0.233116	0.5807	0.00619579	0.00743494	0.399171	0.0919822	0.0259814	0.046534	0.0427987	0.000653595	0.0221584	0.185974	0.377582	0.0540993	0.00217155	1	29.6162	1	0	0.0501889	0.190184	0
YBL051C	PIN4		DMA123	0.917	0.104	1	0	595	600	813	2	29.0283	543	3	44.4048	883	5	32.345	1708	5	31.3361	0.0135301	0.0307503	0.099631	0.136531	0.0098401	0.0516173	0.196146	0.144668	0.0436708	0.0079465	0.132376	0.0534816	0.102438	0.0351541	0.0595616	0.0417444	0.00526318	0.0526041	0.0507989	0.101288	0.00210158	1	23.4186	0	0	0.05	0.190042	0
YBL052C	SAS3		DMA122	1.004	0.117	0	0	3087	2970	32	1	15.625	31	1	19.3548	150	1	30.6667	323	1	14.2415	0	0	0.125	0.03125	0	0	0.193548	0	0	0	0.0733333	0.0266667	0.173333	0.0333333	0.0123839	0.0278638	0.00928793	0.0340557	0.00619195	0.0526316	0	0	28.9474	0	0	0.0769231	0.210235	0
YBL053W			DMA144	0.984	0.013	0	0	4792	4637	50	1	10	61	1	13.1148	82	1	20.7317	212	1	18.3962	0	0.02	0	0.08	0	0.0327869	0.0655738	0.0327869	0	0	0.0731707	0.0121951	0.109756	0.0121951	0.0377358	0.0330189	0.00943396	0.0330189	0.00471698	0.0660377	0	0	28.9474	0	0	0.0769231	0.210235	0
YBL054W	TOD6		DMA143	1.033	0.0132	0	0	4232	4324	72	1	15.2778	77	1	22.0779	130	1	20.7692	110	1	11.8182	0.0277778	0.0138889	0.0555556	0.0555556	0	0.012987	0.12987	0.038961	0.025974	0.012987	0.0692308	0.0153846	0.0846154	0.0384615	0.00909091	0.00909091	0.00909091	0.0272727	0	0.0636364	0	0	28.9474	0	0	0.0769231	0.210235	0
YBL055C			DMA142	1.0148	0.079	0	0	2579	2930	53	1	18.8679	53	1	3.77358	201	1	43.2836	173	1	18.4971	0.0188679	0.0188679	0	0.150943	0	0	0	0.0377358	0	0	0.0298507	0.303483	0.0248756	0.0746269	0.0231214	0.0404624	0.00578035	0.0289017	0	0.0867052	0	0	28.9474	0	0	0.0769231	0.210235	0
YBL056W	PTC3		DMA141	1.0225	0.0352	1	0	2866	2802	1110	3	16.2872	729	3	25.9086	978	4	24.3692	2919	4	15.2581	0.00684718	0.0323685	0.0398382	0.0825732	0.00124494	0.0317354	0.172427	0.0425121	0.00951319	0.00289855	0.0750863	0.081328	0.0535104	0.0337672	0.0123026	0.0125233	0.00227511	0.0403673	0.022391	0.0627218	0	0	26.183	0	0	0.050902	0.190719	0
YBL057C	PTH2		DMA140	1.0343	0.0745	0	0	5041	5029	66	1	7.57576	67	1	13.4328	155	1	20	269	1	10.7807	0.0151515	0	0.0151515	0.0454545	0	0.0298507	0.0597015	0.0149254	0.0298507	0	0.0322581	0.0258065	0.122581	0.0193548	0	0.0408922	0	0.0185874	0.00371747	0.0446097	0	0	28.9474	0	0	0.0769231	0.210235	0
YBL058W	SHP1		DMA-SLOW22	0.5934	0.0863	1	0	656	646	108	3	38.5192	410	5	43.1288	183	5	29.1944	720	5	20.6749	0	0.0412371	0.173383	0.163699	0.00687285	0.0295998	0.346691	0.0285603	0.00739996	0.0190364	0.134066	0.0801817	0.0666985	0.0109969	0.0461261	0.02457	0.00891073	0.0464537	0.00484848	0.0715152	0.00432432	1	26.183	0	0	0.050902	0.190719	0
YBL059W	IAI11		DMA139	0.9118	0.0977	0	0	4663	4540	46	1	13.0435	49	1	16.3265	151	1	25.1656	402	1	9.95025	0	0.0217391	0.0217391	0.0869565	0	0.0408163	0.102041	0	0.0204082	0	0.00662252	0.205298	0.0198675	0.0198675	0.0124378	0.00497512	0.00248756	0.0348259	0.00248756	0.0422886	0	0	28.9474	0	0	0.0769231	0.210235	0
YBL060W	YEL1		DMA138	0.9915	0.0553	0	0	1500	1464	49	1	22.449	50	1	24	47	1	27.6596	28	1	25	0	0	0.0612245	0.163265	0	0.02	0.14	0.02	0.04	0.02	0.0851064	0.0638298	0.106383	0.0212766	0.107143	0	0.0357143	0.0714286	0	0.0357143	0	0	28.9474	0	0	0.0769231	0.210235	0
YBL061C	SKT5		DMA137	1.0023	0.0278	0	0	2852	2734	43	1	20.9302	50	1	26	90	1	21.1111	72	1	13.8889	0.0232558	0	0	0.186047	0	0.08	0.12	0.02	0.04	0	0.0666667	0	0.111111	0.0333333	0.0277778	0.0138889	0.0138889	0.0555556	0	0.0277778	0	0	28.9474	0	0	0.0769231	0.210235	0
YBL062W			DMA136	0.981	0.0117	0	0	1674	1721	27	1	22.2222	28	1	25	249	1	27.7108	342	2	21.0526	0	0.037037	0.0740741	0.111111	0	0.0357143	0.178571	0	0.0357143	0	0.0160643	0.184739	0.0200803	0.0562249	0.0321637	0.0175439	0.0204678	0.0526316	0.00292398	0.0847953	0	0	28.9474	0	0	0.0769231	0.210235	0
YBL063W	KIP1		DMA135	1.0228	0.0566	0	0	3003	3128	38	1	10.5263	45	1	15.5556	199	1	40.7035	239	1	13.8075	0.0263158	0.0263158	0.0263158	0.0263158	0	0.0222222	0.133333	0	0	0	0.00502513	0.266332	0.0854271	0.0502513	0.0334728	0.0292887	0.0083682	0.0376569	0	0.0251046	0.0041841	0	28.9474	0	0	0.0769231	0.210235	0
YBL064C	PRX1		DMA134	1.0082	0.0299	1	0	3239	3278	901	2	17.3141	767	2	24.2503	880	3	22.838	2846	3	14.0879	0.00887902	0.0188679	0.0754717	0.0677026	0.00221976	0.0365059	0.116037	0.0756193	0.00912647	0.00521512	0.100559	0.0102084	0.0789615	0.0386512	0.0135388	0.0208199	0.00434929	0.0401907	0.0215672	0.0404134	0	0	23.4186	0	0	0.05	0.190042	0
YBL065W			DMA156	0.9845	0.0355	1	0	1494	1606	1480	3	25.5548	1007	3	30.6419	1516	3	28.7362	1908	3	14.284	0.00361092	0.185135	0.00902731	0.0541638	0.00361092	0.0260782	0.179472	0.0488131	0.0153795	0.0366767	0.0981951	0.124196	0.0372032	0.027767	0.0138333	0.0148214	0.00370535	0.0389144	0.01346	0.0581054	0	0	26.183	0	0	0.050902	0.190719	1
YBL066C	SEF1		DMA155	0.9958	0.0497	0	0	4682	4640	71	1	9.85915	75	1	16	407	2	26.2899	366	2	12.0219	0.028169	0.028169	0.0140845	0.028169	0	0.04	0.08	0.0133333	0.0266667	0	0.041769	0.0663391	0.12285	0.031941	0.010929	0.0355191	0	0.0273224	0.00546448	0.0409836	0	0	28.9474	0	0	0.0769231	0.210235	0
YBL067C	UBP13		DMA154	0.9353	0.0808	0	0	2607	3001	52	1	15.3846	61	1	32.7869	40	1	17.5	249	1	18.4739	0	0	0.0384615	0.115385	0	0	0.311475	0.0163934	0	0	0	0.05	0.05	0.075	0.00803213	0.0361446	0.00803213	0.0803213	0.00401606	0.0441767	0.00401606	0	28.9474	0	0	0.0769231	0.210235	0
YBL068W	PRS4		DMA153	1.0092	0.1073	0	0	3813	3695	59	1	10.1695	68	1	22.0588	159	1	27.044	35	1	14.2857	0.0338983	0.0169492	0.0169492	0.0338983	0	0.0588235	0.102941	0.0294118	0.0294118	0	0.0628931	0.0503145	0.125786	0.0314465	0.0571429	0	0	0.0571429	0	0.0285714	0	0	28.9474	0	0	0.0769231	0.210235	0
YBL069W	AST1		DMA152	0.9985	0.0165	0	0	3402	3534	86	1	9.30233	86	1	15.1163	295	1	38.9831	191	1	13.6126	0	0	0.0232558	0.0697674	0	0	0.139535	0	0.0116279	0	0.0237288	0.261017	0.0508475	0.0542373	0.0104712	0.0052356	0.0157068	0.0366492	0.0052356	0.0628272	0	0	28.9474	0	0	0.0769231	0.210235	0
YBL070C			DMA151	1.0195	0.0064	0	0	4272	4558	89	1	14.6067	94	1	15.9574	101	1	22.7723	68	1	16.1765	0.011236	0	0.011236	0.101124	0.0224719	0.0319149	0.0957447	0	0.0319149	0	0.0990099	0.00990099	0.0693069	0.049505	0.0294118	0.0147059	0	0.0294118	0	0.0882353	0	0	28.9474	0	0	0.0769231	0.210235	0
YBL071C			DMA150	0.972	0.0117	0	0	2365	2305	112	1	22.3214	116	1	19.8276	70	1	30	243	1	14.4033	0.0178571	0.0267857	0.0714286	0.0982143	0.00892857	0.0172414	0.146552	0.0258621	0.00862069	0	0.0714286	0.0714286	0.128571	0.0285714	0.0164609	0.0288066	0	0.0288066	0	0.0699588	0	0	28.9474	0	0	0.0769231	0.210235	0
YBL072C	RPS8A		DMA149	0.571	0.0981	1	0	775	763	689	3	14.0539	984	3	43.4382	435	3	51.7073	964	4	14.45	0.0256984	0.0455783	0.0531498	0.0151057	0.00100705	0.0132075	0.4058	0.0104822	0.00209644	0.00279525	0.27187	0.137886	0.0692683	0.0380488	0.0356873	0.0351844	0.010977	0.00771775	0.0016538	0.0527283	0.000551268	0	26.183	0	0	0.050902	0.190719	0
YBL074C	AAR2	aar2-5001	TSA1108	0.5801	0.0711	1	0	1804	1781	742	4	10.9914	977	3	16.981	447	5	35.6931	2394	5	30.1175	0.00320057	0.0533611	0.0320148	0.0192034	0.00213371	0.0332919	0.114127	0.0166125	0.00505598	0.000722282	0.18603	0.0612564	0.0682704	0.0413738	0.0281053	0.0675131	0.0169083	0.0858567	0.0311205	0.0716716	0	0	29.6162	0	0	0.0501889	0.190184	0
YBL075C	SSA3		DMA148	1.0248	0.0519	0	0	2617	2566	76	1	22.3684	83	1	24.0964	161	1	22.3602	315	1	15.2381	0.0131579	0.0394737	0.0789474	0.0921053	0	0.0120482	0.180723	0.0240964	0.0240964	0	0.0559006	0.0124224	0.118012	0.0372671	0.0349206	0.0285714	0	0.015873	0.0031746	0.0666667	0.0031746	0	28.9474	0	0	0.0769231	0.210235	0
YBL076C	ILS1	ils1-1	TSA275	0.8097	0.1193	0	0	600	594	66	1	48.4848	75	1	28	50	1	28	99	1	32.3232	0.030303	0.121212	0	0.318182	0.0151515	0.0133333	0.04	0.213333	0	0.0133333	0.16	0.02	0.08	0.02	0.0505051	0.10101	0.020202	0.0606061	0.010101	0.0808081	0	1	31.0285	0	0	0.0798756	0.212449	0
YBL078C	ATG8		DMA147	0.8428	0.1218	0	0	1155	1039	40	1	27.5	45	1	31.1111	93	1	32.2581	447	1	16.7785	0.025	0.025	0.1	0.125	0	0.0888889	0.2	0.0222222	0	0	0.0860215	0.0645161	0.16129	0.0107527	0.0357942	0.01566	0.00894855	0.0357942	0.00894855	0.0626398	0	0	28.9474	0	0	0.0769231	0.210235	0
YBL079W	NUP170		DMA146	0.759	0.098	0	0	2152	2139	28	1	17.8571	31	1	29.0323	171	1	31.5789	368	1	10.5978	0	0	0.0714286	0.107143	0	0	0.290323	0	0	0	0.116959	0.0409357	0.116959	0.0409357	0.0244565	0.0108696	0.00543478	0.0217391	0.00815217	0.0353261	0	0	28.9474	0	0	0.0769231	0.210235	0
YBL080C	PET112		DMA-SLOW21	0.6983	0.1089	0	0	4884	4894	301	2	16.6113	325	2	15.3846	157	3	22.293	303	2	5.94059	0.0166113	0.0232558	0.0498339	0.076412	0	0.0215385	0.0615385	0.0461538	0.0184615	0.00615385	0.0636943	0.0254777	0.101911	0.0318471	0	0	0.00660066	0.019802	0.00330033	0.029703	0	0	28.9474	0	0	0.0769231	0.210235	0
YBL081W			DMA168	0.8902	0.1193	0	0			47	1	12.766	54	1	25.9259				297	1	12.7946	0	0.0425532	0.0425532	0.0425532	0	0	0.166667	0	0.0925926	0					0.030303	0.016835	0.003367	0.043771	0.003367	0.030303	0	0	28.9474	0	0	0.0769231	0.210235	0
YBL082C	ALG3		DMA167	1.0102	0.0438	0	0	2353	2425	73	1	19.1781	83	1	24.0964	73	1	23.2877	650	1	20.1538	0.0684932	0	0.0410959	0.0684932	0.0136986	0.0361446	0.168675	0.0120482	0.0120482	0.0120482	0.0684932	0.0410959	0.0958904	0.0273973	0.0184615	0.0123077	0.00615385	0.0723077	0.00769231	0.0846154	0	0	28.9474	0	0	0.0769231	0.210235	0
YBL083C			DMA166	0.9795	0.0086	1	0	817	823	2181	3	35.6803	989	3	19.1113	499	3	49.1734	2030	4	17.3911	0.031043	0.0549609	0.064778	0.18988	0.0161411	0.0333565	0.0882401	0.0528328	0.0111227	0.00556135	0.216951	0.219365	0.0287191	0.0266989	0.0156449	0.00359066	0.00349255	0.043442	0.0101608	0.0975805	0	1	26.183	0	0	0.050902	0.190719	0
YBL084C	CDC27	cdc27-1	TSA89	0.7224	0.0815	1	0	1714	1664	2187	3	29.3561	1778	3	37.4058	657	2	17.1381	2788	3	11.2532	0.011899	0.0173958	0.0363995	0.22047	0.00739669	0.0149688	0.087609	0.246556	0.0213118	0.00361228	0.0670734	0.0127705	0.0643912	0.0271458	0.0137955	0.00203282	0.00219298	0.0320662	0.0119228	0.0505218	0	0	29.6162	0	0	0.0501889	0.190184	0
YBL084C	CDC27	cdc27-2	TSA90	0.6357	0.0677	0	0	2210	2031	123	1	21.9512	178	1	20.2247	141	1	26.2411	55	1	20	0.00813008	0.0406504	0	0.162602	0.00813008	0.0280899	0.011236	0.0786517	0.0842697	0	0.0070922	0.0070922	0.234043	0.0141844	0.0363636	0	0.0181818	0.0181818	0	0.127273	0	0	31.0285	0	0	0.0798756	0.212449	0
YBL085W	BOI1		DMA165	1.0187	0.0291	0	0	3922	4092	88	1	12.5	88	1	18.1818	141	1	29.078	247	1	12.9555	0	0.0227273	0.0340909	0.0681818	0	0.0113636	0.136364	0.0113636	0.0227273	0	0.0496454	0.120567	0.0638298	0.0567376	0.0121457	0.0242915	0.00404858	0.0364372	0.00404858	0.048583	0	0	28.9474	0	0	0.0769231	0.210235	0
YBL086C			DMA164	0.9572	0.2267	1	1	1543	1591	2019	3	15.37	1637	3	25.0905	1630	3	26.9418	1906	4	30.7216	0.0134649	0.0288404	0.0178721	0.085933	0.00758934	0.0429509	0.114472	0.0658174	0.0134677	0.0141965	0.0847078	0.0614651	0.089927	0.0333184	0.0151266	0.236769	0.00698142	0.0236042	0.00748055	0.0172543	0	0	26.183	0	0	0.050902	0.190719	0
YBL087C	RPL23A		DMA163	0.8575	0.0969	0	0	4137	3885	51	1	19.6078	58	1	8.62069	98	1	32.6531	50	1	10	0.0784314	0.0588235	0	0.0588235	0	0	0.0862069	0	0	0	0.122449	0.0102041	0.173469	0.0204082	0	0.02	0.02	0.02	0	0.04	0	0	28.9474	0	0	0.0769231	0.210235	0
YBL088C	TEL1		DMA162	1.0038	0.0855	0	0	4367	4045	52	1	17.3077	55	1	20	90	1	21.1111	147	1	10.2041	0.0192308	0.0192308	0.0384615	0.0961538	0	0.0363636	0.109091	0.0181818	0.0363636	0	0.0222222	0.0222222	0.155556	0.0111111	0.0272109	0.00680272	0	0.0204082	0.00680272	0.0408163	0	0	28.9474	0	0	0.0769231	0.210235	0
YBL089W	AVT5		DMA161	0.9787	0.0869	0	0	1313	1519	51	1	11.7647	53	1	33.9623	244	1	40.1639	263	1	17.4905	0.0196078	0.0196078	0.0196078	0.0588235	0	0.0188679	0.283019	0.0188679	0.0188679	0	0.0122951	0.22541	0.0696721	0.0942623	0.0532319	0.026616	0.00760456	0.0456274	0.00380228	0.0380228	0	0	28.9474	0	0	0.0769231	0.210235	0
YBL090W	MRP21		DMA-SLOW20	0.6619	0.0855	1	0	2034	1801	1578	2	21.4829	839	2	27.1752	1784	3	34.006	1992	4	8.04049	0.0126743	0.0247148	0.0912548	0.081749	0.00443599	0.0309893	0.131108	0.100119	0.00715137	0.00238379	0.257873	0.013153	0.0596392	0.00939496	0.00867923	0.00163399	0.0078007	0.0221798	0.00673967	0.0333715	0	0	23.4186	0	0	0.05	0.190042	0
YBL091C	MAP2		DMA160	0.966	0.1587	0	0	1837	1746	44	1	29.5455	46	1	23.913	59	1	30.5085	309	1	9.38511	0.0227273	0	0.113636	0.159091	0	0.0434783	0.173913	0.0217391	0	0	0.0338983	0	0.237288	0.0338983	0.00970874	0.0161812	0.0226537	0.012945	0	0.0323625	0	0	28.9474	0	0	0.0769231	0.210235	0
YBL091C-A	SCS22		DMA159	1.014	0.0531	0	0	3794	3667	56	1	16.0714	58	1	12.069	96	1	29.1667	701	1	16.4051	0.0357143	0	0.0714286	0.0535714	0	0	0.12069	0	0	0	0.0520833	0.0208333	0.1875	0.03125	0.0285307	0.0299572	0.0042796	0.0456491	0.00570613	0.0499287	0	0	28.9474	0	0	0.0769231	0.210235	0
YBL093C	ROX3		DMA-SLOW19	0.1536	0.3219	1	0						111	3	48.2796	50	1	98	568	3	32.8182						0.0333333	0.29086	0.0798387	0.0489247	0.0298387	0.28	0.66	0.02	0.02	0.0130187	0.0839599	0.0608466	0.0736564	0.0210248	0.0744222	0.00125313
YBL093C	ROX3	rox3-182	TSA1015	0.6256	0.0948	0	0						48	1	29.1667												0	0.25	0.0416667	0	0
YBL095W	MRX3		DMA180	0.9848	0.0508	0	0	3573	3305	58	1	13.7931	60	1	23.3333	155	1	21.9355	696	1	16.523	0	0.0172414	0.0344828	0.0862069	0	0.0166667	0.2	0	0.0166667	0	0.0387097	0.0258065	0.135484	0.0193548	0.0100575	0.0416667	0.00287356	0.0445402	0.00574713	0.0603448	0	0	28.9474	0	0	0.0769231	0.210235	0
YBL096C			DMA179	0.994	0.0144	0	0	3984	3869	81	1	17.284	80	1	22.5	55	1	16.3636	516	1	16.0853	0.0246914	0.0246914	0.0246914	0.0987654	0	0.0625	0.0875	0	0.0625	0.0125	0.0181818	0.0727273	0.0545455	0.0181818	0.0174419	0.0232558	0.00775194	0.0581395	0	0.0523256	0.00193798	0	28.9474	0	0	0.0769231	0.210235	0
YBL097W	BRN1	brn1-9	TSA510	0.5464	0.128	1	0	953	925	1168	3	34.2175	1761	3	40.5086	1087	4	22.1088	2594	4	18.193	0.0219786	0.0127807	0.0681996	0.233155	0.00606061	0.0216964	0.105865	0.254244	0.0161798	0.00710018	0.0827707	0.0374013	0.0809596	0.0199561	0.0162632	0.0132824	0.00698224	0.0281061	0.0282294	0.0890664	0	1	29.6162	0	0	0.0501889	0.190184	0
YBL097W	BRN1	brn1-16	TSA511	0.8542	0.0499	0	0	1469	1440	152	1	25.6579	157	1	23.5669	148	1	25	278	1	25.5396	0.0328947	0.0197368	0.125	0.0789474	0	0.0318471	0.11465	0.044586	0.0318471	0.0127389	0.0743243	0.027027	0.121622	0.027027	0.0323741	0.0359712	0.00359712	0.0503597	0.00719424	0.125899	0	0	31.0285	0	0	0.0798756	0.212449	0
YBL098W	BNA4		DMA178	1.0072	0.0248	0	0	1802	1999	58	1	18.9655	317	2	25.5521	100	2	36	436	2	13.3028	0.0689655	0.0517241	0.0172414	0.0517241	0	0.0315457	0.15142	0.0315457	0.0283912	0.0126183	0.06	0.14	0.1	0.06	0.016055	0.0298165	0.00229358	0.0481651	0	0.0366972	0	0	28.9474	0	0	0.0769231	0.210235	0
YBL099W	ATP1		DMA-SLOW18	0.7822	0.0883	1	0	1620	1556	454	2	18.0617	132	2	43.9394	1127	2	23.8687	262	3	10.9084	0.00660793	0.0440529	0.030837	0.0947137	0.00440529	0.0606061	0.143939	0.189394	0.0378788	0.00757576	0.136646	0.0239574	0.0559006	0.0221828	0	0.003003	0.0196697	0.0293544	0.003003	0.0540541	0	0	23.4186	0	0	0.05	0.190042	0
YBL100C			DMA177	1.0175	0.0097	0	0	3790	4223	59	1	22.0339	94	1	12.766	406	1	29.064	222	1	9.90991	0	0.0338983	0.0677966	0.118644	0	0	0.0957447	0	0.0212766	0.0106383	0.0172414	0.17734	0.0270936	0.0689655	0.00900901	0.0225225	0.00900901	0.0225225	0	0.036036	0	0	28.9474	0	0	0.0769231	0.210235	0
YBL101C	ECM21		DMA176	1.0368	0.0463	0	0	4977	5016	52	1	11.5385	51	1	17.6471	116	1	18.1034	283	1	9.89399	0.0576923	0.0192308	0	0.0384615	0	0	0.0980392	0	0.0392157	0.0392157	0.0431034	0.0172414	0.103448	0.0172414	0.0106007	0.0282686	0.00706714	0.0176678	0.00353357	0.0318021	0	0	28.9474	0	0	0.0769231	0.210235	0
YBL102W	SFT2		DMA175	0.9902	0.0511	0	0	1558	1695	30	1	16.6667	30	1	23.3333	367	1	44.9591	582	1	12.8866	0.0333333	0.0333333	0.0333333	0.0666667	0	0.0333333	0.2	0	0	0	0.0163488	0.269755	0.0926431	0.0708447	0.0137457	0.0309278	0.00515464	0.0429553	0.00515464	0.0309278	0	0	28.9474	0	0	0.0769231	0.210235	0
YBL103C	RTG3		DMA174	0.6907	0.261	0	0	2424	2388	143	2	17.4825	166	2	19.8795	325	2	28.3077	356	2	20.2247	0.027972	0.020979	0.0629371	0.0629371	0	0.0301205	0.120482	0.0120482	0.0240964	0.0120482	0.0276923	0.144615	0.0830769	0.0276923	0.0449438	0.0196629	0.0140449	0.0280899	0.011236	0.0842697	0	0	28.9474	0	0	0.0769231	0.210235	0
YBL104C	SEA4		DMA173	0.934	0.0237	0	0	1823	1812	30	1	30	34	1	17.6471	130	1	30	220	1	15.9091	0.0666667	0.0333333	0	0.2	0	0.0294118	0.147059	0	0	0	0.0692308	0.0461538	0.138462	0.0461538	0.0272727	0.05	0	0.05	0	0.0318182	0	0	28.9474	0	0	0.0769231	0.210235	0
YBL105C	PKC1	pkc1-ts	TSA535	0.8181	0.0685	1	0	425	427	1868	3	36.774	1647	4	41.0949	866	4	24.3988	1886	5	54.3372	0.0373329	0.118558	0.0337351	0.173077	0.00503688	0.0402291	0.193265	0.133661	0.0321083	0.0116856	0.0615729	0.0507315	0.0921964	0.0394872	0.0340836	0.037247	0.0811776	0.205548	0.0091938	0.176122	0	1	29.6162	0	0	0.0501889	0.190184	1
YBL105C	PKC1	pkc1-4	TSA539	0.6615	0.0569	1	0	508	510	890	3	23.7124	420	4	34.3	710	4	38.7908	494	4	50.2793	0.0252542	0.107538	0.0372734	0.0646552	0.00240385	0.0382965	0.229223	0.0496584	0.018751	0.00707135	0.13219	0.0852975	0.12852	0.0419002	0.0352589	0.0629107	0.0868015	0.18419	0.0133632	0.113587	0.00668161	0	29.6162	0	0	0.0501889	0.190184	0
YBL105C	PKC1	pkc1-2	TSA538	0.6228	0.1042	1	0	783	743	266	3	33.6543	527	3	22.3697	633	3	25.8445	620	3	41.359	0.0297531	0.195309	0.0318519	0.0734568	0.00617284	0.0396621	0.102974	0.0653581	0.00856531	0.00713776	0.0619267	0.0290066	0.153001	0.0145111	0.0435897	0.0471795	0.0520513	0.188718	0.00897436	0.0717949	0.00128205	1	29.6162	0	0	0.0501889	0.190184	1
YBL105C	PKC1	pkc1-1	TSA537	0.7848	0.2423	1	0	799	766	515	3	37.5945	668	3	25.0087	1204	3	23.1942	929	3	36.7154	0.0498282	0.194845	0.0137457	0.112027	0.00549828	0.0552769	0.107419	0.0574713	0.0257402	0.00417973	0.049505	0.0696302	0.08982	0.0229866	0.0331479	0.0376665	0.0352218	0.164545	0.0164813	0.080092	0	1	29.6162	0	0	0.0501889	0.190184	1
YBL105C	PKC1	pkc1-3	TSA541	0.9653	0.0964	1	0	1108	1077	1289	3	38.8306	1441	3	25.5428	1132	3	23.4594	2226	3	21.2336	0.00963082	0.105354	0.0829072	0.184528	0.0058855	0.0347769	0.0884037	0.109819	0.0171797	0.00524934	0.0806795	0.0233782	0.10283	0.0277065	0.0329866	0.0223282	0.0306693	0.0695326	0.00489716	0.0519223	0	1	29.6162	0	0	0.0501889	0.190184	0
YBL106C	SRO77		DMA172	1.0077	0.0445	0	0	4131	4228	104	1	8.65385	114	1	18.4211	70	1	25.7143	574	1	18.1185	0.00961538	0	0.00961538	0.0673077	0	0.0175439	0.140351	0.00877193	0.00877193	0.00877193	0.0571429	0.0285714	0.128571	0.0428571	0.0226481	0.043554	0.00696864	0.0365854	0.0121951	0.0592334	0	0	28.9474	0	0	0.0769231	0.210235	0
YBL107C	MIX23		DMA171	1.0185	0.0694	0	0	2157	1935	133	1	23.3083	514	2	21.9844	146	1	27.3973	630	2	16.3492	0.0451128	0.0601504	0.0451128	0.0827068	0	0.0272374	0.118677	0.0214008	0.0486381	0.00389105	0.0890411	0.0205479	0.150685	0.0136986	0.0301587	0.0285714	0.0174603	0.0285714	0.00634921	0.052381	0	0	28.9474	0	0	0.0769231	0.210235	0
YBR001C	NTH2		DMA170	1.0108	0.0913	1	0	4377	4280	1535	3	14.5376	1295	4	21.4271	699	3	22.8999	1729	3	9.65555	0.0172384	0.0366689	0.0543576	0.0353435	0.00176717	0.0301829	0.141902	0.0233951	0.0129076	0.00588362	0.097936	0.0323529	0.0732198	0.0254902	0.0157229	0.0205931	0.0020636	0.0182997	0.00977257	0.0301037	0	0	26.183	0	0	0.050902	0.190719	0
YBR003W	COQ1		DMA-SLOW17	0.7822	0.1212	0	0	3353	3450	104	1	17.3077	798	3	22.0551	1144	4	25	670	3	13.1343	0	0	0.105769	0.0673077	0	0.0388471	0.126566	0.0200501	0.0288221	0.00626566	0.0786713	0.0550699	0.0716783	0.0445804	0.0432836	0.00447761	0	0.0253731	0.00597015	0.0522388	0	0	28.9474	0	0	0.0769231	0.210235	0
YBR004C	GPI18	gpi18-5001	TSA1243	0.9697	0.013	0	0	1405	1306	84	1	25	93	1	20.4301	48	1	27.0833	28	1	28.5714	0.0238095	0.0833333	0.0119048	0.119048	0.0119048	0.0215054	0.0322581	0.0430108	0.0967742	0.0107527	0.0208333	0.0208333	0.229167	0	0	0.0357143	0.0357143	0.0357143	0	0.178571	0	0	31.0285	0	0	0.0798756	0.212449	0
YBR005W	RCR1		DMA192	0.991	0.0693	1	0	1182	1161	404	3	14.3394	465	3	49.527	676	3	26.7169	1271	3	16.4576	0.00375587	0.058216	0.0316758	0.0459902	0.00375587	0.00163399	0.467922	0.0240798	0.00163399	0	0.0818811	0.0995696	0.0452289	0.0404896	0.0126784	0.0184448	0.00655614	0.0419836	0.00787951	0.0770336	0	0	26.183	0	0	0.050902	0.190719	0
YBR006W	UGA2		DMA191	1.006	0.0599	0	0	3012	3161	120	1	11.6667	303	2	20.132	508	3	34.0551	484	3	14.6694	0.0333333	0.0166667	0.0333333	0.0333333	0	0.0429043	0.141914	0	0.00990099	0.00660066	0.0393701	0.17126	0.0807087	0.0492126	0.035124	0.0206612	0.0123967	0.0413223	0.0123967	0.0247934	0	0	28.9474	0	0	0.0769231	0.210235	0
YBR007C	DSF2		DMA190	1.0152	0.05	0	0	1722	1719	139	1	16.5468	159	1	20.7547	361	3	38.7812	587	2	18.9097	0.0359712	0.0143885	0.0503597	0.0647482	0	0	0.194969	0	0.0125786	0	0.0415512	0.204986	0.0969529	0.0443213	0.0187394	0.0255537	0.00511073	0.0357751	0.0170358	0.0851789	0.00170358	0	28.9474	0	0	0.0769231	0.210235	0
YBR008C	FLR1		DMA189	1.0195	0.0413	0	0	3586	3642	186	2	12.9032	355	3	17.1831	248	3	30.2419	699	3	15.1645	0.00537634	0.0107527	0.0645161	0.0483871	0	0.0253521	0.129577	0.0056338	0.0084507	0.0028169	0.0887097	0.112903	0.0564516	0.0443548	0.0343348	0.0329041	0.00572246	0.0343348	0.0100143	0.0343348	0	0	28.9474	0	0	0.0769231	0.210235	0
YBR009C	HHF1		DMA188	0.9553	0.0745	0	0	1178	1211	137	2	8.0292	137	1	47.4453	321	2	31.4642	898	4	20.1559	0.0145985	0.0145985	0.0291971	0.0145985	0.00729927	0	0.459854	0.0145985	0	0	0.0654206	0.0778816	0.11838	0.0529595	0.0233853	0.018931	0.0122494	0.0412027	0.0100223	0.0957684	0	0	28.9474	0	0	0.0769231	0.210235	0
YBR010W	HHT1		DMA187	0.994	0.126	0	0			65	1	13.8462	60	1	18.3333				88	1	15.9091	0.0615385	0.0153846	0.0307692	0.0307692	0	0.05	0.116667	0.0166667	0	0					0	0.0227273	0	0.0340909	0	0.102273	0	0	28.9474	0	0	0.0769231	0.210235	0
YBR011C	IPP1	ipp1-5001	TSA1062	0.7187	0.1594	0	0	426	429	86	1	48.8372	83	1	34.9398	79	1	29.1139	101	1	43.5644	0.0232558	0.0813953	0.0232558	0.348837	0.0116279	0.0843373	0.0120482	0.156627	0.0963855	0	0.126582	0.0126582	0.113924	0.0379747	0.0594059	0.277228	0.029703	0.029703	0	0.029703	0.00990099	1	31.0285	0	0	0.0798756	0.212449	0
YBR012C			DMA186	1.035	0.0239	0	0	1883	1822	145	1	23.4483	160	1	23.75	200	2	30.5	435	2	14.9425	0.0206897	0.0413793	0.062069	0.103448	0.00689655	0.03125	0.1	0.025	0.075	0.00625	0.115	0.135	0.03	0.025	0.0137931	0.0137931	0	0.0482759	0.0137931	0.0597701	0	0	28.9474	0	0	0.0769231	0.210235	0
YBR013C			DMA185	1.0185	0.0107	1	0	2815	2736	2315	4	15.1656	1268	4	32.3901	1415	5	23.3225	1983	4	11.4359	0.00979418	0.0224232	0.0530595	0.0633169	0.00306215	0.0343162	0.201727	0.0378444	0.0407306	0.00928259	0.0928521	0.0685697	0.0467911	0.0250125	0.0101431	0.0174889	0.00519106	0.0386651	0.0129692	0.029902	0	0	26.183	0	0	0.050902	0.190719	0
YBR014C	GRX7		DMA184	0.9947	0.024	0	0	2363	2244	44	1	25	47	1	14.8936	106	1	30.1887	278	1	16.5468	0.0681818	0	0.113636	0.0681818	0	0.0212766	0.0851064	0.0212766	0	0.0212766	0.0566038	0.0566038	0.179245	0.00943396	0.0503597	0.0251799	0.00359712	0.0431655	0.00359712	0.0395683	0	0	28.9474	0	0	0.0769231	0.210235	0
YBR015C	MNN2		DMA183	1.0072	0.044	1	0	2339	2106	1559	3	22.1648	1093	3	19.5603	765	3	27.1202	1865	4	17.9737	0.0386192	0.0330659	0.0757094	0.0737395	0.000513611	0.040757	0.0670494	0.0428695	0.0417773	0.00315001	0.187075	0.0478458	0.0253968	0.0108844	0.0215828	0.0159547	0.00209222	0.0432641	0.0112322	0.0856107	0	0	26.183	0	0	0.050902	0.190719	0
YBR016W			DMA182	1.018	0.1293	0	1	1309	1365	30	1	23.3333	33	1	12.1212	161	1	29.1925	559	2	38.8193	0	0	0.0666667	0.166667	0	0.030303	0.0606061	0	0	0.030303	0.0248447	0.0372671	0.198758	0.0310559	0.0286225	0.225403	0.0107335	0.0751342	0.00715564	0.0411449	0	0	28.9474	0	0	0.0769231	0.210235	0
YBR018C	GAL7		DMA203	1.0145	0.0364	0	0	1481	1396	34	1	8.82353	34	1	44.1176	179	1	27.3743	343	1	19.242	0	0	0.0882353	0	0	0	0.441176	0	0	0	0.117318	0.0446927	0.0837989	0.027933	0.0116618	0.0553936	0.00291545	0.0670554	0.0145773	0.0408163	0	0	28.9474	0	0	0.0769231	0.210235	0
YBR019C	GAL10		DMA202	0.9835	0.0387	0	0	4538	4439	126	1	13.4921	137	1	18.2482	259	2	25.0965	91	2	9.89011	0.00793651	0.0396825	0.0238095	0.0555556	0.00793651	0.0291971	0.124088	0.00729927	0.0218978	0	0.0617761	0.042471	0.123552	0.023166	0.032967	0.010989	0	0	0	0.0549451	0	0	28.9474	0	0	0.0769231	0.210235	0
YBR020W	GAL1		DMA201	0.9925	0.0267	0	0	2638	2810	256	2	18.3594	289	2	17.301	485	2	32.1649	361	2	16.0665	0.0195312	0.046875	0.0117188	0.105469	0	0.0449827	0.0519031	0.0276817	0.0449827	0.00346021	0.028866	0.185567	0.0515464	0.0556701	0.0443213	0.0387812	0.0193906	0.0249307	0.00554017	0.0277008	0	0	28.9474	0	0	0.0769231	0.210235	0
YBR021W	FUR4		DMA-SLOW16	0.139	0.0681	1	0	1220	1273	275	2	18.9091	187	2	26.738	1751	4	27.6723	590	3	32.4206	0.00363636	0.0218182	0.0872727	0.0763636	0	0.0641711	0.101604	0.0802139	0.0213904	0	0.0648768	0.11512	0.035853	0.0608741	0.0140476	0.175	0.0194444	0.0862698	0.00277778	0.0266667	0	0	23.4186	0	0	0.05	0.190042	0
YBR022W	POA1		DMA200	1.0003	0.0661	0	0	3441	3568	94	1	5.31915	291	2	23.0241	178	1	32.5843	171	2	15.7895	0.0106383	0.0212766	0.0106383	0.0106383	0	0.0206186	0.189003	0.00687285	0.0103093	0.00343643	0.11236	0.0674157	0.0955056	0.0505618	0.0409357	0.0467836	0.0116959	0.0467836	0.00584795	0.00584795	0	0	28.9474	0	0	0.0769231	0.210235	0
YBR023C	CHS3		DMA199	0.993	0.0808	1	0	2120	2153	1572	3	17.406	1013	5	30.3763	2470	5	22.9934	2283	4	18.7546	0.00515132	0.0334836	0.0775296	0.0553202	0.00257566	0.0601692	0.129369	0.058656	0.0514534	0.00411522	0.0671666	0.0459164	0.0763939	0.0404567	0.0251381	0.044248	0.00486987	0.0488347	0.0201226	0.0440464	0.000286369	0	26.183	0	0	0.050902	0.190719	0
YBR024W	SCO2		DMA198	1.002	0.0637	0	0	988	990	138	1	25.3623	227	2	29.0749	309	2	49.8382	191	1	9.42408	0.0507246	0.0652174	0.0144928	0.123188	0	0.00881057	0.193833	0.0528634	0.030837	0.00440529	0.0711974	0.0226537	0.359223	0.0453074	0.0157068	0.0366492	0	0.0052356	0	0.0366492	0	0	28.9474	0	0	0.0769231	0.210235	0
YBR025C	OLA1		DMA197	0.8862	0.0535	0	0	4142	4013	83	1	22.8916	176	2	19.8864	132	1	28.0303	31	1	0	0.0361446	0.0120482	0.060241	0.120482	0	0.0227273	0.136364	0.0113636	0.0284091	0	0.128788	0.0454545	0.0757576	0.030303	0	0	0	0	0	0	0	0	28.9474	0	0	0.0769231	0.210235	0
YBR026C	ETR1		DMA196	0.7155	0.0872	0	0	1304	1631	133	3	18.0451	141	3	11.3475	220	3	47.2727	367	3	26.9755	0.0300752	0.0075188	0.0225564	0.112782	0.0075188	0.0425532	0.035461	0.0283688	0.0070922	0	0.0772727	0.118182	0.168182	0.109091	0.0245232	0.0844687	0.013624	0.0708447	0.0108992	0.0653951	0	0	28.9474	0	0	0.0769231	0.210235	0
YBR027C			DMA195	0.984	0.0372	0	0	2129	2160	138	2	15.942	152	2	21.0526	306	2	28.7582	203	2	23.6453	0.0217391	0.0144928	0.0797101	0.0434783	0	0.0328947	0.144737	0.0131579	0.0197368	0	0.101307	0.0326797	0.111111	0.0424837	0.044335	0.0640394	0.0295567	0.044335	0.00492611	0.044335	0.00492611	0	28.9474	0	0	0.0769231	0.210235	0
YBR028C	YPK3		DMA194	0.9935	0.07	0	0			38	1	26.3158	38	1	15.7895				272	1	13.6029	0	0.0789474	0.0526316	0.131579	0	0	0.105263	0.0263158	0.0263158	0					0.0294118	0.0257353	0.0110294	0.0477941	0.0110294	0.0110294	0	0	28.9474	0	0	0.0769231	0.210235	0
YBR029C	CDS1	cds1-5001	TSA1063	0.9007	0.0347	1	0	475	467	919	3	41.49	1206	3	31.6883	320	5	49.4749	1723	5	28.0748	0.0249513	0.102415	0.0914145	0.185439	0.0106789	0.0453385	0.149993	0.11238	0.00515907	0.00401261	0.308027	0.0782446	0.0717929	0.0366842	0.0246037	0.0143191	0.0241783	0.0627047	0.0118249	0.143117	0	1	29.6162	0	0	0.0501889	0.190184	0
YBR030W	RKM3		DMA193	0.9832	0.1477	0	0	3649	3497	146	2	10.9589	157	2	24.2038	458	3	26.8559	247	2	12.9555	0.0273973	0.0479452	0.0136986	0.0205479	0	0.0254777	0.210191	0	0.00636943	0	0.10917	0.0371179	0.0917031	0.0305677	0.0202429	0.00809717	0.0121457	0.0202429	0	0.0688259	0	0	28.9474	0	0	0.0769231	0.210235	0
YBR031W	RPL4A		DMA215	0.904	0.0808	0	0	3380	3107	48	1	22.9167	55	1	20	109	1	20.1835	440	1	14.0909	0.0416667	0.0416667	0.0416667	0.104167	0	0.127273	0.0545455	0	0.0181818	0	0.110092	0.0275229	0.0458716	0.0183486	0.00681818	0.0272727	0.00681818	0.0545455	0.0113636	0.0340909	0	0	28.9474	0	0	0.0769231	0.210235	0
YBR032W			DMA214	1.018	0.0084	0	0	1413	1516	95	1	21.0526	108	1	17.5926	588	2	42.6871	351	2	19.6581	0.0526316	0.0526316	0.0421053	0.0526316	0.0105263	0.0462963	0.0833333	0	0.0462963	0	0.0918367	0.170068	0.108844	0.0561224	0.022792	0.0569801	0.00854701	0.039886	0.00854701	0.0569801	0.002849	0	28.9474	0	0	0.0769231	0.210235	0
YBR033W	EDS1		DMA213	1.043	0.0526	1	0	1377	1327	1571	3	20.3778	1212	3	29.8186	1206	4	37.4791	1811	4	13.961	0.0147485	0.0381403	0.06937	0.0797867	0.00173273	0.0417611	0.161943	0.0740741	0.0124717	0.00793651	0.0704972	0.0214239	0.259592	0.0232779	0.0166578	0.0262607	0.00345423	0.0327542	0.00670098	0.0537817	0	0	26.183	0	0	0.050902	0.190719	0
YBR034C	HMT1		DMA212	0.9605	0.0366	0	0	3120	3256	452	2	13.4956	515	2	17.2816	683	3	30.7467	316	2	18.038	0.0243363	0.0199115	0.0265487	0.0597345	0.00442478	0.0427184	0.038835	0.0135922	0.0737864	0.0038835	0.0805271	0.143485	0.0366032	0.0468521	0.0253165	0.0443038	0.00949367	0.0696203	0.00949367	0.0221519	0	0	28.9474	0	0	0.0769231	0.210235	0
YBR035C	PDX3		DMA-SLOW15	0.3901	0.0894	0	0	4724	4757	47	1	12.766	42	1	16.6667	138	3	22.4638	155	1	11.6129	0	0	0.0425532	0.0851064	0	0.047619	0.0238095	0.047619	0.047619	0	0.0434783	0.0652174	0.0724638	0.0434783	0.00645161	0	0.00645161	0.0322581	0	0.0709677	0	0	28.9474	0	0	0.0769231	0.210235	0
YBR036C	CSG2		DMA211	0.6375	0.2	1	0			325	3	20.3859	254	3	24.888				1245	4	19.4551	0.00472813	0.0587168	0.0769696	0.0610809	0.00236407	0.0720206	0.122536	0.0435708	0.0107527	0					0.0186199	0.0613363	0.00807777	0.0575027	0.00930997	0.0391566	0.000547645	0	26.183	0	0	0.050902	0.190719	0
YBR037C	SCO1		DMA-SLOW14	0.4314	0.087	0	0	917	988	273	2	22.3443	356	2	15.7303	366	4	60.6557	364	3	18.1319	0.040293	0.043956	0.047619	0.0879121	0.003663	0.0337079	0.0308989	0.0449438	0.0365169	0.011236	0.0218579	0.234973	0.284153	0.0655738	0.0384615	0.0714286	0.0137363	0.0247253	0.00274725	0.0302198	0	0	28.9474	0	0	0.0769231	0.210235	0
YBR040W	FIG1		DMA210	1.019	0.1176	0	0	3886	3758	66	1	15.1515	77	1	16.8831	222	1	25.6757	502	1	15.3386	0.0151515	0	0.0909091	0.0454545	0	0.038961	0.103896	0	0.025974	0	0.108108	0.0315315	0.0855856	0.0315315	0.0139442	0.0338645	0.0059761	0.0498008	0.00996016	0.0398406	0	0	28.9474	0	0	0.0769231	0.210235	0
YBR041W	FAT1		DMA209	0.991	0.0879	0	0	1566	1589	25	1	32	24	1	20.8333	181	1	26.5193	241	1	18.2573	0.04	0.04	0.04	0.2	0	0.0833333	0.125	0	0	0	0.0994475	0.0165746	0.0994475	0.0497238	0.0373444	0.033195	0.00829876	0.0580913	0.00829876	0.0373444	0	0	28.9474	0	0	0.0769231	0.210235	0
YBR042C	CST26		DMA208	0.985	0.0614	0	0	3534	3590	58	1	12.069	190	2	17.8947	271	1	26.1993	329	1	19.7568	0.0344828	0	0.0172414	0.0689655	0	0.0263158	0.142105	0.0105263	0	0	0.0774908	0.0332103	0.103321	0.0479705	0.0364742	0.0425532	0.00303951	0.0668693	0.00303951	0.0455927	0	0	28.9474	0	0	0.0769231	0.210235	0
YBR043C	QDR3		DMA207	0.999	0.0603	0	0	3948	3936	36	1	8.33333	36	1	8.33333	165	1	26.6667	257	1	29.1829	0	0.0277778	0.0277778	0.0277778	0	0.0277778	0.0555556	0	0	0	0.0727273	0.0424242	0.115152	0.0363636	0.0350195	0.159533	0.0155642	0.0505837	0.00389105	0.0233463	0.00389105	0	28.9474	0	0	0.0769231	0.210235	0
YBR044C	TCM62		DMA206	0.9417	0.1118	1	0	3888	3754	1588	4	16.8006	807	5	18.652	930	4	26.8019	2072	4	10.7876	0.0213495	0.0340993	0.0365114	0.0736341	0.00241213	0.0392757	0.0782819	0.0265751	0.0367025	0.00568532	0.143719	0.0588924	0.0422096	0.0231981	0.0162981	0.0255775	0.00293839	0.0288547	0.00908905	0.0251179	0	0	26.183	0	0	0.050902	0.190719	0
YBR045C	GIP1		DMA205	0.9898	0.0432	1	0	2258	2210	421	3	17.8709	841	3	27.496	821	2	27.0402	1418	3	15.4267	0.00187266	0.0861423	0.0392394	0.0477096	0.00374532	0.039199	0.126754	0.069808	0.0322522	0.00694681	0.129111	0.0791717	0.0341048	0.0280146	0.0135886	0.0111688	0	0.0345766	0.011029	0.0839038	0	0	26.183	0	0	0.050902	0.190719	0
YBR046C	ZTA1		DMA227	1.0163	0.1297	0	0	4711	4671	124	1	16.129	139	1	15.8273	122	1	18.8525	287	1	12.892	0.0241935	0.0322581	0.016129	0.0887097	0	0.0503597	0.0719424	0	0.028777	0.00719424	0.0983607	0.0245902	0.0409836	0.0245902	0.00696864	0.0139373	0.010453	0.0522648	0	0.0452962	0	0	28.9474	0	0	0.0769231	0.210235	0
YBR047W	FMP23		DMA226	0.9715	0.111	0	0	4812	4885	108	1	12.037	128	1	11.7188	156	1	26.9231	108	1	11.1111	0.0185185	0.0277778	0.0185185	0.0555556	0	0.0703125	0.0234375	0	0.015625	0.0078125	0	0.147436	0.0769231	0.0448718	0.0185185	0.0185185	0	0.0462963	0	0.0277778	0	0	28.9474	0	0	0.0769231	0.210235	0
YBR048W	RPS11B		DMA225	0.7287	0.1316	0	0	1611	1693	36	1	27.7778	86	2	10.4651	52	1	32.6923	173	1	26.0116	0.0555556	0.111111	0	0.111111	0	0	0.0581395	0	0.0232558	0.0232558	0.153846	0	0.134615	0.0384615	0.0635838	0.0231214	0	0.0404624	0	0.132948	0	0	28.9474	0	0	0.0769231	0.210235	0
YBR050C	REG2		DMA224	1.034	0.0852	0	0	2720	2886	72	1	22.2222	78	1	8.97436	221	1	30.7692	165	1	21.2121	0.0694444	0.0277778	0.0277778	0.0972222	0	0.025641	0.0641026	0	0	0	0.040724	0.171946	0.0361991	0.0588235	0.030303	0.0424242	0	0.0363636	0.0242424	0.0787879	0	0	28.9474	0	0	0.0769231	0.210235	0
YBR051W			DMA223	1.0155	0.0169	0	0	3005	3259	84	1	16.6667	96	1	16.6667	367	2	26.703	404	2	20.5446	0.0238095	0.0238095	0.0238095	0.0952381	0	0.0104167	0.145833	0.0104167	0	0	0.0463215	0.103542	0.0517711	0.0653951	0.0123762	0.0470297	0.00742574	0.049505	0.00990099	0.0792079	0	0	28.9474	0	0	0.0769231	0.210235	0
YBR052C	RFS1		DMA222	0.9945	0.0808	0	0	3070	2939	59	1	23.7288	71	1	14.0845	97	1	24.7423	63	1	17.4603	0	0.0169492	0.0847458	0.135593	0	0.0422535	0.056338	0.028169	0.0140845	0	0.113402	0.0206186	0.0824742	0.0309278	0.015873	0.031746	0	0.0634921	0	0.0634921	0	0	28.9474	0	0	0.0769231	0.210235	0
YBR053C			DMA221	0.9945	0.0269	0	0	3430	3906	43	1	20.9302	44	1	15.9091	86	1	24.4186	464	1	15.5172	0.0232558	0.0697674	0.0232558	0.0930233	0	0	0.113636	0	0.0227273	0.0227273	0.0348837	0.0581395	0.0930233	0.0581395	0.0172414	0.0474138	0.00431034	0.0387931	0.00431034	0.0431034	0	0	28.9474	0	0	0.0769231	0.210235	0
YBR054W	YRO2		DMA220	1.0125	0.0218	0	0	4260	4189	76	1	18.4211	77	1	18.1818	180	1	20.5556	561	1	12.4777	0	0.0526316	0.0526316	0.0789474	0	0	0.12987	0.025974	0.012987	0.012987	0.0777778	0.0277778	0.0777778	0.0222222	0.0196078	0.0285205	0.00178253	0.0356506	0.0124777	0.026738	0	0	28.9474	0	0	0.0769231	0.210235	0
YBR055C	PRP6	prp6-1	TSA455	0.9178	0.0657	0	0	417	418	117	1	27.3504	97	1	67.0103	831	3	31.2876	328	3	32.0122	0.00854701	0.025641	0.145299	0.0940171	0	0.0309278	0.0206186	0.0515464	0.56701	0	0.1071	0.0806258	0.0697954	0.055355	0.0365854	0.0731707	0.0457317	0.0640244	0.0182927	0.0792683	0.00304878	0	31.0285	0	0	0.0798756	0.212449	0
YBR055C	PRP6	prp6-ts	TSA367	0.8682	0.0831	0	0	609	663	117	1	39.3162	115	1	44.3478	95	1	29.4737	160	1	23.125	0.017094	0.025641	0.282051	0.0683761	0	0.026087	0.0173913	0.0956522	0.278261	0.026087	0.115789	0.0842105	0.0210526	0.0736842	0.01875	0.06875	0.00625	0.075	0.0375	0.025	0	1	31.0285	0	0	0.0798756	0.212449	0
YBR056W			DMA219	0.9948	0.0614	0	0	2683	2446	67	1	16.4179	77	1	18.1818	134	1	24.6269	538	1	24.3494	0.0298507	0	0.0746269	0.0597015	0	0.012987	0.168831	0	0	0	0.104478	0.0149254	0.104478	0.0223881	0.0260223	0.1171	0.00929368	0.0576208	0.00185874	0.0297398	0.00185874	0	28.9474	0	0	0.0769231	0.210235	0
YBR057C	MUM2		DMA218	0.9477	0.142	0	0	2850	3034	124	3	20.9677	143	3	16.7832	192	3	28.6458	604	3	15.5629	0.0725806	0.0241935	0.0725806	0.0403226	0	0.013986	0.0769231	0.027972	0.034965	0.013986	0.140625	0.03125	0.0677083	0.046875	0.0231788	0.0165563	0.0115894	0.0529801	0.00496689	0.0463576	0	0	28.9474	0	0	0.0769231	0.210235	0
YBR058C	UBP14		DMA217	0.9065	0.0703	0	0	3554	3897	51	1	17.6471	320	2	17.1875	114	1	27.193	422	1	13.7441	0.0196078	0.0196078	0	0.137255	0	0.053125	0.05	0.0125	0.05625	0	0.0964912	0.0263158	0.0789474	0.0701754	0.021327	0.00473934	0.00473934	0.028436	0.00947867	0.0687204	0	0	28.9474	0	0	0.0769231	0.210235	0
YBR058C-A	TSC3	tsc3-2	TSA571	0.7349	0.0196	1	0	95	94	1187	3	86.3361	1093	3	62.1247	730	4	41.4088	1819	3	43.9536	0.131955	0.116396	0.128257	0.47226	0.0144928	0.0481199	0.0718405	0.354509	0.135963	0.0108142	0.0519333	0.0302186	0.303396	0.0285404	0.105127	0.00444444	0.0355556	0.0826707	0.110474	0.101264	0	1	29.6162	1	0	0.0501889	0.190184	0
YBR059C	AKL1		DMA239	0.914	0.0082	0	0	2567	3264	74	1	9.45946	97	2	20.6186	19	1	36.8421	556	2	17.6259	0	0.027027	0.0405405	0.027027	0	0.0103093	0.185567	0.0103093	0	0	0	0.0526316	0.210526	0.105263	0.0161871	0.0431655	0	0.0755396	0.00359712	0.0377698	0	0	28.9474	0	0	0.0769231	0.210235	0
YBR060C	ORC2	orc2-1	TSA295	0.7254	0.0548	0	0	554	577	89	1	48.3146	96	1	26.0417	94	1	29.7872	35	1	37.1429	0.0337079	0.011236	0.269663	0.134831	0.0337079	0.0104167	0.1875	0.0416667	0.0208333	0	0.12766	0.0638298	0.0638298	0.0425532	0.142857	0.0857143	0.0285714	0.0857143	0	0.0285714	0	1	31.0285	0	0	0.0798756	0.212449	0
YBR060C	ORC2	orc2-2	TSA311	0.7384	0.1265	1	0	1342	1337	1755	3	29.7852	1322	3	36.2246	574	3	21.1019	1518	3	15.4122	0.0107656	0.029251	0.0419525	0.212693	0.00318979	0.0174607	0.0845438	0.231693	0.0226161	0.00593312	0.0791293	0.0197706	0.0752289	0.0368904	0.0130559	0.0049505	0.00266334	0.0298033	0.013432	0.0902174	0	1	29.6162	0	0	0.0501889	0.190184	0
YBR060C	ORC2	orc2-4	TSA309	0.624	0.0497	0	0	1845	1873	68	1	25	72	1	23.6111	374	1	27.8075	541	1	16.8207	0.0147059	0.0147059	0.0294118	0.176471	0.0147059	0.0138889	0.0555556	0.166667	0	0	0.026738	0.136364	0.0775401	0.0374332	0.038817	0.0462107	0.00924214	0.0221811	0.00924214	0.0425139	0	0	31.0285	0	0	0.0798756	0.212449	0
YBR060C	ORC2	orc2-3	TSA331	0.825	0.0393	0	0	3234	3297	141	1	25.5319	152	1	15.1316	172	1	22.093	228	1	15.7895	0.035461	0.0425532	0.0496454	0.12766	0	0.0131579	0.0526316	0.0328947	0.0394737	0.0131579	0.0872093	0	0.0988372	0.0348837	0.0263158	0.00438596	0.00438596	0.0350877	0.0219298	0.0657895	0	0	31.0285	0	0	0.0798756	0.212449	0
YBR061C	TRM7		DMA238	0.965	0.0352	0	0	3333	3628	91	2	16.4835	558	2	22.5806	130	1	20.7692	697	1	17.7905	0.043956	0.043956	0	0.0659341	0.010989	0.0286738	0.150538	0.0179211	0.0197133	0.00896057	0.0846154	0.00769231	0.0692308	0.0461538	0.0229555	0.025825	0.00573888	0.0530846	0.00430416	0.0645624	0.00143472	0	28.9474	0	0	0.0769231	0.210235	0
YBR062C			DMA237	1.0263	0.0518	0	0	4883	4899	82	1	8.53659	95	1	10.5263	473	2	33.1924	212	1	8.01887	0.0121951	0.0243902	0.0121951	0.0365854	0	0.0210526	0.0736842	0	0.0105263	0	0.0359408	0.147992	0.107822	0.0401691	0.0141509	0.0141509	0.00471698	0.0235849	0.00471698	0.0188679	0	0	28.9474	0	0	0.0769231	0.210235	0
YBR063C			DMA236	1.0337	0.1082	1	0	2412	2238	942	3	15.5037	266	3	27.648	998	3	27.7021	1009	3	15.185	0.00597907	0.044843	0.0446637	0.0580568	0.00149477	0.0249221	0.189073	0.0313324	0.0311526	0	0.115657	0.109788	0.0288229	0.0227528	0.0100102	0.0213271	0.00291971	0.0330059	0.00503289	0.0795545	0	0	26.183	0	0	0.050902	0.190719	0
YBR064W			DMA235	1.0135	0.0097	0	0	1383	1427	87	1	16.092	99	1	54.5455	91	1	26.3736	22	1	4.54545	0.0574713	0.0114943	0.0574713	0.0344828	0	0	0.545455	0	0	0	0.0989011	0.043956	0.0659341	0.0549451	0	0	0	0	0	0.0454545	0	0	28.9474	0	0	0.0769231	0.210235	0
YBR065C	ECM2		DMA234	1.0112	0.0542	0	0	2745	2864	101	1	19.802	106	1	15.0943	179	1	30.1676	599	1	17.8631	0	0.0594059	0.00990099	0.128713	0	0	0.0849057	0.0188679	0.0377358	0.00943396	0.128492	0.0335196	0.0949721	0.0446927	0.0233723	0.0450751	0.0066778	0.048414	0.00834725	0.0467446	0	0	28.9474	0	0	0.0769231	0.210235	0
YBR066C	NRG2		DMA233	1.0132	0.0561	0	0	2896	2698	54	1	18.5185	61	1	14.7541	149	1	26.8456	397	1	21.4106	0	0.037037	0.0555556	0.0925926	0	0	0.0983607	0.0327869	0.0163934	0	0.0872483	0.0469799	0.107383	0.0268456	0.0352645	0.070529	0.00503778	0.0453401	0.00503778	0.0528967	0	0	28.9474	0	0	0.0769231	0.210235	0
YBR067C	TIP1		DMA232	1.0043	0.1216	1	0	3797	3652	1191	3	17.7139	589	3	20.0738	1068	3	21.144	2160	3	14.7387	0.0219128	0.0293329	0.0615198	0.0632321	0.00114155	0.0408154	0.104169	0.0438909	0.0106762	0.00118624	0.092952	0.0286006	0.0623085	0.0275792	0.0137986	0.0401144	0.00940027	0.044827	0.0197678	0.0191643	0.000314169	0	26.183	0	0	0.050902	0.190719	0
YBR068C	BAP2		DMA231	0.9792	0.0851	0	0	2915	2658	55	1	25.4545	58	1	15.5172	237	1	25.3165	538	1	15.0558	0.0363636	0.0363636	0.0909091	0.0909091	0	0.0344828	0.0862069	0.0172414	0.0172414	0	0.0590717	0.0168776	0.156118	0.021097	0.0241636	0.0167286	0.00371747	0.0501859	0.00743494	0.0483271	0	0	28.9474	0	0	0.0769231	0.210235	0
YBR069C	TAT1		DMA230	1.016	0.0492	1	0	1225	1179	1498	3	13.0375	1258	3	23.1777	1256	4	51.2283	1676	4	18.1345	0.00684463	0.0328542	0.0209902	0.0678605	0.00182523	0.014196	0.11739	0.0802621	0.015561	0.004368	0.198662	0.217919	0.0666741	0.0290275	0.0210573	0.0231917	0.00149612	0.0476563	0.00845362	0.0794899	0	0	26.183	0	0	0.050902	0.190719	0
YBR070C	ALG14	alg14-5001	TSA1061	0.7358	0.3052	1	0	93	107	330	4	55.4253	312	4	39.8506	464	7	63.9644	492	6	74.9591	0.105177	0.158386	0.054998	0.220489	0.0152027	0.0923494	0.151671	0.0663563	0.0841763	0.00395257	0.212588	0.120201	0.216128	0.0907276	0.0207165	0.0107527	0.144372	0.223177	0.0252454	0.325327	0	1	29.6162	1	0	0.0501889	0.190184	1
YBR071W			DMA229	0.9935	0.1045	0	0	3294	3728	43	1	16.2791	180	2	20.5556	139	1	27.3381	394	1	13.7056	0.0232558	0.0232558	0.0930233	0.0232558	0	0.0166667	0.155556	0.0111111	0.0166667	0.00555556	0.057554	0.0215827	0.122302	0.0719424	0.0228426	0.0203046	0.00507614	0.0228426	0.0152284	0.0507614	0	0	28.9474	0	0	0.0769231	0.210235	0
YBR072W	HSP26		DMA251	1.0228	0.0677	0	0	4128	4290	102	1	16.6667	115	1	7.82609	324	2	32.4074	505	2	14.0594	0.0294118	0.0490196	0.00980392	0.0784314	0	0	0.0521739	0	0.026087	0	0.0524691	0.160494	0.0524691	0.058642	0.0217822	0.0257426	0.00594059	0.0415842	0.0019802	0.0435644	0	0	28.9474	0	0	0.0769231	0.210235	0
YBR073W	RDH54		DMA250	0.9805	0.0389	0	0	3368	3333	117	1	14.5299	121	1	15.7025	194	1	21.6495	452	1	25.4425	0.042735	0.034188	0.017094	0.0512821	0	0.0495868	0.0826446	0	0.0165289	0.00826446	0.0773196	0.0154639	0.0927835	0.0309278	0.0553097	0.0376106	0.00442478	0.0774336	0.0110619	0.0685841	0	0	28.9474	0	0	0.0769231	0.210235	0
YBR074W	PFF1		DMA249	1.0037	0.0673	0	0			105	1	15.2381	135	1	14.8148				602	1	18.4385	0.0380952	0.0571429	0	0.0571429	0	0.0592593	0.0740741	0	0.0148148	0					0.0315615	0.0149502	0.00332226	0.0697674	0.00664452	0.0581395	0	0	28.9474	0	0	0.0769231	0.210235	0
YBR075W			DMA248	1.037	0.0061	0	0	3409	3484	282	2	19.8582	319	2	17.2414	306	2	22.549	456	2	17.3246	0.0177305	0.0460993	0.0177305	0.106383	0.0106383	0.0250784	0.0407524	0.0282132	0.0689655	0.00940439	0.0718954	0.0457516	0.0784314	0.0294118	0.0460526	0.0219298	0.0131579	0.0460526	0.00657895	0.0394737	0	0	28.9474	0	0	0.0769231	0.210235	0
YBR076W	ECM8		DMA247	0.9855	0.0969	1	1	618	619	716	3	25.6893	666	4	40.6432	400	3	38.6343	715	3	30.3752	0.0157191	0.163099	0.00483092	0.0684132	0.00483092	0.038099	0.320702	0.0216638	0.0203493	0.00561798	0.212339	0.0708724	0.0574167	0.0457151	0.00404654	0.0847424	0.00404654	0.103611	0.0030349	0.104271	0	0	26.183	0	0	0.050902	0.190719	1
YBR077C	SLM4		DMA246			1	0	697	720	757	2	22.5892	507	3	36.699	486	5	33.004	975	6	36.0721	0.0171731	0.109643	0.0211361	0.0700132	0.00792602	0.0519726	0.127658	0.0981142	0.0693209	0.0199248	0.0681562	0.0805806	0.140153	0.0411502	0.0379578	0.122633	0.0102357	0.0677759	0.00218579	0.119933	0	0	23.4186	0	0	0.05	0.190042	0
YBR078W	ECM33		DMA5187	1.1118	0.0329	1	0	793	732	393	3	27.8802	311	4	34.4743	446	3	25.2923	861	4	35.1635	0.0814132	0.115463	0.0248336	0.0517153	0.00537634	0.0308138	0.0693496	0.100238	0.140481	0.003861	0.114697	0.105285	0.0219608	0.0109804	0.0193501	0.161971	0.0136059	0.0658386	0.0107338	0.0801363	0	1	26.183	1	0	0.050902	0.190719	1
YBR079C	RPG1	rpg1-1	TSA990	0.7234	0.0253	1	0	710	753	1946	3	32.5485	1777	5	36.3137	1037	6	34.3485	2679	6	24.3396	0.000691922	0.161855	0.00311365	0.1364	0.0234252	0.0460989	0.0752233	0.190518	0.0425709	0.00872574	0.0957819	0.0430001	0.161499	0.0432048	0.0920817	0.0573899	0.0100428	0.0328372	0.00153581	0.0495086	0	1	29.6162	0	0	0.0501889	0.190184	1
YBR079C	RPG1	rpg1-5001	TSA1060	0.8037	0.081	1	0	1447	1400	1404	4	22.6426	1404	3	24.6041	1107	4	27.7665	3169	4	25.1708	0.00914556	0.134529	0.00877996	0.0689224	0.00504862	0.0280499	0.050105	0.14684	0.0110276	0.0100183	0.0275652	0.0377969	0.192875	0.0194279	0.101535	0.0676707	0.00556866	0.0191092	0.00178126	0.0560428	0	0	29.6162	0	0	0.0501889	0.190184	1
YBR080C	SEC18	sec18-1	TSA54	0.3502	0.0763	1	0	5	4	767	3	89.1547	626	4	93.2992	857	4	45.0374	751	4	96.2862	0.151515	0.0671733	0.0309128	0.632142	0.00980392	0.0391357	0.465256	0.413644	0.00345423	0.0115019	0.349598	0.013043	0.056986	0.0307473	0.00615442	0.00178253	0.0202458	0.090318	0.810958	0.0334037	0	1	29.6162	1	0	0.0501889	0.190184	0
YBR082C	UBC4		DMA245	0.9042	0.0554	1	0	623	615	546	5	40.615	624	6	35.1586	1101	7	35.4481	1473	6	23.6345	0.0218779	0.0181455	0.168521	0.18885	0.00875587	0.0210581	0.297403	0.0169504	0.00886278	0.0073124	0.0808196	0.0769976	0.168393	0.028271	0.066469	0.0988646	0.00743465	0.0335553	0.00985659	0.0189873	0.00117786	1	26.183	0	0	0.050902	0.190719	0
YBR083W	TEC1		DMA244	1.0463	0.0536	0	0	3346	3844	33	1	15.1515	34	1	20.5882	208	1	25.9615	600	1	15.8333	0.030303	0	0.030303	0.0909091	0	0.0588235	0.117647	0	0	0.0294118	0.0625	0.0480769	0.0961538	0.0528846	0.0216667	0.05	0.005	0.0433333	0.00666667	0.03	0.00166667	0	28.9474	0	0	0.0769231	0.210235	0
YBR084C-A	RPL19A		DMA243			1	0	648	618	833	3	10.7797	697	3	50.7561	898	3	35.0796	1718	4	35.7507	0.0271122	0.0497148	0.0203749	0.00570497	0.00488998	0.00690335	0.426693	0.0729783	0.000986193	0	0.180534	0.0761866	0.0730223	0.0210526	0.0119831	0.266347	0.0120677	0.0378667	0.00731833	0.0219236	0	0	26.183	0	0	0.050902	0.190719	0
YBR084W	MIS1		DMA242	0.9722	0.0761	0	0	4965	4944	26	1	11.5385	32	1	15.625	84	1	20.2381	109	1	10.0917	0.0384615	0	0.0769231	0	0	0.0625	0.09375	0	0	0	0.0833333	0.047619	0.047619	0.0238095	0.0458716	0.00917431	0	0.0183486	0	0.0275229	0	0	28.9474	0	0	0.0769231	0.210235	0
YBR085W	AAC3		DMA5239	0.9857	0.065	0	0	4282	4545	95	1	23.1579	109	1	12.844	123	1	19.5122	251	1	13.9442	0.0947368	0.0526316	0.0421053	0.0421053	0	0.0275229	0.0458716	0.00917431	0.0366972	0.00917431	0.0406504	0.0487805	0.0487805	0.0569106	0.0438247	0.0159363	0	0.0398406	0	0.0358566	0.00398406	0	28.9474	0	0	0.0769231	0.210235	0
YBR086C	IST2		DMA5238	0.984	0.0419	0	0	4316	4337	93	1	23.6559	105	1	14.2857	118	1	18.6441	199	1	12.5628	0.0107527	0.0430108	0.0645161	0.107527	0.0107527	0.0285714	0.0380952	0.0190476	0.0571429	0	0.0508475	0.0338983	0.0677966	0.0338983	0.0201005	0.0201005	0.0251256	0.0452261	0.00502513	0.0100503	0	0	28.9474	0	0	0.0769231	0.210235	0
YBR087W	RFC5	rfc5-1	TSA887	0.8221	0.0237	0	0			67	1	22.3881	71	1	26.7606							0.0149254	0.0447761	0.0298507	0.134328	0	0.028169	0.0422535	0.084507	0.112676	0												0	31.0285	0	0	0.0798756	0.212449	0
YBR089C-A	NHP6B		DMA263			0	0	1445	1576	40	1	37.5	322	2	22.3602	194	1	21.134	406	1	19.2118	0.1	0.075	0.075	0.1	0.025	0.0279503	0.145963	0.0124224	0.0310559	0.00621118	0.0515464	0.0618557	0.056701	0.0412371	0.0270936	0.0344828	0.00985222	0.046798	0.00985222	0.0640394	0	0	28.9474	0	0	0.0769231	0.210235	0
YBR090C			DMA241	0.9752	0.0765	0	0	2833	2806	99	2	21.2121	362	3	22.0994	261	2	27.5862	633	2	11.2164	0.020202	0.0505051	0.0707071	0.0707071	0	0.019337	0.176796	0.0220994	0	0.00276243	0.130268	0.0574713	0.0498084	0.0383142	0.00631912	0.0173776	0.00631912	0.0300158	0.00947867	0.042654	0	0	28.9474	0	0	0.0769231	0.210235	0
YBR092C	PHO3		DMA262	0.9863	0.1206	0	0									144	1	20.8333	116	1	34.4828											0.0833333	0.0277778	0.0833333	0.0138889	0.0948276	0.0603448	0.00862069	0.0775862	0.0258621	0.0775862	0
YBR093C	PHO5		DMA261	0.731	0.092	0	0	467	460	45	1	51.1111	146	2	34.9315	364	2	34.6154	240	3	30.8333	0.0444444	0.0666667	0.222222	0.177778	0	0.157534	0.143836	0	0.0479452	0	0.0302198	0.186813	0.0769231	0.0521978	0.0458333	0.170833	0.00833333	0.0458333	0.00416667	0.0333333	0	0	28.9474	0	0	0.0769231	0.210235	0
YBR094W	PBY1		DMA260	0.9802	0.0751	0	0	4579	4599	53	1	16.9811	63	1	15.873	107	1	16.8224	361	1	16.3435	0.0188679	0.0377358	0.0377358	0.0566038	0.0188679	0.031746	0.111111	0	0	0.015873	0.0841121	0.0186916	0.0560748	0.00934579	0.0138504	0.033241	0.00554017	0.0415512	0.00831025	0.0609418	0	0	28.9474	0	0	0.0769231	0.210235	0
YBR095C	RXT2		DMA259	0.8593	0.2582	0	0	1875	1676	111	2	14.4144	127	2	17.3228	132	2	39.3939	176	1	21.5909	0.027027	0.018018	0.045045	0.0540541	0	0.00787402	0.0944882	0.023622	0.0472441	0	0.0681818	0.030303	0.280303	0.0151515	0.0568182	0.0397727	0.0170455	0.0568182	0.0227273	0.0227273	0	0	28.9474	0	0	0.0769231	0.210235	0
YBR097W	VPS15		DMA-SLOW36	0.9406	0.0759	0	0	4994	4998	344	1	12.2093	373	1	11.5282	529	3	22.4953	244	1	10.2459	0.00872093	0.00872093	0.0377907	0.0668605	0	0.0348525	0.0187668	0.0348525	0.0187668	0.0080429	0.0775047	0.0283554	0.0907372	0.0283554	0.0286885	0	0.00819672	0.0204918	0	0.045082	0	0	28.9474	0	0	0.0769231	0.210235	0
YBR098W	MMS4		DMA258	0.9912	0.0704	1	0	850	840	1295	3	26.0593	749	3	25.0611	816	4	45.2621	1721	4	23.6137	0.00367744	0.0461296	0.0660928	0.141541	0.00315209	0.042735	0.106838	0.0723443	0.0259463	0.00274725	0.0956048	0.0335311	0.285976	0.0375088	0.0212314	0.0469478	0.00127226	0.0538813	0.00381679	0.108988	0	0	26.183	0	0	0.050902	0.190719	0
YBR099C			DMA257	0.96	0.0109	1	0	1846	1745	1376	3	23.75	741	3	16.2287	1284	4	42.0484	2541	4	11.1447	0.00490196	0.054902	0.0781863	0.0970588	0.00245098	0.0184417	0.0756109	0.0534809	0.00922084	0.0055325	0.16382	0.166192	0.0670721	0.0233998	0.0167303	0.0152552	0.0036901	0.024356	0.00762468	0.0432984	0.000491884	0	26.183	0	0	0.050902	0.190719	0
YBR100W			DMA256	0.9535	0.0136	0	0	2732	2684	50	1	20	54	1	18.5185	123	1	30.0813	201	1	14.4279	0.04	0.02	0.02	0.12	0	0.037037	0.148148	0	0	0	0.121951	0.0487805	0.0894309	0.0406504	0.0199005	0.0248756	0.00497512	0.0199005	0.00995025	0.0646766	0	0	28.9474	0	0	0.0769231	0.210235	0
YBR101C	FES1		DMA255			0	0	1532	1416	48	1	27.0833	56	1	33.9286	108	1	23.1481	692	1	14.1618	0.0208333	0.0208333	0.1875	0.0416667	0	0	0.285714	0.0178571	0.0357143	0	0.0555556	0.0462963	0.111111	0.0185185	0.0187861	0.0101156	0.00289017	0.033237	0.00578035	0.0693642	0.00144509	0	28.9474	0	0	0.0769231	0.210235	0
YBR102C	EXO84	exo84-102	TSA24	0.7847	0.0863	1	0	463	457	613	3	44.6944	833	3	32.8123	558	4	50.3536	2187	4	24.7	0.0218119	0.0665676	0.0609083	0.280372	0.0172845	0.0256093	0.140104	0.154148	0.00578273	0.00247831	0.312187	0.0759833	0.0753844	0.0399813	0.00891438	0.0107652	0.0158955	0.130355	0.0232089	0.0576087	0.00025227	1	29.6162	0	0	0.0501889	0.190184	0
YBR103W	SIF2		DMA254	0.8425	0.1697	1	0	843	838	303	4	23.4013	487	4	39.8939	771	5	30.056	849	4	26.8957	0.0249392	0.0749813	0.0391034	0.0879067	0.00708209	0.0479331	0.175284	0.112041	0.0502515	0.0134296	0.122923	0.0488788	0.104799	0.0239594	0.0203188	0.0288339	0.00348886	0.0539759	0.0279137	0.134425	0	0	26.183	0	0	0.050902	0.190719	0
YBR104W	YMC2		DMA253	0.9742	0.0301	0	0	3726	3526	265	2	15.4717	297	2	23.2323	130	2	22.3077	482	2	13.278	0.0188679	0.0188679	0.0226415	0.0943396	0	0.040404	0.0841751	0.03367	0.0707071	0.003367	0.0846154	0.0461538	0.0692308	0.0230769	0.0124481	0.0145228	0.0124481	0.026971	0.00414938	0.0622407	0	0	28.9474	0	0	0.0769231	0.210235	0
YBR105C	VID24		DMA275	0.9547	0.0255	1	0	547	548	531	3	48.5529	361	4	32.7316	1204	4	29.0692	1871	5	31.5238	0.0247017	0.0445037	0.230972	0.180071	0.00528053	0.0928506	0.177198	0.0422554	0.0134092	0.00160256	0.10099	0.0878243	0.0506755	0.0512018	0.0242055	0.0119171	0.00399994	0.11905	0.0247	0.130129	0.00123711	1	26.183	0	0	0.050902	0.190719	0
YBR106W	SND3		DMA274			1	0												71	2	45.0704															0.0140845	0.0704225	0.0140845	0.056338	0	0.295775	0
YBR107C	IML3		DMA273	0.9985	0.0393	0	0	2515	2799	27	1	14.8148	31	1	19.3548	444	2	34.009	700	2	16.8571	0.111111	0.037037	0	0	0	0.0967742	0.0967742	0	0	0	0.0472973	0.141892	0.0810811	0.0698198	0.0114286	0.0328571	0.00857143	0.0585714	0.00714286	0.05	0	0	28.9474	0	0	0.0769231	0.210235	0
YBR108W	AIM3		DMA272	1.0192	0.0972	0	0	4746	4828	57	1	7.01754	61	1	18.0328	76	1	22.3684	415	1	15.6627	0	0.0175439	0.0175439	0.0350877	0	0.0655738	0.0819672	0	0.0327869	0	0.0526316	0	0.118421	0.0526316	0.0168675	0.0313253	0.00963855	0.0554217	0.00722892	0.0361446	0	0	28.9474	0	0	0.0769231	0.210235	0
YBR109C	CMD1	cmd1-8	TSA157	0.9089	0.0856	1	0	77	77	1053	4	75.2252	1147	3	59.6916	822	5	44.2953	1210	5	61.0491	0.00145068	0.0781202	0.13532	0.528657	0.00870406	0.0260509	0.0579097	0.111901	0.395726	0.0053286	0.102219	0.0606306	0.244514	0.0355892	0.0190443	0.0322331	0.10621	0.0721468	0.00146386	0.378661	0.00073193	1	29.6162	0	0	0.0501889	0.190184	0
YBR109C	CMD1	cmd1-1	TSA154	0.8149	0.0643	1	0	404	395	1136	3	44.3988	1562	3	55.8536	1242	3	30.4575	2686	3	28.9706	0.026517	0.0123229	0.0992903	0.303393	0.00246457	0.0290376	0.0760004	0.244901	0.19809	0.0105068	0.147354	0.0246988	0.109122	0.0234007	0.0162267	0.0435083	0.0269285	0.0478008	0.0195568	0.135421	0.000263089	1	29.6162	0	0	0.0501889	0.190184	0
YBR109C	CMD1	cmd1-3	TSA155	0.731	0.1074	1	0	1058	1093	942	2	24.9469	1363	4	32.4983	555	4	26.572	2898	5	27.002	0.00212314	0.0116773	0.0201699	0.20913	0.00636943	0.0536108	0.140719	0.0859609	0.0365909	0.00810118	0.107866	0.0216133	0.0880051	0.0482348	0.038188	0.0209316	0.0247604	0.0566508	0.0219801	0.105972	0.00153649	0	28.2038	0	0	0.05	0.190042	0
YBR110W	ALG1	alg1-1	TSA177	0.9682	0.116	0	0	1235	1254	90	1	30	91	1	28.5714	155	1	25.1613	209	1	21.5311	0.0444444	0.0888889	0.0333333	0.133333	0	0.10989	0.032967	0.0659341	0.0769231	0	0.103226	0.0258065	0.0709677	0.0516129	0.0143541	0.00956938	0.0287081	0.0669856	0.0239234	0.0717703	0	0	31.0285	0	0	0.0798756	0.212449	0
YBR111C	YSA1		DMA271	0.995	0.0523	0	0	1859	2088	65	1	15.3846	315	3	19.0476	707	4	38.8967	895	4	19.6648	0.0153846	0.0615385	0.0153846	0.0461538	0.0153846	0.0412698	0.0825397	0.0349206	0.031746	0	0.0509194	0.0367751	0.244696	0.0565771	0.0335196	0.0569832	0.00223464	0.0301676	0.00446927	0.0670391	0.00223464	0	28.9474	0	0	0.0769231	0.210235	0
YBR113W			DMA270			0	0	4326	4252	56	1	17.8571	63	1	17.4603	85	1	21.1765	183	1	12.5683	0.0714286	0.0357143	0	0.0714286	0	0.031746	0.0952381	0.015873	0.031746	0	0.0823529	0.0235294	0.0705882	0.0352941	0.0218579	0.0218579	0	0.0327869	0.0218579	0.0273224	0	0	28.9474	0	0	0.0769231	0.210235	0
YBR114W	RAD16		DMA269	1.0042	0.0266	0	0	2930	3108	48	1	18.75	60	1	13.3333	79	1	35.443	270	1	13.7037	0.0416667	0	0.0416667	0.0833333	0.0208333	0.0166667	0.0666667	0	0.05	0	0.0886076	0.0506329	0.177215	0.0379747	0.0333333	0.0148148	0	0.0333333	0.00740741	0.0481481	0	0	28.9474	0	0	0.0769231	0.210235	0
YBR115C	LYS2		DMA268			0	0			40	1	32.5	41	1	36.5854	226	1	26.9912				0	0	0.1	0.225	0	0	0.292683	0.0731707	0	0	0.0353982	0.119469	0.0575221	0.0575221								0	28.9474	0	0	0.0769231	0.210235	0
YBR116C			DMA267	1.019	0.0157	0	0	4713	4714	62	1	11.2903	62	1	12.9032	190	1	23.6842	481	1	15.8004	0	0.0483871	0.016129	0.0483871	0	0.0483871	0.0806452	0	0	0	0.0526316	0.0473684	0.1	0.0368421	0.02079	0.035343	0.00623701	0.045738	0.004158	0.043659	0.002079	0	28.9474	0	0	0.0769231	0.210235	0
YBR118W	TEF2		DMA5254	0.9307	0.1283	0	0	1512	1687	472	4	20.339	514	4	25.4864	451	4	31.2639	856	4	21.6121	0.0317797	0.0254237	0.0508475	0.0911017	0.00423729	0.0214008	0.184825	0.0194553	0.0252918	0.00389105	0.119734	0.0554324	0.0709534	0.0665188	0.0315421	0.0186916	0.0140187	0.0689252	0.00584112	0.0747664	0.00233645	0	28.9474	0	0	0.0769231	0.210235	0
YBR119W	MUD1		DMA266	1.0057	0.0697	1	0	2590	2385	977	3	17.1398	923	3	28.2777	951	3	24.7438	995	3	14.1647	0.020604	0.0145985	0.0685707	0.0648438	0.00278067	0.0205807	0.190164	0.0588019	0.00882029	0.00441014	0.114992	0.0482013	0.0674553	0.0167895	0.014633	0.0373829	0.00445857	0.0258375	0.00285793	0.0564769	0	0	26.183	0	0	0.050902	0.190719	0
YBR120C	CBP6		DMA-SLOW34	0.8702	0.0881	1	0	1703	1678	1206	2	19.0713	990	3	29.2812	1109	6	27.8856	3046	4	19.1981	0.00912106	0.0356551	0.0597015	0.0820896	0.00414594	0.0409701	0.0872212	0.118459	0.0406001	0.00556135	0.106102	0.0661477	0.0735325	0.0330738	0.016367	0.0130356	0.000934579	0.038112	0.0051603	0.118372	0	0	23.4186	0	0	0.05	0.190042	0
YBR121C	GRS1		DMA265			0	0	1016	909	104	2	17.3077	116	2	18.9655	15	1	60	442	2	16.0633	0.0384615	0.0288462	0.0384615	0.0673077	0	0.0344828	0.155172	0	0	0	0.266667	0.133333	0.2	0	0.0248869	0.0271493	0.0113122	0.0520362	0.00452489	0.040724	0	0	28.9474	0	0	0.0769231	0.210235	0
YBR121C	GRS1	grs1-5001	TSA1071	0.6699	0.1249	0	0	1035	1055	119	1	33.6134	141	1	26.2411	175	1	29.1429	277	1	22.7437	0.0168067	0.0672269	0	0.235294	0.0168067	0.035461	0.0212766	0.113475	0.0780142	0.0141844	0.0914286	0.0228571	0.148571	0.0285714	0.0505415	0.0252708	0.032491	0.0541516	0.00361011	0.0613718	0	0	31.0285	0	0	0.0798756	0.212449	0
YBR122C	MRPL36		DMA300			0	0			92	2	35.8696	247	3	27.9352				180	3	12.7778	0.0217391	0.0434783	0.108696	0.163043	0.0217391	0.0242915	0.194332	0.0161943	0.0404858	0.00404858					0.0333333	0.0333333	0.00555556	0.0277778	0.00555556	0.0222222	0	0	28.9474	0	0	0.0769231	0.210235	0
YBR123C	TFC1	tfc1-e447k	TSA568	0.8193	0.0862	0	0	1131	1084	138	1	24.6377	140	1	25	177	1	39.548	99	1	19.1919	0.0144928	0.0869565	0.0217391	0.123188	0	0.0857143	0.0142857	0.0928571	0.0571429	0	0.20339	0.112994	0.0451977	0.0338983	0.010101	0.0505051	0.010101	0.0505051	0.010101	0.0606061	0	0	31.0285	0	0	0.0798756	0.212449	1
YBR125C	PTC4		DMA299	1.0068	0.0407	1	0	2070	2003	785	3	14.5216	1155	5	36.6557	1154	3	22.2002	1554	4	16.8108	0.0193817	0.058927	0.0334539	0.0308153	0.00263852	0.0415685	0.258162	0.0491854	0.0100123	0.00762903	0.068242	0.037041	0.0901882	0.0265309	0.0168127	0.0215341	0.000985222	0.0496193	0.00999936	0.0691574	0	0	26.183	0	0	0.050902	0.190719	0
YBR126C	TPS1		DMA298	0.7345	0.0117	0	0	2263	2304	296	3	22.2973	365	4	12.0548	283	3	28.9753	693	4	24.3867	0.0168919	0.0641892	0.0675676	0.0675676	0.00675676	0.0219178	0.0465753	0.0109589	0.0356164	0.00547945	0.024735	0.141343	0.0883392	0.0353357	0.036075	0.0793651	0.010101	0.0923521	0.00577201	0.018759	0.001443	0	28.9474	0	0	0.0769231	0.210235	0
YBR127C	VMA2		DMA-SLOW33	0.2418	0.0611	0	0						114	3	45.614				259	1	12.7413						0.0526316	0.324561	0.0350877	0.0350877	0.00877193					0.042471	0.015444	0	0.027027	0.011583	0.030888	0
YBR128C	ATG14		DMA297	0.9652	0.0246	0	0	3267	3776	333	1	13.5135	538	2	21.1896	106	1	25.4717	495	2	17.9798	0.024024	0.033033	0.027027	0.048048	0.003003	0.0167286	0.17658	0.00185874	0.0111524	0.00557621	0.0849057	0.0849057	0.00943396	0.0754717	0.0141414	0.0545455	0	0.0444444	0.0121212	0.0545455	0	0	28.9474	0	0	0.0769231	0.210235	0
YBR129C	OPY1		DMA296	0.9848	0.0777	1	0	2902	2919	1690	3	16.347	1484	3	28.7353	1101	3	27.1088	267	2	9.2874	0.0146039	0.028333	0.0555219	0.0621845	0.00282657	0.0404701	0.130459	0.0905521	0.019404	0.00646801	0.121218	0.0396463	0.0752632	0.0349606	0.0146066	0.0150287	0.0146066	0.0296353	0.00793651	0.0110605	0	0	26.183	0	0	0.050902	0.190719	0
YBR130C	SHE3		DMA295	1.0035	0.0522	1	0	2841	3012	2028	3	23.6446	1680	3	20.3053	1118	4	24.8624	2516	5	13.2162	0.0174459	0.0269166	0.0867402	0.101623	0.00372062	0.0119785	0.101761	0.0768278	0.0104202	0.00206526	0.101196	0.0246921	0.0710404	0.0516964	0.0150751	0.022393	0.0010929	0.0394718	0.0101252	0.0421289	0.001875	0	26.183	0	0	0.050902	0.190719	0
YBR131W	CCZ1		DMA294	0.7722	0.1028	1	0	514	508	373	3	14.4429	443	5	39.2583	931	5	24.9194	1076	7	67.6084	0.00188857	0.0509915	0.0279981	0.0635505	0	0.0821865	0.239167	0.0289454	0.0354276	0.00685615	0.0354458	0.084855	0.0870032	0.0418904	0.125429	0.0136066	0.00278406	0.447959	0.0403992	0.0459066	0	0	26.183	0	0	0.050902	0.190719	0
YBR132C	AGP2		DMA293	1.0268	0.0247	1	0	2678	2644	1390	4	16.2247	1417	4	30.9365	960	3	24.4162	2737	4	12.0572	0.0185485	0.0220579	0.0355554	0.0815965	0.00448833	0.0237808	0.152232	0.0784592	0.0403866	0.0145057	0.119806	0.0289327	0.071397	0.0240254	0.0163627	0.0114493	0.00531331	0.0366562	0.0129462	0.0378445	0	0	26.183	0	0	0.050902	0.190719	0
YBR134W			DMA292	1.041	0.0117	0	0	2213	2377	43	1	16.2791	42	1	28.5714	101	1	24.7525	96	1	18.75	0	0	0.0930233	0.0697674	0	0	0.214286	0.047619	0	0.0238095	0.0594059	0.039604	0.108911	0.039604	0.03125	0.0833333	0.0104167	0.0208333	0	0.0416667	0	0	28.9474	0	0	0.0769231	0.210235	0
YBR135W	CKS1	cks1-38	TSA332	0.6272	0.2755	1	0	63	61	813	4	78.1021	1056	5	59.8193	514	7	41.6486	858	6	71.2035	0.0783521	0.0158311	0.341827	0.317522	0.0274886	0.0143048	0.349043	0.191564	0.0308402	0.0124413	0.264465	0.0608157	0.0593169	0.0318882	0.00695456	0.0128543	0.0462595	0.0349875	0.00558698	0.605392	0	1	29.6162	1	0	0.0501889	0.190184	0
YBR135W	CKS1	cks1-35	TSA923	0.5332	0.0493	1	0			11	1	100	200	3	68				184	2	41.3043	0	0	0	1	0	0.015	0.42	0.19	0.05	0.005					0.0163043	0.141304	0.0326087	0.0869565	0.0108696	0.125	0	0	28.2038	0	0	0.05	0.190042	0
YBR137W			DMA291	1.016	0.0655	1	0	1967	1968	1859	4	18.055	731	4	32.8571	751	3	23.6678	1495	4	16.8704	0.0240013	0.0359191	0.0486281	0.0654896	0.00651201	0.0355482	0.184551	0.0357143	0.058804	0.0139535	0.14043	0.0574762	0.0131512	0.0256207	0.0169283	0.0203603	0.00166532	0.0427769	0.0114834	0.0754895	0	0	26.183	0	0	0.050902	0.190719	0
YBR138C			DMA290	1.0068	0.05	0	0	2505	2523	80	1	10	91	1	26.3736	129	1	33.3333	221	1	15.3846	0.0125	0	0.0125	0.075	0	0.010989	0.252747	0	0	0	0.0775194	0.147287	0.0620155	0.0465116	0.0316742	0.040724	0.00452489	0.0271493	0.00452489	0.0452489	0	0	28.9474	0	0	0.0769231	0.210235	0
YBR139W	ATG42		DMA312	0.9862	0.0621	0	0	3993	3909	268	2	13.0597	278	2	13.6691	192	2	31.25	367	2	14.1689	0.0186567	0.0261194	0.0298507	0.0559701	0	0.0323741	0.0755396	0.00359712	0.0215827	0.00359712	0.140625	0.0885417	0.0520833	0.03125	0.013624	0.0435967	0	0.0354223	0.00817439	0.0408719	0	0	28.9474	0	0	0.0769231	0.210235	0
YBR141C	BMT2		DMA311	1.004	0.1149	1	0	3958	3930	1094	2	13.6197	878	2	27.221	1086	3	21.5787	2811	3	10.0039	0.00822669	0.0484461	0.0457038	0.0301645	0.00365631	0.0318907	0.0911162	0.11959	0.0216401	0.00797267	0.0884921	0.0256039	0.0747412	0.0269496	0.00779943	0.0184815	0.00129991	0.0315407	0.0144192	0.0264978	0	0	23.4186	0	0	0.05	0.190042	0
YBR142W	MAK5	mak5-5001	TSA1109	0.5801	0.149	1	0			1855	3	22.5337	2342	6	31.9961				3145	6	20.3894	0.0113208	0.157951	0.025876	0.025876	0.00431267	0.0527849	0.147765	0.05587	0.0526258	0.0109153					0.0264988	0.0402978	0.00815272	0.0408451	0.00477126	0.082758	0.000570288	0	28.2038	0	0	0.05	0.190042	1
YBR143C	SUP45	sup45-ts	TSA933			1	0	650	626	1920	3	15.5818	2407	5	73.34	988	4	28.5511	3552	4	14.5255	0.0113604	0.00868425	0.0554113	0.0781582	0.00220386	0.00548044	0.708529	0.0150576	0.00155512	0.00277774	0.0667614	0.0671984	0.130026	0.0215253	0.0221885	0.0283356	0.00491432	0.0292862	0.0389962	0.0215341	0	0	29.6162	0	0	0.0501889	0.190184	0
YBR144C			DMA310			0	0	4997	4949	100	1	14	118	1	9.32203	220	1	16.3636	66	1	16.6667	0.07	0.02	0.01	0.04	0	0.00847458	0.0677966	0	0.0169492	0	0.0681818	0.0181818	0.0636364	0.0136364	0	0.0151515	0	0.0757576	0	0.0757576	0	0	28.9474	0	0	0.0769231	0.210235	0
YBR145W	ADH5		DMA309	1.0583	0.0482	0	0	5036	5025	27	1	11.1111	30	1	6.66667	48	1	16.6667	265	1	18.4906	0.0740741	0	0	0.037037	0	0	0.0666667	0	0	0	0.104167	0.0208333	0.0208333	0.0208333	0.00754717	0.045283	0	0.0566038	0	0.0716981	0.00377358	0	28.9474	0	0	0.0769231	0.210235	0
YBR146W	MRPS9		DMA308			1	0	1968	1940	744	3	19.2349	1216	4	32.6103	993	3	28.0008	881	3	11.5847	0.00282885	0.0581444	0.0472495	0.0812977	0.00282885	0.0194775	0.166469	0.119755	0.0167048	0.00369686	0.104999	0.0450498	0.0940051	0.0359542	0.010287	0.0250248	0	0.0350525	0.00346771	0.042015	0	0	26.183	0	0	0.050902	0.190719	0
YBR147W	RTC2		DMA307	1.0312	0.0635	0	0	2204	2155	33	1	18.1818	34	1	17.6471	134	2	35.0746	108	2	17.5926	0	0.0606061	0	0.121212	0	0.0294118	0.147059	0	0	0	0.0373134	0.0671642	0.208955	0.0373134	0.0462963	0.0277778	0	0.037037	0	0.0648148	0	0	28.9474	0	0	0.0769231	0.210235	0
YBR148W	YSW1		DMA306	1.0263	0.0324	0	0	2481	2600	35	1	22.8571	34	1	17.6471	250	1	32.4	161	1	12.4224	0.0285714	0.0285714	0.0857143	0.0857143	0	0	0.147059	0	0.0294118	0	0.156	0.032	0.08	0.056	0.0310559	0.0186335	0.0186335	0.0310559	0	0.0248447	0	0	28.9474	0	0	0.0769231	0.210235	0
YBR149W	ARA1		DMA305	1.0505	0.0373	0	0	3873	3836	52	1	21.1538	58	1	17.2414	148	1	24.3243	288	1	10.4167	0	0.0384615	0.0384615	0.115385	0.0192308	0.0344828	0.103448	0.0172414	0.0172414	0	0.0472973	0.108108	0.0675676	0.0202703	0.00694444	0.0173611	0	0.03125	0	0.0486111	0	0	28.9474	0	0	0.0769231	0.210235	0
YBR150C	TBS1		DMA304	0.984	0.0466	0	0	4550	4711	81	1	8.64198	87	1	20.6897	87	1	28.7356	106	1	8.49057	0	0.0246914	0.0246914	0.037037	0	0.0689655	0.103448	0.0229885	0.0114943	0	0.091954	0.045977	0.091954	0.0574713	0.0188679	0.0188679	0	0.0188679	0.00943396	0.00943396	0.00943396	0	28.9474	0	0	0.0769231	0.210235	0
YBR151W	APD1		DMA303	1.0397	0.0172	0	0	1890	1901	64	1	14.0625	78	1	19.2308	108	1	32.4074	67	1	26.8657	0	0.046875	0.015625	0.078125	0	0.0128205	0.128205	0.0128205	0.025641	0.0128205	0.166667	0.0185185	0.101852	0.037037	0.0447761	0.134328	0	0.0447761	0	0.0447761	0	0	28.9474	0	0	0.0769231	0.210235	0
YBR152W	SPP381	spp381-5001	TSA1075	0.9524	0.0552	0	0	2973	3117	205	1	20.4878	228	1	11.4035	158	1	27.2152	198	1	21.7172	0.0341463	0.0682927	0.0439024	0.0536585	0.00487805	0.0131579	0.0570175	0.0307018	0.0131579	0	0.0822785	0.0506329	0.0886076	0.0506329	0.0252525	0.0656566	0.0454545	0.0353535	0	0.0454545	0	0	31.0285	0	0	0.0798756	0.212449	0
YBR153W	RIB7	rib7-5001	TSA1073	0.8434	0.0406	0	0	667	715	104	1	40.3846	110	1	42.7273	161	1	35.4037	156	1	12.1795	0.0288462	0.0192308	0.0384615	0.317308	0	0.0636364	0.0363636	0.118182	0.181818	0.0272727	0.0869565	0.0124224	0.192547	0.0621118	0.025641	0.0192308	0	0.0192308	0.00641026	0.0512821	0	1	31.0285	0	0	0.0798756	0.212449	0
YBR154C	RPB5	rpb5-h147r	TSA825			0	0	715	716	92	1	22.8261	96	1	32.2917	131	2	37.4046	319	2	34.7962	0	0.076087	0.0326087	0.119565	0	0.0208333	0.21875	0.0520833	0.0208333	0.0104167	0.206107	0.0305344	0.0916031	0.0458015	0.031348	0.166144	0.031348	0.031348	0.0031348	0.0846395	0	0	31.0285	0	0	0.0798756	0.212449	0
YBR154C	RPB5	rpb5-5001	TSA1110	0.7234	0.2669	1	0			1552	2	56.7655	3149	6	58.1636				2568	6	17.075	0.0251289	0.0199742	0.238402	0.275773	0.00837629	0.0279555	0.323653	0.184891	0.0322245	0.0129121					0.0305777	0.00518807	0.00364421	0.0371869	0.0202102	0.073943	0	1	28.2038	0	0	0.05	0.190042	0
YBR155W	CNS1	cns1-1	TSA567			0	0						19	1	94.7368												0	0.947368	0	0	0
YBR156C	SLI15	sli15-3	TSA236	0.6996	0.0287	1	0	701	707	2438	3	43.6717	1936	3	45.2322	686	5	22.453	3081	4	16.6969	0.0245679	0.0243872	0.061653	0.320801	0.00530739	0.0237394	0.085999	0.288662	0.0394696	0.0144522	0.0794729	0.0437601	0.0659418	0.035355	0.0167367	0.0239131	0.00216169	0.0377092	0.0107428	0.0757061	0	1	29.6162	0	0	0.0501889	0.190184	0
YBR156C	SLI15		DMA302			0	0	2223	2171	26	1	23.0769	27	1	22.2222	163	1	26.9939	138	1	15.942	0.115385	0	0.0769231	0.0384615	0	0.037037	0.185185	0	0	0	0.0981595	0.0368098	0.0981595	0.0368098	0.0144928	0.0652174	0.00724638	0.0217391	0.0217391	0.0289855	0	0	28.9474	0	0	0.0769231	0.210235	0
YBR157C	ICS2		DMA324	1.0112	0.0702	0	0	4484	4463	42	1	9.52381	71	1	15.493	101	1	28.7129	213	1	13.615	0.0238095	0	0.0238095	0.047619	0	0.0422535	0.0422535	0.028169	0.0422535	0	0.029703	0.178218	0.039604	0.039604	0.0234742	0.00469484	0	0.0328638	0.0140845	0.0610329	0	0	28.9474	0	0	0.0769231	0.210235	0
YBR158W	AMN1		DMA323	0.9405	0.0953	1	0	2992	3030	925	3	13.6501	712	3	18.7474	958	3	25.3812	632	3	22.9167	0.000737463	0.052395	0.0350471	0.0431592	0.00516224	0.0258993	0.0886726	0.0498801	0.0153477	0.00767386	0.146035	0.0389301	0.0339578	0.0348887	0.0139378	0.0298562	0.0586854	0.0409331	0	0.0857541	0	0	26.183	0	0	0.050902	0.190719	0
YBR159W	IFA38		DMA322			0	0	2450	2274	40	1	15	149	2	14.7651	162	1	38.8889	153	1	16.9935	0.025	0.05	0.025	0.05	0	0.0201342	0.0939597	0.0201342	0.00671141	0.00671141	0.0740741	0.0185185	0.277778	0.0185185	0	0	0	0.0522876	0	0.117647	0	0	28.9474	0	0	0.0769231	0.210235	0
YBR160W	CDC28	cdc28-1	TSA174	0.9053	0.0065	1	0	23	23	460	3	94.5701	632	5	70.3273	584	6	34.7837	858	5	80.3966	0.134238	0.0185185	0.135076	0.635244	0.0226244	0.0393135	0.361281	0.228667	0.06	0.0140116	0.179079	0.066209	0.0718409	0.0307083	0.0141796	0.00788211	0.0246419	0.0429452	0.0017673	0.71255	0	1	29.6162	1	0	0.0501889	0.190184	0
YBR160W	CDC28	cdc28-4	TSA150	0.8987	0.0388	1	0	33	35	880	3	91.916	722	4	65.2466	334	4	37.628	730	4	78.7353	0.0608035	0.0152921	0.131825	0.699249	0.0119904	0.029523	0.19132	0.396588	0.00574713	0.0292877	0.239642	0.0707942	0.0367994	0.0290443	0.0129412	0.0207353	0.0542647	0.0276471	0.00147059	0.669559	0.000735294	1	29.6162	1	0	0.0501889	0.190184	0
YBR160W	CDC28	cdc28-13	TSA175	0.8291	0.0599	1	0	103	103	999	3	73.1569	1643	4	61.4428	618	5	21.2489	1181	5	74.1402	0.0544744	0.0260452	0.121371	0.507363	0.0223152	0.0632553	0.232146	0.267938	0.0266912	0.0243969	0.0947771	0.0574516	0.04164	0.0186207	0.0140074	0.0184178	0.0325191	0.0132396	0.00230326	0.660915	0	1	29.6162	1	0	0.0501889	0.190184	0
YBR160W	CDC28	cdc28-td	TSA62	0.7983	0.1223	1	0	283	286	194	3	33.1707	319	6	48.7918	211	2	57.6495	354	3	41.7922	0.0284553	0.0609756	0.104336	0.12981	0.00813008	0.0749239	0.170795	0.177575	0.0594959	0.00512821	0.0613497	0.444018	0.0257541	0.0453732	0.0285748	0.0196078	0.0514108	0.06522	0.0146461	0.238462	0	1	29.6162	0	0	0.0501889	0.190184	0
YBR161W	CSH1		DMA321	1.0442	0.0437	0	0	1229	1341	154	1	24.026	436	2	19.4954	230	2	26.087	187	3	35.8289	0.038961	0.0909091	0.025974	0.0649351	0.0194805	0.0137615	0.135321	0.0206422	0.0252294	0	0.113043	0.0173913	0.0782609	0.0521739	0.0374332	0.203209	0.0160428	0.0641711	0.00534759	0.026738	0.00534759	0	28.9474	0	0	0.0769231	0.210235	0
YBR162C	TOS1		DMA320	1.0217	0.0685	0	0	1103	1130	73	1	26.0274	76	1	19.7368	186	2	30.1075	66	2	33.3333	0.0684932	0.0410959	0.0821918	0.0684932	0	0.0789474	0.0921053	0	0.0263158	0	0.0645161	0.0806452	0.102151	0.0537634	0.0757576	0.0151515	0.030303	0.0454545	0.030303	0.136364	0	0	28.9474	0	0	0.0769231	0.210235	0
YBR162W-A	YSY6		DMA319	1.0097	0.0355	1	0	2733	2776	1671	3	13.2977	1285	3	27.6975	923	3	27.1244	2187	3	14.9025	0.00407747	0.0293578	0.059701	0.0361706	0.00366972	0.024077	0.157688	0.0732875	0.00802568	0.0138975	0.0873483	0.107786	0.0462515	0.0298583	0.0142115	0.0092024	0.00275074	0.0399347	0.0164536	0.0664717	0	0	26.183	0	0	0.050902	0.190719	0
YBR163W	EXO5		DMA-SLOW31	0.7932	0.1403	0	0	3352	3686	80	1	20	93	1	19.3548	110	2	30.9091	235	2	7.23404	0.025	0.025	0.05	0.0875	0.0125	0.0752688	0.0537634	0.0215054	0.0215054	0.0215054	0.0272727	0.0363636	0.209091	0.0363636	0.00425532	0	0.00425532	0	0.00425532	0.0595745	0	0	28.9474	0	0	0.0769231	0.210235	0
YBR164C	ARL1		DMA318	0.9225	0.0458	0	0	1446	1573	150	3	27.3333	161	3	18.6335	353	3	39.0935	522	3	15.1341	0.0466667	0.0333333	0.0533333	0.126667	0.0133333	0.0869565	0.068323	0.0248447	0.00621118	0	0.167139	0.101983	0.0651558	0.0566572	0.00574713	0.00766284	0.00574713	0.0708812	0.00574713	0.0536398	0.00191571	0	28.9474	0	0	0.0769231	0.210235	0
YBR165W	UBS1		DMA317	1.0112	0.0329	0	0	2876	2733	292	2	20.2055	321	2	15.8879	270	2	25.1852	381	2	20.4724	0.0342466	0.0342466	0.0308219	0.0993151	0.00342466	0.0249221	0.0623053	0.0218069	0.046729	0.00311526	0.0407407	0.0555556	0.133333	0.0222222	0.0341207	0.0341207	0.00787402	0.0393701	0.0104987	0.0761155	0.00262467	0	28.9474	0	0	0.0769231	0.210235	0
YBR166C	TYR1		DMA316			0	0	3328	3535	98	1	19.3878	100	1	17	157	1	29.9363	273	1	11.3553	0.0510204	0.0102041	0.0408163	0.0918367	0	0.04	0.12	0.01	0	0	0.0254777	0.159236	0.0573248	0.0573248	0.025641	0.003663	0	0.03663	0.00732601	0.03663	0.003663	0	28.9474	0	0	0.0769231	0.210235	0
YBR167C	POP7	pop7-5001	TSA1074	0.7886	0.2206	0	0			77	1	16.8831	78	1	19.2308				79	1	25.3165	0.038961	0	0	0.12987	0	0.0512821	0	0.0641026	0.0512821	0.025641					0.0126582	0.0632911	0.0253165	0.0506329	0	0.101266	0	0	31.0285	0	0	0.0798756	0.212449	0
YBR168W	PEX32	pex32-supp1	DMA315	0.891	0.0416	0	0	717	666	27	1	29.6296	30	1	20	74	2	48.6486	69	2	28.9855	0.037037	0.037037	0.037037	0.185185	0	0	0.166667	0.0333333	0	0	0.0810811	0.0135135	0.378378	0.0135135	0.0869565	0.0289855	0	0.0289855	0.0144928	0.130435	0	0	28.9474	0	0	0.0769231	0.210235	0
YBR169C	SSE2		DMA314	0.979	0.0845	1	0	2719	2447	793	3	13.4392	457	3	20.7522	1003	3	25.8952	1299	3	23.1114	0.00520156	0.0511487	0.0338282	0.0407456	0.00346771	0.0139535	0.143956	0.0403101	0.00930233	0	0.182801	0.0100683	0.0524187	0.0136641	0.0151187	0.0310008	0.00617048	0.0665748	0.0128569	0.0960489	0.00334323	0	26.183	0	0	0.050902	0.190719	0
YBR170C	NPL4		DMA336	0.5655	0.0197	1	0	1188	1239	589	4	29.6324	881	6	23.3097	747	3	29.6574	1397	4	24.1913	0.0578104	0.0686888	0.0625905	0.10341	0.00382409	0.0504661	0.108307	0.0385835	0.0312052	0.00453515	0.141419	0.0633459	0.0379074	0.0539009	0.0144669	0.135082	0.0117955	0.048963	0.00271529	0.02889	0	1	26.183	1	0	0.050902	0.190719	0
YBR171W	SEC66		DMA335	0.9862	0.1253	0	0			154	2	16.8831	172	2	38.3721				122	2	27.8689	0.0584416	0.0324675	0.0324675	0.0454545	0	0.0348837	0.30814	0.0174419	0.0174419	0.00581395					0.0409836	0.0491803	0.00819672	0.0737705	0.00819672	0.0983607	0	0	28.9474	0	0	0.0769231	0.210235	0
YBR172C	SMY2		DMA334	1.0045	0.0323	1	0	2200	2024	1033	3	36.5899	1183	4	21.6328	934	3	20.7314	2086	3	9.5927	0.0125661	0.160556	0.0806878	0.104153	0.00793651	0.0334196	0.136018	0.0310612	0.0108962	0.00493316	0.143443	0.0183277	0.0359354	0.00960806	0.0102155	0.00761566	0.00188828	0.0251028	0.00708791	0.0440169	0	1	26.183	0	0	0.050902	0.190719	1
YBR173C	UMP1		DMA-SLOW30	0.6844	0.0735	1	0	1354	1338	336	3	40.3067	924	5	17.6786	1130	5	31.034	1315	7	13.0572	0.134765	0.136196	0.0306748	0.0952965	0.00613497	0.0639286	0.0406429	0.0203571	0.0430714	0.00878571	0.0476503	0.020841	0.216479	0.0253689	0.0451944	0.0227965	0.00281486	0.0326631	0.00373971	0.0218314	0.00153171	1	26.183	1	0	0.050902	0.190719	1
YBR174C			DMA333			0	0	3260	2990	28	1	14.2857	34	1	17.6471	52	1	25	150	1	21.3333	0.0714286	0	0.0357143	0.0357143	0	0.0588235	0.117647	0	0	0	0.115385	0	0.115385	0.0192308	0.02	0.02	0.00666667	0.0266667	0.0133333	0.126667	0	0	28.9474	0	0	0.0769231	0.210235	0
YBR175W	SWD3		DMA332			0	0	1167	1150	123	3	20.3252	136	4	22.7941	272	4	37.5	633	4	26.6983	0.0325203	0.0162602	0.0731707	0.0813008	0	0.0147059	0.161765	0.0220588	0.0220588	0.00735294	0.0845588	0.0477941	0.205882	0.0367647	0.0189573	0.0173776	0.00631912	0.0616114	0.0173776	0.14534	0	0	28.9474	0	0	0.0769231	0.210235	0
YBR176W	ECM31		DMA331	1.0092	0.0503	0	0	3225	2807	124	1	11.2903	137	1	22.6277	144	1	28.4722	184	1	16.3043	0.0241935	0.00806452	0.0403226	0.0403226	0	0.0510949	0.124088	0.0291971	0.0218978	0	0.125	0.0416667	0.111111	0.00694444	0.0380435	0.0326087	0	0.0326087	0	0.0597826	0	0	28.9474	0	0	0.0769231	0.210235	0
YBR177C	EHT1		DMA330	1.0005	0.0547	0	0	4015	4058	99	1	16.1616	110	1	19.0909	162	1	24.0741	284	1	12.6761	0.010101	0.0505051	0.020202	0.0808081	0	0.0454545	0.127273	0.00909091	0	0.00909091	0.0432099	0.141975	0.0185185	0.037037	0.0140845	0.0176056	0.0105634	0.028169	0.00704225	0.0492958	0	0	28.9474	0	0	0.0769231	0.210235	0
YBR178W			DMA329	1.015	0.0117	0	0	4860	4802	90	1	8.88889	100	1	12	83	1	30.1205	215	1	9.76744	0.0222222	0	0	0.0666667	0	0.02	0.08	0	0.02	0	0.180723	0.0361446	0.060241	0.0240964	0.0186047	0.00930233	0	0.0418605	0	0.027907	0	0	28.9474	0	0	0.0769231	0.210235	0
YBR179C	FZO1		DMA-SLOW29	1.0639	0.0451	0	0	2622	2451	252	2	19.8413	287	2	14.9826	825	6	24.9697	549	2	24.2259	0.031746	0.0238095	0.0198413	0.119048	0.00396825	0.0383275	0.0662021	0.0209059	0.0209059	0.00348432	0.0533333	0.0509091	0.123636	0.0218182	0.0291439	0.118397	0.00546448	0.0327869	0.00182149	0.0546448	0	0	28.9474	0	0	0.0769231	0.210235	0
YBR180W	DTR1		DMA328	0.9992	0.083	0	0	3285	3089	21	1	28.5714	12	1	8.33333	119	1	26.8908	155	1	14.1935	0.142857	0.047619	0	0.0952381	0	0	0	0.0833333	0	0	0.0840336	0.0756303	0.0840336	0.0252101	0.0387097	0.0193548	0	0.0193548	0.0193548	0.0451613	0	0	28.9474	0	0	0.0769231	0.210235	0
YBR181C	RPS6B		DMA327	0.669	0.1107	1	0	2587	2720	590	3	20.1665	403	3	13.8596	542	4	30.7565	499	4	19.5942	0.00469484	0.124413	0.0187793	0.0490824	0.00469484	0.0175901	0.054163	0.0140721	0.0492524	0.00351803	0.107209	0.0515121	0.10001	0.0488341	0.0442606	0.110271	0.0118729	0.0139611	0.00531915	0.0102574	0	0	26.183	0	0	0.050902	0.190719	1
YBR182C	SMP1		DMA326	0.99	0.036	0	0	2167	2295	45	1	11.1111	49	1	22.449	66	1	42.4242	231	1	12.987	0.0222222	0	0.0222222	0.0666667	0	0.102041	0.122449	0	0	0	0.181818	0.0454545	0.136364	0.0606061	0.021645	0.012987	0.00865801	0.025974	0.021645	0.038961	0	0	28.9474	0	0	0.0769231	0.210235	0
YBR183W	YPC1		DMA348	1.0072	0.0853	0	0	3762	3761	223	1	15.6951	428	2	20.5607	174	2	24.7126	207	2	13.0435	0.0403587	0.0313901	0.0269058	0.058296	0	0.0327103	0.130841	0.0163551	0.0186916	0.00700935	0.0632184	0.109195	0.0402299	0.0344828	0.00483092	0.0338164	0.00483092	0.0289855	0	0.057971	0	0	28.9474	0	0	0.0769231	0.210235	0
YBR184W			DMA347	1.028	0.0582	0	0	2235	2551	147	1	19.7279	174	1	14.3678	497	2	38.833	830	2	15.1807	0.0544218	0.0272109	0.0272109	0.0816327	0.00680272	0.0517241	0.045977	0.0172414	0.0287356	0	0.146881	0.148893	0.0201207	0.0724346	0.0216867	0.0277108	0.00843373	0.046988	0.0060241	0.0409639	0	0	28.9474	0	0	0.0769231	0.210235	0
YBR185C	MBA1		DMA346	0.9073	0.1216	0	0	4312	4193	126	1	19.8413	137	1	13.1387	85	1	22.3529	159	1	13.8365	0.047619	0.0396825	0.015873	0.0952381	0	0.0437956	0.0583942	0.0145985	0.00729927	0.00729927	0.0705882	0.0117647	0.117647	0.0235294	0.0188679	0.0125786	0	0.0440252	0.0125786	0.0503145	0	0	28.9474	0	0	0.0769231	0.210235	0
YBR186W	PCH2		DMA345	1.0177	0.0371	0	0	3864	4003	102	1	15.6863	105	1	14.2857	46	1	30.4348	321	1	12.7726	0.0392157	0.0392157	0.00980392	0.0686275	0	0.0285714	0.0571429	0.00952381	0.0380952	0.00952381	0.0434783	0.173913	0.0434783	0.0434783	0.0186916	0.0373832	0	0.0218069	0	0.0498442	0	0	28.9474	0	0	0.0769231	0.210235	0
YBR187W	GDT1		DMA344	0.9925	0.054	0	0	2309	2401	83	1	15.6627	94	1	15.9574	369	2	40.6504	402	2	14.9254	0.0240964	0.0361446	0.0240964	0.0722892	0	0.0319149	0.0638298	0	0.0531915	0.0106383	0.0623306	0.186992	0.113821	0.0433604	0.0298507	0.0149254	0.0149254	0.0323383	0.00497512	0.0522388	0	0	28.9474	0	0	0.0769231	0.210235	0
YBR188C	NTC20		DMA343	1.0252	0.0786	0	0	4321	4568	154	1	12.987	170	1	14.7059	99	1	26.2626	152	1	15.1316	0.0194805	0.0324675	0.012987	0.0584416	0.00649351	0.0117647	0.0941176	0	0.0294118	0.0117647	0.0808081	0.020202	0.111111	0.0505051	0.0394737	0.0263158	0.00657895	0.0131579	0.00657895	0.0592105	0	0	28.9474	0	0	0.0769231	0.210235	0
YBR189W	RPS9B		DMA342	0.336	0.0455	0	0						88	1	17.0455	147	1	31.9728	131	1	7.63359						0.0681818	0.0113636	0.0227273	0.0454545	0.0227273	0.0204082	0.0136054	0.251701	0.0340136	0.0152672	0	0	0.0229008	0	0.0381679	0
YBR191W	RPL21A		DMA-SLOW28	0.4749	0.1185	0	0			43	1	32.5581	61	1	13.1148				54	1	9.25926	0.0232558	0.186047	0	0.0930233	0.0232558	0.0491803	0.0163934	0.0163934	0.0491803	0					0.0185185	0.0185185	0	0.0185185	0.037037	0	0	0	28.9474	0	0	0.0769231	0.210235	0
YBR193C	MED8	med8-39	TSA751	0.7255	0.1019	1	0	54	57	1079	3	87.5604	1418	4	93.5734	687	4	39.8111	1630	4	35.1523	0.0332671	0.00440252	0.430652	0.380305	0.0269778	0.0242637	0.573127	0.313482	0.0095235	0.0153375	0.248525	0.0605768	0.0469898	0.0420196	0.0445398	0.00598802	0.0349847	0.0463591	0.00854409	0.210766	0.000341763	1	29.6162	0	0	0.0501889	0.190184	0
YBR193C	MED8	med8-51	TSA741	0.6231	0.0781	1	0	86	82	899	3	91.613	848	4	84.8796	901	4	37.2915	994	4	24.105	0.0681667	0	0.46538	0.36608	0.0165036	0.0504743	0.363228	0.417454	0.0088198	0.0088198	0.226401	0.0495962	0.0590425	0.037876	0.0229919	0.00515464	0.0326001	0.00891862	0.00891862	0.162466	0	1	29.6162	1	0	0.0501889	0.190184	0
YBR194W	AIM4		DMA341	0.9295	0.1754	1	1	222	221	168	3	63.038	124	3	73.1295	392	4	26.3376	471	4	33.0576	0.0628692	0.021097	0.176371	0.336709	0.0333333	0.0783052	0.144006	0.491285	0.0176991	0	0.037994	0.0392592	0.149302	0.0368201	0.0362533	0.0165448	0.00673401	0.0374434	0.0227853	0.210815	0	1	26.183	1	0	0.050902	0.190719	0
YBR195C	MSI1		DMA340	0.9575	0.0786	0	0	2441	2488	211	3	19.4313	217	3	17.5115	260	3	23.4615	671	3	25.3353	0.0331754	0.028436	0.0521327	0.07109	0.00947867	0.0276498	0.0967742	0.0276498	0.0138249	0.00921659	0.0769231	0.0461538	0.0807692	0.0307692	0.0253353	0.0387481	0.0104322	0.0447094	0.0104322	0.123696	0	0	28.9474	0	0	0.0769231	0.210235	0
YBR196C	PGI1	pgi1-2	TSA91	0.8755	0.172	0	0	818	847	102	1	44.1176	108	1	27.7778	445	2	27.4157	177	1	22.0339	0.0392157	0.0588235	0.0392157	0.303922	0	0.0555556	0	0.12963	0.0833333	0.00925926	0.0494382	0.0516854	0.121348	0.0516854	0.0169492	0.0112994	0.0338983	0.0338983	0.0112994	0.112994	0	1	31.0285	0	0	0.0798756	0.212449	0
YBR197C			DMA339	1.0275	0.0647	0	0	2344	1977	50	1	28	56	1	16.0714	98	1	28.5714	382	1	14.1361	0.04	0.02	0.06	0.16	0	0.0357143	0.0892857	0.0357143	0	0	0.0714286	0.0102041	0.204082	0	0.0209424	0.026178	0.0052356	0.0340314	0.0052356	0.0497382	0	0	28.9474	0	0	0.0769231	0.210235	0
YBR198C	TAF5	taf5-20	TSA513	0.5246	0.1241	1	0	301	283	104	2	48.0769	127	2	43.3071	37	1	64.8649	123	3	21.2778	0.0192308	0.201923	0.0192308	0.240385	0	0.0866142	0.188976	0.141732	0	0.015748	0.432432	0.027027	0.189189	0	0	0.0227778	0.0316667	0.108889	0	0.0494444	0	1	28.2038	0	0	0.05	0.190042	1
YBR198C	TAF5	taf5-15	TSA512	0.6085	0.0386	1	0	297	299	617	3	51.0516	743	3	70.5728	557	4	36.7615	959	4	20.4333	0.00342466	0.0430331	0.165906	0.285769	0.0123841	0.090293	0.184466	0.356527	0.0560107	0.0184316	0.169014	0.0355908	0.13761	0.0253999	0.0383382	0.0271891	0.0302668	0.0227327	0.00316456	0.0794774	0.00316456	1	29.6162	0	0	0.0501889	0.190184	0
YBR198C	TAF5	taf5-3	TSA509	0.7784	0.0635	0	0			40	1	70	39	1	43.5897	119	1	42.8571				0	0.15	0.05	0.5	0	0.025641	0.0512821	0.205128	0.153846	0	0.12605	0.0336134	0.210084	0.0588235								0	31.0285	0	0	0.0798756	0.212449	0
YBR199W	KTR4		DMA338	1.0302	0.053	0	0	4032	3820	55	1	14.5455	62	1	17.7419	159	1	30.8176	115	1	8.69565	0.0363636	0	0.0727273	0.0363636	0	0.0322581	0.129032	0.016129	0	0	0.0754717	0.0440252	0.163522	0.0251572	0	0	0	0.0347826	0.0173913	0.0347826	0	0	28.9474	0	0	0.0769231	0.210235	0
YBR200W	BEM1		DMA360	0.6143	0.0344	0	0												427	2	19.2037															0.028103	0.0327869	0.0163934	0.0632319	0.00936768	0.0421546	0
YBR201W	DER1		DMA359	1.0497	0.0403	0	0	4498	4229	71	1	22.5352	77	1	9.09091	39	1	17.9487	256	1	17.5781	0.028169	0.0704225	0.0704225	0.0422535	0.0140845	0.025974	0.0519481	0.012987	0	0	0.102564	0	0.0769231	0	0.0195312	0.0507812	0.0078125	0.046875	0.0078125	0.0429688	0	0	28.9474	0	0	0.0769231	0.210235	0
YBR202W	MCM7	cdc47-ts	TSA125	0.387	0.0375	1	0	369	368	406	4	45.7657	330	4	47.6165	97	3	50.5155	599	6	21.3596	0.00979112	0.196418	0.0187025	0.228828	0.00391645	0.135849	0.142229	0.162213	0.0292524	0.00662092	0.175258	0.0927835	0.195876	0.0412371	0.0295248	0.0203421	0.0303731	0.0378593	0	0.0954966	0	1	29.6162	0	0	0.0501889	0.190184	1
YBR203W	COS111		DMA358	1.037	0.0458	0	0	4183	4286	87	1	8.04598	101	1	16.8317	247	1	29.1498	226	1	16.3717	0.045977	0	0.0114943	0.0229885	0	0.049505	0.0693069	0	0.049505	0	0.11336	0.0688259	0.0566802	0.0526316	0.0486726	0.0221239	0.00442478	0.0486726	0	0.039823	0	0	28.9474	0	0	0.0769231	0.210235	0
YBR204C	LDH1		DMA357	1.03	0.002	0	0	2689	3044	102	1	21.5686	110	1	11.8182	89	1	35.9551	162	1	14.1975	0.0490196	0.0490196	0.0196078	0.0882353	0.00980392	0.0181818	0.0636364	0	0.0363636	0	0.101124	0.0224719	0.168539	0.0674157	0.0185185	0.0432099	0	0.0617284	0	0.0185185	0	0	28.9474	0	0	0.0769231	0.210235	0
YBR205W	KTR3		DMA356	1.008	0.0567	0	0	3021	3014	74	1	21.6216	77	1	18.1818	69	1	26.087	110	1	14.5455	0.027027	0.027027	0.0540541	0.108108	0	0.025974	0.0779221	0.012987	0.0649351	0	0.0434783	0.0869565	0.0869565	0.0434783	0.0363636	0.0181818	0	0.0272727	0	0.0636364	0	0	28.9474	0	0	0.0769231	0.210235	0
YBR206W			DMA355	1.0395	0.0095	0	0	2884	3058	86	1	12.7907	87	1	17.2414	104	1	42.3077	118	1	9.32203	0.0116279	0.0581395	0	0.0581395	0	0.0229885	0.0689655	0.0229885	0.045977	0.0114943	0.0384615	0.259615	0.0769231	0.0480769	0.0169492	0.0169492	0	0.0423729	0	0.0169492	0	0	28.9474	0	0	0.0769231	0.210235	0
YBR207W	FTH1		DMA354	1.0065	0.0345	0	0	2489	2931	57	1	12.2807	67	1	14.9254	62	1	43.5484	311	1	14.4695	0.0350877	0	0.0526316	0.0350877	0	0	0.134328	0	0	0.0149254	0.0806452	0.0806452	0.209677	0.0645161	0.0160772	0.022508	0.00643087	0.0353698	0.0096463	0.0514469	0.00321543	0	28.9474	0	0	0.0769231	0.210235	0
YBR208C	DUR1,2		DMA353	1.0528	0.0112	0	0	2024	2280	96	1	22.9167	116	1	15.5172	73	1	32.8767	72	1	19.4444	0.03125	0.03125	0.0104167	0.15625	0	0	0.0948276	0.00862069	0.0431034	0.00862069	0.0684932	0.0547945	0.136986	0.0684932	0.0416667	0.0277778	0	0.0416667	0	0.0833333	0	0	28.9474	0	0	0.0769231	0.210235	0
YBR209W			DMA352			0	0	1711	1640	28	1	28.5714	30	1	13.3333	58	1	36.2069	222	1	17.1171	0	0.107143	0.0714286	0.107143	0	0	0.1	0.0333333	0	0	0.0862069	0.0517241	0.189655	0.0344828	0.0315315	0.0405405	0.0135135	0.0135135	0.00900901	0.0630631	0	0	28.9474	0	0	0.0769231	0.210235	0
YBR210W	ERV15		DMA351	1.0208	0.051	0	0	3779	3774	68	1	13.2353	73	1	21.9178	66	1	24.2424	97	1	14.433	0.0147059	0	0.0294118	0.0882353	0	0	0.178082	0.0273973	0.0136986	0	0.106061	0.0454545	0.0606061	0.030303	0.0206186	0.0309278	0	0.0515464	0	0.0309278	0.0103093	0	28.9474	0	0	0.0769231	0.210235	0
YBR211C	AME1	ame1-4	TSA716	0.9208	0.0287	0	0	3469	3485	60	1	16.6667	69	1	15.942	294	1	29.932	187	1	13.9037	0	0.0333333	0.0333333	0.1	0	0.0144928	0.0434783	0.0869565	0.0144928	0	0.112245	0.0442177	0.0986395	0.0442177	0.0106952	0	0.0320856	0.0320856	0	0.0641711	0	0	31.0285	0	0	0.0798756	0.212449	0
YBR212W	NGR1		DMA350	0.9173	0.1555	0	0	4301	4306	51	1	7.84314	51	1	9.80392	419	2	28.401	401	2	23.192	0.0196078	0.0196078	0	0.0392157	0	0.0196078	0.0784314	0	0	0	0.0548926	0.0954654	0.0906921	0.0429594	0.0523691	0.0598504	0.0074813	0.042394	0.00498753	0.0648379	0	0	28.9474	0	0	0.0769231	0.210235	0
YBR213W	MET8		DMA372	0.9975	0.1056	0	0	1427	1399	140	1	7.85714	393	2	46.8193	336	2	27.381	291	1	18.5567	0.00714286	0	0.05	0.0214286	0	0.00763359	0.455471	0.00254453	0.00254453	0	0.122024	0.0416667	0.0714286	0.0386905	0.0103093	0.0103093	0.0137457	0.0584192	0.0412371	0.0515464	0	0	28.9474	0	0	0.0769231	0.210235	0
YBR214W	SDS24		DMA371	1.0017	0.124	1	0	2685	2662	2656	3	12.1242	2163	4	31.7771	1356	4	27.9567	1875	3	11.705	0.00400057	0.0154945	0.0519928	0.0461503	0.00360379	0.0202528	0.233039	0.0379689	0.0192472	0.00726282	0.127225	0.0740083	0.0460313	0.032303	0.024572	0.0159621	0.00737463	0.022191	0.0228797	0.0236659	0.000404285	0	26.183	0	0	0.050902	0.190719	0
YBR215W	HPC2		DMA370	0.9842	0.0298	0	0	2417	2251	39	1	20.5128	40	1	12.5	115	2	27.8261	139	2	25.1799	0	0.0769231	0.0769231	0.0512821	0	0.025	0.075	0.025	0	0	0.0434783	0.00869565	0.2	0.026087	0.0431655	0.0431655	0	0.0431655	0	0.122302	0	0	28.9474	0	0	0.0769231	0.210235	0
YBR216C	YBP1		DMA369	0.9988	0.0459	0	0	4187	4405	47	1	21.2766	55	1	12.7273	175	1	20.5714	152	1	15.7895	0.0212766	0.106383	0.0212766	0.0638298	0	0	0.0727273	0	0.0363636	0.0181818	0.08	0.0342857	0.0457143	0.0457143	0.0197368	0.0197368	0.0131579	0.0131579	0.00657895	0.0855263	0	0	28.9474	0	0	0.0769231	0.210235	0
YBR217W	ATG12		DMA368	0.9698	0.0394	0	0	4783	4856	91	1	12.0879	107	1	10.2804	395	2	24.557	349	2	15.4728	0.043956	0.021978	0	0.043956	0.010989	0	0.102804	0	0	0	0.0556962	0.0987342	0.0506329	0.0405063	0.0114613	0.0458453	0	0.0372493	0.0143266	0.0458453	0	0	28.9474	0	0	0.0769231	0.210235	0
YBR218C	PYC2		DMA367	1.0057	0.0483	0	0	2497	2337	45	1	20	50	1	18	151	1	26.4901	29	1	20.6897	0	0.0222222	0.0666667	0.111111	0	0	0.12	0.02	0.04	0	0.112583	0.0331126	0.0927152	0.0264901	0.103448	0	0	0	0	0.103448	0	0	28.9474	0	0	0.0769231	0.210235	0
YBR219C			DMA366	1.0357	0.0416	0	0	2792	2655	57	1	21.0526	60	1	10	126	1	27.7778	190	1	23.6842	0.0701754	0.0175439	0	0.122807	0	0	0.0833333	0	0	0.0166667	0.111111	0.0396825	0.111111	0.015873	0.0421053	0.0315789	0.0105263	0.0368421	0	0.115789	0	0	28.9474	0	0	0.0769231	0.210235	0
YBR220C			DMA365	1.0235	0.0533	1	0	3709	3523	924	3	16.7875	643	3	21.1712	1149	3	27.7272	2369	3	8.77537	0.0121448	0.0381648	0.0486501	0.064855	0.00406009	0.0348281	0.0956897	0.0588972	0.0142812	0.00801553	0.0869996	0.00952037	0.164847	0.015905	0.0171146	0.000603591	0.000301796	0.0182634	0.0153623	0.036108	0	0	26.183	0	0	0.050902	0.190719	0
YBR221C	PDB1		DMA364	0.8575	0.0267	0	0	1318	1333	214	3	18.2243	236	3	16.1017	943	4	42.5239	846	4	26.4775	0.0233645	0.0186916	0.0700935	0.0654206	0.0046729	0.0466102	0.0889831	0.0127119	0.00423729	0.00847458	0.038176	0.0392365	0.30859	0.0392365	0.0449173	0.0413712	0.0212766	0.0520095	0.0106383	0.0945626	0	0	28.9474	0	0	0.0769231	0.210235	0
YBR222C	PCS60		DMA363	1.0192	0.024	0	0	2078	1897	239	2	23.431	257	2	21.4008	121	1	26.4463	319	2	18.8088	0.041841	0.0292887	0.041841	0.121339	0	0.0233463	0.124514	0.0428016	0.0233463	0	0.0909091	0.0165289	0.132231	0.0247934	0.0438871	0.0626959	0.0031348	0.0282132	0.0125392	0.0376176	0	0	28.9474	0	0	0.0769231	0.210235	0
YBR223C	TDP1		DMA362	1.0288	0.0453	0	0	2626	2649	327	2	13.7615	461	3	22.9935	215	1	25.5814	194	2	21.6495	0.0397554	0.030581	0.0244648	0.0397554	0.0030581	0.0520607	0.112798	0.0151844	0.0433839	0.00650759	0.167442	0.0372093	0.0139535	0.0372093	0.0618557	0.056701	0.0154639	0.0309278	0.0103093	0.0412371	0	0	28.9474	0	0	0.0769231	0.210235	0
YBR224W			DMA407	0.9275	0.0075	0	0			89	1	21.3483	263	2	22.0532				93	1	13.9785	0.0449438	0	0.0674157	0.101124	0	0.0114068	0.190114	0.00380228	0.0114068	0.00380228					0.0107527	0.0537634	0.0107527	0.0430108	0.0107527	0.0107527	0	0	28.9474	0	0	0.0769231	0.210235	0
YBR225W			DMA406	0.9938	0.0504	0	0	3477	2985	92	1	17.3913	105	1	15.2381	129	1	20.155	216	1	23.6111	0	0	0.0543478	0.119565	0	0	0.114286	0.00952381	0.0285714	0	0.100775	0.0542636	0.0465116	0	0.00462963	0.0277778	0.00462963	0.0833333	0.00462963	0.111111	0	0	28.9474	0	0	0.0769231	0.210235	0
YBR226C			DMA405	1.0015	0.0576	0	0	1156	1189	114	1	13.1579	275	2	25.8182	254	3	47.6378	314	2	21.0191	0.0350877	0	0.0350877	0.0526316	0.00877193	0.0254545	0.210909	0.00363636	0.0145455	0.00363636	0.125984	0.255906	0.0472441	0.0472441	0.0286624	0.0254777	0.00636943	0.0414013	0.0127389	0.0955414	0	0	28.9474	0	0	0.0769231	0.210235	0
YBR227C	MCX1		DMA404	1.034	0.052	0	0	3887	3878	31	1	9.67742	485	2	22.4742	181	1	24.3094	211	1	16.5877	0	0.0645161	0	0.0322581	0	0.0329897	0.154639	0.00824742	0.0206186	0.00824742	0.132597	0.038674	0.038674	0.0331492	0.014218	0.0236967	0.00473934	0.0663507	0.014218	0.042654	0	0	28.9474	0	0	0.0769231	0.210235	0
YBR228W	SLX1		DMA403	1.0237	0.1083	0	0	3485	3360	118	1	16.1017	377	2	20.1592	194	1	21.6495	76	1	18.4211	0.0338983	0.00847458	0.0169492	0.0932203	0.00847458	0.0291777	0.145889	0.0106101	0.0132626	0.00265252	0.0773196	0.0412371	0.0773196	0.0206186	0.0263158	0.0657895	0	0.0657895	0.0131579	0.0131579	0	0	28.9474	0	0	0.0769231	0.210235	0
YBR229C	ROT2		DMA402	1.0152	0.0581	0	0	1171	1322	65	1	21.5385	68	1	23.5294	42	1	47.619	62	1	14.5161	0.0307692	0.0153846	0.0307692	0.123077	0.0153846	0.0441176	0.147059	0.0294118	0.0147059	0	0.0238095	0.0714286	0.309524	0.0714286	0.016129	0.016129	0.016129	0.0645161	0	0.0322581	0	0	28.9474	0	0	0.0769231	0.210235	0
YBR230C	OM14		DMA401	1.021	0.0715	0	0	856	778	61	1	18.0328	66	1	27.2727	167	2	49.1018	193	2	25.3886	0.0327869	0.0163934	0.0491803	0.0819672	0	0.030303	0.181818	0.0454545	0.0151515	0	0.0419162	0.0598802	0.377246	0.011976	0.0362694	0.0880829	0.00518135	0.0414508	0	0.0829016	0	0	28.9474	0	0	0.0769231	0.210235	0
YBR231C	SWC5		DMA400	0.807	0.0471	0	0			60	1	28.3333	62	1	12.9032	317	1	40.0631				0.0166667	0.1	0.0333333	0.116667	0.0166667	0.016129	0.0806452	0	0.016129	0.016129	0.173502	0.0694006	0.100946	0.0567823								0	28.9474	0	0	0.0769231	0.210235	0
YBR232C			DMA399	0.9995	0.0067	0	0	1831	1711	79	1	20.2532	316	2	18.9873	193	1	20.7254	251	1	33.4661	0	0.0126582	0.0379747	0.139241	0.0126582	0.0158228	0.136076	0.0158228	0.0158228	0.00632911	0.108808	0.0310881	0.0569948	0.0103627	0.0358566	0.207171	0	0.0717131	0	0.0199203	0	0	28.9474	0	0	0.0769231	0.210235	0
YBR233W	PBP2		DMA398	0.9913	0.0538	0	0	1135	1199	48	1	12.5	49	1	22.449	107	2	32.7103	278	3	40.6475	0	0.0208333	0.0625	0.0416667	0	0.0612245	0.163265	0	0	0	0.130841	0.0560748	0.0747664	0.0654206	0.0251799	0.122302	0.0107914	0.0935252	0.0107914	0.140288	0.00359712	0	28.9474	0	0	0.0769231	0.210235	0
YBR234C	ARC40	arc40-5001	TSA1070	0.8253	0.0773	1	0	87	75	2202	3	89.6941	1318	3	92.983	1113	5	16.9722	2016	4	38.1765	0.00612745	0.00306373	0.663061	0.222238	0.00245098	0.0247888	0.0160372	0.0694981	0.817962	0.0015444	0.0534556	0.0164491	0.0806488	0.0191684	0.0155666	0.0912964	0.0601633	0.0334068	0.00714183	0.17419	0	1	29.6162	0	0	0.0501889	0.190184	0
YBR235W	VHC1		DMA397	0.9482	0.046	0	0	2653	2571	222	2	24.3243	251	2	16.3347	330	2	26.0606	123	2	17.0732	0.036036	0.0540541	0.036036	0.117117	0	0.0239044	0.0478088	0.0438247	0.0398406	0.00796813	0.0909091	0.0242424	0.115152	0.030303	0.00813008	0.0487805	0.00813008	0.0406504	0.00813008	0.0569106	0	0	28.9474	0	0	0.0769231	0.210235	0
YBR236C	ABD1	abd1-5	TSA75	0.3543	0.1254	0	0	160	153	13	1	76.9231	12	1	66.6667	201	2	34.3284	228	4	36.4035	0	0.0769231	0.0769231	0.615385	0	0.0833333	0.25	0.333333	0	0	0.039801	0.0348259	0.233831	0.0348259	0.0175439	0.135965	0.0701754	0.0219298	0	0.118421	0	0	31.0285	0	0	0.0798756	0.212449	0
YBR236C	ABD1	abd1-8	TSA357	0.8197	0.284	1	0	1017	1005	2752	3	35.4027	1682	3	27.0331	896	3	31.1339	2986	3	18.7185	0.0154615	0.00619579	0.165499	0.162657	0.00421314	0.0275986	0.108416	0.108337	0.0148414	0.0111377	0.0397882	0.0428473	0.199482	0.0292213	0.0427854	0.0760661	0.00669377	0.0178325	0.003185	0.0406219	0	1	29.6162	0	0	0.0501889	0.190184	0
YBR237W	PRP5	prp5-1	TSA117	0.5384	0.0924	1	0	231	233	596	4	41.1816	997	3	61.9049	815	5	42.2143	892	4	46.9529	0.00699627	0.055908	0.114179	0.220771	0.0139614	0.0626125	0.0234965	0.0632551	0.464715	0.00496983	0.209877	0.134212	0.0369916	0.0410629	0.0215927	0.128334	0.0669727	0.112219	0.0522146	0.0881969	0	1	29.6162	0	0	0.0501889	0.190184	0
YBR238C			DMA419	0.8908	0.1246	0	0	3875	3992	113	1	15.0442	122	1	14.7541	164	1	29.878	119	1	13.4454	0.0176991	0.0176991	0.0265487	0.0884956	0	0.0491803	0.0737705	0	0.0163934	0.00819672	0.0487805	0.152439	0.054878	0.0426829	0.00840336	0.0168067	0	0.0756303	0	0.0336134	0	0	28.9474	0	0	0.0769231	0.210235	0
YBR239C	ERT1		DMA418	1.0035	0.0525	0	0	4955	4950	76	1	6.57895	88	1	13.6364	290	1	20	143	1	17.4825	0	0.0263158	0	0.0394737	0	0.0227273	0.0909091	0.0113636	0.0113636	0	0.0586207	0.037931	0.0758621	0.0275862	0.013986	0.0559441	0.00699301	0.034965	0.00699301	0.0559441	0	0	28.9474	0	0	0.0769231	0.210235	0
YBR240C	THI2		DMA417	1.0108	0.0254	0	0	2977	3240	233	2	11.588	285	2	17.193	324	2	32.716	347	2	19.3084	0.0171674	0.0171674	0.0128755	0.0643777	0.00429185	0.0491228	0.0912281	0.00350877	0.0245614	0.00350877	0.111111	0.135802	0.0246914	0.0555556	0.0345821	0.0230548	0.0230548	0.054755	0.00864553	0.0461095	0.00288184	0	28.9474	0	0	0.0769231	0.210235	0
YBR241C			DMA416	1.0078	0.0311	0	0	2509	2321	139	1	10.7914	164	1	22.561	118	1	31.3559	221	1	20.362	0	0	0.0431655	0.057554	0.00719424	0.0426829	0.164634	0.00609756	0.0121951	0	0.0847458	0.0508475	0.161017	0.0169492	0.0226244	0.0361991	0	0.0542986	0.0226244	0.0678733	0	0	28.9474	0	0	0.0769231	0.210235	0
YBR242W			DMA415	1.0285	0.0478	0	0			59	1	15.2542	61	1	27.8689	265	1	16.9811				0.0338983	0.0338983	0.0677966	0.0169492	0	0.0163934	0.262295	0	0	0	0.0566038	0.0528302	0.0377358	0.0226415								0	28.9474	0	0	0.0769231	0.210235	0
YBR244W	GPX2		DMA414	1.0205	0.0779	1	0	2039	1966	1403	3	21.7823	1034	3	30.0958	1013	3	28.4063	1243	3	10.3544	0.0191694	0.0400787	0.0837664	0.0714047	0.00340384	0.0293627	0.17283	0.0854188	0.00934268	0.004004	0.107065	0.0106724	0.136091	0.0302337	0.0125915	0.0127476	0.0019685	0.0274637	0.00884237	0.0399309	0	0	26.183	0	0	0.050902	0.190719	0
YBR245C	ISW1		DMA413	1.0323	0.0527	0	0	2448	2717	202	2	19.802	245	2	20	115	1	31.3043	254	2	14.5669	0.0445545	0.019802	0.0445545	0.0841584	0.0049505	0.0285714	0.114286	0.0285714	0.0244898	0.00408163	0.121739	0.130435	0	0.0608696	0.019685	0.0393701	0	0.0314961	0.015748	0.0393701	0	0	28.9474	0	0	0.0769231	0.210235	0
YBR246W	RRT2		DMA412	0.977	0.0409	0	0	3764	3353	25	1	28	28	1	10.7143	137	1	19.708	45	1	15.5556	0	0.04	0.04	0.2	0	0.0357143	0.0714286	0	0	0	0.0437956	0.0510949	0.0948905	0.00729927	0.0444444	0.0444444	0	0.0444444	0	0.0222222	0	0	28.9474	0	0	0.0769231	0.210235	0
YBR247C	ENP1	enp1-1	TSA542	0.5933	0.0804	0	0	809	887	65	1	40	74	1	25.6757	168	1	33.3333	88	1	22.7273	0	0.153846	0.0153846	0.2	0.0307692	0.0405405	0.0540541	0.135135	0.027027	0	0.113095	0.0238095	0.142857	0.0535714	0.0340909	0.125	0	0.0113636	0	0.0568182	0	1	31.0285	0	0	0.0798756	0.212449	1
YBR248C	HIS7		DMA411			0	0									6	1	33.3333														0	0.166667	0	0.166667
YBR249C	ARO4		DMA410	1.021	0.039	0	0	3614	3363	14	1	7.14286	458	2	25.9825	236	1	26.6949	136	1	15.4412	0.0714286	0	0	0	0	0.0371179	0.161572	0.0152838	0.0414847	0.00436681	0.0635593	0.029661	0.15678	0.0169492	0.00735294	0.00735294	0	0.0514706	0	0.0882353	0	0	28.9474	0	0	0.0769231	0.210235	0
YBR250W	SPO23		DMA409	0.996	0.0545	0	0	3244	3490	268	2	18.6567	294	2	21.4286	115	1	22.6087	337	2	15.727	0.0223881	0.0447761	0.0447761	0.0746269	0	0.037415	0.0918367	0.0306122	0.0510204	0.00340136	0.0782609	0.0347826	0.0521739	0.0608696	0.0178042	0.0296736	0	0.0445104	0.0148368	0.0504451	0	0	28.9474	0	0	0.0769231	0.210235	0
YBR251W	MRPS5		DMA-SLOW27	0.5263	0.0897	0	0									311	1	27.0096	81	1	6.17284											0.0096463	0.160772	0.0707395	0.0289389	0	0	0	0.0123457	0.0123457	0.037037	0
YBR253W	SRB6	srb6-5001	TSA1068	0.8577	0.0514	0	0	2862	2578	61	1	21.3115	68	1	25	102	1	17.6471	307	1	17.9153	0.0163934	0.0327869	0.0491803	0.114754	0	0.0441176	0.132353	0.0441176	0.0294118	0	0.0882353	0.0196078	0.0490196	0.0196078	0.0390879	0.019544	0.00325733	0.0325733	0.00325733	0.0814332	0	0	31.0285	0	0	0.0798756	0.212449	0
YBR254C	TRS20	trs20-5001	TSA1174	0.7025	0.0526	1	0	975	951	702	3	20.6019	903	3	24.2763	897	3	24.0796	1346	3	45.1914	0.0242701	0.0222898	0.0592014	0.0972184	0.00303951	0.0348684	0.0964669	0.0927875	0.0108431	0.00779727	0.0996099	0.0277144	0.0900947	0.0233774	0.0149196	0.086555	0.00501879	0.168842	0.104692	0.0713433	0.000542446	0	29.6162	0	0	0.0501889	0.190184	0
YBR255W	MTC4		DMA431	0.9543	0.0332	0	0			148	2	15.5405	162	2	23.4568				150	2	19.3333	0.0405405	0.0337838	0.027027	0.0472973	0.00675676	0.0308642	0.185185	0.00617284	0.0123457	0					0.0266667	0.0666667	0.0133333	0.0533333	0	0.0333333	0	0	28.9474	0	0	0.0769231	0.210235	0
YBR257W	POP4	pop4-5001	TSA1175	0.443	0.066	0	0						648	4	25.7716				452	2	28.5398						0.066358	0.066358	0.0509259	0.0632716	0.0108025					0.0110619	0.137168	0.00442478	0.0530973	0.00221239	0.0774336	0
YBR258C	SHG1		DMA430	0.9575	0.1621	0	0	3861	3760	115	1	15.6522	138	1	20.2899	153	1	20.915	104	1	16.3462	0.0173913	0.0434783	0.00869565	0.0869565	0	0.0434783	0.130435	0.0144928	0.00724638	0.00724638	0.104575	0.0261438	0.0522876	0.0261438	0.00961538	0.0384615	0	0.0673077	0.0288462	0.0192308	0	0	28.9474	0	0	0.0769231	0.210235	0
YBR259W			DMA429	1.0172	0.036	0	0	4318	4294	62	1	19.3548	68	1	13.2353	172	1	18.6047	106	1	17.9245	0.0322581	0.0322581	0.0645161	0.0645161	0	0.0147059	0.0882353	0.0294118	0	0	0.0581395	0.0406977	0.0465116	0.0406977	0.0283019	0.0471698	0	0.0471698	0.00943396	0.0471698	0	0	28.9474	0	0	0.0769231	0.210235	0
YBR260C	RGD1		DMA428	1.028	0.0426	0	0	1927	1861	105	1	19.0476	112	1	18.75	258	2	27.907	182	2	26.3736	0.0190476	0.0285714	0.0380952	0.104762	0	0.0267857	0.125	0.00892857	0.0267857	0	0.100775	0.0465116	0.0930233	0.0387597	0.0274725	0.0274725	0.0384615	0.0824176	0.00549451	0.0824176	0	0	28.9474	0	0	0.0769231	0.210235	0
YBR261C	TAE1		DMA427	1.0187	0.055	0	0	3579	3684	317	2	15.4574	379	2	12.9288	540	3	27.037	164	1	20.122	0.044164	0.0252366	0.0189274	0.0662461	0	0.0343008	0.0501319	0.0158311	0.0263852	0.00263852	0.0814815	0.118519	0.0222222	0.0481481	0.0670732	0.0243902	0.00609756	0.0731707	0.0243902	0.00609756	0	0	28.9474	0	0	0.0769231	0.210235	0
YBR262C	MIC12		DMA426	1.0072	0.1028	1	0	1169	1142	476	3	18.4099	740	3	41.3061	1051	3	23.7822	1236	3	23.7574	0.0100358	0.018638	0.118149	0.037276	0	0.0118884	0.316914	0.0705408	0.00914495	0.00457247	0.0952681	0.0644059	0.0428351	0.0353128	0.0137803	0.0144686	0.0098849	0.0569224	0.0406525	0.101866	0	0	26.183	0	0	0.050902	0.190719	0
YBR263W	SHM1		DMA425	1.0297	0.0567	0	0	2602	2379	122	1	21.3115	129	1	17.8295	272	2	28.3088	460	2	16.7391	0.0163934	0.00819672	0.0409836	0.147541	0	0.0155039	0.147287	0	0.0155039	0	0.136029	0.0514706	0.0735294	0.0220588	0.026087	0.026087	0.00434783	0.0456522	0.00869565	0.0565217	0	0	28.9474	0	0	0.0769231	0.210235	0
YBR264C	YPT10		DMA424	1.0435	0.0432	0	0	3444	3380	78	1	10.2564	82	1	18.2927	135	1	28.1481	50	1	20	0	0.0128205	0.0897436	0	0	0.0365854	0.146341	0	0	0	0.125926	0.0444444	0.0740741	0.037037	0.04	0.02	0.02	0.08	0	0.04	0	0	28.9474	0	0	0.0769231	0.210235	0
YBR265W	TSC10	tsc10-1	TSA543	0.8645	0.0551	0	0	3730	3697	177	1	15.2542	187	1	11.7647	134	1	26.1194	369	1	21.1382	0.0282486	0.0451977	0.0169492	0.0564972	0.00564972	0.0374332	0.0588235	0.0106952	0	0.0106952	0.0820896	0.0447761	0.11194	0.0223881	0.0216802	0.0189702	0.0216802	0.0623306	0.00813008	0.0785908	0	0	31.0285	0	0	0.0798756	0.212449	0
YBR266C	SLM6		DMA423	0.5985	0.0375	0	0	2096	2203	48	1	12.5	51	1	19.6078	259	1	27.7992	30	1	30	0.0416667	0	0	0.0833333	0	0.0196078	0.0980392	0.0196078	0.0588235	0	0.0540541	0.123552	0.042471	0.0579151	0	0.0333333	0.133333	0	0	0.133333	0	0	28.9474	0	0	0.0769231	0.210235	0
YBR267W	REI1		DMA422	0.559	0.0278	0	0			24	1	29.1667	27	1	11.1111	64	1	28.125				0	0.166667	0	0.125	0	0	0.037037	0	0.037037	0.037037	0.140625	0.046875	0.03125	0.0625								0	28.9474	0	0	0.0769231	0.210235	0
YBR268W	MRPL37		DMA-SLOW26	0.451	0.1202	1	0	749	712	203	3	35.5556	179	3	27.912	412	3	32.871	331	3	28.8355	0.0166667	0.140528	0.0551913	0.135883	0.00728597	0.0469053	0.0580164	0.134079	0.035645	0.00447427	0.149674	0.106363	0.0520138	0.0206592	0.0369264	0.0119048	0.00121212	0.0857576	0.00121212	0.151342	0	1	26.183	0	0	0.050902	0.190719	1
YBR269C	SDH8		DMA421	0.9532	0.0533	0	0	582	604	27	1	29.6296	26	1	34.6154	181	1	56.9061	216	1	17.1296	0.111111	0	0.037037	0.148148	0	0	0.269231	0	0.0384615	0.0384615	0.0110497	0.0110497	0.519337	0.0276243	0.0138889	0.0185185	0	0.037037	0	0.0972222	0.00462963	0	28.9474	0	0	0.0769231	0.210235	0
YBR270C	BIT2		DMA443	1.034	0.0289	1	0	2240	2423	1742	4	16.6252	1078	4	32.4287	986	3	25.6685	2293	4	13.361	0.00874743	0.0159768	0.0573204	0.0813024	0.00290487	0.029152	0.197867	0.0647608	0.020676	0.0118306	0.0862811	0.0925548	0.0267732	0.0510763	0.0120602	0.0235474	0.000554324	0.0440648	0.0108093	0.0420198	0.000554324	0	26.183	0	0	0.050902	0.190719	0
YBR271W	EFM2		DMA442	1.0157	0.027	1	0	2730	2839	2026	3	13.541	1179	4	31.3573	1176	3	27.4299	1934	3	10.7061	0.00232635	0.0229312	0.0785809	0.0292456	0.00232635	0.028173	0.203252	0.0495709	0.0215673	0.0110095	0.128139	0.0477473	0.059131	0.0392817	0.00927563	0.0235272	0.000362713	0.0462761	0.0054407	0.0221784	0	0	26.183	0	0	0.050902	0.190719	0
YBR272C	HSM3		DMA441	1.0267	0.032	0	0	2132	2167	341	2	12.3167	367	2	19.0736	191	2	32.9843	509	2	24.9509	0.0322581	0.0205279	0.0205279	0.0498534	0	0.013624	0.138965	0.00544959	0.027248	0.00544959	0.146597	0.0680628	0.0732984	0.0418848	0.0255403	0.0373281	0.0176817	0.108055	0.00785855	0.0530452	0	0	28.9474	0	0	0.0769231	0.210235	0
YBR273C	UBX7		DMA440	1.006	0.0248	1	0	4139	4059	1373	4	14.6217	1260	4	21.7879	1002	3	21.5387	2769	3	12.9118	0.0132682	0.02399	0.0506798	0.0532649	0.00501423	0.031315	0.0897349	0.0752599	0.0143451	0.00722453	0.100886	0.0519627	0.0403493	0.0221889	0.013253	0.0183274	0.00176835	0.0406912	0.02542	0.0293795	0.000278707	0	26.183	0	0	0.050902	0.190719	0
YBR274W	CHK1		DMA439	0.9403	0.1419	0	0			136	1	13.2353	136	1	16.9118	126	1	32.5397				0.0147059	0.0147059	0.0367647	0.0661765	0	0.0147059	0.139706	0	0.0147059	0	0.142857	0.047619	0.0634921	0.0714286								0	28.9474	0	0	0.0769231	0.210235	0
YBR275C	RIF1		DMA438	0.9957	0.0256	0	0			40	1	15	42	1	28.5714	251	1	31.0757				0	0.05	0.025	0.075	0	0.0714286	0.166667	0.047619	0	0	0.151394	0.0239044	0.0756972	0.059761								0	28.9474	0	0	0.0769231	0.210235	0
YBR276C	PPS1		DMA437	1.0108	0.0747	0	0	1603	1555	115	1	31.3043	283	2	19.4346	478	3	22.3849	142	2	23.9437	0.0347826	0.0869565	0.0956522	0.0956522	0	0.0176678	0.14841	0.00353357	0.0212014	0.00353357	0.0627615	0.041841	0.0857741	0.0334728	0.0704225	0.0422535	0.0140845	0.0211268	0	0.0915493	0	0	28.9474	0	0	0.0769231	0.210235	0
YBR277C			DMA436	0.9695	0.0086	1	0	803	776	732	2	17.3497	1157	2	31.2014	1246	4	53.1144	1395	4	20.4428	0.00546448	0.0327869	0.0519126	0.0778689	0.00546448	0.0406223	0.131374	0.11841	0.0121003	0.00950735	0.0730238	0.0175434	0.42177	0.0188069	0.0243422	0.0462114	0.00307692	0.0293817	0.00574407	0.0956722	0	0	23.4186	0	0	0.05	0.190042	0
YBR278W	DPB3		DMA435	0.9605	0.0394	0	0	1335	1154	53	1	22.6415	56	1	16.0714	71	1	40.8451	198	1	23.2323	0.0188679	0.0188679	0.0754717	0.113208	0	0.0357143	0.125	0	0	0	0.0704225	0.0704225	0.267606	0	0.030303	0.0505051	0.0151515	0.0353535	0.010101	0.0909091	0	0	28.9474	0	0	0.0769231	0.210235	0
YBR280C	SAF1		DMA434	1.011	0.0855	0	0	2041	1918	37	1	32.4324	38	1	21.0526	253	1	24.5059	111	1	12.6126	0	0	0.108108	0.216216	0	0.0263158	0.184211	0	0	0	0.0395257	0.15415	0.0197628	0.0316206	0.018018	0.00900901	0.00900901	0.018018	0.00900901	0.0630631	0	0	28.9474	0	0	0.0769231	0.210235	0
YBR281C	DUG2		DMA433	0.9895	0.0576	0	0	2789	2757	126	2	23.0159	141	2	19.1489	240	2	22.5	268	2	17.9104	0.0396825	0.0714286	0.0396825	0.0793651	0	0.035461	0.120567	0.0283688	0.0070922	0	0.0458333	0.0416667	0.0958333	0.0416667	0.0298507	0.0149254	0.011194	0.0410448	0.00746269	0.0746269	0	0	28.9474	0	0	0.0769231	0.210235	0
YBR282W	MRPL27		DMA-SLOW25	0.6159	0.1231	0	0	4694	4746	70	1	14.2857	73	1	15.0685	221	1	31.2217	120	1	3.33333	0.0285714	0.0142857	0.0571429	0.0428571	0	0.0410959	0.0547945	0.0547945	0	0	0.0180995	0.19457	0.0542986	0.0452489	0.00833333	0	0.00833333	0	0	0.0166667	0	0	28.9474	0	0	0.0769231	0.210235	0
YBR283C	SSH1		DMA455	0.9308	0.0596	0	0			93	1	17.2043	101	1	21.7822				87	1	25.2874	0.0430108	0.0537634	0.0107527	0.0645161	0	0.019802	0.138614	0.049505	0	0.00990099					0.091954	0.0574713	0	0.0344828	0	0.0574713	0.0114943	0	28.9474	0	0	0.0769231	0.210235	0
YBR284W			DMA454	0.992	0.0568	0	0			149	1	8.72483	161	1	16.7702				154	1	11.039	0.0134228	0.0134228	0.0134228	0.0469799	0	0.0248447	0.111801	0.0124224	0.0124224	0.00621118					0.012987	0.0194805	0	0.0324675	0.00649351	0.038961	0	0	28.9474	0	0	0.0769231	0.210235	0
YBR285W			DMA453	0.9855	0.0902	0	0	3132	2999	26	1	23.0769	26	1	23.0769	126	1	20.6349	332	1	12.6506	0	0.0384615	0.0769231	0.115385	0	0	0.192308	0.0384615	0	0	0	0.047619	0.126984	0.031746	0.0180723	0.0391566	0.00301205	0.0391566	0.0060241	0.0210843	0	0	28.9474	0	0	0.0769231	0.210235	0
YBR286W	APE3		DMA452	0.9877	0.0403	0	0	2840	2945	90	1	21.1111	90	1	17.7778	173	1	26.5896	151	1	16.5563	0.0444444	0.0111111	0.0666667	0.0777778	0.0111111	0.0333333	0.1	0.0222222	0.0111111	0.0111111	0.0635838	0.0462428	0.132948	0.0231214	0.0463576	0.0198675	0	0.0331126	0.013245	0.0463576	0.00662252	0	28.9474	0	0	0.0769231	0.210235	0
YBR287W			DMA451	0.9805	0.054	0	0	4343	4156	111	1	14.4144	116	1	15.5172	123	1	21.9512	301	1	16.9435	0.036036	0.018018	0.027027	0.0630631	0	0.0258621	0.103448	0.0172414	0.00862069	0	0.0731707	0.0406504	0.0813008	0.0243902	0.0265781	0.0265781	0	0.0730897	0.00332226	0.0398671	0	0	28.9474	0	0	0.0769231	0.210235	0
YBR288C	APM3		DMA450	0.984	0.0698	0	0	2146	2313	74	1	17.5676	85	1	24.7059	62	1	27.4194	344	1	19.4767	0.0135135	0.0405405	0.027027	0.0945946	0	0.0352941	0.176471	0.0235294	0.0117647	0	0.112903	0.016129	0.0806452	0.0645161	0.0406977	0.0639535	0.0116279	0.0203488	0.00872093	0.0494186	0	0	28.9474	0	0	0.0769231	0.210235	0
YBR289W	SNF5		DMA449	0.2545	0.0425	1	0			73	1	84.9315	9	1	33.3333							0	0.0273973	0.0136986	0.808219	0	0	0	0.333333	0	0												1	23.4186	0	0	0.05	0.190042	0
YBR290W	BSD2		DMA448	1.017	0.0413	0	0	2215	2161	54	1	27.7778	60	1	21.6667	109	1	27.5229	185	1	11.3514	0.037037	0	0.0925926	0.148148	0	0.05	0.116667	0	0.05	0	0.0642202	0.0275229	0.146789	0.0366972	0.0216216	0.027027	0	0.0324324	0	0.0324324	0	0	28.9474	0	0	0.0769231	0.210235	0
YBR291C	CTP1		DMA447	0.9625	0.063	0	0	731	714	17	1	11.7647	146	3	36.9863	231	3	54.1126	405	3	23.7037	0	0	0.0588235	0.0588235	0	0.0479452	0.260274	0.0342466	0.0273973	0	0.021645	0.012987	0.458874	0.047619	0.0271605	0.0493827	0.00493827	0.0271605	0.00740741	0.120988	0	0	28.9474	0	0	0.0769231	0.210235	0
YBR292C			DMA446	0.959	0.0072	0	0	763	805	43	1	25.5814	261	2	29.8851	840	3	46.5476	832	3	22.3558	0	0	0.0465116	0.186047	0.0232558	0.0651341	0.145594	0.0153257	0.0613027	0.0114943	0.072619	0.022619	0.334524	0.0357143	0.0384615	0.0336538	0.00240385	0.0288462	0.0300481	0.0889423	0.00120192	0	28.9474	0	0	0.0769231	0.210235	0
YBR293W	VBA2		DMA445	0.9987	0.0888	0	0	684	696	26	1	19.2308	68	2	55.8824	173	2	34.104	268	2	20.1493	0.0384615	0	0.153846	0	0	0	0.514706	0.0441176	0	0	0.109827	0.0404624	0.132948	0.0578035	0.0410448	0.0634328	0.00373134	0.0597015	0	0.0335821	0	0	28.9474	0	0	0.0769231	0.210235	0
YBR294W	SUL1		DMA467	0.978	0.1255	0	0			119	1	16.8067	140	1	20.7143				477	1	16.1426	0.0336134	0	0.0504202	0.0840336	0	0.0142857	0.185714	0	0	0.00714286					0.0356394	0.0293501	0.00419287	0.0419287	0.00838574	0.0377358	0.00419287	0	28.9474	0	0	0.0769231	0.210235	0
YBR295W	PCA1		DMA466	1.0035	0.0545	0	0	2874	3043	155	1	14.8387	339	2	21.5339	229	2	27.5109	285	2	17.8947	0.0322581	0.0258065	0.0516129	0.0322581	0.00645161	0.0176991	0.188791	0	0.00294985	0.00589971	0.0218341	0.0567686	0.152838	0.0436681	0.0421053	0.0140351	0.0105263	0.045614	0.0140351	0.0491228	0.00350877	0	28.9474	0	0	0.0769231	0.210235	0
YBR296C	PHO89		DMA465	1.0052	0.0729	0	0	2087	1911	382	2	18.5864	462	2	29.2208	273	2	28.2051	458	2	13.9738	0.0366492	0.0209424	0.0314136	0.0968586	0	0.0281385	0.212121	0.0238095	0.0238095	0.004329	0.0586081	0.157509	0.047619	0.018315	0.0152838	0.0414847	0.00436681	0.0414847	0.00218341	0.0327511	0.00218341	0	28.9474	0	0	0.0769231	0.210235	0
YBR297W	MAL33		DMA464	1.0122	0.0775	0	0	1697	1691	123	1	18.6992	139	1	12.9496	170	2	42.9412	215	2	20.9302	0.0650407	0.0243902	0.0243902	0.0731707	0	0.0215827	0.0647482	0.0143885	0.028777	0	0.0647059	0.0470588	0.270588	0.0470588	0.0651163	0.0372093	0.027907	0.0372093	0	0.0418605	0	0	28.9474	0	0	0.0769231	0.210235	0
YBR298C	MAL31		DMA463	0.9763	0.1061	0	0	3382	3487	103	1	19.4175	100	1	11	144	1	25	46	1	21.7391	0.0291262	0.00970874	0.0485437	0.0970874	0.00970874	0.01	0.09	0	0.01	0	0.0694444	0.0138889	0.125	0.0416667	0.0434783	0.0217391	0	0	0.0217391	0.130435	0	0	28.9474	0	0	0.0769231	0.210235	0
YBR299W	MAL32		DMA5252	1.0493	0.0401	0	0	4066	3715	142	1	15.493	152	1	14.4737	83	1	19.2771	613	1	22.186	0.0352113	0.0422535	0.0140845	0.0633803	0	0.0328947	0.00657895	0.0328947	0.0723684	0	0.0361446	0.0240964	0.120482	0.0120482	0.0261011	0.0114192	0.00326264	0.0473083	0.00978793	0.12398	0	0	28.9474	0	0	0.0769231	0.210235	0
YBR300C			DMA462	1.002	0.0189	0	0			75	1	18.6667	76	1	18.4211				109	1	17.4312	0.0266667	0.0266667	0.0666667	0.0533333	0.0133333	0.0131579	0.131579	0.0394737	0	0					0.0458716	0	0.0183486	0.0458716	0.00917431	0.0458716	0.00917431	0	28.9474	0	0	0.0769231	0.210235	0
YBR301W	PAU24		DMA461	1.0245	0.0562	0	0			79	1	8.86076	84	1	21.4286	539	1	28.0148				0	0.0126582	0.0253165	0.0506329	0	0.0119048	0.142857	0.0595238	0	0	0.0853432	0.116883	0.0222635	0.0556586								0	28.9474	0	0	0.0769231	0.210235	0
YCL001W	RER1		DMA460	0.995	0.0314	0	0	1704	1976	22	1	22.7273	174	2	24.1379	126	1	37.3016	71	1	11.2676	0	0	0	0.181818	0.0454545	0.0402299	0.172414	0.00574713	0.00574713	0.0172414	0.111111	0.015873	0.222222	0.0238095	0.0422535	0.0140845	0	0	0	0.056338	0	0	28.9474	0	0	0.0769231	0.210235	0
YCL001W-A			DMA459	1.012	0.0053	0	0	3807	3473	229	2	19.214	263	2	16.3498	190	2	24.7368	271	2	13.2841	0.0305677	0.00873362	0.0393013	0.113537	0	0.0304183	0.0798479	0.0152091	0.0342205	0.00380228	0.0105263	0.0473684	0.178947	0.0105263	0.0258303	0.0405904	0.00738007	0.0295203	0.00738007	0.0221402	0	0	28.9474	0	0	0.0769231	0.210235	0
YCL002C			DMA458	1.0475	0.0433	1	1	1768	1698	1930	3	23.751	1331	3	33.3844	910	3	20.7377	1672	3	16.4384	0.0358295	0.0267794	0.0580654	0.110845	0.00599013	0.0255212	0.221594	0.0668969	0.0172461	0.00258598	0.114156	0.027129	0.0387903	0.027302	0.0153276	0.0451805	0.000468494	0.0378831	0.0125825	0.0529417	0	0	26.183	0	0	0.050902	0.190719	0
YCL004W	PGS1	pgs1-5006	TSA1260			0	0						200	1	12.5				156	1	16.6667						0.07	0.02	0.02	0.015	0					0.025641	0.0192308	0.00641026	0.025641	0.00641026	0.0833333	0
YCL005W	LDB16		DMA-SLOW48	0.5145	0.2095	1	0	457	442	714	2	20.7283	223	2	50.6726	399	4	55.3404	861	3	26.4535	0.00280112	0.0420168	0.0742297	0.0840336	0.00420168	0.0986547	0.251121	0.0762332	0.0717489	0.00896861	0.0590476	0.401664	0.065481	0.0272116	0.018315	0.0937063	0.00692641	0.0400266	0.0025974	0.0984349	0.0045288	0	23.4186	0	0	0.05	0.190042	0
YCL006C			DMA457	1.003	0.0151	1	0	4455	4422	1404	3	11.9733	937	3	23.31	1255	3	21.336	2255	3	11.0348	0.00383693	0.0463515	0.0426859	0.0235012	0.00335731	0.0209235	0.121268	0.0692641	0.0165945	0.00505051	0.0751824	0.0456578	0.0636561	0.0288639	0.0175186	0.011451	0.00326797	0.0354318	0.0110721	0.0305167	0.00108932	0	26.183	0	0	0.050902	0.190719	0
YCL007C			DMA-SLOW47	0.3139	0.0888	1	0			22	1	68.1818	21	1	14.2857	16	1	50				0.0909091	0.136364	0.136364	0.272727	0.0454545	0	0	0.047619	0.0952381	0	0.0625	0.3125	0.0625	0.0625								0	23.4186	0	0	0.05	0.190042	0
YCL008C	STP22		DMA-SLOW46	0.8559	0.0536	1	0	191	191	254	3	39.6485	1152	8	78.8415	2135	8	49.6483	1551	7	35.7292	0.0215955	0.210982	0.0215955	0.139451	0.00286123	0.613408	0.00594059	0.0142763	0.143568	0.0112223	0.229828	0.0427973	0.178989	0.0448684	0.122684	0.0157051	0.00400631	0.108193	0.00140742	0.102697	0.00259889	1	26.183	0	0	0.050902	0.190719	1
YCL009C	ILV6		DMA479	1.0065	0.0313	0	0	2269	2303	265	2	26.4151	282	2	13.4752	211	2	31.2796	412	2	16.5049	0.0566038	0.0339623	0.045283	0.128302	0	0.0319149	0.0602837	0.0212766	0.0106383	0.0106383	0.042654	0.028436	0.203791	0.0379147	0.0194175	0.038835	0.00485437	0.0509709	0.00242718	0.0485437	0	0	28.9474	0	0	0.0769231	0.210235	0
YCL010C	SGF29		DMA478	0.737	0.0103	1	0	1786	1817	1903	6	17.4554	1075	6	17.7538	636	6	33.0753	1891	7	25.7608	0.010224	0.0258444	0.0445013	0.0888335	0.00515044	0.0331282	0.0750769	0.0468034	0.0145983	0.00793162	0.150084	0.0260693	0.116416	0.038184	0.0694936	0.120435	0.0131558	0.026974	0.00490854	0.0226405	0	0	26.183	0	0	0.050902	0.190719	0
YCL011C	GBP2		DMA477	1.0155	0.0228	0	0	4719	4719	114	1	19.2982	123	1	10.5691	101	1	18.8119	47	1	14.8936	0.0175439	0.0614035	0	0.105263	0.00877193	0.0162602	0.0569106	0.0243902	0.00813008	0	0.0792079	0.039604	0.039604	0.029703	0	0.0212766	0.0212766	0	0	0.106383	0	0	28.9474	0	0	0.0769231	0.210235	0
YCL012W			DMA476	1.0105	0.0076	0	0	1232	1235	72	1	16.6667	83	1	9.63855	235	2	62.1277	413	2	16.9492	0.0416667	0.0277778	0.0138889	0.0833333	0	0.0361446	0.060241	0	0	0	0.0170213	0.00851064	0.548936	0.0468085	0.0145278	0.0290557	0.0169492	0.0508475	0.00726392	0.0508475	0	0	28.9474	0	0	0.0769231	0.210235	0
YCL013W			DMA475	0.9865	0.0186	1	0	1595	1575	865	3	16.1768	1029	4	26.971	1133	5	42.4597	1765	4	11.5839	0.0115657	0.0331313	0.0481818	0.0656566	0.00323232	0.0403371	0.131325	0.0545561	0.0323431	0.0111482	0.0615362	0.041168	0.295368	0.0265247	0.0205712	0.00980698	0.00432175	0.0292147	0.00988728	0.0407929	0.00124378	0	26.183	0	0	0.050902	0.190719	0
YCL014W	BUD3		DMA474	1.022	0.0104	1	0	1840	1697	1121	3	17.1737	934	3	22.6386	1339	3	32.7568	2049	3	20.7226	0.0149859	0.0477299	0.0613679	0.0430694	0.00458415	0.0255776	0.110522	0.0725514	0.0161225	0.00161225	0.085758	0.0458149	0.176687	0.0193081	0.0125062	0.0273742	0.00996432	0.0700645	0.0320513	0.0552659	0	0	26.183	0	0	0.050902	0.190719	0
YCL016C	DCC1		DMA473	0.916	0.0144	0	0	551	531	152	3	32.2368	203	4	35.9606	265	3	38.8679	247	3	34.413	0.0197368	0.00657895	0.111842	0.184211	0	0.044335	0.197044	0.0935961	0.0147783	0.00985222	0.184906	0.0566038	0.128302	0.0188679	0.0242915	0.0283401	0.0121457	0.0526316	0.0161943	0.210526	0	1	28.9474	0	0	0.0769231	0.210235	0
YCL022C			DMA472	1.0425	0.0141	0	0	3757	3815	253	2	14.2292	302	2	13.245	137	2	26.2774	685	2	20.292	0.0158103	0.027668	0.0355731	0.0632411	0	0.0331126	0.0728477	0.00993377	0.0165563	0	0.10219	0.0875912	0.0291971	0.0437956	0.0248175	0.0408759	0.00583942	0.0627737	0.00729927	0.0583942	0.00291971	0	28.9474	0	0	0.0769231	0.210235	0
YCL023C			DMA471	0.9895	0.015	0	0	1885	2138	183	1	13.6612	459	2	30.5011	135	3	33.3333	912	2	15.1316	0.0218579	0.0546448	0.0218579	0.0327869	0.00546448	0.0348584	0.217865	0.0152505	0.0326797	0.0043573	0.125926	0.111111	0.0296296	0.0666667	0.0285088	0.0526316	0.00438596	0.0252193	0.00986842	0.0307018	0	0	28.9474	0	0	0.0769231	0.210235	0
YCL024W	KCC4		DMA470	0.99	0.0101	0	0			44	1	18.1818	50	1	18				106	1	16.0377	0.0454545	0.0227273	0.0454545	0.0681818	0	0.02	0.16	0	0	0					0.0377358	0.0377358	0.0188679	0.0283019	0	0.0377358	0	0	28.9474	0	0	0.0769231	0.210235	0
YCL025C	AGP1		DMA469	0.877	0.0073	0	0	1961	1983	64	1	14.0625	74	1	27.027	393	1	33.0789	46	1	17.3913	0.015625	0	0.078125	0.046875	0	0.0135135	0.243243	0.0135135	0	0	0.0636132	0.167939	0.0508906	0.0483461	0	0.0217391	0.0217391	0.0652174	0	0.0652174	0	0	28.9474	0	0	0.0769231	0.210235	0
YCL026C			DMA504	1.0085	0.01	0	0	1857	2027	317	2	18.2965	353	2	26.6289	453	2	29.3598	390	2	18.7179	0.0410095	0.0189274	0.0504732	0.0662461	0.00630915	0.0311615	0.15864	0.00566572	0.0538244	0.0169972	0.0706402	0.0993377	0.0794702	0.0441501	0.0102564	0.0384615	0.00769231	0.0666667	0.0025641	0.0615385	0	0	28.9474	0	0	0.0769231	0.210235	0
YCL026C-A	FRM2		DMA503	1.0305	0.0065	0	0	4755	4725	99	1	7.07071	110	1	16.3636	122	1	22.1311	184	1	17.3913	0.020202	0.010101	0.010101	0.030303	0	0.0181818	0.118182	0	0.0272727	0	0.0983607	0.0327869	0.057377	0.0327869	0.00543478	0.0326087	0.0163043	0.0326087	0.0108696	0.076087	0	0	28.9474	0	0	0.0769231	0.210235	0
YCL027W	FUS1		DMA502	1.0565	0.0169	0	0	4779	4804	125	1	9.6	127	1	18.1102	174	1	22.9885	59	1	11.8644	0.024	0.008	0.032	0.032	0	0.0314961	0.141732	0	0	0.00787402	0.091954	0.0402299	0.0632184	0.0344828	0.0169492	0	0.0169492	0.0508475	0	0.0338983	0	0	28.9474	0	0	0.0769231	0.210235	0
YCL028W	RNQ1		DMA501	1.038	0.0208	0	0	4268	4420	120	1	14.1667	128	1	19.5312	121	1	23.1405	149	1	12.7517	0.0583333	0	0.00833333	0.0666667	0.00833333	0.0546875	0.125	0.0078125	0	0.0078125	0.0661157	0.0247934	0.0991736	0.0413223	0.0134228	0.0201342	0.00671141	0.0469799	0	0.0402685	0	0	28.9474	0	0	0.0769231	0.210235	0
YCL029C	BIK1		DMA500	0.9645	0.0163	1	0	1723	1646	959	3	20.5058	806	3	24.8409	1222	3	29.3918	2044	3	20.2453	0.0209103	0.0653495	0.0458854	0.0678509	0.00506146	0.043148	0.11137	0.0825181	0.00699913	0.00437445	0.106081	0.0474186	0.11697	0.0234488	0.0324079	0.00821423	0.000328569	0.0700728	0.0131428	0.0782871	0	0	26.183	0	0	0.050902	0.190719	0
YCL030C	HIS4		DMA499			0	0			51	1	13.7255	66	2	31.8182							0	0	0.0392157	0.0784314	0.0196078	0.0151515	0.257576	0.0151515	0.030303	0												0	28.9474	0	0	0.0769231	0.210235	0
YCL032W	STE50		DMA498	0.728	0.0177	1	0	662	678	45	2	23	303	4	34.4729	714	5	42.3443	697	6	31.4014	0	0.02	0.04	0.17	0	0.0668719	0.111355	0.0847783	0.074335	0.00738916	0.155264	0.0439301	0.168282	0.0559662	0.0545746	0.0598022	0.00856073	0.0439243	0.0128411	0.133241	0.00107009	0	26.183	0	0	0.050902	0.190719	0
YCL033C	MXR2		DMA497	1.0555	0.0119	0	0	4102	3977	71	1	12.6761	73	1	17.8082	237	2	22.3629	585	2	18.2906	0.028169	0.028169	0.0422535	0.028169	0	0.0136986	0.150685	0	0.0136986	0	0.0801688	0.0379747	0.0759494	0.0295359	0.0205128	0.0222222	0.0017094	0.0512821	0.00512821	0.0820513	0	0	28.9474	0	0	0.0769231	0.210235	0
YCL034W	LSB5		DMA496	1.034	0.0053	0	0	2395	2287	49	1	8.16327	49	1	16.3265	215	1	41.8605	191	2	19.8953	0	0	0.0204082	0.0612245	0	0	0.142857	0.0204082	0	0	0.0465116	0.027907	0.311628	0.0325581	0.0052356	0.0209424	0	0.0732984	0.0104712	0.0890052	0	0	28.9474	0	0	0.0769231	0.210235	0
YCL035C	GRX1		DMA495	1.033	0.0059	0	0	1936	1908	181	2	11.6022	206	2	35.4369	97	2	29.8969	577	2	14.9047	0	0.0165746	0.038674	0.0552486	0.00552486	0.0194175	0.276699	0.0339806	0.0194175	0.00485437	0.103093	0.103093	0.0618557	0.0309278	0.017331	0.0381282	0.0034662	0.0415945	0.00693241	0.0398614	0.0017331	0	28.9474	0	0	0.0769231	0.210235	0
YCL036W	GFD2		DMA494	1.04	0.0062	0	0	2656	2630	152	2	19.0789	179	2	17.8771	140	2	30.7143	509	2	16.11	0.0131579	0.00657895	0.0921053	0.0789474	0	0.027933	0.100559	0.0111732	0.0391061	0	0.05	0.135714	0.0785714	0.0428571	0.0117878	0.021611	0.00589391	0.0491159	0.00589391	0.0667976	0	0	28.9474	0	0	0.0769231	0.210235	0
YCL038C	ATG22		DMA515	0.939	0.0161	1	0	1824	1877	1416	3	13.3965	975	3	21.7301	1125	4	27.9042	1649	5	30.5208	0.00562372	0.0314235	0.0487146	0.0446246	0.00357873	0.028231	0.111629	0.033152	0.030303	0.013986	0.0840567	0.104326	0.0524354	0.0382237	0.209439	0.0324133	0.00254744	0.0254923	0.00909886	0.0262176	0	0	26.183	0	0	0.050902	0.190719	0
YCL039W	GID7		DMA514	1.0025	0.0253	0	0	2127	2042	57	1	12.2807	60	1	28.3333	115	1	20	534	1	28.839	0.0175439	0	0	0.105263	0	0.0666667	0.183333	0.0166667	0	0.0166667	0.0695652	0.0521739	0.0608696	0.0173913	0.0187266	0.159176	0.00561798	0.0692884	0	0.0355805	0	0	28.9474	0	0	0.0769231	0.210235	0
YCL040W	GLK1		DMA513	1.027	0.0063	1	0	1528	1461	1797	3	21.8136	1687	3	26.9141	1116	3	25.2612	1826	4	24.4089	0.0193387	0.020979	0.0487784	0.127486	0.001554	0.0225496	0.138988	0.0934272	0.00875547	0.00542005	0.0994805	0.0361039	0.0904473	0.0265801	0.0174288	0.0382182	0.0532806	0.0698486	0.00801087	0.057302	0	0	26.183	0	0	0.050902	0.190719	0
YCL042W			DMA512	1.0115	0.0082	0	0	2326	2096	67	1	16.4179	62	1	24.1935	12	1	33.3333	545	1	13.0275	0	0.0298507	0.0597015	0.0597015	0.0149254	0	0.209677	0.016129	0.016129	0	0	0.166667	0.166667	0	0.00733945	0.0220183	0.00183486	0.040367	0.00366972	0.0550459	0	0	28.9474	0	0	0.0769231	0.210235	0
YCL044C	MGR1		DMA511	0.939	0.0456	0	0	3109	2946	71	1	16.9014	73	1	15.0685	140	1	31.4286	399	1	16.2907	0.0140845	0.0422535	0.028169	0.084507	0	0.0136986	0.109589	0.0273973	0	0	0.128571	0.0285714	0.128571	0.0285714	0.0225564	0.0125313	0.00250627	0.0626566	0.0075188	0.0551378	0	0	28.9474	0	0	0.0769231	0.210235	0
YCL045C	EMC1		DMA510	1.026	0.0095	0	0	1993	2064	43	1	27.907	43	1	23.2558	99	1	21.2121	192	1	18.75	0.0465116	0.0232558	0.0465116	0.162791	0	0	0.186047	0	0.0232558	0.0232558	0.0606061	0.0909091	0.030303	0.030303	0.0208333	0.0104167	0.00520833	0.0520833	0.0104167	0.0885417	0	0	28.9474	0	0	0.0769231	0.210235	0
YCL046W			DMA509	1.0275	0.016	0	0	1911	2128	29	1	24.1379	25	1	20	133	1	30.0752	676	1	18.0473	0	0.0344828	0.0689655	0.103448	0.0344828	0.04	0.16	0	0	0	0.135338	0.0225564	0.105263	0.037594	0.0147929	0.0221893	0.00739645	0.0414201	0.0192308	0.0754438	0	0	28.9474	0	0	0.0769231	0.210235	0
YCL047C	POF1		DMA508	1.022	0.0109	0	0	2865	2862	34	1	17.6471	39	1	25.641	222	1	22.0721	413	1	16.4649	0.0294118	0	0.0294118	0.117647	0	0	0.205128	0.025641	0.025641	0	0.0540541	0.0225225	0.103604	0.0405405	0.0169492	0.0217918	0	0.0508475	0.00968523	0.062954	0.00242131	0	28.9474	0	0	0.0769231	0.210235	0
YCL048W	SPS22		DMA507	1.0245	0.0038	0	0	1741	1874	90	2	24.4444	99	2	17.1717	391	3	26.5985	622	3	26.5273	0.0777778	0.0555556	0.0222222	0.0777778	0.0111111	0.040404	0.0606061	0.020202	0.040404	0.010101	0.140665	0.0306905	0.0485934	0.0460358	0.0241158	0.0691318	0.00803859	0.0578778	0.00643087	0.0996785	0	0	28.9474	0	0	0.0769231	0.210235	0
YCL049C			DMA506	0.9955	0.0086	0	0	3939	3818	26	1	11.5385	25	1	24	121	1	25.6198	323	1	11.4551	0	0	0.0769231	0.0384615	0	0.04	0.2	0	0	0	0.0330579	0.132231	0.0578512	0.0330579	0.00928793	0.0185759	0.00309598	0.0247678	0.00928793	0.0495356	0	0	28.9474	0	0	0.0769231	0.210235	0
YCL050C	APA1		DMA528	0.9825	0.0377	0	0	3086	3200	65	1	15.3846	71	1	18.3099	465	1	32.4731	357	1	13.7255	0.0307692	0	0.107692	0.0153846	0	0.0140845	0.126761	0	0.028169	0.0140845	0.0774194	0.156989	0.0516129	0.0387097	0.00560224	0.0336134	0	0.0504202	0.00280112	0.0448179	0	0	28.9474	0	0	0.0769231	0.210235	0
YCL051W	LRE1		DMA527	1.0565	0.0148	0	0	1492	1884	71	1	15.493	79	1	21.519	400	2	42.5	603	2	19.7347	0.028169	0.028169	0.056338	0.0422535	0	0.0506329	0.113924	0.0126582	0.0126582	0.0253165	0.04	0.2	0.0975	0.0875	0.0215589	0.0364842	0	0.066335	0.0116086	0.0597015	0.00165837	0	28.9474	0	0	0.0769231	0.210235	0
YCL052C	PBN1	pbn1-5001	TSA1069			1	0	658	660	1812	3	42.0975	1839	3	35.7428	783	3	26.7784	1769	4	26.814	0.0159811	0.0715828	0.114691	0.214233	0.00448682	0.0155039	0.160542	0.160341	0.0143965	0.00664452	0.101591	0.0807884	0.0513088	0.0340956	0.0146103	0.00527354	0.0446254	0.0444421	0.0169251	0.137634	0.00462963	1	29.6162	0	0	0.0501889	0.190184	0
YCL055W	KAR4		DMA526	1.012	0.0189	0	0	2654	3054	101	1	7.92079	106	1	16.9811	249	2	44.1767	537	2	14.7114	0.029703	0.00990099	0.00990099	0.029703	0	0.0660377	0.0849057	0	0.0188679	0	0.060241	0.212851	0.0883534	0.0803213	0.00558659	0.0316574	0.0018622	0.0484171	0.00372439	0.0558659	0	0	28.9474	0	0	0.0769231	0.210235	0
YCL056C	PEX34		DMA525	1.045	0.0072	0	0	3417	3618	178	2	14.6067	196	2	17.3469	201	2	32.3383	516	2	12.5969	0.011236	0.0168539	0.0337079	0.0842697	0	0.0306122	0.112245	0.0102041	0.0204082	0	0.104478	0.0696517	0.0895522	0.0597015	0.0116279	0.0155039	0.00775194	0.0310078	0.00193798	0.0581395	0	0	28.9474	0	0	0.0769231	0.210235	0
YCL057W	PRD1		DMA524	1.0405	0.0064	0	0	3152	2955	164	1	13.4146	173	1	23.1214	155	1	25.1613	757	1	17.5694	0.0304878	0.0182927	0.0182927	0.0609756	0.00609756	0.0578035	0.115607	0.0346821	0.0231214	0	0.0129032	0.0451613	0.174194	0.0193548	0.014531	0.0422721	0	0.0515192	0.00792602	0.0594452	0	0	28.9474	0	0	0.0769231	0.210235	0
YCL058C	FYV5		DMA-SLOW45	0.161	0.1484	0	0			31	1	25.8065	388	4	20.8763				68	1	32.3529	0.0645161	0.129032	0.0322581	0.0322581	0	0.0438144	0.100515	0.0438144	0.0103093	0.0103093					0.0441176	0.0294118	0.0147059	0.176471	0	0.0588235	0	0	28.9474	0	0	0.0769231	0.210235	0
YCL059C	KRR1	krr1-18	TSA326	0.6457	0.0587	0	0	532	528	46	1	34.7826	59	1	32.2034	150	1	34	272	1	42.6471	0	0.130435	0	0.217391	0	0.0508475	0.0169492	0.0847458	0.169492	0	0.08	0.0466667	0.166667	0.0466667	0.113971	0.191176	0.0183824	0.0661765	0.00367647	0.0330882	0	0	31.0285	0	0	0.0798756	0.212449	0
YCL059C	KRR1	krr1-17	TSA325	0.7604	0.0683	0	0	840	900	56	1	44.6429	69	1	15.942	195	1	26.6667	175	1	33.1429	0.0178571	0.196429	0	0.196429	0.0357143	0.0869565	0	0.0144928	0.0434783	0.0144928	0.0769231	0.0974359	0.0666667	0.025641	0.0742857	0.114286	0.0171429	0.0685714	0	0.0571429	0	1	31.0285	0	0	0.0798756	0.212449	1
YCL060C			DMA523	0.963	0.0052	1	0	1526	1515	1600	3	23.0655	749	2	35.5728	925	3	23.1255	1740	3	16.6727	0.0172194	0.0238095	0.0765306	0.109269	0.00382653	0.0239274	0.24505	0.0621169	0.00777935	0.0168553	0.0896635	0.0306706	0.0877134	0.0232071	0.0103914	0.0201829	0.00461838	0.0305593	0.00458839	0.0963863	0	0	26.183	0	0	0.050902	0.190719	0
YCL061C	MRC1		DMA522	0.8785	0.0162	0	0	1938	1937	488	8	17.418	536	8	16.4179	753	7	37.0518	1801	11	20.9328	0.0122951	0.0184426	0.045082	0.0983607	0	0.0223881	0.0876866	0.0354478	0.016791	0.00186567	0.0385126	0.0332005	0.256308	0.0424967	0.0177679	0.038312	0.0166574	0.0533037	0.00499722	0.0771793	0.00111049	0	28.9474	0	0	0.0769231	0.210235	0
YCL062W			DMA521	0.881	0.0157	1	0	537	575	392	3	22.049	979	5	28.2443	719	5	48.5445	1262	6	44.1475	0.0169664	0.0423978	0.0520981	0.0847956	0.0242325	0.0435459	0.125448	0.0475068	0.0523438	0.0135988	0.154155	0.0902373	0.188715	0.0523381	0.0472968	0.0729847	0.0214044	0.0329378	0.0119189	0.252241	0.00269147	0	26.183	0	0	0.050902	0.190719	0
YCL063W	VAC17		DMA520	0.8965	0.0406	1	0	637	628	1060	3	16.6506	760	4	20.288	741	5	47.1585	1945	6	49.3885	0.0331079	0.0302738	0.0135266	0.0870209	0.00257649	0.0470046	0.0778802	0.0551843	0.0211982	0.0016129	0.150546	0.122643	0.161441	0.0369536	0.0343765	0.107338	0.032227	0.0307071	0.00324959	0.284534	0.00145264	0	26.183	0	0	0.050902	0.190719	0
YCL064C	CHA1		DMA519	1.051	0.012	0	0	3334	3455	80	1	12.5	86	1	25.5814	295	1	28.1356	263	1	11.4068	0.0125	0.0125	0.05	0.05	0	0.0348837	0.162791	0.0232558	0.0232558	0.0116279	0.040678	0.122034	0.0779661	0.040678	0.026616	0.0190114	0	0.0380228	0.00380228	0.026616	0	0	28.9474	0	0	0.0769231	0.210235	0
YCL069W	VBA3		DMA518	1.018	0.0062	1	0	910	868	992	3	14.0032	1531	3	31.9829	955	2	48.2487	2145	3	23.4042	0.0159621	0.0533842	0.024255	0.044352	0.002079	0.0409839	0.168402	0.100646	0.00668003	0.00311735	0.0296804	0.0166031	0.410417	0.0257861	0.0131505	0.0928194	0.00465571	0.0493325	0.011186	0.0620873	0.00081103	0	26.183	0	0	0.050902	0.190719	0
YCL074W			DMA540	0.9925	0.0064	1	0	3219	2942	765	3	20.7726	889	3	24.9074	1162	3	21.0609	1870	3	12.0252	0.00264901	0.0677704	0.0353201	0.100221	0.001766	0.0204545	0.103704	0.0659091	0.0552189	0.00378788	0.106415	0.0283325	0.0626122	0.0132497	0.0101019	0.0228196	0.00286791	0.0409115	0.00948347	0.0340672	0	0	26.183	0	0	0.050902	0.190719	0
YCL075W			DMA539	0.989	0.0155	0	0	4125	4192	108	1	14.8148	473	2	19.4503	228	2	23.6842	283	2	13.0742	0.00925926	0.037037	0.0185185	0.0833333	0	0.02537	0.116279	0.0232558	0.0190275	0.0105708	0.0877193	0.0438596	0.0701754	0.0350877	0.0106007	0.0318021	0.0141343	0.0388693	0.0106007	0.0212014	0.00353357	0	28.9474	0	0	0.0769231	0.210235	0
YCL076W			DMA538	0.988	0.0138	0	0			111	1	12.6126	115	1	13.913				369	1	15.1762	0.027027	0.027027	0.00900901	0.0630631	0	0.026087	0.0782609	0.00869565	0.0173913	0.00869565					0.0162602	0.0243902	0	0.0758808	0.00542005	0.0298103	0	0	28.9474	0	0	0.0769231	0.210235	0
YCR001W			DMA537	1.065	0.0047	0	0	4853	4769	100	1	11	107	1	12.1495	148	1	20.9459	683	1	16.8375	0.07	0	0.02	0.02	0	0.0280374	0.0934579	0	0	0	0.0608108	0.0472973	0.0810811	0.0202703	0.011713	0.057101	0.00292826	0.0658858	0.00585652	0.0248902	0	0	28.9474	0	0	0.0769231	0.210235	0
YCR002C	CDC10	cdc10-1	TSA78	0.9175	0.0594	1	0	726	695	1395	3	31.554	1191	3	44.2308	419	3	24.7286	1560	3	26.1314	0.0176902	0.0342473	0.0318125	0.228868	0.00292184	0.0159174	0.084705	0.312011	0.0233694	0.00630553	0.0793207	0.0298701	0.117383	0.0207126	0.0105328	0.00610653	0.0214025	0.0299182	0.00773169	0.185118	0.000504286	1	29.6162	0	0	0.0501889	0.190184	0
YCR002C	CDC10	cdc10-4	TSA81	0.7376	0.0247	1	0	776	754	301	3	29.0433	878	3	34.339	521	3	27.9298	995	3	32.3271	0.0208065	0.0774346	0.043758	0.140712	0.00772201	0.00562249	0.212282	0.0992637	0.0205991	0.00562249	0.106187	0.0660675	0.086158	0.0208853	0.0204942	0.0153689	0.0581841	0.0490029	0.018845	0.158969	0.00240674	0	29.6162	0	0	0.0501889	0.190184	0
YCR002C	CDC10	cdc10-2	TSA79	0.9495	0.018	0	0	2092	1919	51	1	17.6471	60	1	25	80	1	35	415	1	12.2892	0.0196078	0.0196078	0.0588235	0.0784314	0	0.0166667	0.0333333	0.166667	0.0333333	0	0.075	0.0375	0.2125	0.025	0.0144578	0.0240964	0.00963855	0.0385542	0.00481928	0.0313253	0	0	31.0285	0	0	0.0798756	0.212449	0
YCR002C	CDC10	cdc10-5	TSA899	0.3175	0.0314	1	0									147	3	44.898	42	1	54.7619											0.129252	0.0884354	0.183673	0.047619	0.047619	0.0238095	0.047619	0.0714286	0	0.357143	0
YCR002C	CDC10		DMA-SLOW44	0.1727	0.2854	0	0			48	1	33.3333	51	1	21.5686							0.0625	0.0208333	0.104167	0.145833	0	0	0.176471	0.0392157	0	0												0	28.9474	0	0	0.0769231	0.210235	0
YCR003W	MRPL32		DMA-SLOW43	0.716	0.0853	0	0	4267	4448	165	1	14.5455	184	1	16.8478	289	3	30.1038	407	2	8.10811	0.0242424	0.00606061	0.0424242	0.0727273	0	0.0434783	0.0543478	0.048913	0.0163043	0.00543478	0.0449827	0.0380623	0.16263	0.0553633	0.002457	0	0.002457	0.027027	0.00737101	0.041769	0	0	28.9474	0	0	0.0769231	0.210235	0
YCR004C	YCP4		DMA-SLOW42	1.0193	0.0685	0	0	4306	4104	56	1	19.6429	57	1	21.0526	393	3	21.883	378	1	6.61376	0	0.0178571	0.107143	0.0714286	0	0.0350877	0.122807	0.0175439	0.0350877	0	0.0687023	0.0458015	0.0814249	0.0229008	0.00529101	0	0.0026455	0.00529101	0.00793651	0.0449735	0	0	28.9474	0	0	0.0769231	0.210235	0
YCR005C	CIT2		DMA536	1.071	0.0135	0	0	3968	3458	141	1	14.1844	147	1	12.9252	69	1	28.9855	357	1	16.2465	0.0212766	0.0212766	0.0283688	0.070922	0	0.0136054	0.0952381	0.00680272	0.0136054	0	0.0724638	0.0434783	0.173913	0	0.00840336	0.0588235	0.00560224	0.0616246	0.00280112	0.0252101	0	0	28.9474	0	0	0.0769231	0.210235	0
YCR006C			DMA535	1.0695	0.0435	1	1	985	1015	459	3	16.2048	1058	3	23.8793	1230	3	29.0558	1874	4	44.6913	0.00481928	0.0316721	0.0300657	0.0922782	0.00321285	0.0439356	0.127503	0.0336634	0.0297305	0.0039604	0.0918694	0.0802322	0.0648872	0.0535689	0.0148575	0.352971	0.0103047	0.0407711	0.0111942	0.0147917	0.00202274	0	26.183	0	0	0.050902	0.190719	0
YCR007C			DMA534	1.025	0.0205	0	0	3229	3557	75	1	12	77	1	20.7792	236	1	33.0508	312	1	12.8205	0.0133333	0	0.0533333	0.0533333	0	0.012987	0.155844	0.012987	0.012987	0.012987	0.0466102	0.194915	0.029661	0.059322	0.00961538	0.0288462	0	0.0480769	0.00961538	0.0320513	0	0	28.9474	0	0	0.0769231	0.210235	0
YCR008W	SAT4		DMA533	0.9235	0.0138	1	0	1642	1661	576	3	19.5423	733	5	24.2516	2500	6	26.7505	1042	6	25.9475	0.00938967	0.0997653	0.0616197	0.0234742	0.00117371	0.0477651	0.0887846	0.0395499	0.0609196	0.00549668	0.0645566	0.0437321	0.118994	0.0402227	0.0497275	0.0550854	0.0141608	0.0449379	0.00365815	0.0882472	0.00365815	0	26.183	0	0	0.050902	0.190719	0
YCR009C	RVS161		DMA532	0.804	0.1672	0	0						76	1	28.9474	246	1	24.3902	422	2	41.4692						0.0921053	0.0789474	0.0131579	0.105263	0	0.0528455	0.126016	0.0365854	0.0284553	0.0521327	0.0900474	0.007109	0.042654	0.0118483	0.2109	0
YCR010C	ADY2		DMA531	1.0415	0.0042	1	0	2506	2370	1174	3	18.6731	796	4	27.6274	1192	3	22.4225	2366	3	16.3662	0.0176967	0.041068	0.0210342	0.104595	0.00233713	0.041232	0.186526	0.0368255	0.00809353	0.00359712	0.0978	0.0528225	0.0514307	0.0221718	0.0251513	0.0443403	0.00256668	0.0257731	0.0138696	0.0503186	0.00164204	0	26.183	0	0	0.050902	0.190719	0
YCR011C	ADP1		DMA530	1.0495	0.0131	0	0	967	936	26	1	7.69231	26	1	15.3846	168	2	66.6667	696	2	24.569	0	0.0384615	0	0.0384615	0	0	0.115385	0	0.0384615	0	0.0297619	0.0297619	0.577381	0.0297619	0.0474138	0.0545977	0	0.0344828	0.0215517	0.0876437	0	0	28.9474	0	0	0.0769231	0.210235	0
YCR014C	POL4		DMA552	1.0415	0.0073	0	0	1794	1702	172	1	15.6977	184	1	32.0652	78	1	28.2051	837	1	17.9211	0	0.0174419	0.0755814	0.0581395	0.00581395	0	0.293478	0.0271739	0	0	0.141026	0.025641	0.0897436	0.025641	0.0143369	0.0669056	0.00358423	0.0454002	0.00597372	0.041816	0.00119474	0	28.9474	0	0	0.0769231	0.210235	0
YCR015C	CTO1		DMA551	1.0455	0.0058	0	0			37	1	29.7297	396	2	19.4444				377	1	15.9151	0	0	0.162162	0.108108	0.027027	0.0378788	0.126263	0.00757576	0.0176768	0.00505051					0.0159151	0.0344828	0.00265252	0.061008	0.00795756	0.0371353	0	0	28.9474	0	0	0.0769231	0.210235	0
YCR016W			DMA550	0.971	0.0218	0	0	3412	3150	191	2	9.94764	218	2	22.4771	104	1	32.6923	533	2	11.8199	0.0314136	0.0104712	0	0.0575916	0	0.0321101	0.137615	0.0275229	0.0275229	0	0.0769231	0.105769	0.125	0.0192308	0.00375235	0.011257	0.00938086	0.0450281	0.00750469	0.0412758	0	0	28.9474	0	0	0.0769231	0.210235	0
YCR017C	CWH43		DMA549	1.0415	0.0045	0	0	3728	3596	72	1	12.5	80	1	20	93	1	23.6559	353	1	18.1303	0.0972222	0.0138889	0.0138889	0	0	0.05	0.1125	0	0.0375	0	0.0645161	0.0322581	0.107527	0.0322581	0.0113314	0.0509915	0	0.0509915	0.00283286	0.0651558	0	0	28.9474	0	0	0.0769231	0.210235	0
YCR019W	MAK32		DMA548	1.0515	0.0099	0	0	3994	3915	76	1	11.8421	84	1	13.0952	174	1	26.4368	342	1	20.7602	0.0526316	0.0131579	0	0.0526316	0	0.0238095	0.0714286	0.0238095	0	0.0119048	0.155172	0.0229885	0.0632184	0.0229885	0.0116959	0.0350877	0.00584795	0.0526316	0.00292398	0.0994152	0	0	28.9474	0	0	0.0769231	0.210235	0
YCR020C	PET18		DMA547	1.0375	0.0132	0	0	2820	2558	34	1	17.6471	42	1	16.6667	139	1	20.8633	820	1	27.0732	0.0588235	0.0294118	0	0.0882353	0	0.0238095	0.142857	0	0	0	0.0431655	0.0935252	0.0503597	0.0215827	0.0231707	0.0621951	0.00609756	0.110976	0.0195122	0.0487805	0	0	28.9474	0	0	0.0769231	0.210235	0
YCR020C-A	MAK31		DMA546	1.0495	0.0081	0	0	3704	3210	47	1	19.1489	51	1	25.4902	45	1	8.88889	605	1	20.9917	0.0212766	0	0.0212766	0.148936	0	0	0.235294	0.0196078	0	0	0.0222222	0	0.0666667	0	0.014876	0.0628099	0.0132231	0.0677686	0.00165289	0.0495868	0	0	28.9474	0	0	0.0769231	0.210235	0
YCR021C	HSP30		DMA545	1.0585	0.0078	0	0	4895	4905	51	1	9.80392	54	1	18.5185	145	1	20	456	1	11.6228	0.0196078	0	0	0.0784314	0	0.0555556	0.0925926	0	0.0185185	0.0185185	0.0896552	0.0482759	0.0413793	0.0206897	0.0175439	0.0153509	0.00438596	0.0241228	0.0131579	0.0416667	0	0	28.9474	0	0	0.0769231	0.210235	0
YCR022C			DMA544	1.0325	0.0073	0	0	3642	3476	67	1	16.4179	65	1	20	108	1	25	794	1	13.602	0	0	0.0447761	0.119403	0	0.0153846	0.138462	0.0461538	0	0	0.0925926	0.037037	0.0925926	0.0277778	0.0151134	0.0327456	0.00881612	0.0277078	0.00629723	0.0440806	0.00125945	0	28.9474	0	0	0.0769231	0.210235	0
YCR023C			DMA543	1.032	0.0146	0	0	1476	1420	41	1	26.8293	44	1	27.2727	182	1	25.2747	715	1	20.2797	0.0487805	0.0487805	0.0487805	0.121951	0	0.0227273	0.227273	0	0.0227273	0	0.0769231	0.0769231	0.0659341	0.032967	0.0153846	0.0251748	0.0111888	0.0447552	0.0223776	0.0825175	0.0013986	0	28.9474	0	0	0.0769231	0.210235	0
YCR024C	SLM5		DMA-SLOW40	0.5235	0.0997	0	0	2206	2291	269	1	11.8959	312	1	29.4872	111	2	40.5405	321	1	6.54206	0.0148699	0.0297398	0.0185874	0.0520446	0.00371747	0.0192308	0.253205	0.0160256	0	0.00641026	0.0900901	0.234234	0.036036	0.045045	0.00623053	0	0	0.00934579	0	0.0498442	0	0	28.9474	0	0	0.0769231	0.210235	0
YCR024C-A	PMP1		DMA542	1.02	0.0056	0	0	1488	1347	36	1	13.8889	39	1	23.0769	235	1	41.7021	430	1	20.6977	0	0	0.0555556	0.0833333	0	0	0.230769	0	0	0	0.0340426	0.0212766	0.344681	0.0170213	0.027907	0.0116279	0.00930233	0.0511628	0.00697674	0.1	0	0	28.9474	0	0	0.0769231	0.210235	0
YCR025C			DMA564	0.995	0.0304	0	0	4553	4655	296	1	9.7973	459	2	16.5577	143	1	23.7762	512	2	16.4062	0	0.00675676	0.0337838	0.0574324	0	0.0239651	0.111111	0.0174292	0.0043573	0.0087146	0.0629371	0	0.125874	0.048951	0.0078125	0.0332031	0.00976562	0.0527344	0.00195312	0.0585938	0	0	28.9474	0	0	0.0769231	0.210235	0
YCR026C	NPP1		DMA563	1.044	0.0119	0	0	4245	3851	40	1	20	36	1	16.6667	138	1	15.2174	335	1	17.9104	0	0.025	0.05	0.125	0	0	0.0833333	0.0555556	0.0277778	0	0.0507246	0.0144928	0.0797101	0.00724638	0.00597015	0.0507463	0	0.0358209	0.00298507	0.0835821	0	0	28.9474	0	0	0.0769231	0.210235	0
YCR027C	RHB1		DMA562	1.0335	0.0139	0	0	907	877	80	1	22.5	387	2	27.6486	342	3	46.4912	743	3	21.1306	0.0375	0.025	0.05	0.1125	0	0.0697674	0.0775194	0.0258398	0.0930233	0.0103359	0.0146199	0.0555556	0.368421	0.0263158	0.0336474	0.039031	0.00269179	0.0497981	0.013459	0.0726783	0	0	28.9474	0	0	0.0769231	0.210235	0
YCR028C	FEN2		DMA-SLOW39	0.5269	0.1153	1	0	1041	1063	1440	4	40.0143	1569	6	30.6306	1922	6	25.5803	3139	7	15.1993	0.0201426	0.0172193	0.198859	0.156292	0.00762923	0.0694386	0.117726	0.0551709	0.0528052	0.0111645	0.0692965	0.0466744	0.100168	0.039664	0.0255908	0.0116122	0.00261706	0.0251207	0.0301354	0.0569172	0	1	26.183	0	0	0.050902	0.190719	0
YCR028C-A	RIM1		DMA561	0.746	0.0753	0	0						409	2	21.5159	425	2	27.5294	302	2	10.596						0.0415648	0.114914	0.0220049	0.0268949	0.00977995	0.0705882	0.0258824	0.115294	0.0635294	0.0198675	0.00993377	0.00662252	0.0397351	0	0.0298013	0
YCR030C	SYP1		DMA560	1.056	0.0095	0	0	2414	2214	81	1	12.3457	91	1	32.967	102	1	20.5882	621	1	20.1288	0.0123457	0.037037	0.0123457	0.0617284	0	0.0549451	0.252747	0.010989	0	0.010989	0.0294118	0.0686275	0.0980392	0.00980392	0.0289855	0.0660225	0.00805153	0.0499195	0	0.0483092	0	0	28.9474	0	0	0.0769231	0.210235	0
YCR031C	RPS14A		DMA559	0.978	0.0388	0	0	2548	2525	52	1	23.0769	49	1	10.2041	90	1	28.8889	324	1	22.5309	0	0.0769231	0.0384615	0.115385	0	0.0204082	0.0612245	0	0	0.0204082	0.0888889	0.0222222	0.155556	0.0222222	0.037037	0.0895062	0.00617284	0.0524691	0	0.0401235	0	0	28.9474	0	0	0.0769231	0.210235	0
YCR032W	BPH1		DMA558	1.055	0.0148	0	0	1986	2036	23	1	17.3913	277	2	27.0758	686	3	23.3236	777	3	23.4234	0.0434783	0	0	0.130435	0	0.0649819	0.126354	0.0144404	0.0577617	0.00722022	0.0510204	0.0393586	0.102041	0.0408163	0.0566281	0.033462	0	0.034749	0.024453	0.0823681	0.002574	0	28.9474	0	0	0.0769231	0.210235	0
YCR033W	SNT1		DMA557	0.993	0.0512	1	0	764	729	765	3	27.2406	503	3	40.3542	834	3	32.0672	1394	3	24.5822	0.0123784	0.0397878	0.103046	0.115425	0.00176835	0.029871	0.257637	0.098382	0.0149355	0.00271555	0.179457	0.0815676	0.0304479	0.029199	0.0193195	0.0207902	0.00577087	0.0578529	0.0229758	0.119112	0	1	26.183	0	0	0.050902	0.190719	0
YCR034W	ELO2		DMA556	1.012	0.0193	1	0	167	189	361	3	52.3221	266	4	26.8928	87	2	53.6757	927	5	78.2299	0.0187266	0.120974	0.130337	0.177154	0.07603	0.0229885	0.108946	0.112069	0.024925	0	0.356216	0.057027	0.07	0.0535135	0.00322515	0	0.00397351	0.608711	0.0495889	0.1168	0	1	26.183	0	0	0.050902	0.190719	1
YCR036W	RBK1		DMA555	1.0085	0.0057	0	0	1699	1845	65	1	18.4615	66	1	28.7879	100	1	29	187	1	19.2513	0.0307692	0	0.0769231	0.0769231	0	0.0454545	0.166667	0.0454545	0.030303	0	0.07	0.06	0.09	0.07	0.0106952	0.0695187	0.00534759	0.0160428	0.0106952	0.0802139	0	0	28.9474	0	0	0.0769231	0.210235	0
YCR037C	PHO87		DMA554	1.058	0.0069	0	0	2329	2599	25	1	20	30	1	23.3333	209	1	26.7943	590	1	16.7797	0	0	0.08	0.12	0	0	0.2	0	0.0333333	0	0.0526316	0.119617	0.0239234	0.0717703	0.0135593	0.0152542	0.00677966	0.0372881	0.0305085	0.0644068	0	0	28.9474	0	0	0.0769231	0.210235	0
YCR042C	TAF2	taf2-1	TSA802			0	0			85	1	22.3529	90	1	24.4444				189	1	40.2116	0.0352941	0	0.0235294	0.164706	0	0.0333333	0.0333333	0.0777778	0.0777778	0.0222222					0.026455	0.126984	0.031746	0.169312	0	0.042328	0.00529101	0	31.0285	0	0	0.0798756	0.212449	0
YCR043C			DMA576			0	0	1464	1548	105	2	32.381	112	2	21.4286	354	3	27.6836	741	2	18.3536	0.0380952	0.047619	0.0571429	0.161905	0.0190476	0.0446429	0.0982143	0.0357143	0.0357143	0	0.0875706	0.0480226	0.0960452	0.0451977	0.025641	0.0539811	0.00269906	0.0580297	0.00269906	0.0404858	0	0	28.9474	0	0	0.0769231	0.210235	0
YCR044C	PER1		DMA575	1.012	0.0115	1	0	762	777	1307	3	34.4577	734	5	32.7699	764	5	31.5185	1377	6	25.6511	0.0461391	0.0198071	0.116507	0.154306	0.00781861	0.0564883	0.102856	0.0945168	0.0655467	0.00829097	0.134557	0.0655009	0.0746893	0.0404382	0.0373556	0.0114695	0.00246914	0.0558343	0.0125846	0.135564	0.00123457	1	26.183	0	0	0.050902	0.190719	0
YCR045C	RRT12		DMA574	1.024	0.0148	0	0	3884	3883	98	1	12.2449	99	1	14.1414	86	1	22.093	724	1	24.5856	0.0408163	0.0102041	0	0.0510204	0.0204082	0.0606061	0.0505051	0.020202	0	0.010101	0.0581395	0.0232558	0.127907	0.0116279	0.0234807	0.0911602	0.00828729	0.0552486	0.0110497	0.0566298	0	0	28.9474	0	0	0.0769231	0.210235	0
YCR046C	IMG1		DMA-SLOW38	0.5574	0.1149	1	0	2456	2545	536	2	14.7388	965	2	32.8497	1423	3	26.9386	2239	4	11.0466	0.0130597	0.0410448	0.0130597	0.0746269	0.00559701	0.038342	0.127461	0.119171	0.0352332	0.00829016	0.100378	0.0270254	0.10427	0.0377132	0.0172577	0.0110774	0.00442137	0.0288676	0.0259389	0.0215176	0.00138504	0	23.4186	0	0	0.05	0.190042	0
YCR047C	BUD23		DMA-SLOW37	0.3726	0.0836	1	0	1651	1592	333	3	30.6902	346	3	23.8416	257	2	27.6265	365	2	14.2466	0.0247114	0.229211	0.00706714	0.03649	0.00942285	0.0315628	0.0180261	0.0518335	0.127946	0.00904739	0.0466926	0.108949	0.101167	0.0194553	0.0191781	0.0767123	0.00821918	0.0273973	0.00273973	0.00821918	0	1	26.183	0	0	0.050902	0.190719	1
YCR048W	ARE1		DMA573	0.991	0.0114	0	0						418	1	18.8995				759	1	17.1278						0.0287081	0.129187	0.00239234	0.0215311	0.00717703					0.00922266	0.0658762	0.00263505	0.0606061	0.0105402	0.0223979	0
YCR049C			DMA572	1.004	0.0151	0	0	4588	4595	75	1	16	78	1	11.5385	95	1	26.3158	317	1	11.9874	0.04	0.0133333	0.04	0.0666667	0	0.0128205	0.0897436	0	0.0128205	0	0.136842	0.0105263	0.0736842	0.0421053	0.00630915	0.0410095	0	0.0347003	0.00315457	0.0347003	0	0	28.9474	0	0	0.0769231	0.210235	0
YCR050C			DMA571	1.013	0.0123	0	1	679	643	48	1	22.9167	56	1	21.4286	214	2	58.4112	857	2	26.9545	0.0208333	0.0416667	0.0833333	0.0833333	0	0	0.196429	0.0178571	0	0	0.0514019	0.0140187	0.5	0.0186916	0.0233372	0.0700117	0.00700117	0.0548425	0.0128355	0.101517	0	0	28.9474	0	0	0.0769231	0.210235	0
YCR051W			DMA570	1.071	0.0078	0	0	2624	3000	63	1	25.3968	69	1	18.8406	81	1	24.6914	451	1	15.0776	0.0634921	0.015873	0.0634921	0.0952381	0.015873	0.0289855	0.130435	0.0289855	0	0	0.0617284	0.0493827	0.0740741	0.0617284	0.00665188	0.0487805	0	0.0487805	0	0.0465632	0	0	28.9474	0	0	0.0769231	0.210235	0
YCR052W	RSC6	rsc6-5001	TSA1191	1.0178	0.0234	1	0	2259	2140	2396	3	23.353	2209	3	23.1992	1138	3	24.0685	2820	3	17.1955	0.018235	0.00849979	0.0857918	0.116187	0.00481655	0.0286799	0.0762018	0.108187	0.0148658	0.00405743	0.101919	0.0405916	0.0785137	0.0196609	0.0129402	0.0141844	0.00746547	0.0661939	0.00671892	0.0644519	0	0	29.6162	0	0	0.0501889	0.190184	0
YCR053W	THR4		DMA569	0.6425	0.0269	0	0						170	1	28.2353	210	1	26.6667	70	1	41.4286						0.0588235	0.117647	0.0176471	0.0588235	0.0294118	0.0571429	0.0380952	0.119048	0.052381	0.1	0.157143	0.0714286	0.0428571	0	0.0428571	0
YCR059C	YIH1		DMA568	1.036	0.0065	0	0	1615	1656	91	1	26.3736	96	1	25	188	1	27.1277	348	1	18.3908	0.0549451	0.010989	0.0549451	0.142857	0	0.0208333	0.177083	0.03125	0.0208333	0	0.0904255	0.0478723	0.0797872	0.0531915	0.0431034	0.0229885	0.0114943	0.0316092	0.00862069	0.066092	0	0	28.9474	0	0	0.0769231	0.210235	0
YCR060W	TAH1		DMA567	1.0225	0.0167	0	0	1213	1152	25	1	24	29	1	17.2414	156	1	43.5897	363	1	21.2121	0.04	0	0.12	0.08	0	0	0.172414	0	0	0	0.0769231	0.0128205	0.314103	0.0320513	0.0220386	0.0247934	0.00550964	0.0550964	0.0165289	0.0881543	0	0	28.9474	0	0	0.0769231	0.210235	0
YCR061W			DMA566	1.0395	0.0083	1	0	3046	3120	887	3	16.2635	561	3	29.1284	1027	3	21.691	2395	3	13.1299	0.00457143	0.049873	0.0457143	0.0540952	0.00838095	0.0220183	0.140749	0.075841	0.0306193	0.0220566	0.089905	0.0226244	0.0850654	0.0193157	0.0133652	0.020553	0.00676095	0.0268437	0.0101503	0.0536262	0	0	26.183	0	0	0.050902	0.190719	0
YCR062W			DMA587	0.989	0.0173	0	0			67	1	7.46269	76	1	13.1579				371	1	19.9461	0	0.0149254	0.0149254	0.0447761	0	0.0789474	0.0131579	0.0131579	0.0263158	0					0.0161725	0.0485175	0	0.0592992	0.0242588	0.0485175	0.00269542	0	28.9474	0	0	0.0769231	0.210235	0
YCR063W	BUD31		DMA586	0.5485	0.0239	1	0	741	706	130	2	23.8462	41	2	51.2195	214	2	25.7009	240	3	24.9958	0	0.0923077	0.0153846	0.115385	0.0153846	0	0.463415	0.0243902	0.0243902	0	0.219626	0.0046729	0.0233645	0.00934579	0.00713012	0.145529	0.0178253	0.0410991	0	0.0348098	0.00356506	0	23.4186	0	0	0.05	0.190042	0
YCR065W	HCM1		DMA585	0.999	0.0247	0	0	631	634	95	2	11.5789	101	2	35.6436	161	2	60.8696	247	2	25.9109	0	0	0.0421053	0.0736842	0	0.039604	0.247525	0.049505	0	0.019802	0.0186335	0.0124224	0.546584	0.0310559	0.0202429	0.0242915	0.0121457	0.105263	0.00404858	0.0931174	0	0	28.9474	0	0	0.0769231	0.210235	0
YCR066W	RAD18		DMA-SLOW60	0.9432	0.0782	0	0	1959	1836	98	1	29.5918	103	1	19.4175	137	3	25.5474	194	1	17.0103	0.0408163	0.0204082	0.0816327	0.153061	0	0.0582524	0.0776699	0.0291262	0.0291262	0	0.0583942	0.0364964	0.131387	0.0291971	0.0257732	0.0876289	0.0103093	0.00515464	0	0.0412371	0	0	28.9474	0	0	0.0769231	0.210235	0
YCR067C	SED4		DMA584	1.0255	0.01	0	0	3872	3502	113	1	19.469	117	1	12.8205	80	1	26.25	89	1	14.6067	0.0176991	0.0353982	0.0619469	0.079646	0	0.034188	0.0598291	0.017094	0.017094	0	0.075	0.0375	0.1375	0.0125	0	0.0449438	0.011236	0.0561798	0	0.0337079	0	0	28.9474	0	0	0.0769231	0.210235	0
YCR068W	ATG15		DMA583	0.887	0.1122	0	0	2275	2168	91	1	18.6813	96	1	17.7083	120	1	34.1667	176	1	17.0455	0.021978	0.021978	0.021978	0.0989011	0.021978	0.09375	0.0416667	0.0104167	0.03125	0	0.025	0.025	0.283333	0.00833333	0.0454545	0.0170455	0	0.0340909	0.00568182	0.0681818	0	0	28.9474	0	0	0.0769231	0.210235	0
YCR069W	CPR4		DMA582	1.053	0.0069	0	0	3436	3538	97	1	9.27835	347	2	21.0375	102	1	29.4118	276	2	17.029	0.0206186	0	0.0515464	0.0206186	0	0.0317003	0.170029	0.00288184	0.00288184	0.00288184	0.156863	0.0686275	0.0196078	0.0490196	0.0289855	0.0181159	0.0253623	0.0289855	0.00724638	0.0615942	0	0	28.9474	0	0	0.0769231	0.210235	0
YCR071C	IMG2		DMA581	0.5975	0.1385	0	0	3404	3338	173	1	12.7168	180	1	12.2222	519	2	38.7283	90	2	13.3333	0.00578035	0.0115607	0.0520231	0.0578035	0	0.0666667	0.0222222	0.00555556	0.0222222	0.00555556	0.0289017	0.0828516	0.244701	0.0308285	0.0222222	0.0555556	0	0.0222222	0	0.0333333	0	0	28.9474	0	0	0.0769231	0.210235	0
YCR073C	SSK22		DMA580	1.012	0.0386	0	0	1870	2061	221	2	14.9321	263	2	12.9278	763	3	50.3277	541	3	14.6026	0.040724	0.0361991	0.0135747	0.0542986	0.00452489	0.0570342	0.0342205	0	0.0342205	0.00380228	0.252949	0.166448	0.0222805	0.061599	0.0351201	0.0351201	0.00369686	0.0332717	0.00554529	0.0332717	0	0	28.9474	0	0	0.0769231	0.210235	0
YCR073W-A	SOL2		DMA579	1.0165	0.0241	1	0	2080	2026	1172	3	15.6597	640	3	21.3932	1417	4	37.4324	1184	4	15.5927	0.00292141	0.038214	0.0216185	0.0915062	0.00233713	0.0431364	0.0649585	0.0840153	0.0163666	0.00545554	0.0766077	0.056837	0.210517	0.0303621	0.0171277	0.0443297	0.00366536	0.0393047	0.00424178	0.047258	0	0	26.183	0	0	0.050902	0.190719	0
YCR075C	ERS1		DMA578	1.019	0.0286	0	0	4237	3918	26	1	34.6154	27	1	11.1111	80	1	6.25	374	1	17.9144	0.0384615	0	0.0384615	0.269231	0	0.037037	0.037037	0.037037	0	0	0.025	0	0.025	0.0125	0.0213904	0.0374332	0.00534759	0.0588235	0.0026738	0.0534759	0	0	28.9474	0	0	0.0769231	0.210235	0
YCR076C	FUB1		DMA577	0.954	0.0206	0	0	847	880	42	1	26.1905	46	1	26.087	491	2	41.5479	460	2	26.3043	0.0238095	0	0.0952381	0.119048	0.0238095	0.0869565	0.173913	0	0	0	0.01222	0.0529532	0.311609	0.0386965	0.0282609	0.076087	0.00217391	0.0565217	0.00869565	0.0913043	0	0	28.9474	0	0	0.0769231	0.210235	0
YCR077C	PAT1		DMA599	0.893	0.0401	1	0	972	1009	1001	5	22.0029	1007	6	21.9833	1149	7	41.0798	2023	6	29.1112	0.00180587	0.0287447	0.0315046	0.151402	0.00657179	0.0675901	0.0284709	0.0368071	0.0823951	0.00456969	0.0812823	0.0497403	0.227036	0.0527395	0.031556	0.160586	0.0131952	0.0410207	0.00742421	0.0371241	0.000205888	0	26.183	0	0	0.050902	0.190719	0
YCR079W	PTC6		DMA598	1.057	0.0125	1	0	2684	2574	1114	3	14.5918	679	3	21.7851	1941	3	27.683	1272	2	19.5118	0.00572773	0.0467458	0.0153994	0.0716287	0.00641643	0.0409272	0.0795291	0.0286976	0.0642826	0.00441501	0.0701901	0.0150166	0.166237	0.0253863	0.010288	0.117661	0.00189215	0.0338606	0.00189215	0.0295241	0	0	26.183	0	0	0.050902	0.190719	0
YCR081W	SRB8		DMA597			0	0						151	2	29.1391				131	1	29.771						0.0463576	0.0993377	0.013245	0.13245	0					0.0458015	0.0381679	0.0610687	0.0152672	0	0.137405	0
YCR082W	AHC2		DMA596	1.046	0.0151	0	0	2110	2021	77	1	23.3766	83	1	10.8434	238	1	29.8319	113	1	25.6637	0.038961	0.012987	0.0649351	0.116883	0	0.0240964	0.0361446	0	0.0481928	0	0.0798319	0.0420168	0.151261	0.0252101	0.0265487	0.0265487	0	0.0707965	0.0265487	0.0973451	0.00884956	0	28.9474	0	0	0.0769231	0.210235	0
YCR083W	TRX3		DMA595	1.051	0.0053	0	0	4184	4293	59	1	6.77966	544	2	23.7132	487	1	26.4887	112	1	13.3929	0	0	0	0.0677966	0	0.0422794	0.154412	0.0275735	0.0110294	0.00183824	0.0246407	0.13963	0.0492813	0.0513347	0.0178571	0.0267857	0	0.0535714	0.00892857	0.0267857	0	0	28.9474	0	0	0.0769231	0.210235	0
YCR084C	TUP1		DMA-SLOW59	0.0719	0.0513	0	0						77	2	20.7792												0.025974	0.116883	0.038961	0.012987	0.012987
YCR085W			DMA594	1.029	0.0159	0	1	728	708	23	1	26.087	26	1	23.0769	146	1	60.274	227	1	17.1806	0	0.0434783	0.0434783	0.173913	0	0.0384615	0.153846	0.0384615	0	0	0.00684932	0	0.554795	0.0410959	0.0396476	0.0440529	0	0.0176211	0	0.0704846	0	0	28.9474	0	0	0.0769231	0.210235	0
YCR086W	CSM1		DMA593	0.951	0.0103	0	0	2404	2573	55	1	23.6364	60	1	25	279	1	22.5806	154	1	14.9351	0	0	0.0545455	0.181818	0	0.0166667	0.0666667	0.133333	0	0.0333333	0.0860215	0.0322581	0.078853	0.0286738	0.0324675	0.0194805	0	0.0649351	0.00649351	0.025974	0	0	28.9474	0	0	0.0769231	0.210235	0
YCR087C-A			DMA592	1.012	0.0056	0	0	2804	2904	57	1	17.5439	64	1	12.5	513	1	34.5029	140	1	17.8571	0.0175439	0.0526316	0.0350877	0.0701754	0	0.015625	0.078125	0.03125	0	0	0	0.0623782	0.230019	0.0526316	0.0428571	0.0642857	0.00714286	0.0285714	0	0.0357143	0	0	28.9474	0	0	0.0769231	0.210235	0
YCR087W			DMA591	0.9975	0.0045	0	0	944	907	51	1	25.4902	160	2	26.25	484	3	39.876	606	3	23.9274	0	0.0392157	0.0196078	0.196078	0	0.04375	0.1625	0.01875	0.03125	0.00625	0.0309917	0.0206612	0.322314	0.0247934	0.0412541	0.0528053	0.00165017	0.0429043	0.00990099	0.0907591	0	0	28.9474	0	0	0.0769231	0.210235	0
YCR088W	ABP1		DMA590	1.009	0.0089	1	0	1250	1321	1383	3	30.0801	1121	3	40.05	87	1	20.6897	2126	3	14.0526	0.0287019	0.225474	0.012945	0.0221219	0.0115588	0.180588	0.0413366	0.0795278	0.0701369	0.0289104	0.0114943	0.0114943	0.16092	0.0229885	0.0178499	0.055956	0.00102459	0.0296699	0.00772172	0.0283038	0	1	26.183	0	0	0.050902	0.190719	1
YCR089W	FIG2		DMA589	0.963	0.0069	0	0	2585	2457	288	2	12.1528	328	2	33.2317	41	1	21.9512	534	2	17.0412	0.0173611	0.0173611	0.0451389	0.0416667	0	0.027439	0.286585	0.00609756	0.00304878	0.00914634	0.121951	0	0.0731707	0.0243902	0.0318352	0.0299625	0.00561798	0.0411985	0	0.0617978	0	0	28.9474	0	0	0.0769231	0.210235	0
YCR090C			DMA611	0.9445	0.0312	0	0	1368	1271	23	1	21.7391	25	1	44	143	1	20.979	126	1	15.0794	0.0434783	0.0869565	0.0434783	0.0434783	0	0	0.24	0.08	0.12	0	0.0909091	0.048951	0.048951	0.020979	0.0238095	0.00793651	0.015873	0.0714286	0.00793651	0.0238095	0	0	28.9474	0	0	0.0769231	0.210235	0
YCR091W	KIN82		DMA610	1.002	0.0076	0	0	4981	4996	59	1	10.1695	61	1	13.1148	122	1	20.4918	136	1	13.2353	0	0.0169492	0.0338983	0.0338983	0.0169492	0.0163934	0.0655738	0.0163934	0.0327869	0	0.0901639	0.0409836	0.0491803	0.0245902	0.0220588	0.0294118	0	0.0441176	0	0.0367647	0	0	28.9474	0	0	0.0769231	0.210235	0
YCR092C	MSH3		DMA609	1.001	0.0096	0	0	3221	3195	234	2	6.83761	269	2	26.3941	168	2	25	161	2	20.4969	0.00854701	0	0.0128205	0.0470085	0	0.0223048	0.215613	0.00743494	0.00743494	0.0111524	0.0833333	0.0595238	0.077381	0.0297619	0.0124224	0.0372671	0.0124224	0.0559006	0.0372671	0.0496894	0	0	28.9474	0	0	0.0769231	0.210235	0
YCR093W	CDC39	cdc39-1	TSA93	0.7941	0.0197	1	0	199	195	1659	3	74.0466	1534	3	43.8202	322	5	50.0639	1556	4	32.8307	0.0334982	0.0275201	0.207689	0.462276	0.00948258	0.0344752	0.0102701	0.1286	0.258159	0.00669792	0.144344	0.0305574	0.295738	0.03	0.028095	0.00539368	0.0569282	0.0463801	0.00377488	0.182685	0.00505051	1	29.6162	0	0	0.0501889	0.190184	0
YCR094W	CDC50		DMA-SLOW58	0.1686	0.0589	1	0			143	2	89.5105	188	4	67.9012				221	3	27.4549	0.195804	0	0.118881	0.573427	0.00699301	0.40076	0.0446344	0.171178	0.0562678	0.00617284					0.0218579	0	0	0.0845063	0.0163934	0.151791	0	1	23.4186	1	1	0.05	0.190042	0
YCR095C	OCA4		DMA608	1.034	0.0084	0	0	2136	2285	298	1	16.7785	479	2	20.6681	541	3	27.3567	482	2	24.4813	0.0402685	0.0369128	0.0268456	0.0536913	0.0100671	0.0271399	0.123173	0.0104384	0.0375783	0.00835073	0.0332717	0.125693	0.0702403	0.0443623	0.026971	0.149378	0.00207469	0.0435685	0.00414938	0.0186722	0	0	28.9474	0	0	0.0769231	0.210235	0
YCR098C	GIT1		DMA607	1.037	0.0078	0	0	3667	3980	40	1	10	44	1	18.1818	238	1	28.9916	384	1	17.7083	0	0.05	0.025	0.025	0	0.0454545	0.0909091	0.0454545	0	0	0.0504202	0.0882353	0.0840336	0.0672269	0.015625	0.0572917	0.00260417	0.0546875	0.0078125	0.0390625	0	0	28.9474	0	0	0.0769231	0.210235	0
YCR099C			DMA606	1.0495	0.0067	0	0	4447	4174	70	1	12.8571	82	1	12.1951	203	1	23.6453	410	1	19.0244	0	0.0142857	0.0142857	0.1	0	0.0853659	0.0121951	0.0121951	0.0121951	0	0.0492611	0.128079	0.044335	0.0147783	0.0170732	0.0292683	0.00731707	0.0804878	0.00731707	0.0487805	0	0	28.9474	0	0	0.0769231	0.210235	0
YCR100C	EMA35		DMA605	1.0335	0.0101	0	0	4423	4354	92	1	17.3913	95	1	10.5263	297	1	24.9158	312	1	15.0641	0.0217391	0.0434783	0.0326087	0.076087	0	0.0526316	0	0.0315789	0.0210526	0	0.0707071	0.026936	0.117845	0.03367	0.0224359	0.0480769	0	0.0320513	0.00320513	0.0448718	0	0	28.9474	0	0	0.0769231	0.210235	0
YCR101C			DMA604	1.0195	0.0061	0	0	4009	4014	173	1	16.763	388	2	17.268	350	2	21.4286	440	2	16.5909	0.00578035	0.00578035	0.0520231	0.0982659	0.00578035	0.0206186	0.123711	0.0128866	0.0154639	0	0.0742857	0.0171429	0.0857143	0.0371429	0.0159091	0.0454545	0.00909091	0.025	0.00681818	0.0636364	0	0	28.9474	0	0	0.0769231	0.210235	0
YCR102C			DMA603	0.976	0.0312	0	0	2345	2406	63	1	17.4603	64	1	21.875	291	1	27.4914	386	1	19.9482	0	0.015873	0.0793651	0.0793651	0	0.0625	0.09375	0.046875	0.015625	0	0.0859107	0.0584192	0.0824742	0.04811	0.0181347	0.0388601	0.00259067	0.0414508	0.0103627	0.0854922	0.00259067	0	28.9474	0	0	0.0769231	0.210235	0
YCR102W-A			DMA602	0.9895	0.0067	0	0	4275	4163	34	1	5.88235	34	1	23.5294	95	1	26.3158	334	1	13.7725	0	0	0.0294118	0.0294118	0	0.147059	0.0588235	0.0294118	0	0	0.0631579	0.0526316	0.115789	0.0315789	0.0359281	0.0179641	0.00299401	0.0239521	0.0179641	0.0389222	0	0	28.9474	0	0	0.0769231	0.210235	0
YCR105W	ADH7		DMA601	0.997	0.0061	0	0	4375	4175	34	1	14.7059	37	1	8.10811	263	1	26.2357	190	1	19.4737	0.0588235	0.0294118	0	0.0588235	0	0.0540541	0	0.027027	0	0	0.0722433	0.0304183	0.136882	0.0228137	0.0263158	0.0210526	0	0.0526316	0.0157895	0.0789474	0	0	28.9474	0	0	0.0769231	0.210235	0
YCR106W	RDS1		DMA623	1.033	0.0138	0	0	3536	3456	259	2	16.2162	269	2	15.6134	426	2	26.2911	360	2	17.7778	0.015444	0.042471	0.03861	0.0656371	0	0.0371747	0.0297398	0.0446097	0.0446097	0	0.0633803	0.0375587	0.126761	0.0352113	0.025	0.0361111	0.00277778	0.05	0.0111111	0.0527778	0	0	28.9474	0	0	0.0769231	0.210235	0
YCR107W	AAD3		DMA5251	1.037	0.0056	0	0	4906	4888	104	1	17.3077	109	1	14.6789	132	1	16.6667	258	1	10.8527	0.0192308	0.0576923	0.0576923	0.0384615	0	0.0275229	0.0275229	0.0183486	0.0733945	0	0.0378788	0.0151515	0.0833333	0.030303	0.0310078	0.0116279	0.00775194	0.0155039	0.00387597	0.0387597	0	0	28.9474	0	0	0.0769231	0.210235	0
YDL001W	RMD1		DMA622	0.9697	0.0322	0	0			114	1	9.64912	124	1	16.129	92	1	19.5652				0.00877193	0.0175439	0	0.0701754	0	0.0322581	0.0483871	0.00806452	0.0725806	0	0.0326087	0.0217391	0.130435	0.0108696								0	28.9474	0	0	0.0769231	0.210235	0
YDL002C	NHP10		DMA621	0.718	0.01	0	0	3541	3621	117	3	12.8205	125	3	14.4	304	3	31.5789	680	3	17.0588	0.017094	0.034188	0.042735	0.025641	0.00854701	0.04	0.08	0.008	0.016	0	0.0592105	0.131579	0.0855263	0.0394737	0.0264706	0.0176471	0.0191176	0.0352941	0.00735294	0.0632353	0.00147059	0	28.9474	0	0	0.0769231	0.210235	0
YDL003W	MCD1	mcd1-73	TSA70	0.8328	0.0522	1	0	1483	1498	1727	3	28.4168	2304	3	37.5969	771	3	21.4421	2385	3	12.0813	0.0166368	0.0266485	0.0350457	0.197043	0.00879368	0.0156329	0.158437	0.173842	0.0111018	0.0169548	0.0896404	0.00966184	0.0897119	0.025407	0.0196717	0.00553364	0.00983585	0.0178267	0.00922084	0.0587246	0	0	29.6162	0	0	0.0501889	0.190184	0
YDL003W	MCD1	mcd1-5001	TSA1229	0.588	0.0796	1	0			1473	3	34.3517	1822	4	43.6201				2999	5	26.8186	0.0190088	0.0162933	0.110659	0.187373	0.0101833	0.0507012	0.119339	0.185356	0.0688489	0.0119557					0.0448787	0.0345826	0.00788449	0.0389737	0.0153202	0.126547	0	1	28.2038	0	0	0.05	0.190042	0
YDL006W	PTC1		DMA620	0.607	0.1399	1	0	732	692	1689	3	18.9955	854	5	27.2636	144	2	45.1389	1927	8	35.0906	0.0218741	0.0710966	0.0256547	0.0665208	0.00480829	0.0822676	0.0393866	0.0530003	0.0906028	0.0073791	0.333333	0.0277778	0.0763889	0.0138889	0.0224992	0.0889746	0.0110687	0.0663488	0.0108676	0.151148	0	0	26.183	0	0	0.050902	0.190719	0
YDL007W	RPT2	rpt2-rf	TSA934	0.9218	0.0064	0	0			151	1	19.2053	171	1	15.2047				283	1	25.4417	0.0331126	0.0529801	0.0331126	0.0662252	0.00662252	0.0409357	0.0643275	0.0175439	0.0233918	0.00584795					0.0176678	0.0424028	0.0318021	0.0353357	0.0353357	0.0918728	0	0	31.0285	0	0	0.0798756	0.212449	0
YDL008W	APC11	apc11-22	TSA719	0.1681	0.0017	1	0	244	225	73	3	72.5859	86	3	42.3016	26	1	38.4615	168	3	36.126	0.0979269	0.377523	0.0128205	0.223404	0.0141844	0.0357143	0.14127	0.211905	0.034127	0	0.192308	0.0769231	0.115385	0	0.00326797	0.00326797	0.0567439	0.0867499	0	0.21123	0	1	29.6162	0	0	0.0501889	0.190184	1
YDL008W	APC11	apc11-13	TSA783	0.3312	0.061	1	0	638	633	1967	4	45.971	393	2	42.8845	520	7	26.2077	1617	7	18.2755	0.0370497	0.0139104	0.0355041	0.366291	0.00695518	0.0188915	0.141374	0.261673	0.00138122	0.00552486	0.131938	0.0532387	0.0458444	0.0310559	0.0254817	0.00536246	0.00260859	0.031242	0.00797105	0.110089	0	1	29.6162	0	0	0.0501889	0.190184	0
YDL009C			DMA-SLOW57	1.0135	0.0611	0	0	4887	4986	279	1	14.6953	293	1	16.041	522	3	20.6897	334	1	8.68263	0.0179211	0.0179211	0.0322581	0.0752688	0.00358423	0.0307167	0.0204778	0.0170648	0.0750853	0.0170648	0.0440613	0.0363985	0.0823755	0.0440613	0.00898204	0	0	0.0149701	0.00898204	0.0538922	0	0	28.9474	0	0	0.0769231	0.210235	0
YDL010W	GRX6		DMA619	1.0128	0.0592	1	0	2919	2815	1446	3	17.2485	649	3	21.978	1101	4	26.4614	2529	4	15.6182	0.0103929	0.0247633	0.0448673	0.0880916	0.00436999	0.0524476	0.0634366	0.0812521	0.011322	0.011322	0.10103	0.0190402	0.126519	0.0180251	0.0162692	0.035527	0.00137571	0.0329007	0.0122046	0.057905	0	0	26.183	0	0	0.050902	0.190719	0
YDL011C			DMA618	1.026	0.0169	0	0	2837	3083	189	2	16.9312	207	2	18.3575	416	3	27.1635	581	3	19.6213	0.010582	0.015873	0.100529	0.037037	0.00529101	0.0289855	0.144928	0	0.00483092	0.00483092	0.0264423	0.129808	0.0600962	0.0552885	0.0309811	0.0258176	0.010327	0.0447504	0.00860585	0.0757315	0	0	28.9474	0	0	0.0769231	0.210235	0
YDL012C			DMA617	1.0112	0.023	0	0	4722	4525	120	1	14.1667	125	1	9.6	106	1	22.6415	479	1	17.119	0.025	0.025	0.0166667	0.0666667	0.00833333	0.024	0.048	0.008	0.016	0	0.0566038	0.0566038	0.113208	0	0.0208768	0.039666	0.00417537	0.0584551	0.00835073	0.039666	0	0	28.9474	0	0	0.0769231	0.210235	0
YDL013W	SLX5		DMA616	0.5473	0.157	0	0	517	564	37	1	32.4324	40	1	20	73	1	60.274	73	2	32.8767	0.027027	0	0.027027	0.27027	0	0.025	0.175	0	0	0	0.0684932	0.0547945	0.369863	0.109589	0.0273973	0.0684932	0.0273973	0.0273973	0	0.178082	0	0	28.9474	0	0	0.0769231	0.210235	0
YDL014W	NOP1	nop1-3	TSA128	0.9721	0.0366	0	0			86	1	19.7674	93	1	13.9785				240	1	20.4167	0.0116279	0.0465116	0.0232558	0.116279	0	0.0322581	0.0107527	0.0752688	0.0215054	0					0.0583333	0.0125	0.0125	0.0625	0	0.0583333	0	0	31.0285	0	0	0.0798756	0.212449	0
YDL014W	NOP1	nop1-2	TSA803	0.6306	0.0324	0	0												117	1	33.3333															0.00854701	0.136752	0.017094	0.042735	0	0.128205	0
YDL015C	TSC13	tsc13-5001	TSA1113	0.7595	0.2347	1	0			421	2	97.3872	558	3	71.1106				875	4	62.2066	0.0902613	0	0.144893	0.731591	0.00712589	0.0230326	0.116754	0.420224	0.125504	0.0255918					0.0399849	0.000621891	0.0600694	0.297378	0.113184	0.110828	0	1	28.2038	1	0	0.05	0.190042	0
YDL017W	CDC7	cdc7-1	TSA880	0.6121	0.2553	1	0	292	275	988	3	52.0151	811	3	72.3646	278	2	30.9353	860	2	24.6512	0.0428303	0.0378605	0.0875588	0.347642	0.00425985	0.0238944	0.292655	0.346218	0.0565148	0.004363	0.208633	0.0215827	0.0647482	0.0143885	0.0232558	0.00348837	0.0162791	0.0337209	0.0151163	0.154651	0	1	29.6162	0	0	0.0501889	0.190184	0
YDL017W	CDC7	cdc7-4	TSA131	0.7458	0.0374	0	0	557	557	56	1	39.2857	54	1	35.1852	141	1	22.695	141	1	43.9716	0.0178571	0.0357143	0.267857	0.0535714	0.0178571	0.0555556	0.166667	0.111111	0.0185185	0	0	0.0851064	0.0992908	0.0425532	0.113475	0.212766	0.035461	0.0567376	0	0.0212766	0	0	31.0285	0	0	0.0798756	0.212449	0
YDL018C	ERP3		DMA615	1.0457	0.108	0	0	4348	4282	61	1	14.7541	57	1	12.2807	252	1	26.1905	328	1	15.5488	0.0163934	0.0163934	0.0327869	0.0819672	0	0.0526316	0.0350877	0.0350877	0	0	0.0753968	0.0555556	0.0952381	0.0357143	0.0182927	0.0487805	0.00304878	0.0457317	0.00609756	0.0335366	0	0	28.9474	0	0	0.0769231	0.210235	0
YDL019C	OSH2		DMA614	1.0322	0.0434	0	0	3956	3720	35	1	17.1429	33	1	9.09091	217	1	24.8848	253	1	21.3439	0.0285714	0.0285714	0.0285714	0.0857143	0	0.030303	0.030303	0	0.030303	0	0.078341	0.0138249	0.133641	0.0230415	0.0355731	0.0671937	0	0.055336	0.00395257	0.0513834	0	0	28.9474	0	0	0.0769231	0.210235	0
YDL020C	RPN4		DMA613	0.7663	0.0709	1	0	1404	1522	1014	5	18.5328	733	6	17.1347	566	3	40.1459	2066	6	25.3011	0.0407979	0.0427284	0.0312098	0.0635779	0.00701416	0.0552272	0.0373117	0.0192051	0.0589584	0.000644745	0.242769	0.0299004	0.0636842	0.0651057	0.0225034	0.0655004	0.0120161	0.0960004	0.0272393	0.0297515	0	0	26.183	0	0	0.050902	0.190719	0
YDL022W	GPD1		DMA-SLOW55	1.0301	0.0775	0	0	2483	2330	149	1	14.094	170	1	21.1765	284	3	39.4366	85	1	10.5882	0.0134228	0.00671141	0.0738255	0.0469799	0	0.0411765	0.129412	0.0176471	0.0176471	0.00588235	0.0352113	0.0492958	0.288732	0.0211268	0.0117647	0	0	0.0705882	0	0.0235294	0	0	28.9474	0	0	0.0769231	0.210235	0
YDL023C			DMA635	0.99	0.0127	0	0			101	1	23.7624	108	1	21.2963				138	1	15.2174	0.019802	0.049505	0.108911	0.0594059	0	0.0462963	0.0925926	0.0185185	0.0555556	0					0.0289855	0.0144928	0	0.0434783	0.00724638	0.057971	0	0	28.9474	0	0	0.0769231	0.210235	0
YDL024C	DIA3		DMA634	1.0292	0.0447	0	0	3102	3919	193	2	16.0622	531	3	18.0791	71	1	29.5775	162	2	16.0494	0.0362694	0.0259067	0.0310881	0.0621762	0.00518135	0.0338983	0.111111	0.0112994	0.0169492	0.00753296	0.15493	0.0422535	0	0.0985915	0.0185185	0.037037	0.00617284	0.0493827	0.00617284	0.0432099	0	0	28.9474	0	0	0.0769231	0.210235	0
YDL025C	RTK1		DMA633	1.0292	0.0892	0	0	1822	1786	315	1	25.0794	945	2	21.5873	529	3	25.1418	657	2	21.7656	0.0253968	0.047619	0.0222222	0.152381	0.0031746	0.0275132	0.111111	0.0179894	0.0539683	0.00529101	0.0567108	0.117202	0.0434783	0.0340265	0.0319635	0.103501	0.00456621	0.0410959	0.00608828	0.0304414	0	0	28.9474	0	0	0.0769231	0.210235	0
YDL026W			DMA632	1.0285	0.0051	0	0	2521	2548	177	2	23.1638	172	2	17.4419	418	3	29.9043	386	2	14.5078	0.0112994	0.039548	0.0621469	0.118644	0	0.0116279	0.0465116	0.0465116	0.0581395	0.0116279	0.0909091	0.0574163	0.114833	0.0358852	0.0181347	0.0362694	0.00777202	0.0336788	0.00259067	0.0466321	0	0	28.9474	0	0	0.0769231	0.210235	0
YDL027C	MRX9		DMA631	1.039	0.0349	0	0	3517	3558	571	3	17.1629	635	3	14.1732	222	2	21.1712	963	5	23.5722	0.0140105	0.0402802	0.0227671	0.0945709	0	0.0330709	0.0330709	0.0314961	0.0425197	0.0015748	0.0765766	0.0630631	0.027027	0.045045	0.01973	0.0872274	0.00311526	0.0571132	0.00726895	0.0612669	0	0	28.9474	0	0	0.0769231	0.210235	0
YDL028C	MPS1	mps1-417	TSA169	0.9318	0.136	1	0	173	171	183	3	50.6504	129	3	56.5865	185	3	51.5049	308	3	50.2339	0.0758808	0.184959	0.0760163	0.153388	0.0162602	0.138702	0.112981	0.144551	0.159375	0.0102564	0.281466	0.0961291	0.113794	0.0236601	0.0508772	0.0671053	0.0641813	0.220906	0.0225146	0.0767544	0	1	29.6162	1	0	0.0501889	0.190184	1
YDL028C	MPS1	mps1-1	TSA166	0.5169	0.0361	0	0	432	430	29	1	48.2759	34	1	38.2353	137	1	35.7664	150	1	34	0.0689655	0.137931	0.137931	0.137931	0	0.0882353	0.117647	0.0882353	0.0882353	0	0.182482	0.0510949	0.0656934	0.0583942	0.0266667	0.02	0.0133333	0.04	0.0266667	0.213333	0	0	31.0285	0	0	0.0798756	0.212449	0
YDL028C	MPS1	mps1-3796	TSA167	0.7588	0.0925	0	0	610	630	109	1	39.4495	113	1	39.823	111	1	31.5315	236	1	25.4237	0.0550459	0.0458716	0.0458716	0.238532	0.00917431	0.0176991	0.0707965	0.115044	0.159292	0.0353982	0.027027	0.00900901	0.252252	0.027027	0.0508475	0.0550847	0.0211864	0.059322	0.00423729	0.0635593	0	1	31.0285	0	0	0.0798756	0.212449	0
YDL029W	ARP2	arp2-14	TSA886	0.7843	0.1727	1	0	175	163	1890	3	77.1305	961	3	92.0722	1120	2	12.5	2003	2	26.9596	0.0195973	0.0135743	0.322096	0.412442	0.00359583	0.019393	0	0.0462762	0.853607	0.00144613	0.0669643	0.01875	0.0285714	0.0107143	0.011982	0.0634049	0.0319521	0.0429356	0.00249626	0.116825	0	1	29.6162	0	0	0.0501889	0.190184	0
YDL030W	PRP9	prp9-1	TSA597	0.4989	0.0417	1	0	168	175	2341	4	45.5551	1380	3	76.9451	1354	4	50.339	2596	4	37.6645	0	0.000974026	0.246607	0.190165	0.0178048	0.0354623	0.0137178	0.0819165	0.62847	0.00988386	0.343761	0.083349	0.0300561	0.0462234	0.0216789	0.130134	0.0169771	0.0807058	0.0474586	0.0776395	0.00205035	1	29.6162	0	0	0.0501889	0.190184	0
YDL030W	PRP9	prp9-ts	TSA361	0.3107	0.0262	1	0	249	254	1802	3	27.0616	1245	5	51.9573	244	3	65.3276	41	1	43.9024	0.00151	0.0115243	0.138092	0.11647	0.00302001	0.0127437	0.0649968	0.308266	0.122853	0.0107132	0.281481	0.211111	0.112251	0.048433	0.0487805	0.097561	0.097561	0.0243902	0	0.170732	0	0	29.6162	0	0	0.0501889	0.190184	0
YDL032W			DMA-SLOW54	0.8152	0.0848	1	0	1262	1202	427	3	26.7956	659	3	35.3415	997	3	28.5056	1046	3	13.9167	0.0132341	0.0297767	0.0896402	0.130342	0.00496278	0.0439912	0.164479	0.117518	0.0242616	0.00316456	0.137698	0.0368394	0.0884594	0.0220587	0.0065207	0.00224719	0.00940651	0.0457793	0.00149813	0.0715788	0.00213675	1	26.183	0	0	0.050902	0.190719	0
YDL033C	SLM3		DMA630	0.8355	0.0729	0	0	1456	1659	141	3	29.078	377	4	21.4854	60	1	25	365	3	24.3836	0.070922	0.0425532	0.0567376	0.113475	0.0070922	0.0344828	0.140584	0.0238727	0.00530504	0.0106101	0.0333333	0	0.15	0.0666667	0.00821918	0.0164384	0.0273973	0.0821918	0.0164384	0.0931507	0	0	28.9474	0	0	0.0769231	0.210235	0
YDL034W			DMA629			0	0	4764	4813	44	1	20.4545	45	1	6.66667	254	1	22.0472	219	1	13.6986	0.0681818	0.0454545	0	0.0909091	0	0.0444444	0.0222222	0	0	0	0.0629921	0.0551181	0.0551181	0.0472441	0.0136986	0.0182648	0	0.0456621	0.00456621	0.0547945	0	0	28.9474	0	0	0.0769231	0.210235	0
YDL035C	GPR1		DMA628	0.8417	0.1954	1	0	1529	1558	1044	4	17.5183	1228	6	35.4145	1797	5	23.8338	1522	5	21.618	0.0111947	0.0563211	0.0343045	0.0715581	0.00180505	0.034925	0.199858	0.0266701	0.0789541	0.0137376	0.091943	0.0623202	0.0488457	0.0352295	0.0360255	0.0144447	0.0124138	0.0383878	0.00706001	0.107848	0	0	26.183	0	0	0.050902	0.190719	0
YDL036C	PUS9		DMA627	1.0005	0.0477	0	0	4256	4480	74	1	9.45946	75	1	9.33333	986	2	30.7302	585	2	20.1709	0.027027	0	0.0135135	0.0540541	0	0.04	0.04	0.0133333	0	0	0.0618661	0.0892495	0.0912779	0.0649087	0.0239316	0.0564103	0.0017094	0.0410256	0.00512821	0.0735043	0	0	28.9474	0	0	0.0769231	0.210235	0
YDL037C	BSC1		DMA626	1.015	0.0235	0	0	4156	3749	67	1	16.4179	64	1	23.4375	141	1	19.1489	171	1	11.6959	0.0298507	0.0149254	0.0149254	0.104478	0	0.109375	0.078125	0.046875	0	0	0.0921986	0.0141844	0.0780142	0.0070922	0.0233918	0.0116959	0.00584795	0.0409357	0.00584795	0.0292398	0	0	28.9474	0	0	0.0769231	0.210235	0
YDL038C			DMA625	0.9998	0.0421	0	0	3771	3698	40	1	10	45	1	20	142	1	22.5352	173	1	21.3873	0	0	0.025	0.075	0	0.0888889	0.111111	0	0	0	0.105634	0.0211268	0.0633803	0.0352113	0.0404624	0.0289017	0.00578035	0.0635838	0	0.0751445	0	0	28.9474	0	0	0.0769231	0.210235	0
YDL039C	PRM7		DMA647	1.016	0.0981	0	0	2260	2217	39	1	30.7692	50	1	24	76	1	22.3684	169	1	10.6509	0.102564	0.025641	0.0512821	0.128205	0	0.06	0.02	0.02	0.12	0.02	0.0789474	0.0526316	0.0789474	0.0131579	0.0177515	0.0118343	0	0.0473373	0	0.0236686	0.00591716	0	28.9474	0	0	0.0769231	0.210235	0
YDL040C	NAT1		DMA646			0	0			111	1	9.00901	535	2	22.0561				97	1	13.4021	0.00900901	0.018018	0	0.0540541	0.00900901	0.0280374	0.149533	0.011215	0.0280374	0.00373832					0	0.0103093	0	0.0824742	0	0.0412371	0	0	28.9474	0	0	0.0769231	0.210235	0
YDL042C	SIR2		DMA639			0	0			144	1	13.8889	145	1	22.069							0.0138889	0.0416667	0.0625	0.0208333	0	0.0413793	0.158621	0	0.0206897	0												0	28.9474	0	0	0.0769231	0.210235	0
YDL043C	PRP11	prp11-ts	TSA369	0.4206	0.0654	0	0	144	129	38	1	55.2632	31	1	93.5484	276	2	23.913	366	2	46.1749	0.0263158	0.0526316	0.342105	0.131579	0	0.0322581	0.0322581	0.0645161	0.806452	0	0.057971	0.123188	0.0362319	0.0217391	0.0245902	0.112022	0.0300546	0.15847	0.0491803	0.0874317	0	0	31.0285	0	0	0.0798756	0.212449	0
YDL044C	MTF2		DMA-SLOW53	0.7803	0.0878	0	0	2565	2412	69	1	15.942	85	1	18.8235	200	1	39	139	1	10.7914	0	0	0.115942	0.0434783	0	0.0352941	0.117647	0.0235294	0.0117647	0	0.06	0.265	0.035	0.03	0.00719424	0	0.0215827	0.0503597	0	0.028777	0	0	28.9474	0	0	0.0769231	0.210235	0
YDL045C	FAD1	fad1-5001	TSA1116	0.8057	0.1026	0	0			132	1	19.697	144	1	29.8611				246	1	16.2602	0.00757576	0.0227273	0.0151515	0.151515	0	0.0555556	0.0486111	0.152778	0.0347222	0.00694444					0.0284553	0.0162602	0.0243902	0.0528455	0	0.0406504	0	0	31.0285	0	0	0.0798756	0.212449	0
YDL045W-A	MRP10		DMA-SLOW52	0.7403	0.0786	0	0									416	1	28.8462	117	1	5.98291											0.0168269	0.158654	0.0721154	0.0408654	0.00854701	0	0	0	0	0.0512821	0
YDL046W	NPC2		DMA644			0	0	1889	1865	284	2	14.0845	317	2	28.7066	249	2	30.1205	305	2	19.6721	0.0211268	0.0105634	0.0528169	0.056338	0	0.0378549	0.217666	0.0126183	0.0189274	0	0.0481928	0.156627	0.0522088	0.0441767	0.0459016	0.0131148	0.0131148	0.0590164	0.0229508	0.042623	0	0	28.9474	0	0	0.0769231	0.210235	0
YDL047W	SIT4		DMA-SLOW67	1.0824	0.0638	0	0									600	2	30.8333	344	1	11.6279											0.04	0.156667	0.08	0.0316667	0.0290698	0	0	0.0174419	0.00290698	0.0668605	0
YDL048C	STP4		DMA642	1.0255	0.0476	0	0	2611	2372	75	1	24	78	1	19.2308	136	1	25.7353	132	1	15.1515	0.0266667	0.0533333	0.04	0.12	0	0.0384615	0.0641026	0.0384615	0.0384615	0.0128205	0.125	0.0808824	0.0441176	0.00735294	0.0378788	0.0606061	0.00757576	0.00757576	0	0.0378788	0	0	28.9474	0	0	0.0769231	0.210235	0
YDL049C	KNH1		DMA-SLOW50	1.0256	0.0611	0	0	4144	3997	269	1	21.9331	304	1	17.1053	552	3	23.0072	297	1	8.75421	0.0520446	0.0371747	0.0334572	0.0929368	0.00371747	0.0427632	0.0526316	0.0230263	0.0493421	0.00328947	0.0452899	0.0615942	0.108696	0.0144928	0.010101	0	0.003367	0.013468	0	0.0538721	0.00673401	0	28.9474	0	0	0.0769231	0.210235	0
YDL050C			DMA643	1.0125	0.0186	0	0	3344	3378	142	1	18.3099	149	1	14.7651	260	1	24.6154	398	1	19.8492	0.0140845	0.0352113	0.0352113	0.0985915	0	0.0268456	0.0469799	0.033557	0.033557	0.00671141	0	0.0269231	0.180769	0.0384615	0.0326633	0.0678392	0	0.0301508	0.00502513	0.0628141	0	0	28.9474	0	0	0.0769231	0.210235	0
YDL051W	LHP1		DMA641	1.0345	0.0586	0	0	2663	2589	43	1	27.907	46	1	15.2174	103	1	27.1845	112	1	13.3929	0.0232558	0	0.0697674	0.186047	0	0.0434783	0.0652174	0.0217391	0.0217391	0	0.0873786	0.038835	0.106796	0.038835	0.0357143	0.0178571	0	0.0267857	0	0.0535714	0	0	28.9474	0	0	0.0769231	0.210235	0
YDL052C	SLC1		DMA640			0	0	4788	4676	50	1	14	49	1	10.2041	106	1	19.8113	186	1	18.2796	0	0.04	0	0.1	0	0.0204082	0.0612245	0.0204082	0	0	0.0377358	0.0377358	0.103774	0.0188679	0.0376344	0.0591398	0.016129	0.016129	0.0215054	0.0322581	0	0	28.9474	0	0	0.0769231	0.210235	0
YDL053C	PBP4		DMA638	0.9832	0.082	0	0	3376	3192	23	1	8.69565	24	1	29.1667	273	1	27.1062	147	1	12.2449	0	0	0.0434783	0.0434783	0	0.125	0.125	0	0.0416667	0	0.10989	0.03663	0.0989011	0.025641	0.0272109	0.0136054	0	0.0408163	0.00680272	0.0340136	0	0	28.9474	0	0	0.0769231	0.210235	0
YDL054C	MCH1		DMA637	0.8622	0.1932	1	0	3101	3186	1297	3	14.7242	1160	4	24.7821	1546	3	24.6161	1580	3	15.6517	0.00469484	0.0219092	0.0731681	0.0438185	0.00365154	0.0342391	0.14826	0.0426715	0.0123802	0.0102702	0.0686716	0.0705384	0.0709879	0.0359631	0.0177406	0.0293603	0.00976663	0.0484523	0.0130222	0.037664	0.000510856	0	26.183	0	0	0.050902	0.190719	0
YDL056W	MBP1		DMA659	1.0057	0.0623	0	0	969	981	140	2	32.1429	153	2	26.1438	591	3	22.8426	377	3	33.1565	0.0357143	0.0642857	0.0785714	0.142857	0	0.0196078	0.0915033	0.0392157	0.104575	0.00653595	0.0203046	0.116751	0.0473773	0.0439932	0.0557029	0.0901857	0	0.0265252	0.00795756	0.151194	0	0	28.9474	0	0	0.0769231	0.210235	0
YDL057W			DMA-SLOW49	0.9662	0.0457	0	0	4506	4498	97	1	12.3711	111	1	18.9189	367	3	26.703	307	1	9.12052	0	0	0.0927835	0.0206186	0.0103093	0.045045	0.0990991	0.027027	0.018018	0	0.0926431	0.0517711	0.0953678	0.027248	0.00651466	0	0.0130293	0.0260586	0	0.0423453	0.00325733	0	28.9474	0	0	0.0769231	0.210235	0
YDL058W	USO1	uso1-1	TSA441	0.7288	0.1401	1	0	15	15	1250	4	89.8839	1417	3	84.7547	1483	5	43.1206	2188	5	78.074	0.162978	0.057582	0.10041	0.557582	0.0202869	0.0407246	0.426643	0.363679	0.00289645	0.0136039	0.307929	0.0489141	0.0417167	0.0326467	0.0210808	0.00927835	0.0288381	0.0660683	0.65046	0.00501505	0	1	29.6162	1	0	0.0501889	0.190184	0
YDL059C	RAD59		DMA658	1.015	0.0465	0	0	1946	1848	261	2	17.6245	289	2	26.6436	582	2	31.0997	366	2	16.3934	0.0268199	0.0268199	0.0536398	0.0689655	0	0.0657439	0.16609	0.0103806	0.0242215	0	0.0773196	0.0498282	0.151203	0.032646	0.0273224	0.0136612	0.0136612	0.0519126	0.00273224	0.0546448	0	0	28.9474	0	0	0.0769231	0.210235	0
YDL061C	RPS29B		DMA657	0.5607	0.2419	1	0	2095	1910	1647	2	17.122	594	1	21.0438	781	4	33.5891	1621	4	18.1648	0.00485732	0.0437158	0.0546448	0.0619308	0.00607165	0.013468	0.112795	0.0707071	0.00841751	0.00505051	0.113105	0.0385687	0.171257	0.0129604	0.0302424	0.0369538	0.0100671	0.0239527	0.00849185	0.0719402	0	0	23.4186	0	0	0.05	0.190042	0
YDL062W			DMA656	0.8365	0.0611	0	0	4431	4751	50	1	16	47	1	8.51064	137	2	27.0073	264	2	16.2879	0	0	0	0.14	0.02	0.0212766	0.0212766	0.0212766	0.0212766	0	0.080292	0.0364964	0.0875912	0.0656934	0.0151515	0.0416667	0	0.0378788	0.0151515	0.0530303	0	0	28.9474	0	0	0.0769231	0.210235	0
YDL063C	SYO1		DMA-SLOW72	0.8574	0.0738	0	0	4400	4541	121	1	20.6612	126	1	13.4921	451	3	27.7162	250	1	6.4	0.0578512	0.0495868	0.0165289	0.0661157	0.0165289	0.0634921	0.031746	0.015873	0.015873	0.00793651	0.0820399	0.101996	0.059867	0.0332594	0.008	0	0.016	0.024	0	0.016	0	0	28.9474	0	0	0.0769231	0.210235	0
YDL064W	UBC9	ubc9-2	TSA370	0.8572	0.0064	1	0	1187	1165	1570	3	36.8286	1974	3	32.5142	758	3	25.0117	2278	3	12.4412	0.0282798	0.0291564	0.0977785	0.204305	0.00876616	0.011088	0.0928482	0.182758	0.0329037	0.00554401	0.113217	0.0252363	0.0827477	0.0289161	0.0178973	0.00570692	0.00570692	0.0264084	0.0125786	0.0561139	0	1	29.6162	0	0	0.0501889	0.190184	0
YDL065C	PEX19		DMA655	0.8355	0.0761	0	0	2491	2569	157	3	27.3885	180	3	17.7778	646	3	23.3746	750	3	16.6667	0.0191083	0.044586	0.0254777	0.178344	0.00636943	0.0333333	0.0444444	0.0666667	0.0277778	0.00555556	0.0557276	0.0340557	0.103715	0.0402477	0.0226667	0.0293333	0.00266667	0.0533333	0.00266667	0.056	0	0	28.9474	0	0	0.0769231	0.210235	0
YDL066W	IDP1		DMA654	1.0212	0.0309	0	0	4503	4153	85	1	18.8235	85	1	14.1176	138	1	16.6667	177	1	17.5141	0.0352941	0.0235294	0.0235294	0.105882	0	0.0352941	0.0470588	0.0352941	0.0235294	0	0.057971	0	0.101449	0.00724638	0.0338983	0.0169492	0.0112994	0.0451977	0.0112994	0.0564972	0	0	28.9474	0	0	0.0769231	0.210235	0
YDL067C	COX9		DMA-SLOW71	0.8138	0.0839	0	0	4760	4797	138	1	13.7681	151	1	20.5298	158	2	21.519	155	1	7.09677	0	0	0.057971	0.0797101	0	0.0331126	0.0927152	0.0397351	0.0397351	0	0.0443038	0.0253165	0.101266	0.0443038	0	0	0.0129032	0.0129032	0	0.0451613	0	0	28.9474	0	0	0.0769231	0.210235	0
YDL068W			DMA-SLOW70	0.8485	0.0922	0	0	4088	4122	84	1	20.2381	95	1	18.9474	437	2	26.5446	198	1	5.55556	0.0357143	0	0.0714286	0.0833333	0.0119048	0.0736842	0.0631579	0.0315789	0.0210526	0	0.0114416	0.171625	0.0480549	0.0343249	0	0	0.010101	0.010101	0.010101	0.0252525	0	0	28.9474	0	0	0.0769231	0.210235	0
YDL069C	CBS1		DMA-SLOW69	0.8112	0.0941	0	0	4358	4101	61	1	21.3115	58	1	15.5172	226	2	26.5487	188	1	5.31915	0	0.0163934	0.0491803	0.147541	0	0	0.0344828	0.103448	0.0172414	0	0.0840708	0.0309735	0.132743	0.0176991	0.00531915	0	0.0106383	0.00531915	0	0.0319149	0	0	28.9474	0	0	0.0769231	0.210235	0
YDL070W	BDF2		DMA653	0.9952	0.073	0	0	4776	4880	117	2	6.83761	131	2	12.2137	232	2	25.8621	469	2	17.6972	0.017094	0.034188	0	0.017094	0	0.0534351	0.0381679	0.0152672	0.00763359	0.00763359	0.0905172	0.0517241	0.0646552	0.0517241	0.0319829	0.0490405	0.0191898	0.0533049	0.00852878	0.0149254	0	0	28.9474	0	0	0.0769231	0.210235	0
YDL071C			DMA652	0.9995	0.0174	0	0	3208	3146	245	1	14.2857	615	2	25.8537	358	3	23.1844	335	2	15.5224	0.00816327	0.0122449	0.044898	0.077551	0	0.0325203	0.178862	0.0113821	0.0341463	0.00162602	0.0782123	0.0530726	0.0642458	0.0363128	0.0358209	0.0268657	0.00597015	0.0597015	0	0.0268657	0	0	28.9474	0	0	0.0769231	0.210235	0
YDL073W	AHK1		DMA-SLOW68	1.0807	0.0429	0	0	4364	4277	504	1	23.6111	552	1	17.5725	360	3	22.2222	228	1	5.26316	0.0793651	0.0218254	0.0436508	0.0892857	0.00198413	0.0778986	0.0235507	0.0108696	0.0615942	0.00181159	0.0722222	0.0277778	0.0916667	0.0305556	0	0	0	0.0131579	0	0.0394737	0	0	28.9474	1	0	0.0769231	0.210235	0
YDL074C	BRE1		DMA651	0.6118	0.0955	1	0	415	409	148	2	24.0591	247	3	61.3814	391	4	34.5854	846	6	38.1426	0.0248656	0.0571237	0.0241935	0.130376	0.00403226	0.052012	0.10006	0.358318	0.0974174	0.00600601	0.150813	0.101601	0.0537261	0.039714	0.0358115	0.0090956	0.0034632	0.0509583	0.0423003	0.239074	0.000723066	0	26.183	0	0	0.050902	0.190719	0
YDL075W	RPL31A		DMA-SLOW51	0.1907	0.0415	1	0	418	422	427	2	14.5199	32	1	78.125	40	1	45	10	1	20	0.00234192	0.0234192	0.0327869	0.0749415	0.0117096	0.03125	0.21875	0.53125	0	0	0.025	0.225	0.15	0.05	0.1	0.1	0	0	0	0	0	0	23.4186	0	0	0.05	0.190042	0
YDL076C	RXT3		DMA650	0.9455	0.0565	0	0	3732	3961	38	1	13.1579	40	1	17.5	144	1	20.1389	345	1	23.4783	0	0.0263158	0.0263158	0.0789474	0	0.075	0.05	0.025	0	0.025	0.0138889	0.00694444	0.145833	0.0347222	0.0376812	0.00869565	0.00289855	0.0434783	0.0057971	0.136232	0	0	28.9474	0	0	0.0769231	0.210235	0
YDL077C	VAM6		DMA649	0.6723	0.1023	1	0	83	76	551	4	40.6939	398	4	25.398	393	6	83.0533	1205	6	89.4014	0.0306168	0.101712	0.0192532	0.253384	0.00197239	0.0429741	0.0084507	0.117294	0.0838519	0.00140845	0.67522	0.0656353	0.0632524	0.0264248	0.0104438	0.00601451	0.0227991	0.819663	0.00436867	0.0301562	0.000568828	1	26.183	0	0	0.050902	0.190719	0
YDL078C	MDH3		DMA684	0.9367	0.1362	0	0	1935	1856	106	2	22.6415	111	2	23.4234	454	2	30.1762	390	2	15.641	0.0188679	0.0566038	0.0566038	0.0943396	0	0.0540541	0.0630631	0.0540541	0.0630631	0	0.0286344	0.147577	0.0903084	0.0352423	0.0128205	0.0153846	0.0025641	0.0435897	0.00769231	0.074359	0	0	28.9474	0	0	0.0769231	0.210235	0
YDL079C	MRK1		DMA683	1.015	0.0458	0	0	4313	4284	48	1	10.4167	61	1	16.3934	554	2	27.7978	323	2	14.5511	0	0	0	0.104167	0	0.0655738	0.0655738	0.0163934	0.0163934	0	0.0685921	0.0361011	0.133574	0.0397112	0.0185759	0.0309598	0.00619195	0.0278638	0.0123839	0.0495356	0	0	28.9474	0	0	0.0769231	0.210235	0
YDL080C	THI3		DMA682	0.8982	0.0453	0	0	2112	2687	27	1	14.8148	221	2	24.4344	649	1	34.2065	283	1	16.2544	0.037037	0	0.037037	0.037037	0.037037	0.0226244	0.180995	0.0180995	0.0180995	0.00452489	0.0308166	0.155624	0.0893683	0.0662558	0.00353357	0.0459364	0	0.0742049	0.0106007	0.0282686	0	0	28.9474	0	0	0.0769231	0.210235	0
YDL081C	RPP1A		DMA681	0.592	0.0943	1	0	3238	3262	354	2	11.2994	220	3	17.5084	236	2	28.3898	806	4	21.3119	0.00564972	0.0338983	0.0141243	0.059322	0	0.013468	0.0723906	0.043771	0.0387205	0.00673401	0.152542	0.029661	0.0635593	0.0381356	0.00266667	0.0129286	0.00959524	0.0555714	0.002	0.130357	0	0	23.4186	0	0	0.05	0.190042	0
YDL082W	RPL13A		DMA680	0.7437	0.1724	1	0	2428	2405	389	3	20.8061	613	3	20.8516	652	3	35.0672	1598	3	9.14801	0.0319583	0.0828829	0.018018	0.0715979	0.0036036	0.0326026	0.0816751	0.0571388	0.0337268	0.00337268	0.136975	0.0839289	0.0957047	0.0340627	0.00261952	0.00862411	0.0158309	0.0319845	0.00480244	0.0271821	0.000436586	0	26.183	0	0	0.050902	0.190719	0
YDL083C	RPS16B		DMA679	0.5995	0.1935	0	0						297	2	12.4579	125	2	29.6	264	2	20.0758						0.026936	0.0707071	0.013468	0.013468	0	0.024	0.04	0.216	0.016	0.0454545	0.0378788	0.00378788	0.0189394	0.00378788	0.0909091	0
YDL084W	SUB2	sub2-1	TSA976	0.7056	0.1568	0	0	1400	1545	32	1	25	280	2	40.3571	181	1	18.232	267	1	17.603	0	0	0.03125	0.1875	0.03125	0.0107143	0.317857	0.0678571	0.00357143	0.00357143	0.0165746	0.110497	0.0165746	0.038674	0.0262172	0.00374532	0.0187266	0.071161	0.0149813	0.0374532	0.00374532	0	31.0285	0	0	0.0798756	0.212449	0
YDL085W	NDE2		DMA678	1.007	0.0493	1	0	4337	4231	563	2	16.1634	602	2	21.4286	1205	3	22.2856	1301	3	9.02972	0.0053286	0.0497336	0.0373002	0.0657194	0.0035524	0.0332226	0.0946844	0.0730897	0.0116279	0.00166113	0.110646	0.0326468	0.0531042	0.0264588	0.0138339	0.00943135	0.00465304	0.0320676	0.0133328	0.0169785	0	0	23.4186	0	0	0.05	0.190042	0
YDL086W			DMA677	1.0155	0.0411	1	0	4026	3899	1098	3	10.6889	806	3	19.1088	971	3	25.0449	1199	3	17.008	0.00494285	0.0302749	0.0302749	0.0389249	0.00247142	0.0179257	0.0793854	0.0568673	0.0326419	0.00426803	0.14897	0.0274511	0.0497499	0.024278	0.00897396	0.0210343	0.00745409	0.0563129	0.00493827	0.0713663	0	0	26.183	0	0	0.050902	0.190719	0
YDL087C	LUC7	luc7-1	TSA711	0.9729	0.0462	1	0	1130	1087	1746	4	18.6617	1643	3	36.5327	1533	4	28.0784	3221	4	25.1066	0.0179579	0.0214935	0.063759	0.0811967	0.00220978	0.0342582	0.122473	0.15643	0.0442143	0.00795145	0.186604	0.0494468	0.020178	0.0245551	0.0184217	0.132777	0.00527042	0.0477954	0.011731	0.0341673	0.000904159	0	29.6162	0	0	0.0501889	0.190184	0
YDL088C	ASM4		DMA676	0.9507	0.0982	0	0	1719	1585	307	2	14.658	360	2	33.8889	211	3	29.8578	276	2	16.6667	0.0130293	0.0162866	0.0325733	0.0846906	0	0.0111111	0.311111	0.0138889	0.00277778	0	0.137441	0.0758294	0.0616114	0.0236967	0.0181159	0.0289855	0.0108696	0.0434783	0.00362319	0.0615942	0	0	28.9474	0	0	0.0769231	0.210235	0
YDL089W	NUR1		DMA675	0.9975	0.0798	0	0	2332	2331	13	1	15.3846	14	1	21.4286	350	1	32.2857	135	1	17.7778	0	0	0.0769231	0.0769231	0	0.142857	0.0714286	0	0	0	0.0514286	0.197143	0.0314286	0.0428571	0.0444444	0.0296296	0.0222222	0.0666667	0	0.0148148	0	0	28.9474	0	0	0.0769231	0.210235	0
YDL090C	RAM1	ram1-119	TSA327			1	0						436	1	62.844				424	3	26.8868						0.0389908	0.0619266	0.490826	0.0183486	0.0183486					0.0259434	0.00471698	0.00235849	0.0896226	0.0141509	0.129717	0.00235849
YDL091C	UBX3		DMA696	0.9727	0.0369	0	0	2702	2737	268	2	14.5522	291	2	28.866	376	1	24.2021	558	2	15.7706	0.0223881	0.0335821	0.0410448	0.0410448	0.00746269	0.0274914	0.223368	0.0103093	0.024055	0.00343643	0.0212766	0.130319	0.0531915	0.037234	0.0179211	0.0286738	0.00716846	0.0501792	0.00358423	0.0501792	0	0	28.9474	0	0	0.0769231	0.210235	0
YDL093W	PMT5		DMA695	1.0197	0.0382	1	0	3177	3204	483	3	13.9125	1404	4	29.182	1100	3	23.7463	1430	3	12.225	0.013064	0.0456566	0.0492929	0.0251852	0.00592593	0.0257659	0.170374	0.0756281	0.00831801	0.0117341	0.100659	0.0435539	0.0657604	0.0274896	0.011701	0.0293017	0	0.038733	0.00554734	0.0369672	0	0	26.183	0	0	0.050902	0.190719	0
YDL094C			DMA694	0.954	0.0106	0	0			46	1	17.3913	41	1	21.9512				157	1	26.7516	0.0217391	0	0.0434783	0.0869565	0.0217391	0.121951	0.0487805	0.0243902	0.0243902	0					0.0509554	0.0636943	0.0127389	0.044586	0.0191083	0.0764331	0	0	28.9474	0	0	0.0769231	0.210235	0
YDL095W	PMT1		DMA693	1.0202	0.0154	0	0	1656	1496	95	1	18.9474	100	1	23	52	1	32.6923	327	1	21.7125	0.0631579	0.0210526	0.0315789	0.0736842	0	0.09	0.07	0.01	0.06	0	0.115385	0.0384615	0.153846	0.0192308	0.0275229	0.0428135	0.00611621	0.0764526	0.0183486	0.0458716	0	0	28.9474	0	0	0.0769231	0.210235	0
YDL096C	OPI6		DMA692	1.0055	0.0083	0	0	4429	4328	52	1	13.4615	58	1	8.62069	327	1	26.6055	183	1	19.1257	0.0576923	0	0	0.0769231	0	0.0172414	0.0344828	0	0.0344828	0	0.0183486	0.17737	0.0397554	0.030581	0.0218579	0.0491803	0	0.0655738	0.00546448	0.0491803	0	0	28.9474	0	0	0.0769231	0.210235	0
YDL097C	RPN6	rpn6-1	TSA1035	0.8608	0.0247	1	0	991	944	1800	4	41.8133	1340	3	28.1455	649	3	29.6745	1968	3	13.9996	0.0346118	0.037583	0.0779699	0.259904	0.00806452	0.0226581	0.0657929	0.169276	0.010322	0.013406	0.0184063	0.00718294	0.266667	0.00448934	0.0322637	0.0526653	0.00449289	0.01802	0.0202231	0.0123312	0	1	29.6162	0	0	0.0501889	0.190184	0
YDL097C	RPN6	rpn6-5001	TSA1146	0.543	0.2696	1	0	1091	1003	1524	3	41.6346	847	3	25.1351	245	3	25.5102	2330	3	17.3678	0.0161646	0.00768883	0.135179	0.249172	0.00814111	0.0339813	0.092296	0.107029	0.0113271	0.00671704	0.0612245	0.0102041	0.183673	0	0.0406966	0.0217037	0.00519347	0.055011	0.0125532	0.0363838	0.00213675	1	29.6162	0	0	0.0501889	0.190184	0
YDL098C	SNU23	snu23-5001	TSA1079	0.7135	0.1635	1	0	101	112	1566	3	37.8512	961	3	76.2059	692	5	61.3193	1142	4	55.4776	0.00216029	0.0445396	0.108954	0.20102	0.0218378	0.047619	0.0495967	0.154507	0.506072	0.00426439	0.285532	0.178368	0.0842717	0.065021	0.0184554	0.17088	0.0751538	0.119034	0.0195591	0.149606	0.00208914	1	29.6162	0	0	0.0501889	0.190184	0
YDL099W	BUG1		DMA691	1.0522	0.0874	0	0	1442	1350	40	1	22.5	38	1	13.1579	261	1	53.2567	176	1	11.3636	0	0.075	0.05	0.1	0	0.0789474	0.0263158	0	0.0263158	0	0.0153257	0.0268199	0.463602	0.0268199	0.0113636	0.0397727	0	0.0284091	0.0113636	0.0227273	0	0	28.9474	0	0	0.0769231	0.210235	0
YDL100C	GET3		DMA690	0.9887	0.0767	0	0	4852	4853	182	2	17.033	206	2	7.28155	166	2	27.1084	494	2	9.51417	0.0549451	0.021978	0.0384615	0.0549451	0	0.038835	0.0194175	0.00485437	0.00970874	0	0.114458	0.060241	0.060241	0.0361446	0.0202429	0.00809717	0.00404858	0.048583	0.00202429	0.0121457	0	0	28.9474	0	0	0.0769231	0.210235	0
YDL102W	POL3	cdc2-7	TSA17	0.3975	0.0464	1	0	323	321	1543	3	41.2151	656	4	65.5889	281	2	41.1271	1694	5	25.3682	0.018954	0.0167123	0.0995012	0.271604	0.00537996	0.024362	0.209796	0.399136	0.0108559	0.0117393	0.133094	0.188249	0.0593525	0.0305755	0.027786	0.00526325	0.00836403	0.0190957	0.00799749	0.185176	0	1	29.6162	0	0	0.0501889	0.190184	0
YDL102W	POL3	cdc2-1	TSA406	0.6227	0.0894	0	0	388	376	37	1	45.9459	38	1	42.1053	251	2	33.8645	257	2	40.4669	0	0	0.135135	0.324324	0	0	0.0526316	0.368421	0	0	0.0239044	0.0717131	0.211155	0.0318725	0.0350195	0.190661	0.0077821	0.0077821	0	0.163424	0	0	31.0285	0	0	0.0798756	0.212449	0
YDL102W	POL3	cdc2-2	TSA135	0.5326	0.2973	0	0	1970	2196	77	1	27.2727	94	1	27.6596	42	1	21.4286	166	1	15.0602	0.012987	0.025974	0.0909091	0.142857	0	0	0.0319149	0.234043	0.0106383	0	0.047619	0.0714286	0.0238095	0.0714286	0.0421687	0	0.0361446	0.0481928	0	0.0240964	0	0	31.0285	0	0	0.0798756	0.212449	0
YDL103C	QRI1	qri1-5001	TSA1093	0.2858	0.0899	1	0	50	51	1172	4	80.0819	925	3	65.458	383	4	61.6612	1544	4	54.6125	0.117386	0.0714853	0.0454029	0.540151	0.0263936	0.0342648	0.0933688	0.487159	0.0283877	0.0113994	0.413712	0.0759397	0.0925574	0.0344027	0.066973	0	0.0807679	0.16453	0.0863723	0.147132	0.000349895	1	29.6162	1	0	0.0501889	0.190184	0
YDL103C	QRI1	qri1-ts6	TSA860	0.5608	0.1469	1	0	248	242	1263	3	61.2759	947	3	53.9924	753	3	44.8436	2474	3	28.2327	0.0417676	0.0958098	0.0527307	0.414918	0.00753296	0.0412198	0.0846158	0.376794	0.029315	0.00797969	0.361385	0.0338442	0.0316548	0.0215517	0.0374586	0.0174913	0.0241154	0.0743272	0.0291749	0.0988044	0.000955345	1	29.6162	0	0	0.0501889	0.190184	0
YDL103C	QRI1	qri1-ts1	TSA859	0.639	0.1535	1	0	275	284	2053	3	49.0427	1614	3	46.0434	857	4	51.1935	2970	4	36.3034	0.0246528	0.0599016	0.110531	0.271512	0.02383	0.011882	0.165786	0.270035	0.0050923	0.00763845	0.328683	0.0684788	0.0814736	0.0332995	0.0416854	0.0100375	0.0613296	0.082191	0.020824	0.1453	0.00166667	1	29.6162	0	0	0.0501889	0.190184	0
YDL104C	QRI7		DMA689	0.8952	0.1128	1	0	1451	1349	1638	3	30.562	1017	4	31.6515	749	3	26.1335	1223	3	11.6884	0.0084016	0.0530289	0.121749	0.11908	0.00336064	0.0465759	0.150275	0.0880875	0.0235679	0.00800796	0.130706	0.0296554	0.0879926	0.012981	0.00624029	0.00958009	0.00380275	0.040928	0.00121877	0.0551139	0	1	26.183	0	0	0.050902	0.190719	0
YDL105W	NSE4	nse4-ts3	TSA992	0.4871	0.0909	1	0	384	379	1011	3	51.1147	1467	4	40.6859	84	2	54.0339	990	3	17.052	0.0132616	0.164472	0.0110193	0.318951	0.00344353	0.0488658	0.0707092	0.215368	0.0659058	0.00601052	0.210847	0.153898	0.141695	0.0338983	0.0115477	0.0174547	0.00622171	0.0602158	0.00474496	0.0703351	0	1	29.6162	0	0	0.0501889	0.190184	1
YDL105W	NSE4	nse4-ts2	TSA1013	0.6813	0.0139	1	0	456	431	463	3	52.3976	531	3	49.2599	238	3	27.0277	968	3	24.6387	0.0204886	0.0315209	0.121375	0.342711	0.00788022	0.0404129	0.151621	0.258545	0.0365664	0.00545331	0.154431	0.0195162	0.079764	0.0165664	0.0146853	0.0182595	0.0198912	0.0285159	0.0169386	0.148096	0	1	29.6162	0	0	0.0501889	0.190184	0
YDL105W	NSE4	nse4-ts4	TSA993	0.525	0.0755	1	0	549	566	698	2	40.5444	696	4	46.9212	147	2	31.2925	1009	6	22.7765	0.0114613	0.0587393	0.030086	0.297994	0.00716332	0.0686771	0.13105	0.219056	0.034931	0.015498	0.122449	0.047619	0.0952381	0.047619	0.0249147	0.020325	0.0147522	0.0469492	0.00601743	0.114806	0	1	28.2038	0	0	0.05	0.190042	0
YDL105W	NSE4	nse4-ts1	TSA991	0.5481	0.2778	0	0	1025	995	56	1	41.0714	52	1	25	205	1	23.4146	303	1	22.4422	0.0178571	0.0178571	0.0357143	0.339286	0	0	0.0384615	0.0961538	0.0961538	0.0192308	0.00487805	0.136585	0.0780488	0.0146341	0.0363036	0.0330033	0.00330033	0.029703	0.00660066	0.115512	0	0	31.0285	0	0	0.0798756	0.212449	0
YDL105W	NSE4	nse4-5001	TSA1226	0.7835	0.0157	1	0			1614	2	39.2813	1472	4	36.4975				1851	3	20.0413	0.023544	0.0216853	0.0848823	0.255886	0.00681537	0.0307809	0.162498	0.143698	0.0177149	0.010284					0.0212153	0.00816414	0.00584006	0.0382187	0.0286055	0.0983692	0	1	28.2038	0	0	0.05	0.190042	0
YDL106C	PHO2		DMA688	0.9965	0.0401	1	0	2068	1993	195	2	22.0513	579	4	22.4664	715	2	19.4406	859	5	26.2318	0.0153846	0.117949	0.0307692	0.0564103	0	0.048943	0.107579	0.0386574	0.0259832	0.00350111	0.027972	0.0405594	0.0951049	0.0307692	0.0274422	0.0377854	0.00958259	0.0462779	0.00943047	0.130253	0.00154639	0	23.4186	0	0	0.05	0.190042	0
YDL107W	MSS2		DMA-SLOW66	0.9456	0.082	1	0	2740	2657	2152	3	21.8404	1402	3	26.7111	1135	4	27.2999	1820	3	7.11603	0.03108	0.0295761	0.0596547	0.0947071	0.00338594	0.0513065	0.0843211	0.086954	0.0312391	0.0132901	0.118132	0.0538873	0.0803499	0.0206305	0.00484688	0.00396563	0.00434311	0.0180025	0.00725454	0.0327477	0	0	26.183	0	0	0.050902	0.190719	0
YDL108W	KIN28	kin28-ts	TSA109	0.6474	0.059	1	0	300	297	1052	3	61.5084	1476	3	57.8646	858	3	35.0751	1196	2	23.495	0.0391337	0.0205547	0.22381	0.320238	0.0113475	0.0159235	0.22627	0.293256	0.0388039	0.00439239	0.168182	0.102381	0.0473092	0.0328793	0.0100334	0	0.0041806	0.0133779	0.0192308	0.187291	0.00083612	1	29.6162	0	0	0.0501889	0.190184	0
YDL109C			DMA687	0.994	0.0238	1	0	2728	2730	1997	3	11.9271	1549	4	29.7002	1647	5	25.9779	2227	5	15.4581	0.0037037	0.0151515	0.0387205	0.0593385	0.0023569	0.0528905	0.108101	0.0967503	0.0308625	0.0083985	0.0977592	0.0359313	0.093138	0.0329506	0.0253448	0.0230434	0.00172752	0.0235997	0.0146693	0.0654759	0.000720288	0	26.183	0	0	0.050902	0.190719	0
YDL110C	TMA17		DMA686	0.969	0.0315	1	0	3574	4032	978	3	10.5446	1084	3	32.4457	1436	3	21.1578	1908	3	11.4262	0.000693722	0.00693722	0.0534166	0.0416233	0.00277489	0.038352	0.127938	0.0824742	0.0289799	0.0467133	0.0882185	0.0435155	0.0494781	0.0303659	0.0167251	0.00774643	0.00349593	0.0301308	0.0183105	0.0378532	0	0	26.183	0	0	0.050902	0.190719	0
YDL111C	RRP42	rrp42-5001	TSA1091	0.7605	0.059	0	0	1755	1581	48	1	20.8333	59	1	15.2542	43	1	39.5349	292	1	18.8356	0	0.0625	0.0416667	0.104167	0	0.0508475	0	0.0508475	0.0338983	0.0169492	0.186047	0.0232558	0.186047	0	0.0273973	0.0273973	0.010274	0.0479452	0.00342466	0.0719178	0	0	31.0285	0	0	0.0798756	0.212449	0
YDL112W	TRM3		DMA708	0.9712	0.0553	0	0	2470	2402	241	2	12.0332	276	2	31.5217	351	2	27.3504	227	2	14.5374	0.0124481	0.0165975	0.0373444	0.0539419	0	0.0144928	0.278986	0.0108696	0.0108696	0	0.022792	0.168091	0.045584	0.037037	0.0220264	0.0396476	0.00440529	0.0396476	0.00440529	0.0352423	0	0	28.9474	0	0	0.0769231	0.210235	0
YDL113C	ATG20		DMA707	0.9995	0.0293	0	0	4547	4809	285	2	13.3333	334	2	14.0719	186	2	21.5054	651	2	17.6651	0.0245614	0.0350877	0.0140351	0.0491228	0.0105263	0.0449102	0.0359281	0	0.0508982	0.00898204	0.0806452	0.0537634	0.016129	0.0645161	0.0230415	0.0399386	0.0015361	0.0737327	0.0122888	0.0261137	0	0	28.9474	0	0	0.0769231	0.210235	0
YDL114W			DMA706	1.0035	0.0448	0	0	3309	3328	38	1	15.7895	38	1	18.4211	253	2	29.6443	265	2	13.9623	0.0263158	0.0263158	0.0263158	0.0789474	0	0.105263	0.0263158	0	0.0526316	0	0.0948617	0.0474308	0.110672	0.0434783	0.0264151	0.0188679	0.00377358	0.0188679	0	0.0716981	0	0	28.9474	0	0	0.0769231	0.210235	0
YDL116W	NUP84		DMA-SLOW65	0.7285	0.0643	1	0	576	539	466	3	41.9131	202	3	38.59	217	3	34.7687	419	3	23.9462	0.0405787	0.0238074	0.0957349	0.255492	0.00351803	0.0171357	0.176792	0.143184	0.0428889	0.00589971	0.268829	0.023569	0.0485557	0.00673401	0.0166675	0.00483727	0.00483727	0.0353156	0.0118303	0.165974	0	1	26.183	0	0	0.050902	0.190719	0
YDL117W	CYK3		DMA705	0.8123	0.2107	1	0	1455	1370	801	3	28.3787	483	3	25.91	538	2	23.4201	1154	3	22.2799	0.050803	0.0677559	0.0597403	0.100293	0.00519481	0.0652485	0.0354767	0.103543	0.0489191	0.00591279	0.169145	0.0334572	0.0148699	0.0167286	0.0114306	0.00236407	0.00197433	0.0505019	0.025398	0.13113	0	1	26.183	0	0	0.050902	0.190719	0
YDL118W			DMA704	0.954	0.0146	0	0	2238	2760	153	2	18.9542	163	2	23.9264	92	1	28.2609	413	2	16.9492	0.0130719	0.0196078	0.0457516	0.111111	0	0.0245399	0.134969	0.00613497	0.0552147	0.0184049	0.152174	0.0543478	0	0.076087	0.0169492	0.0193705	0.00726392	0.0484262	0.00484262	0.0702179	0.00242131	0	28.9474	0	0	0.0769231	0.210235	0
YDL119C	HEM25		DMA703	0.9983	0.0366	0	0	1369	1303	23	1	21.7391	24	1	12.5	69	1	43.4783	54	1	24.0741	0.0434783	0	0	0.173913	0	0.0416667	0.0416667	0.0416667	0	0	0.057971	0.0144928	0.333333	0.0289855	0.037037	0.037037	0.0185185	0.0555556	0.0185185	0.0740741	0	0	28.9474	0	0	0.0769231	0.210235	0
YDL121C	EXP1		DMA702	1.0222	0.0424	0	1			54	1	31.4815	54	1	24.0741	197	1	18.7817				0	0	0.0740741	0.240741	0	0.0555556	0.0555556	0.0740741	0.0555556	0	0.0456853	0.0152284	0.0964467	0.0304569								0	28.9474	0	0	0.0769231	0.210235	0
YDL122W	UBP1		DMA701	1.0267	0.0552	1	0	3313	3229	517	2	16.441	759	2	22.6614	491	3	25.6424	486	3	13.0159	0.0135397	0.0618956	0.0290135	0.0580271	0.00193424	0.0421607	0.0790514	0.0724638	0.0250329	0.00790514	0.0785998	0.0415628	0.111471	0.0247899	0.00663781	0.0427128	0.00793651	0.0455988	0.0031746	0.0240981	0	0	23.4186	0	0	0.05	0.190042	0
YDL123W	SNA4		DMA700	1.0195	0.0302	0	0	2562	2901	35	1	11.4286	34	1	17.6471	432	2	40.2778	506	2	15.2174	0	0.0571429	0.0285714	0.0285714	0	0.0294118	0.0882353	0.0294118	0.0294118	0	0.0532407	0.155093	0.12037	0.0740741	0.0256917	0.0118577	0.00790514	0.0573123	0.00395257	0.0454545	0	0	28.9474	0	0	0.0769231	0.210235	0
YDL124W			DMA699	1.0128	0.0795	0	0	3629	3748	31	1	25.8065	31	1	6.45161	58	1	29.3103	228	1	13.5965	0.0322581	0.0322581	0.0967742	0.0967742	0	0	0.0645161	0	0	0	0.0862069	0.12069	0.0344828	0.0517241	0.0219298	0.0394737	0.00438596	0.0482456	0.00438596	0.0175439	0	0	28.9474	0	0	0.0769231	0.210235	0
YDL125C	HNT1		DMA698	1.0187	0.0644	0	0	4939	4935	274	2	11.3139	687	3	16.3028	74	1	17.5676	407	2	13.2678	0.0291971	0.0145985	0.0328467	0.0364964	0	0.0247453	0.104803	0.0101892	0.0189229	0.00436681	0.0135135	0.027027	0.108108	0.027027	0.027027	0.031941	0	0.034398	0.004914	0.034398	0	0	28.9474	0	0	0.0769231	0.210235	0
YDL126C	CDC48	cdc48-1	TSA826			1	0	245	240	999	3	27.2272	1111	3	59.1545	102	2	57.9969	624	3	44.7167	0.015015	0.048048	0.047047	0.147147	0.015015	0.243007	0.24449	0.05605	0.0410045	0.00699301	0.4375	0.0485248	0.074146	0.0197981	0.183992	0.00181159	0.00513834	0.0748024	0.0333333	0.14809	0	0	28.2038	0	0	0.05	0.190042	0
YDL126C	CDC48	cdc48-4601	TSA851	0.3411	0.0331	0	0	748	725	21	1	38.0952	311	2	49.8392	252	2	25.3968	429	2	11.8881	0	0.047619	0.0952381	0.238095	0	0.0418006	0.395498	0.0482315	0.00321543	0.0096463	0.0714286	0.0436508	0.107143	0.031746	0.00932401	0.039627	0.002331	0.04662	0.002331	0.018648	0	0	31.0285	0	0	0.0798756	0.212449	0
YDL126C	CDC48	cdc48-3	TSA208	0.7842	0.1193	0	0	2936	3125	69	1	20.2899	71	1	15.493	100	1	31	222	1	14.4144	0.0289855	0.0144928	0.0869565	0.0724638	0	0.028169	0.028169	0.084507	0.0140845	0	0.12	0.09	0.04	0.06	0.00900901	0	0.00900901	0.0765766	0.00900901	0.0405405	0	0	31.0285	0	0	0.0798756	0.212449	0
YDL126C	CDC48	cdc48-2	TSA209	0.6782	0.2007	0	0	4987	4955	68	1	5.88235	76	1	15.7895	98	1	17.3469	392	1	17.8571	0.0147059	0.0294118	0.0147059	0	0	0.0394737	0.0263158	0.0657895	0.0263158	0	0.0612245	0.0306122	0.0612245	0.0204082	0.0127551	0.0382653	0.00765306	0.0841837	0.00765306	0.0280612	0	0	31.0285	0	0	0.0798756	0.212449	0
YDL126C	CDC48	cdc48-9	TSA179	0.8182	0.0104	0	0			72	1	11.1111	90	1	16.6667				265	1	16.6038	0	0.0277778	0	0.0694444	0.0138889	0.0777778	0.0222222	0.0222222	0.0444444	0					0.0339623	0.0264151	0	0.0716981	0.00754717	0.0264151	0	0	31.0285	0	0	0.0798756	0.212449	0
YDL127W	PCL2		DMA720	1.0032	0.0564	0	0			138	2	23.1884	161	2	28.5714				498	2	16.4659	0.0289855	0.0217391	0.057971	0.123188	0	0.0621118	0.0931677	0.0372671	0.0807453	0.0124224					0.0160643	0.0381526	0.00401606	0.0441767	0.0160643	0.0441767	0.00200803	0	28.9474	0	0	0.0769231	0.210235	0
YDL128W	VCX1		DMA719	1.0065	0.0102	0	0	4475	4431	355	2	18.0282	413	2	12.1065	184	2	26.6304	365	2	10.6849	0.0309859	0.0225352	0.0394366	0.0816901	0.0056338	0.0460048	0.0217918	0.00726392	0.0411622	0.00484262	0.146739	0.076087	0.0163043	0.0271739	0.0191781	0.0273973	0	0.0410959	0.00273973	0.0164384	0	0	28.9474	0	0	0.0769231	0.210235	0
YDL129W			DMA718	0.9947	0.0668	0	0	1281	1252	72	1	23.6111	80	1	18.75	565	2	43.7168	479	2	18.1628	0.0416667	0.0138889	0.0694444	0.111111	0	0.025	0.0625	0.025	0.0625	0.0125	0.00707965	0.0353982	0.366372	0.0283186	0.0229645	0.045929	0.0104384	0.0438413	0.0125261	0.045929	0	0	28.9474	0	0	0.0769231	0.210235	0
YDL130W	RPP1B		DMA717	0.8475	0.0494	0	0	3489	3540	215	2	17.2093	252	2	10.3175	228	3	29.8246	153	1	18.9542	0.0604651	0.0465116	0.00465116	0.0604651	0	0.0357143	0.031746	0.00793651	0.0198413	0.00793651	0.171053	0.0657895	0.0219298	0.0394737	0.0261438	0.0588235	0	0.0915033	0.00653595	0.00653595	0	0	28.9474	0	0	0.0769231	0.210235	0
YDL130W-A	STF1		DMA716	1.048	0.0701	0	0	3379	2971	44	1	9.09091	46	1	21.7391	156	1	28.8462	491	1	17.5153	0	0	0	0.0909091	0	0.0652174	0.0217391	0.0434783	0.0869565	0	0.0769231	0.0128205	0.192308	0.00641026	0.0264766	0.0448065	0.00203666	0.0672098	0.00407332	0.0305499	0	0	28.9474	0	0	0.0769231	0.210235	0
YDL131W	LYS21		DMA715	0.9725	0.0142	0	0	4488	4394	267	2	14.6067	304	2	18.4211	341	2	19.3548	490	2	14.898	0.0374532	0.0299625	0.0299625	0.0486891	0	0.0625	0.0394737	0.0131579	0.0690789	0	0.0762463	0.0351906	0.0498534	0.0322581	0.0346939	0.0306122	0.00408163	0.0326531	0.0163265	0.0306122	0	0	28.9474	0	0	0.0769231	0.210235	0
YDL132W	CDC53	cdc53-1	TSA975			0	0	368	436	19	1	52.6316	62	2	33.871	84	2	55.9524	184	2	22.8261	0	0.157895	0	0.368421	0	0.0322581	0.112903	0.0645161	0.129032	0	0.25	0.142857	0.0119048	0.154762	0.0108696	0.00543478	0.0217391	0.0271739	0.00543478	0.157609	0	0	31.0285	0	0	0.0798756	0.212449	0
YDL132W	CDC53	cdc53-1	TSA974	0.3896	0.0586	1	0	932	866	437	2	34.3249	457	5	35.8868	594	4	26.6573	2195	6	19.1499	0.0457666	0.132723	0.0503432	0.107551	0.00686499	0.0547136	0.211649	0.0518427	0.0381781	0.00248447	0.145119	0.0656274	0.0509072	0.0049195	0.0193429	0.0298582	0.0213686	0.0388305	0.00274958	0.0785288	0.000820008	1	28.2038	0	0	0.05	0.190042	0
YDL133C-A	RPL41B		DMA714	0.9868	0.0341	1	0	1567	1637	624	3	30.2455	279	3	25.1529	1716	4	25.6525	2676	4	16.5584	0.0252117	0.0523619	0.0818555	0.131107	0.0119188	0.0445298	0.116731	0.0695689	0.0113103	0.00938967	0.0826957	0.0490935	0.0898707	0.034865	0.0229663	0.0451407	0.00251423	0.0306246	0.015993	0.0470883	0.00125712	1	26.183	0	0	0.050902	0.190719	0
YDL133C-A	RPL41B		DMA711			0	0	2800	2579	226	2	16.8142	270	2	23.7037	434	3	23.7327	709	2	18.1946	0.0221239	0.0221239	0.0265487	0.0973451	0	0.0259259	0.2	0.00740741	0.0037037	0	0.103687	0.0483871	0.0599078	0.0253456	0.0507757	0.0493653	0.00564175	0.0324401	0.00282087	0.0409027	0	0	28.9474	0	0	0.0769231	0.210235	0
YDL133W	SRF1		DMA713	0.9832	0.1335	0	0	3776	3601	21	1	14.2857	23	1	4.34783	176	1	24.4318	302	2	30.7947	0	0	0	0.142857	0	0.0434783	0	0	0	0	0.0454545	0.0170455	0.153409	0.0284091	0.0298013	0.0231788	0.0231788	0.0993377	0.0198675	0.112583	0	0	28.9474	0	0	0.0769231	0.210235	0
YDL134C	PPH21		DMA712	0.997	0.0437	0	0	4571	4409	33	1	15.1515	31	1	6.45161	176	2	27.2727	196	1	17.3469	0.030303	0	0.030303	0.0909091	0	0.0322581	0	0	0.0322581	0	0.0568182	0.0340909	0.159091	0.0227273	0.0204082	0.0357143	0	0.0306122	0.00510204	0.0816327	0	0	28.9474	0	0	0.0769231	0.210235	0
YDL135C	RDI1		DMA710	1.0268	0.0304	0	0	1882	1970	207	1	27.0531	400	2	22.25	87	1	26.4368	420	2	16.9048	0.0241546	0.057971	0.0338164	0.149758	0.00483092	0.0125	0.11	0.0425	0.05	0.0075	0.0574713	0.0344828	0.126437	0.045977	0.0333333	0.0261905	0.0047619	0.0428571	0.0119048	0.05	0	0	28.9474	0	0	0.0769231	0.210235	0
YDL136W	RPL35B		DMA732	0.784	0.1167	1	0	2543	2325	884	2	25.4525	478	3	20.1587	1064	3	27.2315	2410	4	11.9074	0.0135747	0.186652	0.0339367	0.0169683	0.00339367	0.043574	0.103763	0.027701	0.0254736	0.00107527	0.15634	0.0580532	0.0410862	0.0168357	0.00455951	0.0269321	0.00174953	0.0423601	0.00296884	0.0405044	0	1	23.4186	0	0	0.05	0.190042	1
YDL137W	ARF2		DMA731	0.9888	0.0208	0	0	2717	2645	186	2	17.7419	205	2	16.0976	179	2	33.5196	625	2	15.84	0.0215054	0.0430108	0.0376344	0.0645161	0.0107527	0.0585366	0.097561	0	0.00487805	0	0.100559	0.0614525	0.145251	0.027933	0.0176	0.0432	0.0048	0.04	0.0048	0.048	0	0	28.9474	0	0	0.0769231	0.210235	0
YDL138W	RGT2		DMA730	1.0103	0.0339	0	0	3733	3550	45	1	20	48	1	20.8333	144	1	17.3611	255	1	16.0784	0.0444444	0	0.0666667	0.0888889	0	0.0625	0.0625	0	0.0625	0.0208333	0.0416667	0.0486111	0.0763889	0.00694444	0.0196078	0.0431373	0.00784314	0.0431373	0.00392157	0.0431373	0	0	28.9474	0	0	0.0769231	0.210235	0
YDL140C	RPO21	rpo21-1	TSA804	0.4007	0.0716	1	0	82	120	379	3	75.1564	223	4	68.8019	29	1	75.8621	555	4	19.3735	0.118111	0.282693	0.148645	0.186029	0.0160858	0.106861	0.240134	0.243625	0.0666363	0.030763	0.448276	0.0689655	0.103448	0.137931	0.0311367	0.0145248	0.00921241	0.0212497	0.00248756	0.113711	0.00141243	1	29.6162	1	0	0.0501889	0.190184	1
YDL142C	CRD1		DMA729	0.86	0.1701	0	0	3202	2842	24	1	20.8333	24	1	20.8333	174	1	19.5402	215	1	17.6744	0	0.0416667	0.0416667	0.125	0	0.0833333	0.0416667	0.0416667	0.0416667	0	0.0574713	0.045977	0.0804598	0.0114943	0.0139535	0.0511628	0.00465116	0.055814	0.00930233	0.0418605	0	0	28.9474	0	0	0.0769231	0.210235	0
YDL143W	CCT4	cct4-1	TSA729	0.4825	0.0745	1	0	315	322	443	2	55.3047	692	3	55.2583	54	1	29.6296	578	3	35.0604	0.0316027	0.00902935	0.164786	0.3386	0.00902935	0.0878199	0.136663	0.134864	0.18914	0.00409626	0	0.166667	0.0740741	0.0555556	0.0132014	0.0575937	0.0167634	0.0598662	0.00644745	0.196732	0	1	28.2038	0	0	0.05	0.190042	0
YDL144C			DMA728	0.9983	0.0337	0	0									245	1	20	311	1	19.2926											0.0816327	0.0326531	0.0571429	0.0285714	0.022508	0.0418006	0.00321543	0.0610932	0.0160772	0.0482315	0
YDL145C	COP1	cop1-1	TSA704	0.77	0.072	1	0	192	194	1793	3	81.2503	1679	4	52.76	568	3	41.7254	2451	7	27.7557	0.16597	0.136513	0.0931609	0.404786	0.0120732	0.109954	0.102504	0.181568	0.118505	0.0150705	0.18838	0.0827465	0.0985915	0.0475352	0.0450387	0.00888691	0.00872422	0.0615343	0.069807	0.0824546	0.00111086	1	29.6162	1	0	0.0501889	0.190184	1
YDL146W	LDB17		DMA727	0.9302	0.1326	0	0	2929	2680	56	1	23.2143	67	1	16.4179	120	1	20.8333	183	1	20.765	0.0892857	0.0178571	0.0178571	0.107143	0	0.0597015	0.0298507	0.0298507	0.0447761	0	0.05	0.05	0.0916667	0.0166667	0.0273224	0.0491803	0.0163934	0.0382514	0.010929	0.0601093	0.00546448	0	28.9474	0	0	0.0769231	0.210235	0
YDL147W	RPN5	rpn5-1	TSA1036	0.7937	0.0419	1	0	736	730	861	3	33.8079	1268	3	46.2552	737	5	24.038	1348	5	21.8253	0.0288306	0.0218405	0.0690578	0.20524	0.0131098	0.0149317	0.258848	0.163087	0.0147243	0.0109601	0.0474623	0.0227901	0.143555	0.0265721	0.0457867	0.0463092	0.00799213	0.0277112	0.0212885	0.0691651	0	1	29.6162	0	0	0.0501889	0.190184	0
YDL147W	RPN5	rpn5-5001	TSA1080	0.5152	0.3201	1	0	981	918	1448	2	29.2818	853	3	26.1331	174	4	35.9266	667	4	22.6935	0.0117403	0.00759669	0.0497238	0.219613	0.00414365	0.0310185	0.0735445	0.148008	0.0043802	0.0043802	0.0230769	0.0192308	0.30542	0.0115385	0.0351043	0.0378184	0.0378346	0.0360117	0.00359712	0.0765685	0	1	28.2038	0	0	0.05	0.190042	0
YDL148C	NOP14	nop14-5001	TSA1234	0.4171	0.0347	1	0			1075	2	20.9302	1115	3	30.5211				1499	3	17.5584	0.00744186	0.152558	0.0269767	0.0195349	0.0027907	0.029509	0.0879738	0.125801	0.0544296	0.00749766					0.0517093	0.0225735	0.0121733	0.0352109	0.00148148	0.0524352	0	0	28.2038	0	0	0.05	0.190042	1
YDL149W	ATG9		DMA726	0.9315	0.0509	0	0	3712	4064	288	2	11.8056	325	2	15.0769	162	1	32.0988	285	2	15.4386	0.00347222	0.0138889	0.0486111	0.0520833	0	0.0153846	0.0923077	0.0215385	0.0184615	0.00307692	0.160494	0.0802469	0.0123457	0.0679012	0.0315789	0.0315789	0.00350877	0.045614	0.00701754	0.0350877	0	0	28.9474	0	0	0.0769231	0.210235	0
YDL151C	BUD30		DMA-SLOW64	0.2737	0.0782	1	0	429	439	277	3	39.6552	230	3	33.9947	241	3	58.2979	344	2	24.4186	0.0284962	0.106322	0.0740741	0.151501	0.036159	0.0277778	0.160935	0.12963	0.0185185	0.00308642	0.467214	0.0703346	0.0131596	0.0322716	0.0290698	0.0203488	0.00290698	0.0697674	0.00581395	0.116279	0	1	26.183	0	0	0.050902	0.190719	0
YDL154W	MSH5		DMA725	1.028	0.0039	0	0	1930	1893	35	1	20	37	1	5.40541	137	1	51.0949	309	1	15.534	0.0857143	0.0285714	0	0.0857143	0	0	0	0.027027	0.027027	0	0.0437956	0.0145985	0.408759	0.0437956	0.0453074	0.00647249	0.00647249	0.0647249	0.00647249	0.02589	0	0	28.9474	0	0	0.0769231	0.210235	0
YDL155W	CLB3		DMA724	1.0028	0.0514	0	0	1024	920	22	1	31.8182	24	1	29.1667	34	1	32.3529	145	1	18.6207	0.0454545	0.136364	0.0454545	0.0909091	0	0.125	0.0833333	0.0416667	0.0416667	0	0.176471	0.0588235	0.0882353	0	0.0758621	0.0206897	0	0.0206897	0.00689655	0.062069	0	0	28.9474	0	0	0.0769231	0.210235	0
YDL156W	CMR1		DMA723	1.0097	0.0988	0	0	1828	1807	46	1	26.087	50	1	16	200	1	29.5	356	1	21.9101	0	0.0869565	0.0217391	0.152174	0	0.02	0.1	0.04	0	0	0.075	0.015	0.16	0.045	0.0589888	0.00842697	0.00842697	0.0421348	0.0196629	0.0814607	0	0	28.9474	0	0	0.0769231	0.210235	0
YDL157C			DMA722	0.944	0.0539	1	0	2224	2208	1515	2	21.1221	889	2	22.7222	679	2	22.3726	1301	3	21.9892	0.00924092	0.117492	0.0422442	0.0382838	0.0039604	0.0393701	0.0618673	0.0911136	0.0224972	0.0123735	0.0938026	0.0226539	0.0836394	0.0236305	0.0151589	0.0322521	0.00115741	0.0783153	0.0374604	0.0533107	0.00223714	0	23.4186	0	0	0.05	0.190042	0
YDL160C	DHH1		DMA743			0	0						363	1	28.0992				291	1	20.2749						0.0688705	0.126722	0.0165289	0.0495868	0.0192837					0.0412371	0.0206186	0	0.0412371	0.0103093	0.0859107	0.00343643
YDL161W	ENT1		DMA742	1.0107	0.0126	0	0	3981	3959	245	2	16.3265	290	2	13.7931	240	2	23.75	636	2	18.3962	0.0122449	0.0244898	0.0326531	0.0897959	0.00408163	0.0310345	0.0551724	0.0241379	0.0172414	0.0103448	0.075	0.0791667	0.0583333	0.025	0.0235849	0.0455975	0.00471698	0.0613208	0.0110063	0.0377358	0	0	28.9474	0	0	0.0769231	0.210235	0
YDL162C			DMA741	0.969	0.0159	0	0	1431	1339	71	2	25.3521	223	3	31.8386	83	2	26.506	465	2	16.7742	0.0422535	0.0140845	0.112676	0.0704225	0.0140845	0.0134529	0.251121	0.0179372	0.0358744	0	0.108434	0.120482	0.0240964	0.0120482	0.0236559	0.0150538	0.00860215	0.0430108	0.00215054	0.0752688	0	0	28.9474	0	0	0.0769231	0.210235	0
YDL164C	CDC9	cdc9-1	TSA33	0.9032	0.0197	0	0	811	878	169	1	42.0118	182	1	34.6154	169	1	28.9941	187	1	16.0428	0.0177515	0.0118343	0.207101	0.171598	0.0118343	0.0274725	0.208791	0.104396	0	0.00549451	0.0591716	0.0532544	0.118343	0.0591716	0.0481283	0.0106952	0.0160428	0.026738	0.026738	0.0320856	0	1	31.0285	0	0	0.0798756	0.212449	0
YDL165W	CDC36	cdc36-16	TSA314	0.7044	0.0505	0	0	1490	1760	56	1	10.7143	58	1	13.7931	38	1	47.3684	124	1	27.4194	0.0357143	0.0178571	0.0357143	0.0178571	0	0.0517241	0.0517241	0	0.0172414	0.0172414	0.0526316	0.0789474	0.263158	0.0789474	0.0967742	0.0725806	0.0403226	0.0322581	0	0.0322581	0	0	31.0285	0	0	0.0798756	0.212449	0
YDL167C	NRP1		DMA740	0.9165	0.1293	0	0	3520	3752	58	1	20.6897	56	1	14.2857	207	1	24.6377	371	1	16.442	0.0517241	0.0344828	0	0.12069	0	0.0714286	0	0.0178571	0.0357143	0.0178571	0.0724638	0.00966184	0.120773	0.0434783	0.0485175	0.0215633	0.0134771	0.0377358	0.00539084	0.0377358	0	0	28.9474	0	0	0.0769231	0.210235	0
YDL168W	SFA1		DMA739	0.9867	0.0349	1	0	1906	1820	1815	4	22.4898	1203	4	19.516	604	4	30.0336	1964	5	20.2663	0.0139967	0.0546193	0.045206	0.109554	0.00152253	0.0348392	0.0625765	0.0601044	0.0323222	0.00531736	0.150941	0.0763777	0.0454301	0.0275874	0.0334186	0.0553248	0.00437907	0.0398202	0.01063	0.0590903	0	0	26.183	0	0	0.050902	0.190719	0
YDL169C	UGX2		DMA738	1.0015	0.0491	0	0	4297	4187	65	1	21.5385	62	1	9.67742	192	1	23.9583	206	1	14.0777	0.0153846	0.0769231	0.0461538	0.0769231	0	0.016129	0.016129	0	0.0645161	0	0.0572917	0.0677083	0.0833333	0.03125	0.0145631	0.0339806	0.00970874	0.0436893	0.00970874	0.0291262	0	0	28.9474	0	0	0.0769231	0.210235	0
YDL170W	UGA3		DMA737	1.0147	0.0865	0	0	3358	3088	59	1	15.2542	60	1	20	151	1	21.8543	231	1	20.3463	0	0.0677966	0.0338983	0.0508475	0	0.0833333	0.0666667	0.0333333	0.0166667	0	0.0662252	0.0397351	0.0927152	0.0198675	0.038961	0.034632	0.00865801	0.0562771	0.004329	0.0606061	0	0	28.9474	0	0	0.0769231	0.210235	0
YDL171C	GLT1		DMA736	0.9777	0.0679	0	0	4907	4913	27	1	3.7037	28	1	10.7143	139	1	23.741	389	1	21.3368	0	0	0	0.037037	0	0.0357143	0.0357143	0.0357143	0	0	0.107914	0.028777	0.0647482	0.0359712	0.0437018	0.0616967	0	0.0694087	0.0102828	0.0282776	0	0	28.9474	0	0	0.0769231	0.210235	0
YDL172C			DMA735	0.9645	0.0076	0	0	2517	2661	91	2	17.5824	93	2	20.4301	127	2	30.7087	650	3	16.3077	0.021978	0.043956	0.010989	0.0879121	0.010989	0	0.16129	0.0107527	0.0322581	0	0.0314961	0.110236	0.11811	0.0472441	0.0338462	0.0307692	0.00769231	0.0276923	0.00769231	0.0553846	0	0	28.9474	0	0	0.0769231	0.210235	0
YDL173W	PAR32		DMA734	0.921	0.0092	0	0	1681	1810	21	1	14.2857	21	1	28.5714	537	1	32.7747	267	1	20.2247	0	0.047619	0	0.0952381	0	0.0952381	0.0952381	0.047619	0.047619	0	0.0335196	0.158287	0.0707635	0.0651769	0.0486891	0.0374532	0	0.0524345	0.0149813	0.0449438	0.00374532	0	28.9474	0	0	0.0769231	0.210235	0
YDL174C	DLD1		DMA756	0.9698	0.05	0	0	2462	2745	149	2	20.8054	147	2	14.966	621	2	34.9436	162	1	14.8148	0.0402685	0.0469799	0.0402685	0.0671141	0.0134228	0.0408163	0.0272109	0.0136054	0.0544218	0.0136054	0.0740741	0.181965	0.0499195	0.0434783	0.0185185	0.037037	0.0123457	0.037037	0.0123457	0.0308642	0	0	28.9474	0	0	0.0769231	0.210235	0
YDL175C	AIR2		DMA755	1.0065	0.0665	1	0	927	923	1145	2	24.7162	957	3	30.9667	1134	4	42.8479	973	3	17.6226	0.0122271	0.0401747	0.10393	0.0786026	0.0122271	0.0304051	0.189794	0.061779	0.0212946	0.00639439	0.0449241	0.0187065	0.340465	0.0243833	0.0169527	0.0380005	0.00993672	0.047493	0.00365097	0.0594621	0.000730194	1	23.4186	0	0	0.05	0.190042	0
YDL176W			DMA754	1.0095	0.0279	1	1	646	629	547	3	45.534	1290	5	52.8335	1212	4	20.0495	1606	4	14.0702	0.165887	0.0806725	0.163478	0.0401642	0.00513809	0.0619385	0.0448211	0.0280374	0.389838	0.00369956	0.0726073	0.0387789	0.0651815	0.0239274	0.0163616	0.00967024	0.00328155	0.0379131	0.00955395	0.063025	0.000896057	1	26.183	1	0	0.050902	0.190719	0
YDL177C			DMA753	1.0502	0.0447	0	0	2629	2555	177	2	15.8192	217	2	23.9631	89	1	28.0899	590	2	16.1017	0.0169492	0.0225989	0.0677966	0.0508475	0	0.0322581	0.175115	0.0138249	0.0138249	0.00460829	0.11236	0.101124	0.0337079	0.0337079	0.0271186	0.0271186	0.00169492	0.059322	0.00508475	0.040678	0	0	28.9474	0	0	0.0769231	0.210235	0
YDL178W	DLD2		DMA752	1.0155	0.1134	0	0	5011	5011	16	1	18.75	18	1	0	169	1	23.0769	310	1	13.871	0.0625	0	0	0.125	0	0	0	0	0	0	0.0710059	0.0414201	0.0828402	0.035503	0.0290323	0.0193548	0	0.0580645	0.00645161	0.0258065	0	0	28.9474	0	0	0.0769231	0.210235	0
YDL179W	PCL9		DMA751	1.0103	0.0692	0	0	4349	4488	240	2	15	476	3	14.0756	150	2	24.6667	632	2	15.0316	0.0333333	0.0375	0.025	0.0541667	0	0.0231092	0.0588235	0.012605	0.0378151	0.00840336	0.1	0.0666667	0.0333333	0.0466667	0.0205696	0.0490506	0.00316456	0.0332278	0.0110759	0.0316456	0.00158228	0	28.9474	0	0	0.0769231	0.210235	0
YDL180W			DMA750	0.8208	0.1862	1	0	2993	2774	426	4	13.9449	683	4	19.0509	849	4	22.4839	839	4	25.1945	0.0203519	0.0533963	0.0411179	0.0228878	0.00169492	0.0237384	0.133841	0.0228986	0.00911183	0.000919118	0.0609948	0.0394593	0.105794	0.0185908	0.0251441	0.027527	0.0209424	0.0891857	0.0290708	0.0576718	0.00240299	0	26.183	0	0	0.050902	0.190719	0
YDL181W	INH1		DMA749	0.968	0.0386	0	0	4539	4447	240	2	12.9167	554	3	19.3141	109	1	16.5138	546	2	17.9487	0.00833333	0.0208333	0.0333333	0.0625	0.00416667	0.0306859	0.126354	0.0162455	0.0162455	0.00361011	0.0825688	0.0642202	0	0.0183486	0.032967	0.025641	0.00732601	0.0494505	0.010989	0.047619	0.00549451	0	28.9474	0	0	0.0769231	0.210235	0
YDL182W	LYS20		DMA748	0.9563	0.0206	0	0	1573	1567	97	2	27.8351	105	2	27.619	141	1	25.5319	187	2	16.5775	0	0.0412371	0.0309278	0.206186	0	0.0571429	0.0666667	0.0190476	0.12381	0.00952381	0	0.0425532	0.177305	0.035461	0.0374332	0.0213904	0.0427807	0.0106952	0.00534759	0.0481283	0	0	28.9474	0	0	0.0769231	0.210235	0
YDL183C			DMA747	0.9842	0.1262	0	0	2534	2390	21	1	19.0476	21	1	23.8095	267	1	27.7154	133	1	14.2857	0	0.0952381	0	0.0952381	0	0.047619	0.142857	0.047619	0	0	0.0411985	0.11236	0.093633	0.0299625	0.0225564	0.0075188	0.0075188	0.0300752	0.0150376	0.0601504	0	0	28.9474	0	0	0.0769231	0.210235	0
YDL184C	RPL41A		DMA746	0.95	0.0358	1	0	3076	3158	1164	2	14.6907	539	2	23.1911	1440	3	27.8208	1482	3	14.266	0.00945017	0.0292096	0.0472509	0.0575601	0.00343643	0.0482375	0.0816327	0.0667904	0.0278293	0.00742115	0.0816891	0.0718146	0.0856842	0.0390202	0.0216031	0.034102	0.00460322	0.0269128	0.0176397	0.0377988	0	0	23.4186	0	0	0.05	0.190042	0
YDL185W	VMA1		DMA791			0	0	4205	4131	78	1	14.1026	84	1	16.6667	176	1	24.4318	254	1	14.9606	0.0512821	0.0128205	0	0.0641026	0.0128205	0.107143	0.047619	0	0.0119048	0	0.0397727	0.0738636	0.107955	0.0227273	0.0511811	0.011811	0.00393701	0.0275591	0	0.0551181	0	0	28.9474	0	0	0.0769231	0.210235	0
YDL186W			DMA790	1.0095	0.0516	0	0	3881	4340	43	1	13.9535	50	1	14	90	1	30	185	1	15.1351	0	0	0.0465116	0.0697674	0.0232558	0.08	0.04	0.02	0	0	0.0444444	0.1	0.1	0.0555556	0.0162162	0.027027	0.00540541	0.0432432	0.0108108	0.0432432	0.00540541	0	28.9474	0	0	0.0769231	0.210235	0
YDL187C			DMA789	1.0275	0.0128	0	0	4928	4940	50	1	12	55	1	9.09091	247	1	24.6964	245	1	13.0612	0.04	0	0.04	0.04	0	0	0.0727273	0	0.0181818	0	0.097166	0.048583	0.0647773	0.0364372	0.0122449	0.0163265	0.00408163	0.0408163	0.00816327	0.0489796	0	0	28.9474	0	0	0.0769231	0.210235	0
YDL188C	PPH22		DMA788	0.9805	0.1817	0	0	3584	3654	129	1	20.9302	135	1	17.037	272	1	22.4265	139	1	15.1079	0.0155039	0.0232558	0.0465116	0.108527	0.0155039	0.0444444	0.0962963	0.0222222	0.00740741	0	0.0735294	0.0514706	0.0661765	0.0330882	0.0215827	0.0215827	0	0.057554	0.0143885	0.0359712	0	0	28.9474	0	0	0.0769231	0.210235	0
YDL189W	RBS1		DMA787	1.0035	0.1654	0	0	4650	4707	104	1	14.4231	98	1	10.2041	151	1	25.8278	207	1	14.4928	0.00961538	0.00961538	0.0480769	0.0769231	0	0.0204082	0.0510204	0.0204082	0	0.0102041	0.0927152	0.0662252	0.0596026	0.0397351	0.0241546	0.057971	0	0.0338164	0	0.0289855	0	0	28.9474	0	0	0.0769231	0.210235	0
YDL190C	UFD2		DMA786	0.8588	0.0971	0	0	1028	1102	279	3	23.2975	286	3	24.4755	419	3	33.8902	381	3	30.1837	0.0358423	0.0286738	0.0430108	0.121864	0.00358423	0.0629371	0.0559441	0.027972	0.0874126	0.0104895	0.0620525	0.0954654	0.121718	0.0596659	0.0367454	0.154856	0.0209974	0.0656168	0.00524934	0.0183727	0	0	28.9474	0	0	0.0769231	0.210235	0
YDL191W	RPL35A		DMA785	0.8865	0.0186	0	0	2432	2373	38	1	23.6842	38	1	18.4211	134	1	24.6269	152	1	19.0789	0.0263158	0.0263158	0.0526316	0.131579	0	0.0789474	0	0.0789474	0.0263158	0	0.134328	0.0597015	0.0149254	0.0373134	0.0460526	0.0328947	0.00657895	0.0723684	0	0.0328947	0	0	28.9474	0	0	0.0769231	0.210235	0
YDL192W	ARF1		DMA784	0.5095	0.2883	0	0	356	375	90	3	55.5556	147	4	29.932	612	5	40.0327	582	6	41.9244	0.0333333	0.0333333	0.122222	0.355556	0.0111111	0.0544218	0.156463	0.0272109	0.0408163	0.0204082	0.130719	0.156863	0.0637255	0.0490196	0.0103093	0.00859107	0.00859107	0.161512	0.0103093	0.219931	0	1	28.9474	0	0	0.0769231	0.210235	0
YDL193W	NUS1	nus1-5001	TSA1223	0.999	0.0253	0	0	1241	1186	112	1	23.2143	118	1	17.7966	160	1	30	132	1	34.0909	0.0178571	0.0535714	0.0714286	0.0892857	0	0.0254237	0.0847458	0.0423729	0.0169492	0.00847458	0.1	0.01875	0.15625	0.025	0.00757576	0.0151515	0	0.0606061	0	0.257576	0	0	31.0285	0	0	0.0798756	0.212449	0
YDL194W	SNF3		DMA783	0.9953	0.1098	0	0	3274	3326	60	1	20	56	1	12.5	151	1	21.8543	122	1	23.7705	0.0166667	0.0333333	0.0833333	0.0666667	0	0.0357143	0.0535714	0.0357143	0	0	0.0264901	0.0860927	0.0596026	0.0463576	0.0491803	0.0655738	0.00819672	0.0737705	0.00819672	0.0327869	0	0	28.9474	0	0	0.0769231	0.210235	0
YDL195W	SEC31	sec31-1	TSA852	0.9743	0.049	1	0	28	34	1033	3	91.6329	1511	4	75.6803	1303	5	47.0301	3087	5	62.4312	0.152509	0.092994	0.064751	0.549334	0.0567415	0.0747193	0.244851	0.424099	0.003125	0.0100091	0.34192	0.0582581	0.044121	0.0260017	0.0172168	0.00383131	0.0184157	0.0837347	0.468331	0.0297828	0.003	1	29.6162	1	0	0.0501889	0.190184	0
YDL197C	ASF2		DMA782	1.0465	0.025	0	0	3302	3350	48	1	22.9167	55	1	12.7273	168	1	26.7857	253	1	15.415	0	0.0416667	0.0833333	0.104167	0	0	0.109091	0	0.0181818	0	0.0416667	0.130952	0.0535714	0.0416667	0.0316206	0.0237154	0.0158103	0.0355731	0.00395257	0.0395257	0.00395257	0	28.9474	0	0	0.0769231	0.210235	0
YDL199C			DMA781	1.0092	0.0624	0	0	3351	3281	25	1	8	24	1	16.6667	68	1	33.8235	142	1	19.0141	0	0	0.04	0.04	0	0.0416667	0.125	0	0	0	0.117647	0.0294118	0.161765	0.0294118	0.0140845	0.0352113	0.00704225	0.0704225	0.00704225	0.0492958	0.00704225	0	28.9474	0	0	0.0769231	0.210235	0
YDL200C	MGT1		DMA803	0.98	0.0735	0	0	2948	2938	76	1	17.1053	91	1	18.6813	122	1	22.9508	175	1	22.2857	0	0.0263158	0.0526316	0.0921053	0	0.021978	0.0989011	0.021978	0.043956	0	0.0327869	0.0655738	0.0901639	0.0409836	0.0228571	0.04	0.00571429	0.04	0.00571429	0.108571	0	0	28.9474	0	0	0.0769231	0.210235	0
YDL201W	TRM8		DMA802	0.987	0.0309	1	0	3925	3907	971	3	14.2046	704	3	20.4659	1415	3	24.236	1861	3	13.7884	0.00578453	0.0231381	0.0522231	0.0572845	0.00361533	0.0277947	0.101817	0.0552995	0.0176989	0.00204813	0.102565	0.0592943	0.0460447	0.0344564	0.0171231	0.0106631	0.000415887	0.0483863	0.0162639	0.0450318	0	0	26.183	0	0	0.050902	0.190719	0
YDL203C	ACK1		DMA801	0.9842	0.0585	0	0	5006	4948	76	1	10.5263	73	1	6.84932	120	1	18.3333	169	1	20.1183	0	0	0.0131579	0.0921053	0	0.0136986	0.0410959	0	0.0136986	0	0.05	0.0583333	0.0666667	0.00833333	0.0177515	0.0414201	0.00591716	0.0710059	0	0.0650888	0	0	28.9474	0	0	0.0769231	0.210235	0
YDL204W	RTN2		DMA800	1.0035	0.0427	1	0	3767	3527	1155	3	18.1725	561	3	23.1797	950	3	20.3676	2418	3	12.233	0.0170514	0.0269603	0.0797998	0.0560999	0.00181324	0.0594707	0.0887011	0.0611979	0.0172194	0.00520833	0.108548	0.0338404	0.0452216	0.0160659	0.0227651	0.012615	0.0043075	0.0301476	0.021631	0.0308635	0	0	26.183	0	0	0.050902	0.190719	0
YDL206W			DMA799	1.031	0.0331	1	0	3113	2997	1106	3	22.2991	1091	4	24.7229	1724	3	23.3517	1276	3	9.28319	0.0498674	0.0417021	0.066753	0.0628184	0.00185014	0.0377467	0.146268	0.0495223	0.0116874	0.00200456	0.0810878	0.0616518	0.0608508	0.0299271	0.0129756	0.0159108	0.00185185	0.0293525	0.00617284	0.0265684	0	0	26.183	0	0	0.050902	0.190719	0
YDL207W	GLE1	gle1-4	TSA920	0.3819	0.0746	1	0	858	882	1840	3	39.3346	1095	3	37.0108	460	1	17.6087	1606	3	25.719	0.0110666	0.144311	0.0567773	0.157546	0.0236452	0.0572623	0.0371258	0.189348	0.0688112	0.0175609	0.0652174	0.0195652	0.073913	0.0173913	0.0140047	0.0719613	0.00620235	0.0900966	0.0101035	0.0648219	0	1	29.6162	0	0	0.0501889	0.190184	1
YDL207W	GLE1	gle1-2	TSA919	0.4676	0.2463	0	0			63	1	20.6349	67	1	8.95522				61	1	26.2295	0	0.015873	0.0793651	0.0952381	0.015873	0.0298507	0.0149254	0.0298507	0.0149254	0					0.0491803	0	0	0.0819672	0.0163934	0.114754	0	0	31.0285	0	0	0.0798756	0.212449	0
YDL208W	NHP2	nhp2-5001	TSA1176	0.7483	0.0401	0	0	2111	1913	44	1	18.1818	51	1	19.6078	90	1	30	333	1	21.9219	0	0.0454545	0.0227273	0.113636	0	0.0588235	0.0588235	0.0196078	0.0588235	0	0.1	0.1	0.0777778	0.0222222	0.0510511	0.0570571	0.021021	0.0630631	0.00600601	0.021021	0	0	31.0285	0	0	0.0798756	0.212449	0
YDL209C	CWC2	cwc2-1	TSA1052	0.8728	0.0083	1	0	1137	1128	3230	4	24.3103	2058	3	44.5368	912	2	32.1555	2853	2	7.25552	0.014704	0.0101023	0.103959	0.111707	0.00263074	0.0503405	0.0843339	0.21084	0.083891	0.0159633	0.162343	0.0668493	0.0667561	0.0256066	0.00595864	0.0129688	0.000701016	0.0217315	0.00806169	0.0231335	0	0	29.6162	0	0	0.0501889	0.190184	0
YDL210W	UGA4		DMA798	1.001	0.1141	0	0	4394	4215	64	1	14.0625	75	1	14.6667	162	1	24.0741	180	1	15.5556	0.046875	0	0.03125	0.0625	0	0.04	0.08	0.0133333	0.0133333	0	0.0864198	0.0555556	0.0740741	0.0246914	0.0333333	0.0222222	0.00555556	0.0722222	0.00555556	0.0166667	0	0	28.9474	0	0	0.0769231	0.210235	0
YDL211C			DMA797	0.9845	0.1584	0	0	4442	4559	71	1	9.85915	74	1	20.2703	184	1	25	222	1	12.6126	0	0.0140845	0	0.084507	0	0.027027	0.0810811	0.0540541	0.0405405	0	0.0434783	0.076087	0.076087	0.0543478	0.0135135	0.0135135	0.00900901	0.0540541	0.0135135	0.0225225	0	0	28.9474	0	0	0.0769231	0.210235	0
YDL213C	NOP6		DMA796	0.9427	0.0862	0	0	3071	3123	203	3	17.734	215	3	14.4186	442	3	33.2579	671	3	14.6051	0.0197044	0.0344828	0.0541872	0.0640394	0.00492611	0.0418605	0.0651163	0.0232558	0.0139535	0	0.0904977	0.0316742	0.167421	0.0429864	0.0163934	0.0193741	0.00745156	0.0417288	0.00745156	0.0536513	0	0	28.9474	0	0	0.0769231	0.210235	0
YDL214C	PRR2		DMA795	1	0.0501	0	0	3919	3874	62	1	22.5806	65	1	12.3077	138	1	22.4638	130	1	15.3846	0.0322581	0.0322581	0.0483871	0.0967742	0.016129	0	0.0923077	0.0307692	0	0	0.0797101	0.0652174	0.057971	0.0217391	0.0230769	0.0230769	0.00769231	0.0461538	0	0.0538462	0	0	28.9474	0	0	0.0769231	0.210235	0
YDL215C	GDH2		DMA794	0.9963	0.0193	1	0	335	334	275	3	44.7446	113	4	51.7778	171	3	33.5175	312	3	41.157	0.0281856	0.0536308	0.125465	0.229986	0.0101781	0.015873	0.206667	0.175556	0.0938095	0.025873	0.258819	0.00865801	0.0503822	0.017316	0.00441501	0.226633	0.0375413	0.0485788	0.00220751	0.0921942	0	1	26.183	0	0	0.050902	0.190719	0
YDL216C	RRI1		DMA793	0.9942	0.0383	0	0	3394	3016	31	1	16.129	32	1	18.75	100	1	21	118	1	21.1864	0	0.0322581	0.0645161	0.0645161	0	0.03125	0.15625	0	0	0	0.07	0.05	0.08	0.01	0.0508475	0.0169492	0	0.0338983	0.0169492	0.0932203	0	0	28.9474	0	0	0.0769231	0.210235	0
YDL217C	TIM22	tim22-19	TSA714	0.8659	0.0167	0	0			79	1	17.7215	84	1	9.52381				201	1	20.398	0.0379747	0.0379747	0.0126582	0.0886076	0	0.0357143	0	0.0238095	0.0357143	0					0.0298507	0.0298507	0.00995025	0.0597015	0	0.0746269	0	0	31.0285	0	0	0.0798756	0.212449	0
YDL218W			DMA815	1.0232	0.1075	0	1	2103	1933	55	1	9.09091	58	1	13.7931	97	1	52.5773	223	1	14.3498	0.0181818	0.0181818	0.0181818	0.0363636	0	0.0344828	0.0344828	0.0172414	0.0517241	0	0.0412371	0.0309278	0.43299	0.0206186	0.0224215	0.00896861	0	0.0358744	0.00896861	0.0627803	0.0044843	0	28.9474	0	0	0.0769231	0.210235	0
YDL219W	DTD1		DMA814	0.9895	0.041	0	0	5007	5013	52	1	7.69231	55	1	5.45455	106	1	24.5283	210	1	18.0952	0.0192308	0.0192308	0	0.0384615	0	0	0.0181818	0	0.0363636	0	0.0566038	0.0566038	0.0943396	0.0377358	0.0428571	0.0333333	0	0.0666667	0.0047619	0.0333333	0	0	28.9474	0	0	0.0769231	0.210235	0
YDL220C	CDC13	cdc13-1	TSA881	0.5439	0.247	0	0			29	1	24.1379	28	1	32.1429				330	1	17.2727	0.0344828	0.0344828	0.0689655	0.103448	0	0.0357143	0.25	0	0.0357143	0					0.0272727	0.00606061	0.0030303	0.0212121	0.00606061	0.109091	0	0	31.0285	0	0	0.0798756	0.212449	0
YDL222C	FMP45		DMA813	1.0088	0.0427	0	0	4001	3861	246	2	13.4146	263	2	13.308	187	2	27.2727	304	2	18.0921	0.0284553	0.0162602	0.0325203	0.0528455	0.00406504	0.0380228	0.0646388	0.0114068	0.0190114	0	0.112299	0.0748663	0.0588235	0.026738	0.0559211	0.0296053	0.00328947	0.0230263	0.0263158	0.0427632	0	0	28.9474	0	0	0.0769231	0.210235	0
YDL223C	HBT1		DMA812	1.023	0.0258	0	0	4151	3643	37	1	21.6216	41	1	9.7561	49	1	20.4082	116	1	18.9655	0.0540541	0.027027	0.027027	0.108108	0	0.0487805	0.0487805	0	0	0	0.142857	0	0.0612245	0	0.0258621	0.0517241	0	0.0689655	0	0.0431034	0	0	28.9474	0	0	0.0769231	0.210235	0
YDL224C	WHI4		DMA811	0.9888	0.0321	0	0	3977	4494	88	1	14.7727	99	1	10.101	73	1	34.2466	76	1	13.1579	0	0.0227273	0.0113636	0.113636	0	0.010101	0.0505051	0.010101	0.020202	0.010101	0.0684932	0.123288	0.0684932	0.0821918	0.0263158	0.0526316	0	0.0131579	0	0.0394737	0	0	28.9474	0	0	0.0769231	0.210235	0
YDL226C	GCS1		DMA810	0.934	0.0455	0	0	3811	3699	43	1	13.9535	50	1	18	63	1	25.3968	111	1	16.2162	0.0232558	0	0.0232558	0.0930233	0	0.06	0.02	0.1	0	0	0.126984	0.047619	0.047619	0.031746	0.018018	0.00900901	0.00900901	0.027027	0.00900901	0.0900901	0	0	28.9474	0	0	0.0769231	0.210235	0
YDL227C	HO		DMA809	1.0015	0.0037	0	0	2519	2311	46	1	23.913	48	1	8.33333	220	1	34.5455	181	1	18.232	0.0217391	0.0434783	0.0217391	0.152174	0	0	0.0208333	0.0625	0	0	0.0636364	0.0545455	0.204545	0.0227273	0.0607735	0.0331492	0	0.0331492	0.0165746	0.038674	0	0	28.9474	0	0	0.0769231	0.210235	0
YDL229W	SSB1		DMA808	0.961	0.0323	0	0	1772	1625	61	1	26.2295	53	1	11.3208	91	1	40.6593	131	1	16.0305	0.0491803	0.0491803	0.0983607	0.0655738	0	0.0377358	0.0377358	0.0188679	0.0188679	0	0.032967	0.021978	0.32967	0.021978	0.0152672	0.0534351	0	0.0458015	0.0152672	0.0305344	0	0	28.9474	0	0	0.0769231	0.210235	0
YDL230W	PTP1		DMA807	1.0237	0.083	0	0	4695	4708	52	1	7.69231	58	1	3.44828	151	1	30.4636	184	1	22.2826	0	0	0.0192308	0.0576923	0	0	0.0344828	0	0	0	0.0728477	0.0596026	0.13245	0.0397351	0.0326087	0.0380435	0.00543478	0.0706522	0.00543478	0.0706522	0	0	28.9474	0	0	0.0769231	0.210235	0
YDL231C	BRE4		DMA806	1.0103	0.0587	0	0	5048	5053	42	1	9.52381	46	1	4.34783	229	1	18.7773	241	1	17.0124	0	0	0	0.0952381	0	0	0.0217391	0	0.0217391	0	0.0218341	0.0524017	0.0611354	0.0524017	0.033195	0.0124481	0.00829876	0.0456432	0.0165975	0.0539419	0	0	28.9474	0	0	0.0769231	0.210235	0
YDL232W	OST4		DMA805	0.6545	0.0163	0	0												100	2	46															0.03	0.04	0.03	0.17	0.05	0.14	0
YDL233W	MFG1		DMA827	1.001	0.0658	1	0	1943	1949	384	3	19.8396	863	3	24.2316	1427	4	35.9286	2487	4	11.7835	0.0202693	0.0295803	0.0833691	0.0651769	0	0.0429725	0.0722457	0.105516	0.0127898	0.00879297	0.0653187	0.0574769	0.197974	0.0385158	0.0119618	0.0143237	0.000241896	0.0394188	0.0113311	0.0405574	0	0	26.183	0	0	0.050902	0.190719	0
YDL234C	GYP7		DMA826	0.9873	0.1146	0	0	4531	4600	49	1	12.2449	53	1	13.2075	148	1	22.973	179	1	18.4358	0.0816327	0	0.0204082	0.0204082	0	0.0377358	0.0377358	0	0.0377358	0.0188679	0.0540541	0.0810811	0.0608108	0.0337838	0.0391061	0.0167598	0.0223464	0.0614525	0.00558659	0.0391061	0	0	28.9474	0	0	0.0769231	0.210235	0
YDL236W	PHO13		DMA825	1.021	0.0339	0	0	3911	4036	56	1	12.5	60	1	18.3333	168	1	24.4048	239	1	17.5732	0.0535714	0	0.0178571	0.0535714	0	0.0666667	0.1	0	0	0.0166667	0.0833333	0.077381	0.047619	0.0357143	0.0209205	0.0125523	0.0041841	0.0460251	0.0083682	0.083682	0	0	28.9474	0	0	0.0769231	0.210235	0
YDL237W	AIM6		DMA824	1.042	0.0649	0	0	4704	4569	34	1	14.7059	35	1	8.57143	383	1	21.9321	167	1	18.5629	0.0882353	0	0.0588235	0	0	0	0.0285714	0	0.0571429	0	0.0600522	0.078329	0.0652742	0.0156658	0.0239521	0.0299401	0	0.0419162	0.011976	0.0778443	0	0	28.9474	0	0	0.0769231	0.210235	0
YDL238C	GUD1		DMA823	0.997	0.12	0	0	4381	4443	158	1	13.2911	147	1	13.6054	143	1	24.4755	269	1	17.1004	0.0443038	0.0189873	0.0253165	0.0443038	0	0.0272109	0.0544218	0.0204082	0.0340136	0	0.048951	0.0839161	0.0629371	0.048951	0.0446097	0.0185874	0.0111524	0.0408922	0.00743494	0.0483271	0	0	28.9474	0	0	0.0769231	0.210235	0
YDL239C	ADY3		DMA822	1.0177	0.0993	0	0	4807	4736	130	1	10	139	1	16.5468	173	1	20.2312	165	1	15.1515	0.00769231	0.0153846	0.0384615	0.0384615	0	0.0143885	0.0935252	0.0215827	0.028777	0.00719424	0.0462428	0.0289017	0.109827	0.017341	0.0363636	0.0242424	0	0.030303	0	0.0606061	0	0	28.9474	0	0	0.0769231	0.210235	0
YDL240W	LRG1		DMA821	1.0015	0.035	0	0	4140	4388	63	1	15.873	65	1	12.3077	55	1	29.0909	258	1	13.5659	0.047619	0.015873	0.047619	0.047619	0	0.0307692	0.0461538	0.0153846	0	0.0307692	0.109091	0.109091	0.0363636	0.0363636	0.0193798	0.0193798	0.00775194	0.0193798	0.00775194	0.0620155	0	0	28.9474	0	0	0.0769231	0.210235	0
YDL241W			DMA820	1.0108	0.0494	0	0	4468	4430	57	1	21.0526	69	1	13.0435	262	1	21.7557	163	1	11.6564	0	0.0701754	0.0175439	0.122807	0	0.0144928	0.0724638	0	0.0434783	0	0.0458015	0.0648855	0.0687023	0.0381679	0.0306748	0.00613497	0.0122699	0.0245399	0.0122699	0.0306748	0	0	28.9474	0	0	0.0769231	0.210235	0
YDL242W			DMA819	1.0215	0.0224	0	0	2576	2685	39	1	20.5128	43	1	23.2558	199	1	27.6382	176	1	13.0682	0.0512821	0.0512821	0.025641	0.0769231	0	0.0232558	0.162791	0.0232558	0.0232558	0	0.0653266	0.0653266	0.0904523	0.0552764	0.0397727	0.0113636	0.0170455	0.00568182	0.00568182	0.0511364	0	0	28.9474	0	0	0.0769231	0.210235	0
YDL243C	AAD4		DMA818	0.9807	0.0268	0	0						249	2	20.8835	436	2	27.9817	298	2	16.7785						0.0401606	0.104418	0.0240964	0.0321285	0.00803213	0.0458716	0.0298165	0.15367	0.0504587	0.0369128	0.0201342	0.0100671	0.0436242	0.0134228	0.0436242	0
YDR001C	NTH1		DMA817	0.953	0.0664	0	0	4175	4614	25	1	16	26	1	11.5385	104	1	27.8846	179	1	15.0838	0	0	0.04	0.12	0	0	0.0384615	0.0384615	0	0.0384615	0.105769	0.0673077	0.0576923	0.0480769	0.0223464	0.0335196	0	0.0391061	0	0.0502793	0.00558659	0	28.9474	0	0	0.0769231	0.210235	0
YDR002W	YRB1	yrb1-51	TSA582	0.6853	0.1504	0	0	718	826	72	1	52.7778	78	1	24.359	195	1	27.1795	101	1	22.7723	0.0277778	0.0138889	0.0972222	0.333333	0.0555556	0.025641	0.0512821	0.153846	0.0128205	0	0.025641	0.14359	0.0512821	0.0512821	0.029703	0	0	0.0693069	0.029703	0.0990099	0	1	31.0285	0	0	0.0798756	0.212449	0
YDR003W	RCR2		DMA839	1.029	0.0312	0	0	4825	4839	63	1	17.4603	63	1	9.52381	247	1	19.0283	316	1	15.5063	0.015873	0.0634921	0.047619	0.047619	0	0.047619	0	0.031746	0.015873	0	0.0688259	0.048583	0.0364372	0.0364372	0.0316456	0.0221519	0.00632911	0.0474684	0.00632911	0.0379747	0.00316456	0	28.9474	0	0	0.0769231	0.210235	0
YDR004W	RAD57		DMA838	0.8755	0.0777	0	0	1044	1030	200	4	24	356	5	30.0562	288	4	29.5139	710	5	27.7465	0.035	0.025	0.045	0.125	0.01	0.0617978	0.123596	0.0449438	0.0702247	0	0.0833333	0.0590278	0.118056	0.0347222	0.0338028	0.028169	0.0084507	0.0267606	0.00985915	0.170423	0	0	28.9474	0	0	0.0769231	0.210235	0
YDR005C	MAF1		DMA837	0.8795	0.0407	1	0	1813	1842	1006	2	17.3956	519	2	21.7726	933	3	43.1981	1790	3	11.3179	0.0159046	0.0397614	0.0626243	0.0487078	0.00695825	0.0308285	0.125241	0.0404624	0.017341	0.00385356	0.212986	0.083232	0.0976591	0.0381031	0.0232473	0.0231979	0.000403796	0.028472	0.00524934	0.0302106	0.00239808	0	23.4186	0	0	0.05	0.190042	0
YDR006C	SOK1		DMA836	0.9358	0.0487	0	0	1815	2268	45	1	17.7778	52	1	11.5385	206	1	31.5534	122	1	32.7869	0.0222222	0.0222222	0.0222222	0.0888889	0.0222222	0.0384615	0	0.0192308	0.0384615	0.0192308	0.0825243	0.0631068	0.106796	0.0631068	0.0163934	0.057377	0.00819672	0.122951	0.00819672	0.114754	0	0	28.9474	0	0	0.0769231	0.210235	0
YDR008C			DMA834			0	0	4591	4618	69	1	18.8406	77	1	11.6883	199	1	18.593	162	1	16.6667	0.0144928	0.0434783	0.057971	0.0724638	0	0.025974	0.0649351	0.012987	0.012987	0	0.0603015	0.0301508	0.0502513	0.0452261	0.0617284	0.0123457	0.00617284	0.0432099	0.00617284	0.037037	0	0	28.9474	0	0	0.0769231	0.210235	0
YDR009W	GAL3		DMA833	1.0222	0.0388	0	0	3660	3510	97	1	13.4021	102	1	14.7059	225	1	25.3333	163	1	21.4724	0.0309278	0.0206186	0.0412371	0.0412371	0	0.0196078	0.0882353	0.0196078	0.0196078	0	0.0488889	0.0577778	0.115556	0.0311111	0.0429448	0.0306748	0.0245399	0.0613497	0	0.0552147	0	0	28.9474	0	0	0.0769231	0.210235	0
YDR010C			DMA832	1.0435	0.0086	0	0	4253	4199	86	1	16.2791	95	1	17.8947	274	1	20.438	245	1	15.102	0.0348837	0	0.0465116	0.0813953	0	0.0210526	0.105263	0.0210526	0.0315789	0	0.0620438	0.0364964	0.0693431	0.0364964	0.0285714	0.0285714	0.0122449	0.0244898	0.00408163	0.0530612	0	0	28.9474	0	0	0.0769231	0.210235	0
YDR011W	SNQ2		DMA831	0.9972	0.0701	0	0	4664	4724	83	1	9.63855	90	1	10	217	1	25.3456	159	1	19.4969	0	0	0.060241	0.0361446	0	0.0111111	0.0555556	0.0111111	0.0111111	0.0111111	0.124424	0.0645161	0.0276498	0.0368664	0.0377358	0.0188679	0.0251572	0.0503145	0.0188679	0.0440252	0	0	28.9474	0	0	0.0769231	0.210235	0
YDR013W	PSF1	psf1-1	TSA583	0.6899	0.1029	1	0	261	259	1954	4	66.0278	1214	3	68.36	1289	3	23.301	1443	3	27.5137	0.0171646	0.00676456	0.104516	0.524633	0.0072	0.0129377	0.272974	0.375928	0.00529204	0.0164682	0.103723	0.00570341	0.101345	0.0222384	0.0228517	0.00345402	0.00498541	0.0282618	0.00357325	0.21201	0	1	29.6162	0	0	0.0501889	0.190184	0
YDR014W	RAD61		DMA830	0.9925	0.104	1	0	2436	2693	763	3	22.6116	540	3	23.0524	918	3	27.6174	1446	3	12.5036	0.00628931	0.048817	0.108416	0.0422282	0.0203654	0.0747126	0.0689655	0.0766284	0.00510856	0.00510856	0.100747	0.0756263	0.0564792	0.0433217	0.0146585	0.0406839	0.00217076	0.0351505	0.0118563	0.0205156	0	0	26.183	0	0	0.050902	0.190719	0
YDR015C			DMA829	0.963	0.0092	1	0	2694	2727	1070	3	16.549	272	2	26.9406	928	3	24.2873	1184	3	15.703	0.00993464	0.0615686	0.0335948	0.055817	0.00457516	0.0356643	0.165035	0.0527972	0.00681818	0.00909091	0.095273	0.0463279	0.066526	0.0347459	0.0104573	0.0251703	0.00735652	0.0492284	0.00372093	0.0610967	0	0	26.183	0	0	0.050902	0.190719	0
YDR016C	DAD1	dad1-5005	TSA1077	0.5383	0.0099	1	0	183	188	269	4	52.676	232	3	59.8348	229	4	53.2352	782	6	40.5597	0.0362818	0.0380877	0.102525	0.349865	0	0.018018	0.174818	0.354676	0.0383955	0.012441	0.276257	0.11506	0.0734246	0.0676107	0.0308004	0.00856446	0.0474459	0.0520489	0.00935263	0.257385	0	1	29.6162	0	0	0.0501889	0.190184	0
YDR017C	KCS1		DMA-SLOW61	0	0	1	0						14	1	28.5714				20	1	20						0.142857	0.142857	0	0	0					0	0	0.05	0.05	0	0.1	0
YDR018C			DMA851	1.0108	0.0697	0	0	3755	3849	36	1	27.7778	35	1	17.1429	137	1	18.9781	128	1	10.1562	0.0555556	0.0277778	0.0277778	0.138889	0.0277778	0.0571429	0.0571429	0	0.0571429	0	0.0291971	0.0291971	0.109489	0.0218978	0.015625	0.0234375	0	0.015625	0	0.046875	0	0	28.9474	0	0	0.0769231	0.210235	0
YDR019C	GCV1		DMA850	1.0248	0.0486	0	0	4207	3986	330	2	12.7273	372	2	15.0538	116	2	26.7241	492	2	15.6504	0.00909091	0.0212121	0.0454545	0.0424242	0.00909091	0.0188172	0.112903	0.00537634	0.0107527	0.00268817	0.137931	0.12069	0	0.00862069	0.0304878	0.0142276	0.0223577	0.0304878	0.0121951	0.046748	0	0	28.9474	0	0	0.0769231	0.210235	0
YDR020C	DAS2		DMA849	1.0345	0.0555	0	0	4953	4928	44	1	13.6364	50	1	10	218	1	18.8073	176	1	15.3409	0	0.0227273	0.0227273	0.0909091	0	0.02	0.02	0.04	0.02	0	0.0550459	0.0642202	0.0458716	0.0229358	0.0170455	0.0227273	0.00568182	0.0284091	0	0.0795455	0	0	28.9474	0	0	0.0769231	0.210235	0
YDR021W	FAL1	fal1-1	TSA728	0.407	0.0451	0	0	892	827	12	1	50	113	2	44.2478	4	1	0	218	1	23.8532	0	0.333333	0	0.166667	0	0.0265487	0.168142	0.221239	0.00884956	0.0176991	0	0	0	0	0.0275229	0.0458716	0.0229358	0.0550459	0	0.087156	0	0	31.0285	0	0	0.0798756	0.212449	0
YDR022C	ATG31		DMA848	1.0115	0.0312	0	0	3662	3740	99	1	14.1414	99	1	8.08081	124	1	33.0645	255	1	19.6078	0.030303	0.030303	0.010101	0.0707071	0	0.020202	0.040404	0.020202	0	0	0.0887097	0.0483871	0.145161	0.0483871	0.0196078	0.0313725	0.0156863	0.0470588	0.00784314	0.0745098	0	0	28.9474	0	0	0.0769231	0.210235	0
YDR024W	FYV1		DMA847	0.766	0.0514	0	0	1655	1595	44	1	13.6364	214	2	47.6636	417	3	22.3022	392	3	12.7551	0.0454545	0	0.0227273	0.0681818	0	0.0327103	0.406542	0.0140187	0.0140187	0.00934579	0.0215827	0.0695444	0.103118	0.028777	0.0331633	0.0102041	0.00765306	0.0255102	0.00765306	0.0433673	0	0	28.9474	0	0	0.0769231	0.210235	0
YDR025W	RPS11A		DMA846			1	0	1002	959	411	3	13.536	681	4	57.8543	867	4	29.5132	1617	4	12.1125	0.0130699	0.0219352	0.0427558	0.0575988	0	0.0224488	0.52607	0.0164327	0.0103238	0.00326797	0.0801662	0.0366425	0.154431	0.0238923	0.0184108	0.0221485	0.00193417	0.0248969	0.0109214	0.042813	0	0	26.183	0	0	0.050902	0.190719	0
YDR026C	NSI1		DMA5215	1.0275	0.0246	0	0	2031	2081	120	1	20.8333	124	1	15.3226	232	2	34.4828	513	2	20.078	0.0333333	0.0333333	0.05	0.075	0.0166667	0.0483871	0.0241935	0.0241935	0.0564516	0	0.0258621	0.0474138	0.237069	0.0344828	0.0311891	0.037037	0.00974659	0.0409357	0.00389864	0.0779727	0	0	28.9474	0	0	0.0769231	0.210235	0
YDR029W			DMA5214	1.007	0.0056	0	1	3386	3124	93	1	18.2796	98	1	15.3061	105	1	14.2857	188	1	29.2553	0.0215054	0.0537634	0.0215054	0.0860215	0	0.0408163	0.0102041	0.0204082	0.0816327	0	0.0761905	0.0380952	0.00952381	0.0190476	0.111702	0.0425532	0.0212766	0.0478723	0	0.0691489	0	0	28.9474	0	0	0.0769231	0.210235	0
YDR030C	RAD28		DMA5213	1.0348	0.0739	0	0	5027	5000	184	1	13.0435	201	1	13.9303	142	1	12.6761	387	1	14.2119	0.0217391	0	0.0108696	0.0978261	0	0.0298507	0.0149254	0.039801	0.0497512	0.00497512	0.0704225	0.0211268	0.028169	0.00704225	0.0258398	0.0155039	0.00516796	0.0439276	0.00516796	0.0465116	0	0	28.9474	0	0	0.0769231	0.210235	0
YDR031W	MIX14		DMA5212	1.0245	0.0406	0	0	4250	4178	291	2	19.244	341	2	16.7155	209	2	18.1818	154	1	15.5844	0.0171821	0.0206186	0.0446735	0.0996564	0.0103093	0.0351906	0.0909091	0.00879765	0.026393	0.0058651	0.0574163	0.0478469	0.0574163	0.0191388	0.0194805	0.038961	0.00649351	0.0324675	0.0324675	0.025974	0	0	28.9474	0	0	0.0769231	0.210235	0
YDR032C	PST2		DMA5211	1.015	0.0304	0	0	4998	5002	130	1	16.9231	127	1	16.5354	112	1	8.92857	339	1	13.8643	0.0307692	0.0230769	0.0230769	0.0923077	0	0.015748	0.0472441	0.0551181	0.0314961	0.015748	0.0446429	0	0.0267857	0.0178571	0.0235988	0.020649	0	0.0412979	0	0.0501475	0.00294985	0	28.9474	0	0	0.0769231	0.210235	0
YDR033W	MRH1		DMA5210	1.0288	0.0257	0	0	4255	4732	98	1	19.3878	97	1	13.4021	69	1	24.6377	399	1	12.2807	0.0102041	0.0408163	0.0306122	0.112245	0	0.0103093	0.0515464	0.0618557	0.0103093	0	0.0434783	0.0144928	0.0869565	0.101449	0.0175439	0.0150376	0.0075188	0.0275689	0.00250627	0.0526316	0	0	28.9474	0	0	0.0769231	0.210235	0
YDR034C	LYS14		DMA5225			0	0			47	1	42.5532	45	1	37.7778				35	1	25.7143	0.0212766	0.0212766	0.276596	0.106383	0	0.111111	0	0.0222222	0.244444	0					0	0.0285714	0.0285714	0.0857143	0	0.114286	0	0	28.9474	0	0	0.0769231	0.210235	0
YDR035W	ARO3		DMA5224	1.0035	0.0988	0	0			165	1	20	167	1	10.7784				61	1	9.83607	0.0181818	0.0363636	0.0484848	0.0969697	0	0.0299401	0.0359281	0.0299401	0.011976	0					0.0163934	0	0	0.0163934	0	0.0655738	0	0	28.9474	0	0	0.0769231	0.210235	0
YDR036C	EHD3		DMA5223	1.0047	0.0136	0	0	4594	4383	185	1	19.4595	189	1	13.2275	97	1	21.6495	385	1	11.4286	0.0216216	0.0378378	0.0324324	0.102703	0	0.037037	0.047619	0.015873	0.026455	0.00529101	0.103093	0.0412371	0.0618557	0.0103093	0.0181818	0.00519481	0.00779221	0.0207792	0.00519481	0.0571429	0	0	28.9474	0	0	0.0769231	0.210235	0
YDR042C			DMA5222	1.01	0.0348	0	0	1733	1838	88	1	20.4545	97	1	9.27835	96	2	39.5833	376	2	25.5319	0	0.0568182	0.0454545	0.102273	0	0	0.0412371	0.0412371	0	0.0103093	0.0520833	0.104167	0.1875	0.0520833	0.0425532	0.0851064	0.0106383	0.0345745	0.00265957	0.0797872	0	0	28.9474	0	0	0.0769231	0.210235	0
YDR043C	NRG1		DMA5221	0.957	0.0526	0	0	4626	4406	80	1	8.75	80	1	12.5	73	1	26.0274	382	1	18.0628	0	0	0.0125	0.075	0	0.0375	0.05	0.0375	0	0	0.136986	0.0136986	0.0958904	0.0136986	0.0157068	0.0235602	0.0052356	0.0366492	0.0183246	0.0811518	0	0	28.9474	0	0	0.0769231	0.210235	0
YDR044W	HEM13	hem13-5001	TSA1076	0.821	0.2444	1	0	2011	1945	2396	3	23.7092	1941	3	34.1211	1521	3	18.7749	3203	3	14.3207	0.00653873	0.0176234	0.0463342	0.161763	0.00483298	0.0308042	0.111186	0.179052	0.0113234	0.00884643	0.101702	0.0309164	0.0306694	0.0244611	0.0248799	0.0106842	0.00445309	0.039287	0.0165314	0.0471305	0.000241109	0	29.6162	0	0	0.0501889	0.190184	0
YDR045C	RPC11	rpc11-5001	TSA1078	0.8168	0.048	0	0						355	1	21.1268	168	1	27.381	221	1	19.0045						0.0253521	0.107042	0.0591549	0.0112676	0.0084507	0.0357143	0.0297619	0.14881	0.0595238	0.0226244	0.0452489	0.0316742	0.0361991	0.00904977	0.040724	0.00452489
YDR046C	BAP3		DMA5219	0.9782	0.0781	0	0	4344	4318	119	1	15.1261	124	1	16.9355	169	1	21.8935	269	1	14.8699	0.0252101	0.0336134	0.0168067	0.0756303	0	0.0322581	0.016129	0.016129	0.0887097	0.016129	0.035503	0.035503	0.12426	0.0236686	0.0185874	0.0148699	0.00743494	0.0483271	0.00743494	0.0520446	0	0	28.9474	0	0	0.0769231	0.210235	0
YDR048C			DMA845	0.9705	0.0189	0	0	3834	4030	46	1	17.3913	53	1	11.3208	77	1	33.7662	165	1	10.9091	0	0	0.0652174	0.108696	0	0.0566038	0	0.0188679	0.0188679	0.0188679	0.0649351	0.0779221	0.155844	0.038961	0.030303	0.0242424	0	0.0363636	0.00606061	0.0121212	0	0	28.9474	0	0	0.0769231	0.210235	0
YDR049W	VMS1		DMA844	0.858	0.0568	0	0	1582	1621	151	3	15.2318	157	3	28.0255	173	1	34.6821	778	3	19.5373	0.0397351	0.013245	0.0264901	0.0596026	0.013245	0.00636943	0.254777	0.0191083	0	0	0.0867052	0.115607	0.104046	0.0404624	0.0244216	0.0578406	0.0102828	0.0449871	0.0128535	0.0449871	0	0	28.9474	0	0	0.0769231	0.210235	0
YDR050C	TPI1	tpi1-1670	TSA988	0.9741	0.0559	0	0			150	1	16.6667	158	1	15.1899				435	1	16.7816	0.0266667	0.0266667	0.0266667	0.0866667	0	0.0189873	0.0379747	0.0759494	0.00632911	0.0126582					0.0091954	0.0482759	0.00689655	0.062069	0.0045977	0.0367816	0	0	31.0285	0	0	0.0798756	0.212449	0
YDR051C	DET1		DMA843	0.9792	0.034	0	0	3942	4333	28	1	10.7143	27	1	18.5185	144	1	27.7778	167	1	15.5689	0	0.0357143	0	0.0714286	0	0.037037	0.111111	0	0	0.037037	0.0486111	0.0763889	0.111111	0.0416667	0.0419162	0.0299401	0.011976	0.0239521	0.00598802	0.0419162	0	0	28.9474	0	0	0.0769231	0.210235	0
YDR052C	DBF4	dbf4-2	TSA162	0.4992	0.0507	1	0	120	116	617	3	81.206	752	4	78.3622	182	3	40.6272	876	3	25.2866	0.0273428	0.00831848	0.206965	0.56468	0.00475342	0.0111162	0.363847	0.386422	0.0102615	0.011976	0.199104	0.0383513	0.141398	0.0274194	0.0357005	0.0152586	0.0113313	0.0182848	0.0100116	0.162279	0	1	29.6162	0	0	0.0501889	0.190184	0
YDR052C	DBF4	dbf4-1	TSA161	0.5328	0.1519	1	0	312	302	948	4	47.2011	546	3	67.0635	471	3	30.3322	1107	3	31.1264	0.0189769	0.0222772	0.162986	0.260345	0.00742574	0.00661376	0.28836	0.359788	0.0132275	0.0026455	0.181432	0.0266768	0.069976	0.0252368	0.0408243	0.00420496	0.0135617	0.0296714	0.0261069	0.196895	0	1	29.6162	0	0	0.0501889	0.190184	0
YDR052C	DBF4	dbf4-ts	TSA95	0.566	0.1121	0	0	683	680	113	1	39.823	112	1	33.9286	365	2	35.6164	375	2	20	0.00884956	0	0.274336	0.115044	0	0	0.151786	0.151786	0.0267857	0.00892857	0.117808	0.0383562	0.161644	0.0383562	0.0426667	0.00533333	0.00533333	0.032	0.00533333	0.109333	0	1	31.0285	0	0	0.0798756	0.212449	0
YDR052C	DBF4	dbf4-4	TSA164	0.7993	0.1306	0	0	871	916	139	1	28.0576	138	1	41.3043	136	1	29.4118	105	1	20	0.00719424	0.0143885	0.0935252	0.158273	0.00719424	0.00724638	0.0362319	0.195652	0.152174	0.0217391	0.0441176	0.0147059	0.198529	0.0367647	0.0285714	0.0285714	0.0380952	0.00952381	0	0.0952381	0	0	31.0285	0	0	0.0798756	0.212449	0
YDR052C	DBF4	dbf4-3	TSA163	0.953	0.2571	0	0	1312	1358	103	1	30.0971	102	1	41.1765	124	1	24.1935	151	1	7.94702	0.0194175	0.0291262	0.126214	0.126214	0	0.00980392	0.0490196	0.254902	0.0784314	0.0196078	0.0403226	0.0967742	0.0645161	0.0403226	0.00662252	0.00662252	0.00662252	0.00662252	0	0.0529801	0	0	31.0285	0	0	0.0798756	0.212449	0
YDR054C	CDC34	cdc34-1	TSA92	0.6229	0.0151	1	0	1144	1059	2059	3	35.4191	1920	3	29.7468	170	2	21.1765	2683	3	21.5345	0.0260137	0.0629936	0.185523	0.0750814	0.00457965	0.0668073	0.175985	0.0246132	0.0261955	0.00386779	0.0647059	0.0411765	0.0941176	0.0117647	0.0216159	0.0205292	0.00727774	0.0950619	0.00656167	0.0632372	0.00106157	1	29.6162	0	0	0.0501889	0.190184	0
YDR054C	CDC34	cdc34-2	TSA308			1	0	1518	1428	1405	3	28.2009	1466	4	24.4571	529	2	28.9855	1703	3	16.9542	0.0370767	0.0371222	0.118073	0.0873088	0.00242777	0.0325389	0.102437	0.0768058	0.0245295	0.00826009	0.0988613	0.0564182	0.119565	0.0150104	0.0129759	0.025136	0.00679876	0.044289	0.00470085	0.075641	0	0	29.6162	0	0	0.0501889	0.190184	0
YDR055W	PST1		DMA842	1.038	0.0485	0	0	1928	2234	29	1	20.6897	32	1	31.25	186	1	28.4946	232	1	11.6379	0	0.0344828	0.103448	0.0689655	0	0	0.1875	0.03125	0.03125	0.0625	0.102151	0.102151	0.0591398	0.0215054	0.0301724	0.012931	0.00862069	0.0387931	0	0.0258621	0	0	28.9474	0	0	0.0769231	0.210235	0
YDR056C	EMC10		DMA841	0.9872	0.0757	1	1	1265	1265	1020	3	20.4582	999	3	30.0188	946	3	43.9313	2516	4	10.0833	0.00662691	0.0410395	0.0827416	0.0695352	0.00463883	0.0805479	0.142247	0.0624576	0.0101833	0.00475221	0.0510058	0.0318378	0.319266	0.0372037	0.0192657	0.0102401	0.0040099	0.0219165	0.00978255	0.0356182	0	0	26.183	0	0	0.050902	0.190719	0
YDR057W	YOS9		DMA863	1.0435	0.0535	0	0	4867	4881	45	1	11.1111	47	1	8.51064	304	2	24.6711	405	2	16.2963	0	0.0222222	0.0444444	0.0444444	0	0.0212766	0.0425532	0.0212766	0	0	0.0559211	0.0460526	0.105263	0.0394737	0.0296296	0.0271605	0.00987654	0.0345679	0.00493827	0.0567901	0	0	28.9474	0	0	0.0769231	0.210235	0
YDR058C	TGL2		DMA862	0.988	0.0779	0	0	3281	3390	23	1	17.3913	205	2	23.9024	115	1	25.2174	382	1	11.5183	0.0434783	0	0.0434783	0.0869565	0	0.0195122	0.180488	0.0243902	0.0097561	0.00487805	0.0521739	0.104348	0.0521739	0.0434783	0.0183246	0.0183246	0.0052356	0.026178	0.0078534	0.0366492	0.0026178	0	28.9474	0	0	0.0769231	0.210235	0
YDR059C	UBC5		DMA861	1.0063	0.0305	0	0	2869	2646	35	1	20	36	1	22.2222	241	1	21.9917	125	1	17.6	0.0285714	0.0285714	0.0571429	0.0857143	0	0.0555556	0.0833333	0.0277778	0.0555556	0	0.0705394	0.0539419	0.0705394	0.0248963	0.024	0.024	0	0.048	0.016	0.064	0	0	28.9474	0	0	0.0769231	0.210235	0
YDR060W	MAK21	mak21-3	TSA250	0.6267	0.0357	1	0	444	498	307	3	43.1784	785	5	41.3837	165	5	51.5152	1033	8	18.381	0.0229885	0.154978	0.0366483	0.209506	0.00766284	0.0744926	0.132035	0.160157	0.0383643	0.00878913	0.181818	0.0666667	0.169697	0.0969697	0.0261628	0.010166	0.0188365	0.0391686	0.00959302	0.079011	0.000872093	1	29.6162	0	0	0.0501889	0.190184	1
YDR060W	MAK21	mak21-1	TSA249	0.7278	0.1855	1	0	2187	2009	2243	3	16.443	1349	3	33.3999	891	2	19.4164	2962	3	19.492	0.0116959	0.0511926	0.0227962	0.0762832	0.0024623	0.0359768	0.0593482	0.198501	0.0344032	0.00576974	0.130191	0.0145903	0.0347924	0.0145903	0.0354863	0.0368878	0.00949285	0.0630499	0.00700771	0.0429958	0	0	29.6162	0	0	0.0501889	0.190184	0
YDR061W			DMA860	0.9983	0.0363	0	0	3181	3627	32	1	12.5	34	1	8.82353	147	2	42.1769	206	2	15.534	0	0.09375	0.03125	0	0	0.0588235	0.0294118	0	0	0	0.00680272	0.0544218	0.278912	0.0816327	0.038835	0.0242718	0.00485437	0.0436893	0.00485437	0.038835	0	0	28.9474	0	0	0.0769231	0.210235	0
YDR062W	LCB2	lcb2-19	TSA587	0.4884	0.093	0	0	123	137	31	1	90.3226	32	1	62.5	463	2	38.4449	408	3	33.5784	0.0645161	0.322581	0	0.483871	0.0322581	0.0625	0.03125	0.15625	0.375	0	0.12959	0.0410367	0.146868	0.0669546	0.0686275	0.00735294	0.0441176	0.0710784	0.0367647	0.107843	0	0	31.0285	0	0	0.0798756	0.212449	0
YDR062W	LCB2	lcb2-16	TSA585	0.4643	0.0346	1	0	178	176	405	3	78.247	391	3	59.2696	93	4	48.546	864	2	21.875	0.0968526	0.18626	0.0954889	0.396094	0.00777454	0.0795338	0.113458	0.261943	0.120404	0.0173582	0.20591	0.0340056	0.216698	0.0288462	0.0960648	0	0.0266204	0.0405093	0.037037	0.0185185	0	1	29.6162	1	0	0.0501889	0.190184	1
YDR062W	LCB2	lcb2-1	TSA586	0.4277	0.038	1	0	257	261	635	3	57.0308	497	3	52.7742	650	5	43.6527	957	6	32.8336	0.0614846	0.0988095	0.0478992	0.355392	0.00672269	0.0615818	0.0740978	0.253922	0.132292	0.00584795	0.163766	0.0440875	0.180238	0.048435	0.0793195	0.0161616	0.0614567	0.0608187	0.0191388	0.0914407	0	1	29.6162	1	0	0.0501889	0.190184	0
YDR062W	LCB2	lcb2-2	TSA575	0.3903	0.0306	1	0	281	324	487	3	73.375	1275	3	39.6706	153	1	47.0588	1948	4	21.4455	0.13884	0.0928771	0.101273	0.380115	0.0206452	0.0536397	0.142452	0.154438	0.0353906	0.0107856	0.0784314	0.0588235	0.228758	0.104575	0.0377295	0.0128075	0.0368733	0.0434897	0.0222079	0.0610614	0.000285388	1	29.6162	1	0	0.0501889	0.190184	0
YDR063W	AIM7		DMA859	0.9815	0.081	0	0	4655	4634	20	1	15	22	1	9.09091	158	1	24.6835	112	1	16.0714	0	0.05	0	0.1	0	0.0454545	0.0454545	0	0	0	0.0443038	0.0822785	0.0822785	0.0379747	0.00892857	0	0.00892857	0.0892857	0.00892857	0.0446429	0	0	28.9474	0	0	0.0769231	0.210235	0
YDR064W	RPS13	rps13-5001	TSA1111	0.7496	0.1314	0	0	786	764	89	1	39.3258	112	1	26.7857	106	1	31.1321	322	1	25.7764	0.0449438	0.146067	0	0.202247	0	0.0714286	0.0357143	0.0625	0.0803571	0.0178571	0.0566038	0	0.235849	0.0188679	0.0559006	0.0900621	0.015528	0.0745342	0.00621118	0.015528	0	1	31.0285	0	0	0.0798756	0.212449	1
YDR065W	RRG1		DMA-SLOW84	0.6773	0.111	0	0									82	1	19.5122	229	1	6.11354											0.0609756	0.0243902	0.0731707	0.0365854	0.0131004	0	0.00436681	0.00436681	0.00436681	0.0349345	0
YDR066C	RTR2		DMA858	1.0308	0.1112	0	1	696	697	42	1	28.5714	39	1	17.9487	260	2	58.4615	367	2	23.4332	0.119048	0	0.0952381	0.0714286	0	0.025641	0.0769231	0.0512821	0.025641	0	0.0153846	0.0307692	0.488462	0.05	0.027248	0.0899183	0.0027248	0.0354223	0.00817439	0.0708447	0	0	28.9474	0	0	0.0769231	0.210235	0
YDR067C	OCA6		DMA857	1.0195	0.0839	0	0	4525	4345	36	1	16.6667	40	1	2.5	129	1	30.2326	268	1	17.5373	0	0.0555556	0.0555556	0.0555556	0	0	0	0.025	0	0	0.0310078	0.0387597	0.209302	0.0232558	0.0447761	0.0410448	0.00373134	0.0410448	0.00373134	0.0410448	0	0	28.9474	0	0	0.0769231	0.210235	0
YDR068W	DOS2		DMA856	0.9455	0.2938	0	0	2878	3451	20	1	20	23	1	21.7391	202	1	25.2475	231	1	14.7186	0	0.05	0.05	0.1	0	0	0.130435	0.0434783	0	0.0434783	0.0693069	0.0742574	0.0594059	0.049505	0.034632	0.034632	0.004329	0.025974	0.004329	0.04329	0	0	28.9474	0	0	0.0769231	0.210235	0
YDR069C	DOA4		DMA-SLOW83	0.2862	0.1406	1	0	337	330	11	1	27.2727	210	3	61.5372	1491	6	29.9725	276	4	52.1739	0	0	0.0909091	0.181818	0	0.147852	0.0785255	0.304403	0.0754591	0.00913242	0.038787	0.0562536	0.173827	0.0308571	0.130435	0.0108696	0.0244565	0.244565	0.0163043	0.0951087	0	0	23.4186	0	0	0.05	0.190042	0
YDR070C	FMP16		DMA855	1.0278	0.0454	0	0	2375	2419	43	1	16.2791	46	1	13.0435	240	1	30.8333	95	1	26.3158	0.0232558	0	0.0697674	0.0697674	0	0.0434783	0.0434783	0.0434783	0	0	0.0708333	0.116667	0.0708333	0.05	0.0736842	0.0421053	0	0.0526316	0.0105263	0.0842105	0	0	28.9474	0	0	0.0769231	0.210235	0
YDR071C	PAA1		DMA854	0.9788	0.1347	0	0	1628	1518	22	1	22.7273	24	1	29.1667	150	1	28	245	1	16.7347	0	0.0454545	0.181818	0	0	0.0833333	0.208333	0	0	0	0.12	0.0466667	0.0866667	0.0266667	0.0204082	0.00816327	0	0.0612245	0.0204082	0.0571429	0	0	28.9474	0	0	0.0769231	0.210235	0
YDR072C	IPT1		DMA853	0.9892	0.0824	0	0	1060	999	29	1	31.0345	33	1	18.1818	103	1	37.8641	160	1	23.75	0.0344828	0	0.137931	0.137931	0	0.030303	0.151515	0	0	0	0.0970874	0.0194175	0.242718	0.0194175	0.03125	0.04375	0.0125	0.0625	0.0125	0.06875	0.00625	0	28.9474	0	0	0.0769231	0.210235	0
YDR073W	SNF11		DMA888	1.0357	0.0957	0	0	3061	2966	98	1	13.2653	107	1	15.8879	254	2	27.1654	563	2	23.8011	0.0204082	0.0204082	0.0204082	0.0714286	0	0.0841121	0.0280374	0.00934579	0.0373832	0	0.0275591	0.0629921	0.145669	0.0354331	0.0230906	0.0461812	0.0017762	0.0674956	0.0071048	0.0923623	0	0	28.9474	0	0	0.0769231	0.210235	0
YDR074W	TPS2		DMA887	0.663	0.1182	0	0			68	1	8.82353	67	1	14.9254				373	1	17.6944	0	0.0147059	0.0147059	0.0588235	0	0.0597015	0.0597015	0	0	0.0298507					0.0080429	0.0107239	0	0.0616622	0.0107239	0.0857909	0	0	28.9474	0	0	0.0769231	0.210235	0
YDR075W	PPH3		DMA886	0.9985	0.1167	1	0	2091	1931	847	3	27.4981	898	3	24.4412	1354	3	25.0464	1624	3	12.9702	0.00563607	0.0511908	0.10111	0.113823	0.00322061	0.0409585	0.124486	0.0698449	0.00760167	0.00152033	0.0757097	0.061403	0.0917457	0.0216059	0.00866977	0.0122498	0.00207039	0.0307108	0.0092305	0.0667702	0	1	26.183	0	0	0.050902	0.190719	0
YDR076W	RAD55		DMA885	0.8565	0.0351	0	0	1524	1372	189	2	20.6349	199	2	24.1206	158	2	23.4177	175	3	30.2857	0.026455	0.021164	0.0687831	0.0899471	0	0.0653266	0.0653266	0.0904523	0.0201005	0	0.101266	0.0632911	0.056962	0.0126582	0.0228571	0.0114286	0	0.0571429	0.00571429	0.205714	0	0	28.9474	0	0	0.0769231	0.210235	0
YDR077W	SED1		DMA884	0.9892	0.1369	0	0	5017	4995	131	1	16.0305	141	1	10.6383	144	1	16.6667	188	1	11.7021	0.0152672	0.00763359	0.0458015	0.0916031	0	0.0141844	0.070922	0.0070922	0.0141844	0	0.0555556	0.0277778	0.0625	0.0208333	0.0212766	0.00531915	0.0106383	0.037234	0.00531915	0.037234	0	0	28.9474	0	0	0.0769231	0.210235	0
YDR078C	SHU2		DMA-SLOW82	1.0797	0.0659	0	0	4943	4994	197	1	16.7513	216	1	11.5741	863	3	24.2178	452	1	5.75221	0.0253807	0.0253807	0.035533	0.0812183	0	0.0324074	0.0324074	0.0138889	0.0324074	0.00462963	0.03708	0.0880649	0.0695249	0.0475087	0.00884956	0	0.00663717	0.0132743	0.00221239	0.0265487	0	0	28.9474	0	0	0.0769231	0.210235	0
YDR079W	PET100		DMA-SLOW81	0.9419	0.0679	0	0	4191	4386	55	1	23.6364	61	1	16.3934	88	1	21.5909	126	1	8.73016	0.0181818	0.0181818	0.109091	0.0909091	0	0.0327869	0.0655738	0.0327869	0.0163934	0.0163934	0.0340909	0.0113636	0.125	0.0454545	0.00793651	0	0.031746	0.015873	0	0.031746	0	0	28.9474	0	0	0.0769231	0.210235	0
YDR080W	VPS41		DMA883	0.5993	0.0925	1	0	224	219	1469	4	17.4169	587	3	13.407	169	5	76.7855	1158	7	86.4494	0.0176511	0.0245377	0.0311646	0.0911005	0.0097146	0.0385832	0.0247932	0.023301	0.0454513	0.00194175	0.5832	0.103564	0.0522909	0.0288	0.0105818	0.00862931	0.0143822	0.787429	0.00357956	0.0366905	0.00320185	0	26.183	0	0	0.050902	0.190719	0
YDR081C	PDC2	pdc2-5001	TSA1239	0.2545	0.0749	1	0	538	583	151	3	52.6241	622	3	43.0055	489	3	31.8689	1563	2	15.4191	0.0283688	0.137589	0.0189125	0.289125	0.0522459	0.111749	0.0371585	0.197177	0.0785064	0.00546448	0.197087	0.0490403	0.0319966	0.0405656	0.0121561	0.0230326	0.00511836	0.0351887	0.0166347	0.0620601	0	1	29.6162	0	0	0.0501889	0.190184	1
YDR082W	STN1	stn1-13	TSA599	0.6413	0.0579	1	0	282	276	905	3	61.6071	780	3	56.0179	439	3	27.227	717	3	36.5895	0.0275545	0.0257311	0.121407	0.436021	0.00535783	0.0193672	0.16216	0.35449	0.0170022	0.00715884	0.12561	0.0457158	0.0742555	0.0266893	0.0160985	0.00189394	0.0303759	0.0683275	0.00189394	0.246358	0.00094697	1	29.6162	0	0	0.0501889	0.190184	0
YDR083W	RRP8		DMA882	0.6915	0.1196	0	0	1271	1511	83	3	25.3012	267	4	18.7266	208	4	41.8269	505	4	18.6139	0.0240964	0.0481928	0.0361446	0.108434	0.0361446	0.0224719	0.11236	0.0337079	0.0187266	0	0.134615	0.0673077	0.149038	0.0673077	0.039604	0.0415842	0.0019802	0.0237624	0.0019802	0.0772277	0	0	28.9474	0	0	0.0769231	0.210235	0
YDR084C	TVP23		DMA881	1.0517	0.0218	0	0	2413	2512	80	1	15	201	2	20.398	242	1	28.9256	152	1	21.7105	0.0625	0	0.025	0.0625	0	0.0298507	0.154229	0.00995025	0.00497512	0.00497512	0.0702479	0.0702479	0.0991736	0.0495868	0.0328947	0.0263158	0.00657895	0.0460526	0.00657895	0.0986842	0	0	28.9474	0	0	0.0769231	0.210235	0
YDR085C	AFR1		DMA880	1.0108	0.0879	0	0	2457	2347	313	2	8.30671	404	2	38.8614	386	2	23.8342	309	2	14.5631	0.00638978	0.00638978	0.0351438	0.0319489	0.00319489	0.0148515	0.368812	0	0	0.0049505	0.132124	0.0414508	0.0414508	0.0233161	0.0194175	0.02589	0.0161812	0.0485437	0.00647249	0.0291262	0	0	28.9474	0	0	0.0769231	0.210235	0
YDR086C	SSS1	sss1-5001	TSA1112	1.0059	0.0941	0	0	1288	1479	150	1	29.3333	158	1	23.4177	110	1	29.0909	18	1	22.2222	0.04	0.0533333	0.0333333	0.16	0.00666667	0.0696203	0.0443038	0.0443038	0.0443038	0.0316456	0.0636364	0.109091	0.0636364	0.0545455	0	0	0.111111	0	0	0.111111	0	0	31.0285	0	0	0.0798756	0.212449	0
YDR087C	RRP1	rrp1-1	TSA181	0.3626	0.1953	0	0	689	734	32	1	34.375	44	1	34.0909	399	3	40.6015	396	3	19.9495	0	0.21875	0	0.125	0	0.136364	0	0.0681818	0.136364	0	0.107769	0.120301	0.0977444	0.0802005	0.030303	0.0454545	0.0176768	0.040404	0	0.0631313	0.00252525	0	31.0285	0	0	0.0798756	0.212449	0
YDR088C	SLU7	slu7-ts1	TSA656	0.7243	0.1594	1	0	657	671	2391	3	23.8247	1985	3	47.2771	1319	6	35.9799	3190	6	24.4194	0.0125506	0.0133155	0.0586288	0.150591	0.00316092	0.0248415	0.112458	0.233507	0.0909362	0.0110282	0.146845	0.114342	0.0514209	0.0471909	0.0132391	0.0662378	0.0186599	0.075996	0.0163508	0.0524919	0.00121877	0	29.6162	0	0	0.0501889	0.190184	0
YDR088C	SLU7	slu7-ts2	TSA657	0.4622	0.0486	0	0	1395	1507	107	1	4.6729	382	2	23.2984	317	1	49.2114	203	1	24.1379	0.00934579	0.00934579	0	0.0280374	0	0.0157068	0.175393	0.026178	0.0157068	0	0.242902	0.132492	0.0504732	0.0662461	0.0394089	0.0541872	0.0295567	0.0640394	0.0147783	0.0344828	0.00492611	0	31.0285	0	0	0.0798756	0.212449	0
YDR089W	VTC5		DMA879	1.0048	0.0668	0	0	1868	1922	43	1	11.6279	49	1	18.3673	237	1	40.9283	205	2	21.9512	0	0.0465116	0.0465116	0.0232558	0	0.0408163	0.142857	0	0	0	0.0464135	0.0421941	0.265823	0.0548523	0.0097561	0.00487805	0	0.117073	0.0341463	0.0536585	0	0	28.9474	0	0	0.0769231	0.210235	0
YDR090C	ILT1		DMA878	1.018	0.0595	0	0	2942	3046	59	1	18.6441	66	1	19.697	318	2	28.9308	463	2	13.8229	0.0169492	0.0338983	0.0508475	0.0847458	0	0.030303	0.121212	0.0151515	0.0151515	0.0151515	0.0786164	0.0408805	0.132075	0.0377358	0.0151188	0.0194384	0.00431965	0.0475162	0.00647948	0.0453564	0	0	28.9474	0	0	0.0769231	0.210235	0
YDR091C	RLI1	rli1-5001	TSA1127	0.8389	0.0529	1	0	1403	1390	1392	3	30.8398	1526	3	37.4294	584	3	15.4049	2484	3	17.4561	0.0126882	0.00460123	0.108036	0.178472	0.00460123	0.0955112	0.0382396	0.101835	0.121442	0.0172667	0.0682255	0.0241952	0.0421891	0.0194397	0.03149	0.0107527	0.00546168	0.0509473	0.0204386	0.0538488	0.00162144	1	29.6162	0	0	0.0501889	0.190184	0
YDR092W	UBC13		DMA900	0.958	0.1273	0	0	2939	2557	190	2	18.9474	249	2	15.261	98	1	27.551	609	2	19.376	0.0157895	0.0368421	0.0684211	0.0684211	0	0.0481928	0.060241	0.0160643	0.0281124	0	0.0918367	0.132653	0.0408163	0.0102041	0.0344828	0.0394089	0.00656814	0.0574713	0.00656814	0.0492611	0	0	28.9474	0	0	0.0769231	0.210235	0
YDR093W	DNF2		DMA899	1.0208	0.0796	0	0	4791	4752	76	1	22.3684	77	1	5.19481	297	1	16.1616	378	1	18.5185	0.0263158	0.0263158	0.0394737	0.131579	0	0.012987	0.038961	0	0	0	0.040404	0.043771	0.047138	0.030303	0.0238095	0.0291005	0.00529101	0.0396825	0.010582	0.0767196	0	0	28.9474	0	0	0.0769231	0.210235	0
YDR094W			DMA898	0.8965	0.0461	0	0	2797	3299	45	1	22.2222	49	1	20.4082	155	1	23.871	282	1	15.9574	0	0.0222222	0.0444444	0.155556	0	0.0816327	0.0612245	0.0204082	0.0408163	0	0.0516129	0.0709677	0.0322581	0.083871	0.0319149	0.0177305	0.0070922	0.0425532	0.0106383	0.0460993	0.0035461	0	28.9474	0	0	0.0769231	0.210235	0
YDR095C			DMA897	1.03	0.0225	0	0	1874	1943	48	1	14.5833	48	1	25	171	1	38.5965	268	1	14.5522	0.0416667	0.0416667	0.0416667	0.0208333	0	0.0833333	0.145833	0	0	0.0208333	0.0409357	0.0292398	0.280702	0.0350877	0.011194	0.0149254	0	0.0597015	0.00373134	0.0559701	0	0	28.9474	0	0	0.0769231	0.210235	0
YDR096W	GIS1		DMA896	0.9917	0.1184	0	0	5013	4961	83	1	15.6627	90	1	10	107	1	17.757	91	1	12.0879	0.0361446	0.0240964	0.0481928	0.0481928	0	0.0666667	0.0111111	0.0111111	0.0111111	0	0.0654206	0.046729	0.0560748	0.00934579	0.010989	0.021978	0.021978	0.043956	0	0.021978	0	0	28.9474	0	0	0.0769231	0.210235	0
YDR097C	MSH6		DMA895	0.989	0.0482	1	0	3393	3498	1460	3	18.9848	972	3	20.0168	1242	3	24.3019	1628	3	13.7784	0.0184307	0.0523859	0.029739	0.087877	0.00141543	0.0311174	0.104196	0.0456284	0.0102677	0.00895804	0.0779162	0.0465775	0.0772451	0.0412798	0.0163826	0.0318182	0.000473485	0.0313447	0.00331439	0.0544508	0	0	26.183	0	0	0.050902	0.190719	0
YDR098C	GRX3		DMA894	1.0088	0.0639	0	0	4904	4852	163	1	9.20245	151	1	10.596	226	1	20.7965	137	1	18.9781	0.0122699	0.0122699	0.0368098	0.0306748	0	0.0198675	0.0463576	0.00662252	0.0331126	0	0.079646	0.0486726	0.0575221	0.0221239	0.0145985	0.0364964	0.0218978	0.0291971	0	0.0875912	0	0	28.9474	0	0	0.0769231	0.210235	0
YDR099W	BMH2		DMA893	0.9945	0.0747	0	0	1461	1379	88	1	11.3636	89	1	17.9775	118	1	47.4576	91	1	23.0769	0.0227273	0	0.0340909	0.0568182	0	0.0561798	0.101124	0	0.011236	0.011236	0.059322	0.0254237	0.372881	0.0169492	0	0.0659341	0	0.0879121	0	0.0769231	0	0	28.9474	0	0	0.0769231	0.210235	0
YDR100W	TVP15		DMA892	1.0357	0.0562	0	0	3300	3076	25	1	16	346	2	28.0347	235	1	20.8511	162	1	12.963	0	0	0.04	0.12	0	0.0346821	0.16763	0.0404624	0.0317919	0.00578035	0.0680851	0.0255319	0.0978723	0.0170213	0.0308642	0.0123457	0.00617284	0.0185185	0.00617284	0.0555556	0	0	28.9474	0	0	0.0769231	0.210235	0
YDR101C	ARX1		DMA891	0.7837	0.2312	0	0	3580	3710	38	1	13.1579	39	1	10.2564	215	1	26.9767	167	1	25.1497	0	0	0.0526316	0.0789474	0	0	0.102564	0	0	0	0.125581	0.0418605	0.055814	0.0465116	0.0299401	0.0359281	0	0.0778443	0.011976	0.0898204	0.00598802	0	28.9474	0	0	0.0769231	0.210235	0
YDR102C			DMA890	1.0205	0.0112	0	0	3805	3543	51	1	13.7255	51	1	19.6078	195	1	23.5897	150	1	16.6667	0	0.0392157	0.0588235	0.0392157	0	0.0784314	0.0980392	0	0.0196078	0	0.0871795	0.0358974	0.0923077	0.0205128	0.0266667	0.02	0.00666667	0.04	0.00666667	0.0666667	0	0	28.9474	0	0	0.0769231	0.210235	0
YDR104C	SPO71		DMA912	0.96	0.0617	0	0	4520	4411	26	1	19.2308	31	1	12.9032	98	1	15.3061	404	1	19.5545	0.0769231	0	0	0.115385	0	0.129032	0	0	0	0	0.0306122	0.0510204	0.0408163	0.0306122	0.0173267	0.0247525	0.00247525	0.0643564	0.0049505	0.0816832	0	0	28.9474	0	0	0.0769231	0.210235	0
YDR105C	TMS1		DMA911	1.0102	0.0338	0	1	2380	2397	43	1	13.9535	41	1	21.9512	138	2	29.7101	466	2	20.8155	0.0232558	0.0232558	0.0465116	0.0465116	0	0.0243902	0.0731707	0.0243902	0.0731707	0.0243902	0.0217391	0.0289855	0.224638	0.0217391	0.0793991	0.027897	0.00429185	0.0407725	0.00858369	0.0472103	0	0	28.9474	0	0	0.0769231	0.210235	0
YDR107C	TMN2		DMA910	1.003	0.0108	0	0	4580	4532	74	1	16.2162	75	1	14.6667	191	1	17.2775	336	1	17.8571	0.027027	0.0405405	0.0135135	0.0675676	0.0135135	0.0533333	0.0266667	0	0.0666667	0	0.0471204	0.052356	0.052356	0.0209424	0.0119048	0.0357143	0	0.077381	0	0.0535714	0	0	28.9474	0	0	0.0769231	0.210235	0
YDR108W	TRS85		DMA909	0.8758	0.0522	0	0	1742	1598	15	1	26.6667	96	2	27.0833	136	1	20.5882	299	1	20.4013	0	0	0.2	0.0666667	0	0.03125	0.197917	0.0208333	0.0208333	0	0.0735294	0.0588235	0.0514706	0.0220588	0.00334448	0.0133779	0.0100334	0.0802676	0.0100334	0.0869565	0	0	28.9474	0	0	0.0769231	0.210235	0
YDR109C			DMA908	1.0195	0.0742	0	0	3582	3457	54	1	14.8148	53	1	11.3208	153	1	32.0261	282	1	17.3759	0.0185185	0.037037	0.037037	0.0555556	0	0.0377358	0.0188679	0.0377358	0	0.0188679	0.0196078	0.0392157	0.248366	0.0130719	0.035461	0.0177305	0.0035461	0.0425532	0.0070922	0.0673759	0	0	28.9474	0	0	0.0769231	0.210235	0
YDR110W	FOB1		DMA906	1.0205	0.0264	0	0	3407	3337	69	1	15.942	78	1	11.5385	138	1	31.1594	109	1	18.3486	0	0.0144928	0.0434783	0.101449	0	0.0128205	0.0769231	0.0128205	0.0128205	0	0.115942	0.0652174	0.0942029	0.0362319	0.0458716	0.0642202	0	0.00917431	0	0.0642202	0	0	28.9474	0	0	0.0769231	0.210235	0
YDR111C	ALT2		DMA905	1.03	0.0346	1	0	2227	2193	601	3	15.0931	677	3	21.0462	492	3	34.7489	741	3	17.297	0.00622356	0.0411799	0.0274284	0.0723536	0.00374532	0.0447857	0.0820052	0.0607312	0.0174668	0.00547345	0.0529101	0.0340666	0.23118	0.0293326	0.020615	0.025854	0.0018315	0.0627822	0.00668711	0.0552006	0	0	26.183	0	0	0.050902	0.190719	0
YDR112W	IRC2		DMA904	1.0165	0.0073	0	0	1339	1353	100	1	16	103	1	14.5631	138	1	57.971	128	1	14.0625	0.02	0.03	0.04	0.07	0	0.0291262	0.0873786	0.0194175	0.00970874	0	0.0289855	0.0362319	0.463768	0.0507246	0.015625	0.0078125	0	0.046875	0	0.0703125	0	0	28.9474	0	0	0.0769231	0.210235	0
YDR113C	PDS1	pds1-128	TSA862	0.9476	0.0445	0	0	2391	2460	122	1	16.3934	134	1	22.3881	71	1	29.5775	212	1	17.9245	0.0327869	0.00819672	0.0327869	0.0737705	0.0163934	0.0223881	0.0671642	0.0597015	0.0522388	0.0223881	0.028169	0.056338	0.197183	0.0140845	0.0235849	0.0424528	0.00943396	0.0471698	0.00943396	0.0471698	0	0	31.0285	0	0	0.0798756	0.212449	0
YDR114C			DMA-SLOW80	0.9518	0.0461	0	1	2762	2801	431	1	35.9629	461	1	11.7137	387	3	25.0646	339	1	10.0295	0.0278422	0.025522	0.0510441	0.243619	0.0116009	0.021692	0.0130152	0.0650759	0.0151844	0.0021692	0.0258398	0.139535	0.0516796	0.0335917	0.0176991	0	0	0.00884956	0.00294985	0.0707965	0	1	28.9474	0	0	0.0769231	0.210235	0
YDR115W	MRX14		DMA-SLOW79	0.3133	0.0711	1	0	382	359	549	2	49.3625	579	2	25.734	57	3	49.0033	95	2	38.9474	0.0291439	0.0145719	0.234973	0.20765	0.00728597	0.00518135	0.231434	0.0103627	0.00863558	0.00172712	0.404208	0.0620155	0.0238095	0	0.0210526	0.0631579	0.0210526	0.168421	0	0.115789	0	1	23.4186	0	0	0.05	0.190042	0
YDR116C	MRPL1		DMA903	0.8053	0.1175	0	0	4022	4245	46	1	8.69565	50	1	22	64	1	29.6875	87	1	11.4943	0	0.0217391	0.0217391	0.0434783	0	0.04	0.14	0.02	0.02	0	0.078125	0.0625	0.09375	0.0625	0.0114943	0	0.0344828	0.0229885	0.0114943	0.0344828	0	0	28.9474	0	0	0.0769231	0.210235	0
YDR117C	TMA64		DMA902	0.9867	0.1331	0	0	2932	2681	106	2	19.8113	112	2	6.25	320	2	39.375	336	2	15.7738	0.0188679	0.0377358	0.0849057	0.0471698	0.00943396	0	0.0267857	0.00892857	0.0267857	0	0.059375	0.015625	0.30625	0.0125	0.0386905	0.014881	0.00297619	0.014881	0.00297619	0.0833333	0	0	28.9474	0	0	0.0769231	0.210235	0
YDR118W	APC4	apc4-5001	TSA1088	0.9189	0.0139	0	0	2753	2788	151	1	18.543	173	1	16.185	96	1	30.2083	234	1	17.9487	0.0198675	0.00662252	0.0860927	0.0728477	0	0.0115607	0.0924855	0.0289017	0.0231214	0.00578035	0.0520833	0.0104167	0.197917	0.0416667	0.034188	0.0213675	0.0213675	0.0726496	0.0128205	0.017094	0	0	31.0285	0	0	0.0798756	0.212449	0
YDR119W	VBA4		DMA924	0.994	0.1178	1	1	2281	2270	1485	3	18.1115	1295	4	25.7465	1890	5	25.0321	1964	5	18.6541	0.00511034	0.0551452	0.0452497	0.0737515	0.0018583	0.0529251	0.0970406	0.0520386	0.0474041	0.00805708	0.0542665	0.0503244	0.112806	0.032924	0.0571519	0.0367307	0.000660793	0.0196469	0.0164314	0.055258	0.000660793	0	26.183	0	0	0.050902	0.190719	0
YDR120C	TRM1		DMA923	0.993	0.0437	0	0	1254	1283	76	1	15.7895	83	1	15.6627	196	1	30.6122	342	2	42.6901	0.0263158	0.0263158	0.0263158	0.0789474	0	0.0240964	0.0361446	0.0481928	0.0361446	0.0120482	0.0714286	0.0663265	0.127551	0.0408163	0.00877193	0.277778	0.00584795	0.0497076	0.00584795	0.0789474	0	0	28.9474	0	0	0.0769231	0.210235	0
YDR121W	DPB4		DMA922	1.0168	0.0311	0	0	4662	4780	125	1	16	128	1	10.1562	61	1	26.2295	223	1	12.1076	0.024	0.024	0.048	0.056	0.008	0.0625	0.0234375	0.015625	0	0	0.0327869	0.0327869	0.147541	0.0491803	0.0179372	0.0313901	0	0.0179372	0	0.0538117	0	0	28.9474	0	0	0.0769231	0.210235	0
YDR122W	KIN1		DMA921	1.0402	0.0573	0	0	882	904	32	1	28.125	291	3	43.9863	435	2	31.4943	499	2	14.8297	0.09375	0	0.125	0.0625	0	0.0618557	0.347079	0.00687285	0.024055	0	0.0505747	0.0436782	0.165517	0.0551724	0.0280561	0.0160321	0.00400802	0.0180361	0.00801603	0.0701403	0.00400802	0	28.9474	0	0	0.0769231	0.210235	0
YDR123C	INO2		DMA920	0.6755	0.0943	0	0									484	2	37.8099	257	1	10.5058											0.035124	0.17562	0.105372	0.0619835	0.0233463	0.0116732	0.00389105	0.0155642	0	0.0505837	0
YDR124W			DMA919	1.0023	0.0497	0	0	2578	2444	102	1	14.7059	104	1	25	123	1	38.2114	169	1	6.50888	0.0294118	0	0.0490196	0.0686275	0	0.0673077	0.134615	0.0384615	0.00961538	0	0.0406504	0.0650407	0.243902	0.0325203	0.0177515	0.035503	0	0.0118343	0	0	0	0	28.9474	0	0	0.0769231	0.210235	0
YDR125C	ECM18		DMA918	0.99	0.024	0	0	3496	3255	43	1	13.9535	44	1	18.1818	180	1	26.1111	183	1	18.0328	0	0.0232558	0.0232558	0.0930233	0	0.0681818	0.0227273	0.0227273	0.0681818	0	0.0722222	0.0777778	0.0888889	0.0222222	0.0273224	0.010929	0.010929	0.0601093	0.00546448	0.0655738	0	0	28.9474	0	0	0.0769231	0.210235	0
YDR126W	SWF1		DMA917	0.8225	0.1716	1	0	319	305	162	4	47.227	342	4	31.7495	425	5	43.2169	435	6	51.7396	0.0223881	0.0351139	0.118068	0.296701	0	0.0407855	0.142818	0.0726449	0.0567152	0.00453172	0.325344	0.0534125	0.0373887	0.0160237	0.0201288	0.00694974	0.0270786	0.241133	0.0362319	0.185874	0	1	26.183	0	0	0.050902	0.190719	0
YDR128W	MTC5		DMA915	0.787	0.0871	0	0						163	1	23.9264	81	1	29.6296	76	1	30.2632						0.0245399	0.190184	0.0184049	0.00613497	0	0.0740741	0.135802	0.037037	0.0493827	0.0657895	0.0921053	0.0131579	0.0657895	0	0.0657895	0
YDR129C	SAC6		DMA-SLOW78	0.6023	0.0949	0	0						62	2	50	789	4	36.2484	336	5	29.7619						0.0645161	0.016129	0.0483871	0.370968	0	0.00506971	0.0823828	0.242079	0.0329531	0.0416667	0.0357143	0.047619	0.0327381	0	0.139881	0
YDR130C	FIN1		DMA914	1.032	0.0718	0	0						297	3	36.0269	1221	3	31.941	1067	3	21.9306						0.0841751	0.225589	0.00673401	0.040404	0.003367	0.0671581	0.031941	0.171171	0.04914	0.0421743	0.0149953	0.00187441	0.0365511	0.0187441	0.103093	0.00187441
YDR131C			DMA936	1.0195	0.0464	0	0	4285	4366	84	1	15.4762	93	1	12.9032	198	1	24.7475	393	1	16.285	0.0119048	0.047619	0.0357143	0.0357143	0.0238095	0.0107527	0.0430108	0	0.0645161	0.0107527	0.106061	0.040404	0.0858586	0.0151515	0.0203562	0.0483461	0.00763359	0.0458015	0.00508906	0.0356234	0	0	28.9474	0	0	0.0769231	0.210235	0
YDR132C			DMA935	1.0128	0.0653	0	0	4293	4201	118	1	16.1017	126	1	15.0794	243	2	21.8107	466	2	16.309	0.0338983	0.00847458	0.059322	0.059322	0	0.0873016	0.0396825	0.00793651	0.00793651	0.00793651	0.0493827	0.0534979	0.090535	0.0246914	0.0257511	0.0407725	0.00429185	0.0407725	0	0.0515021	0	0	28.9474	0	0	0.0769231	0.210235	0
YDR133C			DMA934	1.017	0.0097	0	0	1554	1510	76	1	17.1053	88	1	13.6364	125	1	20	403	2	47.1464	0.0526316	0.0526316	0	0.0526316	0.0131579	0.0681818	0.0340909	0.0227273	0.0113636	0	0.016	0.072	0.088	0.024	0.0297767	0.347395	0.00496278	0.0496278	0	0.0397022	0	0	28.9474	0	0	0.0769231	0.210235	0
YDR134C	CCW22		DMA933	1.0177	0.1007	0	0	2825	2735	66	1	34.8485	68	1	14.7059	187	1	20.3209	276	1	12.3188	0.0606061	0.0151515	0.0909091	0.181818	0	0.0147059	0.0147059	0.0441176	0.0588235	0.0147059	0.0909091	0.026738	0.0641711	0.0213904	0.0144928	0.0217391	0.00724638	0.0253623	0.00362319	0.0507246	0	0	28.9474	0	0	0.0769231	0.210235	0
YDR135C	YCF1		DMA932	1.0137	0.0318	0	0	4379	4404	70	1	17.1429	79	1	8.86076	154	2	24.026	390	2	18.4615	0.0285714	0.0285714	0.0714286	0.0428571	0	0.0253165	0.0253165	0	0.0253165	0.0126582	0.0714286	0.038961	0.0974026	0.0324675	0.0358974	0.0358974	0.0025641	0.0384615	0.00769231	0.0641026	0	0	28.9474	0	0	0.0769231	0.210235	0
YDR136C	VPS61		DMA-SLOW77	0.738	0.0745	1	0	243	243	278	3	73.2286	956	5	41.1737	40	1	32.5	1188	5	42.669	0.0849524	0.0199048	0.155524	0.450571	0.0213333	0.045226	0.0971186	0.226003	0.0375565	0.00583333	0	0.125	0.175	0.025	0.0158996	0.0105394	0.00251377	0.237522	0.032106	0.12811	0	1	26.183	1	0	0.050902	0.190719	0
YDR137W	RGP1		DMA-SLOW76	0.7765	0.0584	1	0	152	140	377	2	75.0663	403	4	55.5589	155	3	57.5155	1312	7	29.2813	0.0954907	0.0159151	0.129973	0.498674	0.0106101	0.0448884	0.270322	0.215063	0.0147679	0.0105485	0.371205	0.0947539	0.0977011	0.0114943	0.00541947	0.00216779	0.00368922	0.187009	0.0172729	0.0772552	0	1	23.4186	1	0	0.05	0.190042	0
YDR139C	RUB1		DMA931	0.9865	0.067	0	0	4675	4485	109	1	14.6789	125	1	17.6	94	1	20.2128	236	1	11.8644	0	0.00917431	0.0366972	0.100917	0	0.04	0.08	0.032	0.016	0.008	0.0744681	0.0957447	0.0319149	0	0.00847458	0.0169492	0.00847458	0.029661	0.00423729	0.0466102	0.00423729	0	28.9474	0	0	0.0769231	0.210235	0
YDR140W	MTQ2		DMA-SLOW75	0.3041	0.0792	1	0	1170	1221	816	3	18.4909	127	3	34.3254	139	3	43.5217	413	2	10.8959	0.00331675	0.0733831	0.0327529	0.0721393	0.00331675	0.0714286	0.0845238	0.0297619	0.135317	0.0222222	0.120036	0.0956433	0.181076	0.0384615	0.0121065	0.0266344	0	0.0338983	0	0.0363196	0	0	26.183	0	0	0.050902	0.190719	0
YDR141C	DOP1	dop1-1	TSA854	0.6818	0.0719	0	0						580	2	44.6552	355	2	43.9437	509	2	21.2181						0.105172	0.186207	0.0362069	0.110345	0.00862069	0.177465	0.0816901	0.104225	0.0760563	0.0589391	0.0157171	0.00785855	0.0510806	0.00196464	0.0746562	0.00196464
YDR142C	PEX7		DMA930	0.9727	0.0298	0	0	4165	3904	38	1	13.1579	41	1	14.6341	106	1	27.3585	233	1	15.4506	0	0	0	0.131579	0	0.0487805	0.0243902	0.0243902	0.0487805	0	0.122642	0.0283019	0.103774	0.0188679	0.0214592	0.0171674	0.00858369	0.0343348	0	0.0729614	0	0	28.9474	0	0	0.0769231	0.210235	0
YDR143C	SAN1		DMA929	1.0477	0.0341	0	0	4124	4292	102	1	12.7451	98	1	17.3469	112	1	21.4286	282	1	19.5035	0.0196078	0.0294118	0.0196078	0.0588235	0	0.0102041	0.0918367	0.0408163	0.0102041	0.0204082	0.0357143	0.0625	0.0803571	0.0357143	0.0390071	0.035461	0.0035461	0.0460993	0.0070922	0.0602837	0.0035461	0	28.9474	0	0	0.0769231	0.210235	0
YDR144C	MKC7		DMA928	0.994	0.0798	0	0	3555	3623	72	1	16.6667	418	2	25.3589	494	2	22.0648	394	2	11.6751	0	0	0.166667	0	0	0.0358852	0.133971	0.0215311	0.0478469	0.0143541	0.0607287	0.034413	0.0910931	0.034413	0.0126904	0.0152284	0.00253807	0.0253807	0.00507614	0.0558376	0	0	28.9474	0	0	0.0769231	0.210235	0
YDR145W	TAF12	taf12-9	TSA514	0.711	0.0312	1	0	267	280	1777	2	67.5295	1087	4	64.4991	875	6	30.002	2289	7	21.9329	0.00112549	0.00393922	0.277997	0.380416	0.0118177	0.0463273	0.341446	0.154136	0.0819932	0.0210888	0.0762065	0.0318346	0.151233	0.0407467	0.0218778	0.0802164	0.0279295	0.0313957	0.000167182	0.0577427	0	1	28.2038	0	0	0.05	0.190042	0
YDR145W	TAF12	taf12-ts23	TSA518	0.5068	0.2211	1	0	333	331	960	3	54.5405	1530	5	57.2788	527	9	38.6872	2282	9	21.1502	0.0206127	0.0235144	0.261835	0.23364	0.00580341	0.0719827	0.307453	0.114493	0.066256	0.0126041	0.144207	0.0397438	0.173385	0.0295359	0.0156247	0.0541302	0.0302586	0.0402853	0.00313011	0.0680734	0	1	29.6162	0	0	0.0501889	0.190184	0
YDR145W	TAF12	taf12-w486stop	TSA515	0.5289	0.3112	1	0	392	390	1644	3	52.0649	1791	5	58.3503	966	6	32.4838	2508	6	18.5033	0.00463548	0.000842815	0.223196	0.287339	0.00463548	0.0541729	0.299308	0.151634	0.0643236	0.014064	0.029677	0.013363	0.252943	0.0288556	0.0157078	0.0218851	0.0198463	0.0681756	0.0032379	0.0561807	0	1	29.6162	0	0	0.0501889	0.190184	0
YDR145W	TAF12	taf12-l446a	TSA806	0.4839	0.307	1	0	765	768	715	3	39.9081	1543	5	41.8865	1139	7	23.6396	2593	7	18.7866	0.0285673	0.0593239	0.0670758	0.244114	0	0.0840395	0.148262	0.102164	0.0686828	0.0157162	0.0509991	0.0227144	0.129234	0.0334485	0.0161111	0.0591467	0.016802	0.0175268	0.00331145	0.0738195	0.00114837	1	29.6162	0	0	0.0501889	0.190184	0
YDR145W	TAF12	taf12-l464a	TSA517			0	0						70	1	48.5714	143	1	42.6573	555	2	18.3784						0	0.428571	0.0571429	0	0	0.0769231	0.153846	0.13986	0.0559441	0.0162162	0.0468468	0.0162162	0.0342342	0.0018018	0.0684685	0
YDR146C	SWI5		DMA927	0.9198	0.1099	0	0	1712	1900	57	1	22.807	57	1	21.0526	68	1	30.8824	166	1	20.4819	0.0350877	0.0175439	0.0350877	0.140351	0	0.0701754	0.0701754	0.0175439	0.0350877	0.0175439	0.147059	0.0588235	0.0441176	0.0588235	0.0421687	0.0060241	0.0060241	0.0301205	0.0120482	0.108434	0	0	28.9474	0	0	0.0769231	0.210235	0
YDR147W	EKI1		DMA926	0.9795	0.0238	1	0	2298	2384	536	3	19.0782	536	3	18.558	471	3	33.9781	912	3	15.7093	0.00962199	0.0756014	0.0598342	0.035065	0.0106597	0.0332826	0.0707059	0.051838	0.0165631	0.0131906	0.0713485	0.0303243	0.208111	0.0299972	0.00564747	0.0156454	0.00462966	0.0498906	0.0107365	0.0705439	0	0	26.183	0	0	0.050902	0.190719	0
YDR148C	KGD2		DMA948	0.9945	0.046	0	0	4528	4607	81	1	16.0494	95	1	17.8947	228	1	18.8596	341	1	14.0762	0.0123457	0.0123457	0.0740741	0.0617284	0	0.0315789	0.0947368	0.0210526	0.0210526	0.0105263	0.0307018	0.0438596	0.0701754	0.0438596	0.026393	0.026393	0.00293255	0.0410557	0.0117302	0.0322581	0	0	28.9474	0	0	0.0769231	0.210235	0
YDR149C			DMA947	0.8575	0.0298	0	0	813	812	38	1	39.4737	246	3	28.0488	401	2	26.1845	396	2	27.7778	0.105263	0.0263158	0.0526316	0.210526	0	0.0609756	0.097561	0.0365854	0.0691057	0.0162602	0.0623441	0.0698254	0.0997506	0.0299252	0.0505051	0.020202	0.00757576	0.0353535	0.0227273	0.141414	0	0	28.9474	0	0	0.0769231	0.210235	0
YDR150W	NUM1		DMA946	0.8615	0.0738	0	0	1626	1643	71	3	29.5775	75	3	21.3333	136	1	23.5294	499	3	22.2445	0.028169	0.0704225	0.056338	0.126761	0.0140845	0.0266667	0.0533333	0.0533333	0.0666667	0.0133333	0.0808824	0.0808824	0.0514706	0.0220588	0.0400802	0.0380762	0.012024	0.0360721	0.00801603	0.0881764	0	0	28.9474	0	0	0.0769231	0.210235	0
YDR151C	CTH1		DMA945	0.9957	0.0609	0	0	4097	3957	44	1	15.9091	45	1	11.1111	138	1	22.4638	299	1	21.7391	0.0227273	0.0454545	0	0.0909091	0	0.0444444	0.0444444	0.0222222	0	0	0.0942029	0.0797101	0.0217391	0.0289855	0.0167224	0.0501672	0.0133779	0.0769231	0.0167224	0.0434783	0	0	28.9474	0	0	0.0769231	0.210235	0
YDR152W	GIR2		DMA944	1.0285	0.027	0	0	1685	1675	56	1	17.8571	69	1	10.1449	143	1	50.3497	258	1	17.4419	0.0357143	0.0178571	0.0714286	0.0357143	0.0178571	0.0434783	0.0434783	0.0144928	0	0	0.0629371	0.034965	0.377622	0.027972	0.0310078	0.0310078	0.00775194	0.0620155	0	0.0426357	0	0	28.9474	0	0	0.0769231	0.210235	0
YDR153C	ENT5		DMA943	0.96	0.184	0	0	3856	3828	69	1	21.7391	73	1	16.4384	100	1	23	232	1	12.069	0.0869565	0	0.0869565	0.0434783	0	0.0821918	0.0684932	0.0136986	0	0	0.07	0.06	0.06	0.04	0.0301724	0.012931	0.012931	0.0344828	0.00862069	0.0215517	0	0	28.9474	0	0	0.0769231	0.210235	0
YDR154C			DMA942	1.03	0.0151	0	0	2963	3133	46	1	19.5652	46	1	8.69565	166	1	31.9277	193	1	20.7254	0.0434783	0.0434783	0.0652174	0.0217391	0.0217391	0.0217391	0.0434783	0.0217391	0	0	0.0903614	0.0421687	0.150602	0.0361446	0.0414508	0.0310881	0.015544	0.0362694	0	0.0829016	0	0	28.9474	0	0	0.0769231	0.210235	0
YDR155C	CPR1		DMA941	1.0077	0.0489	0	0	4098	4278	35	1	20	38	1	15.7895	84	1	23.8095	259	1	11.583	0.0285714	0	0.0285714	0.142857	0	0	0.0526316	0.0526316	0.0526316	0	0.0357143	0.0357143	0.107143	0.0595238	0.019305	0.019305	0	0.03861	0.00772201	0.030888	0	0	28.9474	0	0	0.0769231	0.210235	0
YDR156W	RPA14		DMA940	0.8662	0.089	0	0	2699	2699	246	3	15.4472	266	3	13.9098	355	3	32.9577	568	3	21.1268	0.0243902	0.0406504	0.0325203	0.0569106	0	0.0300752	0.0338346	0.0338346	0.0263158	0.0150376	0.171831	0.0338028	0.0929577	0.0309859	0.028169	0.0492958	0.0123239	0.068662	0.00352113	0.0492958	0	0	28.9474	0	0	0.0769231	0.210235	0
YDR157W			DMA939	0.999	0.0175	1	1	624	624	12	1	41.6667	568	3	38.4428	787	2	29.2249	675	4	25.4105	0	0.166667	0.0833333	0.166667	0	0.112895	0.107908	0.086983	0.0681265	0.00851582	0.0533672	0.0330368	0.165184	0.0406607	0.0398406	0.0360075	0.00649351	0.0478109	0.0112876	0.110156	0.00250836	0	23.4186	0	0	0.05	0.190042	0
YDR158W	HOM2		DMA938	0.871	0.084	1	0									15	1	66.6667														0.0666667	0.0666667	0.4	0.133333
YDR159W	SAC3		DMA960	0.5647	0.0829	1	0	213	203	191	3	61.5424	132	3	31.7112	189	3	59.2622	375	4	44.9454	0.0659075	0.268461	0.076432	0.196687	0.00793651	0.0328414	0.0618269	0.116208	0.10012	0.00611621	0.483413	0.0276008	0.0688694	0.0127389	0.0415767	0.0597219	0	0.0722949	0.00998539	0.263859	0.00201613	1	26.183	1	0	0.050902	0.190719	1
YDR161W	ACL4		DMA959	0.897	0.0237	0	0	2749	2747	67	1	23.8806	73	1	13.6986	116	1	18.1034	257	1	27.2374	0	0.0149254	0.0597015	0.149254	0.0149254	0.0821918	0.0273973	0	0.0273973	0	0.0344828	0.0862069	0.0344828	0.0258621	0.0233463	0.0233463	0.0233463	0.120623	0.00389105	0.07393	0.00389105	0	28.9474	0	0	0.0769231	0.210235	0
YDR162C	NBP2		DMA958	0.7477	0.0143	1	0	852	863	1025	3	22.3095	970	3	22.8353	488	4	40.7117	3001	7	34.014	0.0174874	0.0670773	0.0393902	0.0964019	0.00273785	0.0490056	0.07818	0.0710435	0.0208089	0.00931512	0.201912	0.0742251	0.0912086	0.0397721	0.0216933	0.0815633	0.0523465	0.0598432	0.0107054	0.112796	0.00119246	0	26.183	0	0	0.050902	0.190719	0
YDR163W	CWC15		DMA957	0.992	0.0676	0	0	2790	2505	139	2	14.3885	159	2	15.7233	295	2	36.9492	529	2	15.5009	0.0143885	0	0.0647482	0.0647482	0	0.0377358	0.100629	0.00628931	0.0125786	0	0.152542	0.162712	0.0372881	0.0169492	0.0113422	0.0283554	0.0113422	0.0378072	0.0094518	0.0548204	0.00189036	0	28.9474	0	0	0.0769231	0.210235	0
YDR164C	SEC1	sec1-1	TSA36	0.8826	0.0276	1	0	8	8	1547	2	95.7983	1861	3	82.9418	576	3	80.3516	1959	4	58.8669	0.0504202	0.0122818	0.0142211	0.872657	0.00840336	0.00842625	0.293701	0.505485	0.012258	0.00954802	0.669483	0.0785742	0.0260295	0.0294289	0.0581247	0	0.0374898	0.178246	0.177609	0.137198	0	1	28.2038	1	0	0.05	0.190042	0
YDR165W	TRM82		DMA956	0.9663	0.0569	1	0	2028	2063	872	3	16.4065	922	3	34.304	1039	3	32.873	1860	3	7.13938	0.0448434	0.0320062	0.0382514	0.0265418	0.0224217	0.0668569	0.221095	0.0417702	0.0110988	0.00221976	0.0847999	0.041242	0.178364	0.0243232	0.00960428	0.00874613	0.00333387	0.0175487	0.00669596	0.0250464	0.000418498	0	26.183	0	0	0.050902	0.190719	0
YDR166C	SEC5	sec5-24	TSA51	0.8781	0.0478	1	0	10	9	1261	3	95.8193	1149	3	91.5211	779	4	72.416	2025	3	55.1868	0.0550472	0.0222729	0.129522	0.748064	0.00328677	0.0132148	0.216258	0.656559	0.026751	0.00242866	0.640737	0.0484392	0.0182606	0.0167233	0.0519625	0.000333	0.004329	0.130391	0.209457	0.155062	0.000333	1	29.6162	1	0	0.0501889	0.190184	0
YDR167W	TAF10	taf10-ts34	TSA957			0	0						73	1	34.2466												0.150685	0.109589	0.0821918	0	0
YDR168W	CDC37	cdc37-ts	TSA315	0.822	0.2095	1	0	478	463	823	3	49.5465	1441	3	37.3366	1229	5	27.0082	1702	4	36.5584	0.0376887	0.0446128	0.240904	0.161317	0.0109428	0.00662408	0.215771	0.126833	0.0165676	0.00757038	0.148231	0.0476738	0.0478781	0.0262992	0.0217928	0.0119547	0.02329	0.0155837	0.0130377	0.279598	0.000326797	1	29.6162	0	0	0.0501889	0.190184	0
YDR168W	CDC37	cdc37-1	TSA317	0.9339	0.0452	0	0			48	1	16.6667	45	1	6.66667				328	1	22.561	0	0	0.0208333	0.145833	0	0	0	0.0444444	0	0.0222222					0.0243902	0.027439	0.0304878	0.027439	0	0.115854	0	0	31.0285	0	0	0.0798756	0.212449	0
YDR169C	STB3		DMA955	0.9692	0.0713	0	0	3385	3166	21	1	23.8095	27	1	14.8148	90	1	24.4444	327	1	14.0673	0.047619	0	0.0952381	0.0952381	0	0	0.148148	0	0	0	0.0777778	0.0888889	0.0555556	0.0222222	0.0183486	0.0244648	0.0122324	0.0397554	0.00917431	0.0366972	0	0	28.9474	0	0	0.0769231	0.210235	0
YDR170C	SEC7	sec7-1	TSA44	0.658	0.0194	1	0	24	24	1346	3	93.2455	1180	5	81.3464	918	5	65.7883	3362	5	38.6557	0.371378	0.0824843	0.039255	0.430739	0.00859889	0.113822	0.110318	0.338076	0.243689	0.00755903	0.472111	0.0833645	0.0606447	0.0417623	0.0380517	0.00678514	0.0144452	0.150054	0.102876	0.0732298	0.00111513	1	29.6162	1	1	0.0501889	0.190184	0
YDR171W	HSP42		DMA954	1	0.0518	0	0	1583	1624	86	1	15.1163	89	1	14.6067	251	2	50.1992	371	2	17.5202	0.0116279	0.0348837	0.0465116	0.0581395	0	0.0449438	0.0561798	0	0.0337079	0.011236	0.063745	0.0119522	0.386454	0.0398406	0.0269542	0.0188679	0.00269542	0.0404313	0.00269542	0.0808625	0.00269542	0	28.9474	0	0	0.0769231	0.210235	0
YDR172W	SUP35	sup35-td	TSA28	0.3721	0.0226	0	0						126	2	39.6825	12	1	25	148	1	30.4054						0.0555556	0.103175	0.0396825	0.174603	0.0238095	0	0.25	0	0	0.0202703	0.0540541	0.027027	0.0540541	0	0.148649	0
YDR174W	HMO1		DMA952			1	0	1007	984	595	3	26.8966	443	4	25.8176	632	5	31.2153	969	5	28.8966	0.00229885	0.251724	0.00574713	0.00574713	0.00344828	0.101572	0.052298	0.0286647	0.0705128	0.00512821	0.123599	0.050354	0.109145	0.029056	0.0187915	0.112074	0.0153608	0.0442452	0.0082116	0.0892209	0.00106242	1	26.183	0	0	0.050902	0.190719	1
YDR175C	RSM24		DMA-SLOW74	0.6928	0.1106	0	0			35	1	40	37	1	13.5135	164	1	21.3415				0.0285714	0.114286	0.0857143	0.171429	0	0.0540541	0.0540541	0	0	0.027027	0.0182927	0.0487805	0.134146	0.0121951								0	28.9474	0	0	0.0769231	0.210235	0
YDR176W	NGG1		DMA-SLOW73	0.2888	0.1071	1	0	878	830	253	3	22.0494	520	5	29.2146	313	5	39.1264	406	5	28.2072	0.00637959	0.0637959	0.0677831	0.0793461	0.00318979	0.0348099	0.162907	0.0587484	0.0273334	0.00834704	0.142724	0.0652434	0.173268	0.0100286	0.0175911	0.131366	0.0156109	0.068461	0	0.0470633	0.0019802	0	26.183	0	0	0.050902	0.190719	0
YDR178W	SDH4		DMA951	0.989	0.052	0	0	4068	4262	87	1	13.7931	91	1	10.989	199	1	30.1508	291	1	16.4948	0	0	0.0114943	0.114943	0.0114943	0.010989	0.0659341	0.032967	0	0	0.110553	0.0854271	0.0603015	0.0452261	0.0412371	0.0137457	0.00687285	0.0515464	0.00343643	0.0446735	0.00343643	0	28.9474	0	0	0.0769231	0.210235	0
YDR179C	CSN9		DMA950	0.9805	0.0183	0	0	2957	3323	49	1	18.3673	56	1	14.2857	240	1	27.9167	260	1	20.3846	0.0204082	0	0.0816327	0.0612245	0.0204082	0.0535714	0.0535714	0.0178571	0.0178571	0	0.0666667	0.0458333	0.1125	0.0541667	0.0384615	0.0653846	0	0.0461538	0.0115385	0.0423077	0	0	28.9474	0	0	0.0769231	0.210235	0
YDR179W-A	NVJ3		DMA971	0.9938	0.0662	0	0	2824	2989	67	1	10.4478	69	1	17.3913	360	2	31.1111	400	2	23.25	0.0298507	0.0149254	0.0298507	0.0298507	0	0.0289855	0.101449	0.0144928	0.0289855	0	0.05	0.0416667	0.161111	0.0583333	0.02	0.06	0.01	0.0325	0.0275	0.0825	0	0	28.9474	0	0	0.0769231	0.210235	0
YDR180W	SCC2	scc2-4	TSA66	0.757	0.0264	1	0	660	665	1820	3	33.4881	1562	3	44.2616	696	4	28.4718	1900	4	25.172	0.0224886	0.0179355	0.114811	0.170868	0.00877695	0.0192895	0.191974	0.194069	0.0220018	0.0152814	0.159664	0.0357426	0.0610476	0.0282635	0.0265258	0.00484831	0.00758221	0.0397336	0.0203404	0.152689	0	1	29.6162	0	0	0.0501889	0.190184	0
YDR181C	SAS4		DMA970	1.0272	0.0466	0	0	3602	3938	87	1	20.6897	95	1	13.6842	107	1	21.4953	231	1	19.4805	0.0114943	0.0114943	0.0689655	0.103448	0.0114943	0.0526316	0.0421053	0.0315789	0	0.0105263	0.046729	0.0560748	0.0654206	0.046729	0.017316	0.0606061	0.004329	0.038961	0.004329	0.0692641	0	0	28.9474	0	0	0.0769231	0.210235	0
YDR182W	CDC1	cdc1-4	TSA807	0.2469	0.1461	1	0	359	351	1270	2	37.1654	51	2	45.098	18	1	66.6667	206	4	17.7453	0.0149606	0.101575	0.0125984	0.231496	0.0110236	0.0784314	0.176471	0.156863	0.0196078	0.0196078	0.555556	0.0555556	0.0555556	0	0.0159574	0	0.0279255	0.0319149	0	0.101655	0	1	28.2038	0	0	0.05	0.190042	0
YDR182W	CDC1	cdc1-1	TSA31	0.3055	0.108	1	0	471	469	1311	3	32.9519	715	3	39.7178	403	4	60.9467	1800	3	17.4589	0.00991609	0.00915332	0.0877193	0.21434	0.00839054	0.0660768	0.131729	0.169377	0.00286944	0.0271268	0.489645	0.0568047	0.043787	0.0192308	0.0129433	0.00809151	0.00512821	0.0731153	0.020129	0.0526178	0.0025641	1	28.2038	0	0	0.05	0.190042	0
YDR182W	CDC1	cdc1-2	TSA413	0.9086	0.1397	1	0	488	472	2245	3	47.8187	1615	3	49.3431	616	3	26.8032	2648	3	25.5525	0.0594639	0.0633426	0.0687288	0.268231	0.0184207	0.0361004	0.0212775	0.356522	0.0753472	0.0041841	0.150037	0.024214	0.072339	0.021442	0.0240697	0.00470419	0.0072136	0.0672997	0.0561244	0.0961138	0	1	29.6162	1	0	0.0501889	0.190184	0
YDR182W	CDC1	cdc1-6	TSA414	0.531	0.0913	1	0	604	599	1337	2	23.7098	633	4	45.1953	696	5	42.4863	1816	5	25.2086	0.0306657	0.0643231	0.0373972	0.0964847	0.00822737	0.0658881	0.0845779	0.206829	0.0795193	0.0151393	0.162911	0.0408218	0.195943	0.0251865	0.0373253	0.00401338	0.00299191	0.0500426	0.0301025	0.127282	0.000328407	0	28.2038	0	0	0.05	0.190042	0
YDR183W	PLP1		DMA969	0.9953	0.0399	0	0	4259	4177	47	1	19.1489	50	1	14	232	1	22.4138	433	1	14.0878	0.0212766	0.0638298	0.0212766	0.0851064	0	0.04	0.04	0.04	0.02	0	0.0603448	0.0603448	0.0689655	0.0344828	0.00230947	0.0184758	0.0115473	0.0531178	0.0138568	0.0415704	0	0	28.9474	0	0	0.0769231	0.210235	0
YDR184C	ATC1		DMA968	0.9525	0.0341	0	0	4900	4847	91	1	17.5824	93	1	8.60215	289	1	20.4152	219	1	13.242	0.021978	0.032967	0.0549451	0.0659341	0	0	0.0430108	0.0107527	0.0322581	0	0.0449827	0.0622837	0.0726644	0.0242215	0.0228311	0.00913242	0.0136986	0.0410959	0.00913242	0.0365297	0	0	28.9474	0	0	0.0769231	0.210235	0
YDR185C	UPS3		DMA967	1.028	0.0663	1	0	1387	1312	653	3	29.966	534	3	29.3001	964	4	23.2275	1626	4	19.0313	0.0298514	0.0451805	0.0500212	0.171423	0.00318471	0.0622055	0.10313	0.10165	0.0246956	0.00132013	0.0880532	0.0172969	0.107057	0.0198676	0.018204	0.0495669	0.0057734	0.0444196	0.00868673	0.0597103	0.00395257	1	26.183	0	0	0.050902	0.190719	0
YDR186C	SND1		DMA966	0.9383	0.0683	1	0	3566	3370	598	2	17.0569	419	2	23.1504	717	3	19.4992	1786	3	15.9234	0.0083612	0.0351171	0.0652174	0.0551839	0.00668896	0.0453461	0.0906921	0.071599	0.0238663	0	0.119281	0.0210574	0.0357261	0.0189278	0.0177146	0.0198714	0.0028108	0.0497445	0.0301345	0.0389585	0	0	23.4186	0	0	0.05	0.190042	0
YDR188W	CCT6	cct6-18	TSA1016	0.6833	0.0127	1	0	1305	1292	1675	3	32.1836	2483	5	30.517	1167	4	26.2831	2075	4	14.6455	0.00719856	0.134998	0.0603879	0.115252	0.0039992	0.0695481	0.0414001	0.0540836	0.129413	0.0107252	0.0567555	0.0248968	0.15167	0.0295084	0.0170526	0.0216482	0.00969966	0.0251938	0.0139453	0.058916	0	1	29.6162	0	0	0.0501889	0.190184	1
YDR189W	SLY1	sly1-ts	TSA251	0.752	0.0461	1	0	36	33	1703	3	60.1043	1365	3	77.9087	389	4	47.043	1675	4	86.9288	0.110195	0.0568905	0.0632198	0.349266	0.0214717	0.0767688	0.215494	0.473525	0.00976908	0.00353001	0.34646	0.0415094	0.0637583	0.0187028	0.0217549	0.00257732	0.0368813	0.0569481	0.730721	0.0204045	0	1	29.6162	1	0	0.0501889	0.190184	0
YDR191W	HST4		DMA965	0.9998	0.0532	0	0	1129	1126	153	1	22.8758	257	2	14.0078	147	2	46.9388	398	2	24.6231	0.0326797	0.0130719	0.0653595	0.111111	0.00653595	0.0233463	0.07393	0.0272374	0.00389105	0.0116732	0.047619	0.0408163	0.353741	0.0272109	0.0326633	0.0879397	0.00251256	0.0351759	0	0.0879397	0	0	28.9474	0	0	0.0769231	0.210235	0
YDR192C	NUP42		DMA964	0.9937	0.04	0	0	4511	4567	80	1	21.25	80	1	11.25	166	1	18.6747	541	1	15.8965	0	0.0375	0.0875	0.0875	0	0.0375	0.05	0	0.025	0	0.0481928	0.0240964	0.0662651	0.0481928	0.0147874	0.025878	0.00739372	0.0591497	0.00924214	0.0425139	0	0	28.9474	0	0	0.0769231	0.210235	0
YDR193W			DMA963	1.0165	0.0265	0	0	3129	3074	56	1	16.0714	61	1	26.2295	311	1	21.2219	376	1	15.9574	0.0178571	0.0357143	0.0714286	0.0357143	0	0.0491803	0.147541	0	0.0491803	0.0163934	0.0450161	0.0321543	0.11254	0.022508	0.0292553	0.0292553	0.00797872	0.0239362	0.00531915	0.0638298	0	0	28.9474	0	0	0.0769231	0.210235	0
YDR194C	MSS116		DMA-SLOW96	0.7827	0.0855	1	0	3706	3599	855	3	14.5464	590	3	25.7817	989	5	25.7687	1125	4	8.40946	0.00402576	0.0373054	0.0429415	0.0595813	0.00161031	0.0659587	0.0648968	0.0971091	0.0274926	0.00235988	0.101305	0.0296003	0.096072	0.0307098	0.0114243	0.00409836	0.00127226	0.0147458	0.00322759	0.0493263	0	0	26.183	0	0	0.050902	0.190719	0
YDR195W	REF2		DMA-SLOW95	0.6284	0.0662	1	0	473	454	962	3	32.6139	960	7	31.9717	1376	6	47.5684	595	3	38.7791	0.0234987	0.0334649	0.113874	0.15313	0.00217155	0.0354011	0.122732	0.0819643	0.0712648	0.00835494	0.0270736	0.374584	0.0438333	0.0301933	0.0156327	0.0152964	0.0173766	0.0534045	0.0135525	0.272529	0	1	26.183	0	0	0.050902	0.190719	0
YDR196C	CAB5	cab5-5001	TSA1204	0.8619	0.3	1	0	128	132	1686	4	72.9764	1128	4	90.5076	1022	4	28.3034	2377	5	31.4167	0.0538053	0.135167	0.407612	0.110134	0.0230464	0.0114244	0.750757	0.118176	0.0200451	0.0046729	0.128593	0.019728	0.0925661	0.0421478	0.0279492	0.192492	0.0232925	0.0464417	0.0101104	0.0136925	0.000188058	1	29.6162	1	0	0.0501889	0.190184	1
YDR196C	CAB5	cab5-1	TSA890	1.0102	0.0228	0	0			85	1	27.0588	106	1	24.5283							0.0588235	0.0352941	0	0.176471	0	0.0471698	0.0660377	0.0566038	0.0754717	0												0	31.0285	0	0	0.0798756	0.212449	0
YDR197W	CBS2		DMA-SLOW94	0.8433	0.0778	1	0	3679	3801	1559	3	14.2275	1991	5	25.2879	1497	5	24.349	3002	5	10.893	0.00516796	0.0254091	0.0232558	0.0841359	0.00430663	0.0507091	0.111088	0.0505505	0.0345905	0.0059409	0.0830876	0.0410055	0.0776479	0.0417492	0.0147245	0.00713292	0.00260067	0.0225099	0.0123827	0.0490343	0.000544959	0	26.183	0	0	0.050902	0.190719	0
YDR198C	RKM2		DMA962	1.0148	0.0796	0	0	1751	1824	71	1	16.9014	73	1	20.5479	182	1	46.7033	308	1	10.3896	0	0	0.0704225	0.0985915	0	0.0410959	0.109589	0.0410959	0	0.0136986	0.0274725	0.0164835	0.379121	0.043956	0.00974026	0.00974026	0.00649351	0.0487013	0	0.0292208	0	0	28.9474	0	0	0.0769231	0.210235	0
YDR199W			DMA961	0.9175	0.0282	1	0	2239	2286	690	2	18.2609	1287	3	28.1344	1484	5	25.8058	2367	5	15.8834	0.00144928	0.0289855	0.0753623	0.0724638	0.00434783	0.0378519	0.148272	0.0624706	0.0224068	0.0103425	0.107471	0.0230219	0.0914635	0.0361023	0.0249768	0.00858101	0.000643432	0.0361003	0.0120731	0.076459	0	0	23.4186	0	0	0.05	0.190042	0
YDR200C	VPS64		DMA-SLOW93	0.8677	0.0476	1	0	228	232	453	2	55.4084	572	4	42.743	401	5	48.7051	1144	6	46.3033	0.0507726	0.01766	0.11479	0.359823	0.0110375	0.0491119	0.174376	0.17638	0.023554	0.00400802	0.219121	0.0717582	0.145256	0.0509158	0.0212482	0.0138548	0.00376599	0.0609866	0.00898473	0.354193	0	1	23.4186	1	0	0.05	0.190042	0
YDR201W	SPC19	spc19-5001	TSA1122	0.8488	0.0424	1	0			1407	3	42.715	1643	3	52.7172				3098	5	15.6945	0.0142146	0.00710732	0.0746269	0.323383	0.00781805	0.00538302	0.140699	0.32189	0.0529895	0.00621118					0.0235394	0.0149788	0.0136223	0.0175235	0.00309675	0.0841843	0	1	28.2038	0	0	0.05	0.190042	0
YDR202C	RAV2		DMA983	0.9677	0.049	0	0	3696	4081	110	1	15.4545	127	1	17.3228	107	2	32.7103	286	2	9.09091	0.00909091	0.0272727	0.0272727	0.0818182	0.00909091	0.0551181	0.0393701	0.00787402	0.0708661	0	0.0654206	0.102804	0.0934579	0.0654206	0.00699301	0.0034965	0.0034965	0.0104895	0	0.0664336	0	0	28.9474	0	0	0.0769231	0.210235	0
YDR203W			DMA982	0.9785	0.0109	0	0	3852	3913	146	1	13.6986	154	1	16.2338	43	1	34.8837	389	1	8.48329	0.0205479	0	0.0342466	0.0821918	0	0.0714286	0.0324675	0.025974	0.0324675	0	0.139535	0.0930233	0.0697674	0.0465116	0.00771208	0.0179949	0.00257069	0.0231362	0.00257069	0.0308483	0	0	28.9474	0	0	0.0769231	0.210235	0
YDR204W	COQ4		DMA-SLOW92	0.8357	0.0489	1	0	111	114	328	4	70.586	401	5	46.3677	372	7	61.2101	754	7	50.0641	0.0306956	0.0643633	0.198477	0.40717	0.00515464	0.0537333	0.210634	0.158981	0.0379111	0.00241692	0.130544	0.246707	0.172296	0.0625549	0.0311074	0.0151259	0.0190017	0.0447489	0.00810412	0.382553	0	1	26.183	0	0	0.050902	0.190719	0
YDR205W	MSC2		DMA981	1.0183	0.0483	0	0	4017	4039	122	1	19.6721	129	1	15.5039	345	1	19.7101	263	1	17.1103	0.0245902	0.0409836	0.0327869	0.0983607	0	0.0465116	0.0620155	0.0310078	0.0155039	0	0.0492754	0.0492754	0.057971	0.0405797	0.0418251	0.0418251	0	0.0342205	0.00380228	0.0456274	0.00380228	0	28.9474	0	0	0.0769231	0.210235	0
YDR206W	EBS1		DMA980	1.021	0.0567	0	0	4497	4493	67	1	16.4179	76	1	10.5263	145	1	20	321	1	20.2492	0.0149254	0.0447761	0.0597015	0.0447761	0	0.0131579	0.0526316	0	0.0394737	0	0.0551724	0.0758621	0.0275862	0.0413793	0.00934579	0.0186916	0.00311526	0.0778816	0.00311526	0.0903427	0	0	28.9474	0	0	0.0769231	0.210235	0
YDR207C	UME6		DMA979	0.5235	0.129	1	0	285	291	144	3	36.1739	171	3	44.0629	61	1	42.623	295	7	58.2979	0.0282126	0.0237681	0.136618	0.17314	0	0.00784314	0.350479	0.0744642	0	0.00784314	0.213115	0.0983607	0.0655738	0.0491803	0.0497174	0.398628	0.0230439	0.0698312	0	0.0386397	0.00311915	1	26.183	0	0	0.050902	0.190719	0
YDR208W	MSS4	mss4-102	TSA903	0.48	0.1273	0	0	56	68	15	1	80	17	1	41.1765	93	1	74.1935	164	2	58.5366	0	0.266667	0	0.533333	0	0	0.117647	0.0588235	0.235294	0	0.204301	0.129032	0.290323	0.11828	0.0121951	0.176829	0.103659	0.0670732	0.00609756	0.213415	0.00609756	0	31.0285	0	0	0.0798756	0.212449	0
YDR208W	MSS4	mss4-103	TSA129	0.8133	0.1191	0	0	712	728	70	1	31.4286	69	1	40.5797	109	1	34.8624	189	1	20.6349	0.0142857	0.0857143	0.0285714	0.185714	0	0.0724638	0.057971	0.0869565	0.15942	0.0289855	0.0917431	0.0458716	0.174312	0.0366972	0.031746	0.015873	0.031746	0.047619	0	0.0793651	0	0	31.0285	0	0	0.0798756	0.212449	0
YDR209C			DMA978	1.0335	0.025	0	0	1417	1286	71	1	25.3521	244	2	23.3607	271	1	35.0554	398	1	17.0854	0.0422535	0.0422535	0.056338	0.112676	0	0.0327869	0.172131	0.0163934	0.0122951	0	0.0442804	0.0332103	0.258303	0.0147601	0.0326633	0.0251256	0.00753769	0.0452261	0.0150754	0.0452261	0	0	28.9474	0	0	0.0769231	0.210235	0
YDR210W			DMA977	1.0282	0.0741	0	0	4910	4862	112	1	11.6071	120	1	6.66667	210	1	25.7143	388	1	15.4639	0.0178571	0.00892857	0.0357143	0.0446429	0.00892857	0.025	0.0333333	0	0.00833333	0	0.0619048	0.0380952	0.142857	0.0142857	0.0386598	0.0206186	0.00515464	0.0386598	0.0128866	0.0386598	0	0	28.9474	0	0	0.0769231	0.210235	0
YDR212W	TCP1	tcp1-2	TSA448	0.7202	0.0899	1	0	330	310	1199	4	65.3689	723	3	69.6802	1226	3	17.6386	1518	3	19.4973	0.0455726	0.0116101	0.334631	0.250054	0.0118214	0.133397	0.0167009	0.0984669	0.442232	0.00600601	0.0567095	0.0109531	0.106452	0.00227144	0.0183743	0.00044833	0.0224093	0.0475013	0.00134499	0.104895	0	1	29.6162	0	0	0.0501889	0.190184	0
YDR212W	TCP1	tcp1-1	TSA782	0.7691	0.142	1	0	343	339	1258	3	58.2092	1063	3	66.2331	925	3	27.8362	1625	3	18.0532	0.0107788	0.00269469	0.310274	0.237082	0.0212624	0.0657727	0.0427506	0.069268	0.461887	0.0226524	0.0507741	0.0204164	0.200305	0.0068663	0.0218568	0.01651	0.0136825	0.016984	0.00298776	0.108511	0	1	29.6162	0	0	0.0501889	0.190184	0
YDR213W	UPC2		DMA976	1.0355	0.0803	0	0	3155	3098	80	1	15	87	1	16.092	131	1	30.5344	250	1	17.6	0.0125	0.0125	0.0375	0.0875	0	0.045977	0.0804598	0.0114943	0.0229885	0	0.0839695	0.0152672	0.167939	0.0381679	0.04	0.024	0.016	0.044	0	0.052	0	0	28.9474	0	0	0.0769231	0.210235	0
YDR214W	AHA1		DMA975	1.0448	0.019	0	0	931	879	128	1	14.0625	129	1	15.5039	299	2	66.2207	430	2	20.2326	0.0234375	0.015625	0.0546875	0.046875	0	0.0697674	0.0697674	0.00775194	0.00775194	0	0.0167224	0.0167224	0.608696	0.0200669	0.0348837	0.0372093	0.00232558	0.0325581	0.00465116	0.0906977	0	0	28.9474	0	0	0.0769231	0.210235	0
YDR215C			DMA974	1.017	0.0053	0	0	2816	2956	181	2	17.1271	205	2	10.2439	655	2	37.2519	396	2	17.6768	0.0497238	0.0441989	0.0165746	0.0552486	0.00552486	0.0195122	0.0439024	0.0341463	0.00487805	0	0.0458015	0.0167939	0.259542	0.0503817	0.0252525	0.0277778	0.0126263	0.040404	0.00505051	0.0656566	0	0	28.9474	0	0	0.0769231	0.210235	0
YDR216W	ADR1		DMA973	1.0245	0.0736	0	0	3824	3756	51	1	11.7647	50	1	12	223	1	31.8386	425	1	17.8824	0.0196078	0	0.0588235	0.0392157	0	0.02	0.08	0.02	0	0	0.058296	0.044843	0.179372	0.0358744	0.0329412	0.0141176	0.00941176	0.0541176	0.0164706	0.0517647	0	0	28.9474	0	0	0.0769231	0.210235	0
YDR217C	RAD9		DMA995	0.982	0.0409	0	0	3719	3726	181	1	13.2597	188	1	12.234	284	1	33.0986	336	1	15.7738	0.00552486	0.0110497	0.0165746	0.0994475	0	0.0425532	0.037234	0.0212766	0.0106383	0.0106383	0.0352113	0.0528169	0.211268	0.0316901	0.0208333	0.0267857	0.0178571	0.0386905	0	0.0535714	0	0	28.9474	0	0	0.0769231	0.210235	0
YDR218C	SPR28		DMA994	0.978	0.0536	0	0	4298	4319	94	1	22.3404	94	1	8.51064	386	1	22.7979	250	1	15.6	0.0638298	0.0319149	0.0212766	0.106383	0	0.0106383	0.0531915	0.0106383	0.0106383	0	0.0492228	0.0492228	0.0854922	0.0440415	0.008	0.028	0.008	0.044	0.004	0.064	0	0	28.9474	0	0	0.0769231	0.210235	0
YDR219C	MFB1		DMA993	0.9555	0.063	0	0	3248	3339	98	1	20.4082	101	1	8.91089	159	1	32.7044	214	1	16.3551	0.0408163	0.0306122	0.0408163	0.0918367	0	0.019802	0.00990099	0.039604	0.019802	0	0.0503145	0.0188679	0.207547	0.0503145	0.0373832	0.0233645	0.0140187	0.0186916	0	0.0700935	0	0	28.9474	0	0	0.0769231	0.210235	0
YDR220C			DMA992	1.024	0.0072	0	0	1729	1670	85	1	22.3529	90	1	15.5556	239	1	39.3305	306	1	17.6471	0.0588235	0.0352941	0.0352941	0.0941176	0	0.0333333	0.0666667	0.0222222	0.0222222	0.0111111	0.0502092	0.041841	0.276151	0.0251046	0.0261438	0.0261438	0	0.0490196	0.00653595	0.0686275	0	0	28.9474	0	0	0.0769231	0.210235	0
YDR221W	GTB1		DMA991	1.026	0.0658	0	0	3038	3477	105	1	16.1905	111	1	13.5135	250	2	31.2	464	2	19.3966	0.0380952	0.0380952	0.047619	0.0380952	0	0.045045	0.0720721	0	0	0.018018	0.044	0.088	0.116	0.064	0.0193966	0.0258621	0.012931	0.0560345	0.00862069	0.0711207	0	0	28.9474	0	0	0.0769231	0.210235	0
YDR222W			DMA990	1.0132	0.0653	0	0	2429	2215	110	1	24.5455	111	1	9.90991	262	1	30.1527	240	1	21.25	0.0363636	0.0181818	0.0636364	0.127273	0	0.018018	0.027027	0.018018	0.036036	0	0.0572519	0.0496183	0.175573	0.019084	0.0291667	0.0583333	0.0125	0.0791667	0	0.0333333	0	0	28.9474	0	0	0.0769231	0.210235	0
YDR223W	CRF1		DMA989	1.007	0.0438	0	0	3399	3053	69	1	14.4928	81	1	14.8148	158	1	27.8481	156	1	19.8718	0.0144928	0.0289855	0.0434783	0.057971	0	0.0246914	0.0864198	0.0246914	0.0123457	0	0.056962	0.0443038	0.164557	0.0126582	0.025641	0.0448718	0.00641026	0.0705128	0.00641026	0.0448718	0	0	28.9474	0	0	0.0769231	0.210235	0
YDR225W	HTA1		DMA988	0.9432	0.148	0	0	2355	2386	81	1	17.284	82	1	15.8537	337	1	32.3442	212	1	21.2264	0.0123457	0.0123457	0.0617284	0.0864198	0	0.0365854	0.097561	0	0.0121951	0.0121951	0.103858	0.0504451	0.133531	0.0356083	0.0235849	0.0330189	0.00943396	0.0424528	0.00471698	0.0990566	0	0	28.9474	0	0	0.0769231	0.210235	0
YDR226W	ADK1		DMA-SLOW91	0.2496	0.0533	1	0	534	547	117	2	34.5238	415	5	44.257	595	5	40.7433	1316	6	23.9493	0.047619	0.0511905	0.052381	0.170238	0.0238095	0.0375606	0.191763	0.177755	0.023166	0.0123255	0.0645761	0.045993	0.259233	0.0376307	0.0333444	0.0169763	0.0193984	0.0224508	0.00485512	0.142468	0	1	26.183	0	0	0.050902	0.190719	0
YDR228C	PCF11	pcf11-ts2	TSA686	0.6159	0.0812	1	0	32	32	1856	4	93.8678	1120	3	83.8276	905	4	56.32	1482	4	39.8444	0.0407148	0.0106349	0.162691	0.715996	0.00864157	0.150011	0.0351042	0.507963	0.124518	0.0206796	0.455902	0.040972	0.0370777	0.0292483	0.0358649	0.00283286	0.0116865	0.0773843	0.0607384	0.209937	0	1	29.6162	0	0	0.0501889	0.190184	0
YDR228C	PCF11	pcf11-2	TSA685	0.6618	0.1993	1	0	164	173	1571	4	68.0787	509	2	72.4708	796	5	42.5989	1557	5	28.8726	0.0258215	0.0390506	0.172636	0.436731	0.00654802	0.115269	0.062338	0.399792	0.121019	0.0262902	0.22787	0.0530387	0.0907407	0.0543395	0.034082	0	0.0156645	0.0693097	0.0247423	0.144928	0	1	29.6162	0	0	0.0501889	0.190184	0
YDR228C	PCF11	pcf11-ts10	TSA679	0.8885	0.0079	1	0	402	392	1125	4	64.4248	1859	4	50.6154	1577	3	22.6357	2248	3	22.7319	0.0288885	0.0472632	0.0411167	0.521545	0.00543478	0.0546148	0.0781542	0.32622	0.0377195	0.00944569	0.13588	0.0163257	0.0489771	0.025174	0.0266442	0.0123811	0.00154107	0.0386319	0.0523112	0.0958092	0	1	29.6162	0	0	0.0501889	0.190184	0
YDR228C	PCF11	pcf11-1	TSA808			0	0			27	1	62.963	352	2	23.8636				39	1	38.4615	0.037037	0	0.148148	0.444444	0	0.0454545	0.0710227	0.0823864	0.0397727	0					0.102564	0.0512821	0.0512821	0.0512821	0	0.128205	0	0	31.0285	0	0	0.0798756	0.212449	0
YDR228C	PCF11	pcf11-ts9	TSA680			0	0			22	1	90.9091	351	2	31.6239	181	1	42.5414				0.0454545	0.136364	0.227273	0.454545	0.0454545	0.034188	0.11396	0.14245	0.014245	0.011396	0.19337	0.0773481	0.0994475	0.0552486								0	31.0285	0	0	0.0798756	0.212449	0
YDR229W	IVY1		DMA986	0.993	0.0571	0	0	4147	4105	42	1	11.9048	44	1	9.09091	180	1	27.7778	432	1	21.9907	0	0	0.0238095	0.0952381	0	0.0454545	0.0454545	0	0	0	0.0833333	0.0444444	0.111111	0.0388889	0.025463	0.0231481	0.00694444	0.0462963	0.00462963	0.113426	0	0	28.9474	0	0	0.0769231	0.210235	0
YDR230W			DMA-SLOW90	0.8311	0.0656	0	0	4665	4639	146	1	19.863	162	1	16.0494	180	2	21.1111	121	1	7.43802	0.0342466	0.0205479	0.0547945	0.0821918	0.00684932	0.0308642	0.111111	0.0185185	0	0	0.0388889	0.05	0.0944444	0.0277778	0.00826446	0	0.0165289	0.0165289	0	0.0330579	0	0	28.9474	0	0	0.0769231	0.210235	0
YDR231C	COX20		DMA-SLOW89	0.9083	0.0735	0	0	5031	5034	84	1	11.9048	89	1	10.1124	362	2	24.3094	114	1	7.01754	0.0357143	0.0238095	0.0238095	0.0357143	0	0.0337079	0.0449438	0.011236	0.011236	0	0.0552486	0.038674	0.107735	0.0414365	0	0	0.00877193	0.00877193	0	0.0526316	0	0	28.9474	0	0	0.0769231	0.210235	0
YDR233C	RTN1		DMA985	1.0023	0.0883	0	0	2510	2568	31	1	16.129	34	1	20.5882	237	2	29.1139	312	2	19.2308	0	0	0.129032	0.0322581	0	0.0294118	0.176471	0	0	0	0.0295359	0.0295359	0.181435	0.0506329	0.0192308	0.0128205	0.00320513	0.0384615	0.00641026	0.112179	0	0	28.9474	0	0	0.0769231	0.210235	0
YDR236C	FMN1	fmn1-5001	TSA1245	0.4888	0.0396	1	0			79	2	74.6835	16	1	68.75				47	2	42.8442	0.0759494	0.468354	0.0253165	0.139241	0.0379747	0	0.3125	0.375	0	0					0.0217391	0.0652174	0.149457	0.105072	0	0.0869565	0	1	28.2038	0	0	0.05	0.190042	1
YDR237W	MRPL7		DMA-SLOW88	0.5736	0.0824	0	0	4959	5009	389	1	16.4524	431	1	12.993	181	1	20.442	401	1	7.73067	0.0179949	0.0102828	0.0539846	0.0796915	0.00257069	0.0232019	0.0788863	0.0232019	0.00464037	0	0.0331492	0.0276243	0.0939227	0.0497238	0.00249377	0	0.00249377	0.0174564	0.00249377	0.0523691	0	0	28.9474	0	0	0.0769231	0.210235	0
YDR238C	SEC26	sec26-11d26	TSA722	0.8647	0.1111	1	0	102	100	1792	4	61.9001	1947	3	63.3472	936	6	47.9047	3203	6	57.3903	0.103002	0.0568417	0.0645116	0.385752	0.00889328	0.0752947	0.273141	0.257974	0.0204758	0.00658693	0.330436	0.0370367	0.0743378	0.0372366	0.0367018	0.00315828	0.0122551	0.134241	0.327304	0.0602426	0	1	29.6162	1	0	0.0501889	0.190184	0
YDR238C	SEC26	sec26-f856aw860a	TSA721	0.884	0.1065	1	0	559	543	1218	4	48.0787	1558	5	54.1621	623	3	25.379	2154	3	13.1611	0.0580803	0.0480709	0.0805168	0.286008	0.00811148	0.0731007	0.229849	0.212656	0.00930106	0.0167147	0.151595	0.032567	0.05217	0.0174578	0.0156546	0.00984065	0.0124031	0.0269165	0.0377692	0.0290267	0	1	29.6162	1	0	0.0501889	0.190184	0
YDR239C			DMA1006	1.0385	0.0712	0	0	3721	4011	176	1	16.4773	185	1	12.973	93	1	30.1075	264	1	14.7727	0.0340909	0.0454545	0.0113636	0.0625	0.0113636	0.0432432	0.0216216	0.0216216	0.0432432	0	0.0430108	0.0107527	0.193548	0.0537634	0.0416667	0.0189394	0.0113636	0.0340909	0	0.0416667	0	0	28.9474	0	0	0.0769231	0.210235	0
YDR240C	SNU56	snu56-5001	TSA1235	0.7308	0.0512	1	0	1047	1113	2326	3	19.5161	2051	3	30.9774	765	3	29.6625	1864	2	31.1327	0.025372	0.0306374	0.0685164	0.0677104	0.00292526	0.037442	0.0323359	0.0595062	0.168298	0.0121918	0.127708	0.0690417	0.0437917	0.0560833	0.0178783	0.173267	0.0130258	0.0793831	0.00461741	0.0228255	0.000329815	0	29.6162	0	0	0.0501889	0.190184	0
YDR241W	BUD26		DMA1005			0	0	2851	2855	73	1	12.3288	339	2	24.4838	447	3	19.4631	705	3	25.6738	0.0273973	0.0136986	0.0410959	0.0410959	0	0.0678466	0.120944	0.0147493	0.0324484	0.00884956	0.0402685	0.0626398	0.0581655	0.033557	0.0297872	0.102128	0.00992908	0.0382979	0.00283688	0.0723404	0.00141844	0	28.9474	0	0	0.0769231	0.210235	0
YDR242W	AMD2		DMA5249	1.0152	0.0627	0	0	3923	3750	255	1	16.4706	281	1	14.9466	107	1	16.8224	143	1	24.4755	0.0196078	0.0470588	0.0313725	0.0627451	0.00392157	0.0106762	0.0604982	0.024911	0.0391459	0.0142349	0.0280374	0.0373832	0.0934579	0.00934579	0.027972	0.027972	0.013986	0.034965	0	0.13986	0	0	28.9474	0	0	0.0769231	0.210235	0
YDR243C	PRP28	prp28-101	TSA574	0.8235	0.0591	0	0	373	372	40	1	20	35	1	62.8571	48	1	37.5	131	1	44.2748	0.025	0.025	0	0.15	0	0	0.0571429	0.0857143	0.485714	0	0.1875	0.0833333	0.0625	0.0416667	0.0229008	0.29771	0.0152672	0.0687023	0.00763359	0.0229008	0.00763359	0	31.0285	0	0	0.0798756	0.212449	0
YDR244W	PEX5		DMA1004	0.8417	0.1158	0	0	2139	2151	101	2	28.7129	127	3	25.1969	159	2	17.6101	554	2	17.6895	0.029703	0.00990099	0.128713	0.118812	0	0.0393701	0.165354	0.023622	0.023622	0	0.0377358	0.0440252	0.0503145	0.0440252	0.0180505	0.0252708	0.00361011	0.0613718	0.0162455	0.0523466	0	0	28.9474	0	0	0.0769231	0.210235	0
YDR245W	MNN10		DMA1003	0.727	0.0115	1	0	264	258	94	3	61.22	100	3	23.7843	288	4	52.2989	504	5	47.1759	0.173856	0.117647	0.0840959	0.220915	0.0156863	0.0153257	0.0869437	0.112585	0.00766284	0.0153257	0.290015	0.143764	0.0817464	0.00746269	0.0125	0.0638889	0.0439815	0.137037	0.0113426	0.203009	0	1	26.183	1	0	0.050902	0.190719	1
YDR246W	TRS23	trs23-5001	TSA1220	0.7024	0.043	1	0	686	699	755	3	29.0997	891	4	30.9566	695	5	35.003	1273	5	34.1949	0.0488063	0.0205266	0.0818273	0.134482	0.00535475	0.033948	0.179493	0.0733177	0.0175909	0.00521687	0.151645	0.0477471	0.10328	0.0473583	0.0145816	0.006469	0.0214677	0.112348	0.0955242	0.0899409	0.00161725	0	29.6162	0	0	0.0501889	0.190184	0
YDR247W	VHS1		DMA1002	1.005	0.0579	0	0	3711	3945	45	1	17.7778	48	1	12.5	212	1	24.0566	224	1	20.0893	0.0222222	0.0222222	0.0444444	0.0666667	0.0222222	0.0208333	0.0833333	0	0.0208333	0	0.0896226	0.0471698	0.0660377	0.0377358	0.0535714	0.00892857	0.00446429	0.0357143	0.00892857	0.0892857	0	0	28.9474	0	0	0.0769231	0.210235	0
YDR248C			DMA1001	0.9633	0.147	0	0	3969	3674	55	1	16.3636	58	1	13.7931	54	1	27.7778	118	1	14.4068	0.0363636	0.0363636	0	0.0727273	0.0181818	0.0517241	0.0172414	0.0172414	0.0517241	0	0.12963	0	0.148148	0	0.0508475	0.0169492	0	0.059322	0	0.0169492	0	0	28.9474	0	0	0.0769231	0.210235	0
YDR249C			DMA1000	0.9647	0.0286	0	0	3292	3232	80	1	17.5	89	1	20.2247	278	1	21.223	116	1	18.9655	0.0375	0.025	0.0375	0.075	0	0.0674157	0.0674157	0.0337079	0.0224719	0.011236	0.0647482	0.0539568	0.0683453	0.0251799	0.0431034	0.0258621	0.0172414	0.0344828	0	0.0689655	0	0	28.9474	0	0	0.0769231	0.210235	0
YDR250C			DMA999	0.998	0.0096	0	0	1194	1139	90	1	18.8889	97	1	14.433	275	2	54.9091	229	2	18.3406	0.0222222	0.0222222	0.0666667	0.0777778	0	0.0309278	0.0824742	0.0206186	0	0.0103093	0.0254545	0.0290909	0.472727	0.0218182	0.0174672	0.0480349	0.00436681	0.0305677	0.0131004	0.069869	0	0	28.9474	0	0	0.0769231	0.210235	0
YDR251W	PAM1		DMA998	1.0192	0.0444	0	0	2718	2643	36	1	25	34	1	11.7647	442	1	28.5068	357	1	17.9272	0.0277778	0.0277778	0	0.194444	0	0	0.0294118	0.0588235	0.0294118	0	0.0656109	0.0701357	0.11086	0.0384615	0.0252101	0.0336134	0.00280112	0.0392157	0.00280112	0.0756303	0	0	28.9474	0	0	0.0769231	0.210235	0
YDR252W	BTT1		DMA997	0.9802	0.0647	0	0	3347	3407	28	1	10.7143	234	2	23.9316	232	1	20.2586	336	1	22.619	0	0	0.0357143	0.0714286	0	0.034188	0.183761	0.0042735	0.0128205	0.0042735	0.0258621	0.0258621	0.107759	0.0431034	0.047619	0.0505952	0.0119048	0.0297619	0.0119048	0.0744048	0	0	28.9474	0	0	0.0769231	0.210235	0
YDR253C	MET32		DMA1019	0.9913	0.05	0	0	4145	4108	303	2	16.5017	325	2	14.1538	53	1	24.5283	513	2	15.5945	0.0363036	0.0264026	0.0462046	0.0561056	0	0.0738462	0.0276923	0.00615385	0.0338462	0	0.0943396	0.113208	0	0.0377358	0.0292398	0.037037	0.00584795	0.0409357	0.00389864	0.037037	0.00194932	0	28.9474	0	0	0.0769231	0.210235	0
YDR254W	CHL4		DMA1018	1.0055	0.0827	0	0	2114	2269	129	1	22.4806	152	1	15.1316	60	1	33.3333	289	1	18.6851	0.0542636	0.0232558	0.0232558	0.116279	0.00775194	0.0460526	0.0526316	0.0263158	0.0197368	0.00657895	0.05	0.05	0.183333	0.05	0.0449827	0.0449827	0.00346021	0.0484429	0.00692042	0.0380623	0	0	28.9474	0	0	0.0769231	0.210235	0
YDR255C	RMD5		DMA1017	0.988	0.0968	0	0	2356	2449	176	2	13.0682	206	2	31.5534	130	1	25.3846	563	2	16.6963	0.0170455	0.00568182	0.0625	0.0454545	0	0.0194175	0.276699	0.00485437	0.00485437	0.00970874	0.115385	0.0769231	0.0153846	0.0461538	0.0373002	0.0319716	0.0017762	0.044405	0.0142096	0.0373002	0	0	28.9474	0	0	0.0769231	0.210235	0
YDR256C	CTA1		DMA1016	1.0212	0.0564	0	0	4093	4066	80	1	17.5	83	1	14.4578	379	1	20.3166	237	2	18.9873	0.0375	0.05	0.0375	0.05	0	0.0722892	0.0361446	0.0240964	0.0120482	0	0.0686016	0.0395778	0.055409	0.0395778	0.0295359	0.0168776	0	0.0421941	0.0126582	0.0886076	0	0	28.9474	0	0	0.0769231	0.210235	0
YDR257C	RKM4		DMA1015	1.02	0.0644	1	0	1966	1888	1509	3	22.0534	809	3	22.2529	1099	3	32.7014	1870	3	14.4442	0.0135498	0.0318176	0.0882062	0.0822423	0.00471809	0.0315837	0.109452	0.0631674	0.0135913	0.00473485	0.0862684	0.0132162	0.199993	0.0275374	0.0123867	0.0239491	0.00531614	0.0551807	0.00177205	0.0453903	0.000447427	0	26.183	0	0	0.050902	0.190719	0
YDR258C	HSP78		DMA1014	1.0125	0.0503	0	0	4886	4922	229	2	13.1004	227	2	13.6564	301	1	21.9269	393	2	11.4504	0.0218341	0.0174672	0.0262009	0.0567686	0.00873362	0.0572687	0.0440529	0.0132159	0.0132159	0.00881057	0.0930233	0.0199336	0.0797342	0.0265781	0.0229008	0.0229008	0.00763359	0.0356234	0.00763359	0.0178117	0	0	28.9474	0	0	0.0769231	0.210235	0
YDR259C	YAP6		DMA1013	0.9952	0.061	0	0	3539	3808	120	1	24.1667	122	1	12.2951	278	1	20.8633	469	1	18.5501	0.0416667	0.0166667	0.05	0.125	0.00833333	0.0409836	0.0245902	0.0327869	0.00819672	0.0163934	0.0215827	0.0467626	0.100719	0.0395683	0.0362473	0.021322	0.00639659	0.0447761	0.00852878	0.0682303	0	0	28.9474	0	0	0.0769231	0.210235	0
YDR260C	SWM1		DMA1012	1.0205	0.0788	0	0	4932	4956	56	1	12.5	59	1	8.47458	178	1	23.0337	231	1	14.7186	0	0	0	0.125	0	0	0.0508475	0.0338983	0	0	0.0337079	0.0393258	0.117978	0.0393258	0.030303	0.00865801	0.017316	0.034632	0.017316	0.038961	0	0	28.9474	0	0	0.0769231	0.210235	0
YDR261C	EXG2		DMA1011	1.016	0.0408	0	0	4611	4472	69	1	13.0435	74	1	13.5135	401	1	21.9451	182	1	17.033	0	0	0.0724638	0.057971	0	0.027027	0.0945946	0.0135135	0	0	0.0598504	0.032419	0.104738	0.0224439	0.0494505	0.00549451	0.00549451	0.0494505	0	0.0604396	0	0	28.9474	0	0	0.0769231	0.210235	0
YDR262W			DMA1010	1.0407	0.0368	0	0	2775	2814	35	1	20	38	1	21.0526	213	1	24.4131	360	1	17.2222	0	0.0285714	0.0857143	0.0571429	0.0285714	0.0263158	0.0789474	0.0526316	0.0526316	0	0.056338	0.056338	0.112676	0.0187793	0.0388889	0.0222222	0.00833333	0.0416667	0.00833333	0.0527778	0	0	28.9474	0	0	0.0769231	0.210235	0
YDR263C	DIN7		DMA1009	1.014	0.0493	0	0	4395	4703	24	1	16.6667	28	1	10.7143	105	1	24.7619	278	1	16.1871	0.0416667	0.0833333	0	0.0416667	0	0	0.0357143	0	0.0357143	0.0357143	0.0666667	0.0190476	0.114286	0.047619	0.0143885	0.0251799	0.00359712	0.028777	0.00359712	0.0863309	0	0	28.9474	0	0	0.0769231	0.210235	0
YDR265W	PEX10		DMA1031	0.8675	0.1122	0	0	4439	4427	98	1	18.3673	103	1	14.5631	175	1	20	425	1	14.8235	0.0612245	0.0204082	0.0204082	0.0816327	0	0.038835	0.0485437	0.0291262	0.0291262	0	0.0571429	0.0457143	0.0571429	0.04	0.0188235	0.0164706	0.00705882	0.0282353	0.00941176	0.0682353	0	0	28.9474	0	0	0.0769231	0.210235	0
YDR266C	HEL2		DMA1030	1.0527	0.0385	0	0	2525	2501	46	1	23.913	52	1	13.4615	725	2	29.3793	620	2	18.2258	0.0217391	0	0.0869565	0.130435	0	0.0192308	0.0576923	0.0384615	0.0192308	0	0.0717241	0.0537931	0.125517	0.0427586	0.0274194	0.0145161	0.00806452	0.0258065	0.0112903	0.0951613	0	0	28.9474	0	0	0.0769231	0.210235	0
YDR268W	MSW1		DMA-SLOW86	0.776	0.1072	0	0	4862	4895	72	1	15.2778	74	1	10.8108	574	1	22.8223	144	1	11.8056	0.0138889	0	0.0416667	0.0972222	0	0.0135135	0.0810811	0.0135135	0	0	0.0278746	0.123693	0.033101	0.043554	0.0138889	0	0.0138889	0.0208333	0	0.0694444	0	0	28.9474	0	0	0.0769231	0.210235	0
YDR269C			DMA5248	0.9915	0.0132	0	0	3992	3850	159	1	23.8994	162	1	16.0494	166	1	18.0723	382	1	14.1361	0.0188679	0.0188679	0.0566038	0.138365	0.00628931	0.0185185	0.0308642	0.0432099	0.0493827	0.0185185	0.0542169	0.0542169	0.0662651	0.0060241	0.0418848	0.0157068	0.0104712	0.0366492	0.0052356	0.0314136	0	0	28.9474	0	0	0.0769231	0.210235	0
YDR270W	CCC2		DMA1029	1.0225	0.0903	0	0	2758	2746	91	1	13.1868	99	1	15.1515	150	1	27.3333	306	1	27.1242	0.0549451	0.010989	0.010989	0.0549451	0	0.0909091	0.030303	0.010101	0.010101	0.010101	0.0733333	0.06	0.106667	0.0333333	0.0228758	0.0294118	0.00653595	0.0555556	0.00980392	0.147059	0	0	28.9474	0	0	0.0769231	0.210235	0
YDR271C			DMA5247	1.017	0.0109	0	0	4684	4421	175	1	19.4286	194	1	10.8247	121	1	22.314	346	1	11.5607	0.0228571	0.04	0.0285714	0.102857	0	0.0463918	0.0154639	0.0206186	0.0257732	0	0.107438	0.0330579	0.0826446	0	0.0202312	0.00867052	0.00578035	0.0202312	0.0115607	0.0462428	0.00289017	0	28.9474	0	0	0.0769231	0.210235	0
YDR272W	GLO2		DMA1028	1.0035	0.0468	0	0	4872	4887	74	1	17.5676	85	1	15.2941	125	1	16.8	490	1	10.8163	0.0540541	0	0.0405405	0.0810811	0	0.0352941	0.0823529	0	0.0352941	0	0.056	0.016	0.056	0.04	0.0122449	0.0265306	0.00204082	0.0285714	0	0.0387755	0	0	28.9474	0	0	0.0769231	0.210235	0
YDR273W	DON1		DMA1027	1.0135	0.0332	0	0	4410	4392	80	1	16.25	84	1	9.52381	148	1	27.7027	273	1	14.652	0.0125	0.0375	0.05	0.0625	0	0.047619	0.0238095	0.0119048	0.0119048	0	0.0810811	0.0608108	0.0945946	0.0405405	0.03663	0.025641	0.003663	0.029304	0.010989	0.040293	0	0	28.9474	0	0	0.0769231	0.210235	0
YDR274C			DMA1026	0.9415	0.066	0	0	1647	1710	84	1	26.1905	99	1	13.1313	378	2	28.836	774	3	28.2946	0.0357143	0.047619	0.0119048	0.154762	0.0119048	0.040404	0.0606061	0.020202	0.010101	0	0.0687831	0.0687831	0.103175	0.047619	0.0284238	0.153747	0.00387597	0.0555556	0.00258398	0.0387597	0	0	28.9474	0	0	0.0769231	0.210235	0
YDR275W	BSC2		DMA1025	1.0153	0.0327	0	0	3178	3102	111	1	11.7117	122	1	10.6557	211	1	40.2844	262	1	16.4122	0.018018	0	0.018018	0.0810811	0	0.0163934	0.057377	0.00819672	0.0163934	0.00819672	0.0331754	0.0189573	0.322275	0.028436	0.0305344	0.0229008	0.00763359	0.0419847	0.00763359	0.0534351	0	0	28.9474	0	0	0.0769231	0.210235	0
YDR276C	PMP3		DMA1024	0.89	0.0908	1	0	445	415	745	4	46.216	358	5	47.4067	269	5	41.7119	2204	7	19.0612	0.0166696	0.11179	0.0123593	0.310418	0.0109225	0.0965618	0.0250533	0.119776	0.223747	0.00892857	0.0861602	0.058575	0.268537	0.00384615	0.0210853	0.055383	0.0238231	0.0244497	0.00469925	0.061172	0	1	26.183	0	0	0.050902	0.190719	1
YDR277C	MTH1		DMA1023	1.032	0.0453	0	0	4141	4515	52	1	9.61538	59	1	8.47458	173	1	32.3699	221	1	20.362	0.0192308	0	0.0384615	0.0384615	0	0	0.0847458	0	0	0	0.0520231	0.0635838	0.132948	0.0751445	0.0316742	0.0452489	0.00904977	0.040724	0	0.0723982	0.00452489	0	28.9474	0	0	0.0769231	0.210235	0
YDR278C			DMA1022	1.032	0.0054	0	0	3597	3969	45	1	20	50	1	14	340	1	25.2941	229	1	16.1572	0	0.0444444	0.0222222	0.111111	0.0222222	0.02	0.12	0	0	0	0.0529412	0.0411765	0.108824	0.05	0.0174672	0.0262009	0	0.0480349	0	0.069869	0	0	28.9474	0	0	0.0769231	0.210235	0
YDR279W	RNH202		DMA1021	0.9757	0.0533	1	0	1397	1309	726	3	13.7341	951	3	25.428	901	4	48.394	1374	4	13.6967	0.0124633	0.0332356	0.0413001	0.0483871	0.00195503	0.0335611	0.137789	0.0711043	0.00886918	0.00295639	0.0895253	0.0275201	0.347249	0.019646	0.0146339	0.0152286	0.0031282	0.0355837	0.00897225	0.0594199	0	0	26.183	0	0	0.050902	0.190719	0
YDR280W	RRP45	rrp45-5001	TSA1086	0.9865	0.0385	0	0	3560	3361	117	1	19.6581	129	1	15.5039	117	1	22.2222	60	1	18.3333	0.025641	0.042735	0.017094	0.111111	0	0.0232558	0.0387597	0.0620155	0.0310078	0	0.025641	0.0683761	0.102564	0.025641	0.0166667	0.0333333	0	0.0333333	0	0.1	0	0	31.0285	0	0	0.0798756	0.212449	0
YDR281C	PHM6		DMA1043	0.9837	0.0266	0	0	3808	4117	56	1	17.8571	63	1	20.6349	152	1	19.0789	456	1	16.0088	0.0178571	0	0.0714286	0.0892857	0	0.047619	0.031746	0.0634921	0.047619	0.015873	0.0657895	0.0263158	0.0460526	0.0526316	0.0307018	0.0482456	0.00438596	0.0394737	0.00438596	0.0328947	0	0	28.9474	0	0	0.0769231	0.210235	0
YDR282C	MRX10		DMA1042	1.063	0.053	0	0	2038	1867	83	1	10.8434	94	1	14.8936	159	1	48.4277	273	1	16.4835	0.0481928	0.0240964	0.0120482	0.0240964	0	0.0425532	0.0106383	0.0319149	0.0638298	0	0.0251572	0.0314465	0.402516	0.0251572	0.021978	0.029304	0.003663	0.043956	0.003663	0.0622711	0	0	28.9474	0	0	0.0769231	0.210235	0
YDR283C	GCN2		DMA-SLOW85	1.0519	0.0491	1	0	295	270	501	2	18.9621	198	2	56.0606	20	1	80	344	3	24.4311	0.00598802	0.0618762	0.0219561	0.0938124	0.00598802	0.0353535	0.106061	0.383838	0.030303	0.00505051	0.4	0.15	0.25	0	0.0200803	0.176372	0.0317938	0.0100402	0	0.0060241	0	0	23.4186	0	0	0.05	0.190042	0
YDR284C	DPP1		DMA1041	0.9915	0.057	0	0	3593	3619	108	1	12.963	120	1	17.5	251	1	31.8725	198	1	13.1313	0	0.0185185	0.0277778	0.0740741	0.00925926	0.0333333	0.05	0.0166667	0.0666667	0.00833333	0.0557769	0.059761	0.175299	0.0278884	0.020202	0.020202	0.020202	0.0454545	0.00505051	0.020202	0	0	28.9474	0	0	0.0769231	0.210235	0
YDR285W	ZIP1		DMA1040	1.0413	0.0196	0	0	3364	3291	75	1	16	84	1	14.2857	167	1	34.1317	239	1	12.9707	0.0266667	0.0533333	0.0266667	0.0533333	0	0.0119048	0.047619	0.047619	0.0357143	0	0.0778443	0.0838323	0.143713	0.0359281	0.041841	0.0209205	0	0.0167364	0.0041841	0.0460251	0	0	28.9474	0	0	0.0769231	0.210235	0
YDR286C	MGP12		DMA1039	0.995	0.0414	0	0	2908	2889	86	1	20.9302	96	1	14.5833	96	1	31.25	334	1	14.6707	0.0581395	0.0116279	0.0465116	0.0930233	0	0.0416667	0.0416667	0.0208333	0.0208333	0.0208333	0.114583	0.0625	0.114583	0.0208333	0.0299401	0.0269461	0.00299401	0.0329341	0.00598802	0.0479042	0	0	28.9474	0	0	0.0769231	0.210235	0
YDR287W	INM2		DMA1038	0.9953	0.0218	0	0	3949	3979	40	1	20	53	1	16.9811	207	1	22.2222	248	1	13.3065	0.05	0.025	0.025	0.1	0	0.0566038	0.0754717	0.0377358	0	0	0.0434783	0.0386473	0.0966184	0.0434783	0.0201613	0.016129	0.00403226	0.016129	0.00403226	0.0725806	0	0	28.9474	0	0	0.0769231	0.210235	0
YDR288W	NSE3	nse3-ts4	TSA995	0.6629	0.0879	1	0	702	672	1735	3	46.5567	745	3	39.1471	565	3	22.7244	1386	3	19.5518	0.041416	0.0459301	0.0982549	0.272248	0.00771815	0.0265047	0.0959244	0.234656	0.0292578	0.00512821	0.126676	0.0182922	0.0662509	0.0160256	0.0293853	0.00665449	0.00200955	0.0262476	0.00803818	0.123183	0	1	29.6162	0	0	0.0501889	0.190184	0
YDR288W	NSE3	nse3-ts3	TSA994	0.515	0.0423	0	0	2278	2394	75	1	24	86	1	18.6047	122	1	22.9508	159	1	22.0126	0.04	0.0133333	0.12	0.0666667	0	0.0116279	0.104651	0.0348837	0.0348837	0	0.0245902	0.0819672	0.0655738	0.057377	0.0251572	0.0251572	0.00628931	0.0628931	0.00628931	0.0943396	0	0	31.0285	0	0	0.0798756	0.212449	0
YDR288W	NSE3	nse3-5001	TSA1219	0.6714	0.1658	0	0						363	3	42.9752				671	4	39.7914						0.0523416	0.264463	0.0358127	0.0633609	0.0137741					0.0655738	0.0491803	0.0193741	0.0640835	0.00447094	0.193741	0.00149031
YDR289C	RTT103		DMA1037	0.9075	0.0448	1	0	945	933	548	3	25.6221	184	3	19.9199	540	4	45.6038	957	4	24.3759	0.0328414	0.122541	0.0353009	0.0577257	0.0078125	0.0315315	0.0452953	0.0723223	0.0455455	0.0045045	0.0980619	0.0237913	0.306081	0.0281037	0.0106185	0.012975	0.00642285	0.0511241	0.00419568	0.158423	0	0	26.183	0	0	0.050902	0.190719	1
YDR290W			DMA5265	0.9025	0.0099	0	0	2058	2361	146	1	20.5479	176	1	18.75	228	2	33.7719	278	2	17.2662	0.0342466	0.0684932	0.0205479	0.0684932	0.0136986	0.0625	0.0227273	0.0170455	0.0738636	0.0113636	0.0877193	0.166667	0.0307018	0.0526316	0.00359712	0.0143885	0.00719424	0.028777	0.0107914	0.104317	0.00359712	0	28.9474	0	0	0.0769231	0.210235	0
YDR291W	HRQ1		DMA1036	1.0122	0.0255	0	0	2982	3072	115	1	18.2609	127	1	16.5354	272	1	24.6324	389	1	21.3368	0.0173913	0.00869565	0.0521739	0.104348	0	0.0551181	0.0472441	0.0314961	0.0314961	0	0.0845588	0.0294118	0.0808824	0.0514706	0.0102828	0.0102828	0.00257069	0.0616967	0.0154242	0.113111	0	0	28.9474	0	0	0.0769231	0.210235	0
YDR292C	SRP101	srp101-47	TSA733	0.5919	0.0687	0	0	1252	1426	62	1	38.7097	62	1	19.3548	84	1	23.8095	231	1	22.9437	0.016129	0.177419	0.0322581	0.145161	0.016129	0	0.0483871	0.145161	0	0	0.0238095	0.0357143	0.107143	0.0714286	0.0562771	0.00865801	0.00865801	0.0692641	0.034632	0.0519481	0	0	31.0285	0	0	0.0798756	0.212449	1
YDR293C	SSD1		DMA1035			1	0	937	924	1013	5	21.994	1469	5	19.2277	1879	6	29.6117	2734	7	44.9383	0.014813	0.0599466	0.0414895	0.101665	0.00202532	0.023747	0.0664147	0.0836787	0.0155192	0.00291734	0.0775041	0.0374171	0.145798	0.0353977	0.0290582	0.317799	0.0198246	0.0465727	0.00418863	0.0317965	0.000142714	0	26.183	0	0	0.050902	0.190719	0
YDR294C	DPL1		DMA1034	1.0095	0.0472	0	0	3810	4096	55	1	18.1818	65	1	12.3077	210	1	25.7143	167	1	17.3653	0.0363636	0	0.0363636	0.0909091	0.0181818	0.0615385	0.0461538	0.0153846	0	0	0.0571429	0.0333333	0.119048	0.047619	0.0179641	0.0359281	0.00598802	0.0359281	0.011976	0.0658683	0	0	28.9474	0	0	0.0769231	0.210235	0
YDR295C	HDA2		DMA-SLOW108	0.8184	0.0645	0	0	3116	3095	319	1	19.4357	339	1	17.1091	100	2	33	159	1	10.0629	0.0125392	0.0188088	0.0846395	0.0783699	0	0.0324484	0.0648968	0.0235988	0.0383481	0.0117994	0.17	0.04	0.09	0.03	0.00628931	0	0.0251572	0.0188679	0	0.0503145	0	0	28.9474	0	0	0.0769231	0.210235	0
YDR296W	MHR1		DMA-SLOW107	0.5408	0.048	0	0	3989	4237	66	1	24.2424	68	1	14.7059	280	2	28.5714	214	2	4.6729	0.0151515	0.030303	0.030303	0.151515	0.0151515	0.0441176	0.0294118	0.0441176	0.0294118	0	0.0535714	0.128571	0.0535714	0.05	0.0046729	0	0.0046729	0.0233645	0	0.0140187	0	0	28.9474	0	0	0.0769231	0.210235	0
YDR297W	SUR2		DMA1033	1.0147	0.0521	0	0	1806	1787	55	1	14.5455	59	1	32.2034	337	2	30.8605	626	2	16.1342	0	0	0.127273	0.0181818	0	0.0338983	0.271186	0	0.0169492	0	0.127596	0.041543	0.0949555	0.0445104	0.0239617	0.0191693	0.00159744	0.0495208	0.0127796	0.0543131	0	0	28.9474	0	0	0.0769231	0.210235	0
YDR298C	ATP5		DMA-SLOW106	0.818	0.0789	0	0	3296	3087	87	1	22.9885	86	1	20.9302	126	1	23.0159	128	1	10.9375	0	0.045977	0.103448	0.0804598	0	0.0116279	0.151163	0.0465116	0	0	0.0793651	0.0396825	0.0873016	0.0238095	0.0078125	0.0078125	0	0.0390625	0.0078125	0.046875	0	0	28.9474	0	0	0.0769231	0.210235	0
YDR299W	BFR2	bfr2-5001	TSA1218	0.6256	0.1982	0	0						515	2	17.4757				704	4	32.9545						0.0194175	0.0873786	0.0485437	0.0135922	0.00582524					0.0497159	0.0369318	0.00852273	0.0326705	0.00568182	0.196023	0
YDR300C	PRO1		DMA-SLOW105	0.096	0.2172	0	0												57	1	24.5614															0.0175439	0.0350877	0	0.0701754	0	0.122807	0
YDR302W	GPI11	gpi11-5001	TSA1177	0.6941	0.0627	1	0	408	426	760	4	35.2582	359	3	32.6289	421	4	51.5252	906	5	39.7616	0.0226449	0.165082	0.05899	0.101789	0.00407609	0.146426	0.0295858	0.0789894	0.0435804	0.0277073	0.278273	0.0918736	0.0985049	0.0466	0.0201254	0.0140143	0.0662903	0.0694803	0.0115591	0.212921	0.00322581	1	29.6162	0	0	0.0501889	0.190184	1
YDR303C	RSC3	rsc3-1	TSA503	0.8697	0.1204	0	0	1511	1662	84	1	17.8571	98	1	32.6531	159	1	32.0755	316	1	16.1392	0.047619	0.0238095	0.0119048	0.0833333	0.0119048	0.0918367	0.0306122	0.0612245	0.122449	0.0204082	0.125786	0.0251572	0.132075	0.0377358	0.0348101	0.056962	0.00316456	0.028481	0	0.0348101	0.00316456	0	31.0285	0	0	0.0798756	0.212449	0
YDR304C	CPR5		DMA1068	0.9525	0.07	1	0	2917	2883	1444	3	16.5692	1078	3	23.9021	1484	3	25.2569	1708	3	15.6066	0.00779727	0.0360624	0.0521442	0.0682261	0.00146199	0.0449735	0.0810847	0.0596561	0.0493386	0.00396825	0.106793	0.0500949	0.0610189	0.0346622	0.0121932	0.0287203	0.0028715	0.0502832	0.011587	0.0504108	0	0	26.183	0	0	0.050902	0.190719	0
YDR305C	HNT2		DMA1067	0.9698	0.0444	0	0	2340	2258	55	1	23.6364	70	1	12.8571	316	1	26.8987	269	1	23.4201	0.0545455	0.0181818	0.0545455	0.109091	0	0.0142857	0.0714286	0.0285714	0.0142857	0	0.101266	0.0601266	0.0727848	0.0348101	0.0371747	0.0743494	0	0.070632	0	0.0520446	0	0	28.9474	0	0	0.0769231	0.210235	0
YDR306C			DMA1066	1.0095	0.0388	0	0	1641	1531	26	1	34.6154	362	2	21.547	198	1	17.6768	75	1	22.6667	0	0.0384615	0.115385	0.192308	0	0.0359116	0.127072	0.019337	0.0303867	0.00276243	0.0505051	0.0555556	0.0454545	0.0252525	0	0.0266667	0.0266667	0.12	0	0.0533333	0	0	28.9474	0	0	0.0769231	0.210235	0
YDR307W	PMT7		DMA1065	0.9978	0.027	0	0	1347	1214	110	1	21.8182	113	1	8.84956	153	1	49.0196	106	1	22.6415	0.0363636	0.0636364	0.0363636	0.0818182	0	0.00884956	0.0619469	0.00884956	0.00884956	0	0	0.0457516	0.431373	0.0130719	0	0.0754717	0	0.103774	0	0.0471698	0	0	28.9474	0	0	0.0769231	0.210235	0
YDR309C	GIC2		DMA1064	1.0328	0.0881	1	0	3533	3658	1435	3	17.1202	1182	3	22.3612	1189	4	25.6391	1362	4	10.8208	0.0147294	0.0255535	0.0575338	0.0672509	0.00613469	0.0481543	0.106526	0.0516129	0.0148606	0.00245776	0.0846196	0.0478619	0.0793499	0.0445598	0.0125313	0.0184077	0.000483559	0.0322009	0.00442574	0.040159	0	0	26.183	0	0	0.050902	0.190719	0
YDR310C	SUM1		DMA1063	0.9365	0.0986	0	0	1056	1021	183	3	27.3224	239	4	23.431	304	5	20.3947	474	5	39.8734	0.0491803	0.0382514	0.0710383	0.10929	0.00546448	0.0920502	0.0794979	0.0209205	0.0334728	0.0083682	0.0690789	0.0592105	0.0526316	0.0230263	0.0189873	0.0970464	0.00843882	0.0970464	0.00421941	0.172996	0	0	28.9474	0	0	0.0769231	0.210235	0
YDR311W	TFB1	tfb1-6	TSA715	0.5565	0.0537	1	0	163	165	552	2	80.4348	699	5	73.052	387	4	41.169	1239	6	17.5398	0.0471014	0.00362319	0.157609	0.576087	0.0199275	0.0743683	0.281421	0.268854	0.0834748	0.0224011	0.285422	0.071331	0.0303474	0.0245902	0.0391279	0.00236407	0.00246914	0.0341003	0.0275335	0.069803	0	1	28.2038	0	0	0.05	0.190042	0
YDR311W	TFB1	tfb1-1	TSA701			0	0						96	1	66.6667	153	2	47.0588									0.0520833	0.510417	0.0729167	0.0208333	0.0104167	0.30719	0.0588235	0.0326797	0.0718954
YDR312W	SSF2		DMA1062	1.043	0.0334	1	0	3276	3266	1865	3	16.2625	714	3	19.4977	1400	3	26.0634	1342	3	16.2583	0.0407771	0.0211524	0.0458434	0.053029	0.00182349	0.0281472	0.0742942	0.0633977	0.0251755	0.00396236	0.129627	0.0521655	0.0437213	0.0351205	0.0159689	0.0149337	0	0.0324937	0.0113488	0.0878384	0	0	26.183	0	0	0.050902	0.190719	0
YDR313C	PIB1		DMA1061	1.0042	0.0104	1	0	2051	2301	767	3	23.7384	740	4	24.5821	1420	4	25.6516	1568	5	16.5354	0.00528402	0.0501982	0.0676794	0.0747248	0.039498	0.0351463	0.146541	0.0278927	0.0271808	0.00906027	0.115957	0.0393617	0.0729388	0.028258	0.009145	0.012524	0.00371999	0.0393081	0.0103851	0.090272	0	0	26.183	0	0	0.050902	0.190719	0
YDR314C	RAD34		DMA1060	1.016	0.0518	1	0	2830	2561	745	3	12.6914	941	4	24.478	468	3	32.5617	1187	3	12.4067	0.00818554	0.0327422	0.0587009	0.0245566	0.00272851	0.0388098	0.144895	0.0426437	0.011276	0.00715511	0.103395	0.0540123	0.157407	0.0108025	0.00640973	0.018632	0.00201816	0.0354878	0.00708245	0.0544372	0	0	26.183	0	0	0.050902	0.190719	0
YDR315C	IPK1		DMA1059	0.837	0.1352	1	0	1001	1056	182	4	29.4018	373	5	29.2644	454	6	25.9049	786	7	28.4792	0.0194619	0.0842476	0.0702717	0.0886886	0.031348	0.0323122	0.21362	0.0225561	0.0209561	0.0032	0.0952577	0.046049	0.0795897	0.0381528	0.022991	0.0418588	0.0159189	0.0519063	0.00942951	0.142687	0	1	26.183	0	0	0.050902	0.190719	0
YDR316W	OMS1		DMA1058	0.8892	0.209	1	1	2040	2142	762	3	13.6115	490	3	37.2567	1036	3	25.8595	1658	3	13.8886	0.00446828	0.0303843	0.0494303	0.0500447	0.00178731	0.0411174	0.215474	0.0776836	0.0127119	0.0255807	0.104976	0.0629576	0.0614015	0.0292593	0.010055	0.0101908	0.00188991	0.0335402	0.0128899	0.0703199	0	0	26.183	0	0	0.050902	0.190719	0
YDR317W	HIM1		DMA1080	0.98	0.0657	1	0	2998	2969	767	3	19.7715	1455	3	27.7315	890	3	22.8435	2991	3	10.2682	0.0173195	0.0235158	0.0371402	0.11108	0.00865973	0.0380993	0.163189	0.0550451	0.0161156	0.00486618	0.0972663	0.043877	0.0605022	0.0267891	0.0063532	0.0156311	0.00226948	0.0328765	0.0191148	0.0261818	0.000255232	0	26.183	0	0	0.050902	0.190719	0
YDR318W	MCM21		DMA1079	0.979	0.0307	0	0	1475	1532	77	1	15.5844	80	1	20	167	2	43.1138	248	2	20.9677	0.025974	0.025974	0.0519481	0.0519481	0	0.0625	0.075	0.0375	0.025	0	0.0778443	0.0898204	0.203593	0.0598802	0.0241935	0.0645161	0	0.0524194	0.00806452	0.0604839	0	0	28.9474	0	0	0.0769231	0.210235	0
YDR319C	YFT2		DMA1078	1.0223	0.0126	0	0	3727	3773	75	1	20	79	1	11.3924	89	1	22.4719	142	1	20.4225	0.0533333	0.04	0.0266667	0.08	0	0.0506329	0.0253165	0.0253165	0.0126582	0	0.0674157	0.0449438	0.0674157	0.0449438	0.0211268	0.0492958	0	0.0492958	0.00704225	0.0774648	0	0	28.9474	0	0	0.0769231	0.210235	0
YDR320C	SWA2		DMA1077	0.92	0.0077	0	0	3510	3437	106	1	22.6415	115	1	23.4783	27	1	14.8148	388	1	15.2062	0.0566038	0.0283019	0.0849057	0.0377358	0.0188679	0.0347826	0.147826	0.026087	0.00869565	0.0173913	0.0740741	0.037037	0.037037	0	0.00515464	0.0128866	0	0.0618557	0.0154639	0.056701	0	0	28.9474	0	0	0.0769231	0.210235	0
YDR321W	ASP1		DMA1076	1.009	0.0125	0	0	4061	4109	35	1	14.2857	35	1	22.8571	191	1	19.3717	120	1	15	0	0.0285714	0.0571429	0.0571429	0	0.0857143	0.0857143	0.0285714	0.0285714	0	0.0366492	0.0628272	0.0471204	0.0471204	0.0166667	0.0416667	0	0.0416667	0.00833333	0.0416667	0	0	28.9474	0	0	0.0769231	0.210235	0
YDR322W	MRPL35		DMA-SLOW104	0.5866	0.1071	1	0	3672	3548	1385	3	20.8079	1341	3	21.7314	956	3	20.9052	2225	5	11.3559	0.0341937	0.036283	0.0417288	0.0870656	0.00880762	0.0376341	0.0556739	0.0870222	0.0290711	0.0079124	0.0950328	0.0424877	0.0571634	0.0143678	0.00910189	0.0165738	0.00524503	0.0291003	0.00938386	0.0423338	0.00182038	0	26.183	0	0	0.050902	0.190719	0
YDR323C	PEP7		DMA-SLOW103	0.3959	0.1116	1	0						451	4	47.3915	1224	5	34.9402	1121	5	23.2891						0.106416	0.0724841	0.190584	0.0858879	0.0185434	0.179472	0.0280043	0.103014	0.0389117	0.0208529	0.00849513	0.00128755	0.14313	0.00815451	0.0509708	0
YDR325W	YCG1	ycg1-2	TSA578	0.561	0.1748	0	0			140	1	38.5714	149	1	47.651	44	1	29.5455				0.0142857	0.0428571	0.0928571	0.228571	0.00714286	0.0671141	0.0738255	0.208054	0.120805	0.00671141	0.0909091	0.0227273	0.181818	0								1	31.0285	0	0	0.0798756	0.212449	0
YDR326C	YSP2		DMA5264	1.047	0.0453	0	0	4504	4662	175	1	17.1429	194	1	18.5567	144	1	16.6667	427	1	14.7541	0.0514286	0.0342857	0.00571429	0.0742857	0.00571429	0.0360825	0.0463918	0.0154639	0.0773196	0.0103093	0.0208333	0.0208333	0.0763889	0.0486111	0.0234192	0.028103	0.0187354	0.028103	0.00936768	0.0398126	0	0	28.9474	0	0	0.0769231	0.210235	0
YDR328C	SKP1	skp1-3	TSA809			1	0	1359	1251	2201	3	31.2984	1656	4	39.5454	374	2	15.7754	2057	3	15.3896	0.0269374	0.0260063	0.0588232	0.191514	0.00970334	0.0334998	0.279939	0.0640866	0.0149392	0.00299003	0.101604	0	0.0508021	0.00534759	0.0191174	0.00645161	0.00465158	0.0311297	0.0512217	0.0413238	0	1	29.6162	0	0	0.0501889	0.190184	0
YDR329C	PEX3		DMA1075	0.905	0.074	0	0	2398	2382	61	1	22.9508	64	1	9.375	141	1	39.0071	235	1	14.8936	0.0163934	0.0491803	0.0655738	0.0983607	0	0.015625	0.015625	0.03125	0.03125	0	0.0851064	0.0851064	0.177305	0.0425532	0.012766	0.0212766	0.00425532	0.0765957	0.00425532	0.0297872	0	0	28.9474	0	0	0.0769231	0.210235	0
YDR330W	UBX5		DMA1074	1.0385	0.0733	0	0	3495	3435	68	1	11.7647	70	1	18.5714	133	1	24.812	194	1	21.134	0	0.0441176	0.0147059	0.0588235	0	0.0428571	0.0714286	0.0571429	0.0142857	0	0.075188	0.0827068	0.0526316	0.037594	0.00515464	0.0206186	0.00515464	0.0773196	0	0.103093	0	0	28.9474	0	0	0.0769231	0.210235	0
YDR331W	GPI8	gpi8-5001	TSA1230	0.8422	0.0067	1	0			234	2	91.453	407	4	60.2558				309	6	63.5721	0.196581	0.188034	0.0128205	0.508547	0.00854701	0.102302	0.107764	0.319931	0.0514797	0.0210815					0.0400339	0.0127115	0.196371	0.0898279	0.0197247	0.277052	0	1	28.2038	1	1	0.05	0.190042	1
YDR331W	GPI8	gpi8-ts	TSA371	0.5625	0.0852	1	0			81	2	83.9506	1468	3	41.3854				83	3	53.1373	0.197531	0.135802	0.0123457	0.493827	0	0.0192837	0.192378	0.171889	0.023416	0.00688705					0.00980392	0	0.192157	0.0810458	0	0.248366	0	1	28.2038	1	1	0.05	0.190042	0
YDR332W	IRC3		DMA1073	0.9495	0.1674	0	0	3321	3572	102	1	15.6863	107	1	17.757	62	1	27.4194	178	1	16.8539	0	0.00980392	0.0588235	0.0882353	0	0.0373832	0.11215	0.0186916	0.00934579	0	0.0483871	0.112903	0.0483871	0.0645161	0.0168539	0.0224719	0.00561798	0.0280899	0.011236	0.0842697	0	0	28.9474	0	0	0.0769231	0.210235	0
YDR333C	RQC1		DMA1072	1.023	0.0271	0	0	1896	2117	32	1	15.625	153	2	23.5294	574	2	34.669	327	2	18.6544	0	0.0625	0.0625	0.03125	0	0.0130719	0.202614	0.00653595	0	0.0130719	0.0801394	0.0609756	0.146341	0.0592334	0.00611621	0.0244648	0	0.0275229	0.00917431	0.119266	0	0	28.9474	0	0	0.0769231	0.210235	0
YDR334W	SWR1		DMA1071	0.8615	0.0872	1	0	555	556	1229	5	37.4163	971	5	29.4012	1302	6	49.3277	1573	7	25.0406	0.0236687	0.120939	0.0646289	0.155384	0.00954296	0.0649184	0.0576215	0.0967454	0.0714787	0.00324826	0.121849	0.166933	0.158613	0.0458824	0.010526	0.0499151	0.00619395	0.0908026	0.0102515	0.0827171	0	1	26.183	0	0	0.050902	0.190719	1
YDR335W	MSN5		DMA1070	0.9353	0.0273	1	0	361	336	1434	2	44.212	306	3	53.2561	25	1	28	1341	5	41.1583	0.011855	0.013947	0.174338	0.233612	0.0083682	0.197572	0.13245	0.198124	0.00220751	0.00220751	0.24	0	0.04	0	0.033091	0.156845	0.0134297	0.0591821	0.00137104	0.147664	0	1	23.4186	0	0	0.05	0.190042	0
YDR336W	MRX8		DMA1092	0.941	0.0343	0	0	4846	4883	70	1	8.57143	78	1	14.1026	177	1	23.7288	279	1	14.6953	0.0428571	0.0142857	0	0.0285714	0	0.0512821	0.025641	0.0128205	0.0512821	0	0.039548	0.0677966	0.0847458	0.0451977	0.0250896	0.0250896	0	0.0430108	0.0107527	0.0430108	0	0	28.9474	0	0	0.0769231	0.210235	0
YDR337W	MRPS28		DMA-SLOW102	0.5519	0.1108	0	0	4999	4985	26	1	15.3846	25	1	12	82	1	20.7317	225	1	8	0.0384615	0.0384615	0.0769231	0	0	0.04	0.08	0	0	0	0.0121951	0.0365854	0.134146	0.0243902	0.00888889	0	0.00888889	0.0177778	0.00444444	0.04	0	0	28.9474	0	0	0.0769231	0.210235	0
YDR338C			DMA1091	1.0192	0.0703	0	0	4843	4830	24	1	12.5	24	1	12.5	235	1	25.5319	272	1	10.6618	0.0416667	0.0416667	0	0.0416667	0	0.0416667	0.0833333	0	0	0	0.0851064	0.0468085	0.0893617	0.0340426	0.0330882	0.0110294	0.00367647	0.0257353	0	0.0330882	0	0	28.9474	0	0	0.0769231	0.210235	0
YDR339C	FCF1	fcf1-5001	TSA1188	0.7079	0.0819	0	0	1574	1561	74	1	29.7297	78	1	15.3846	101	1	23.7624	192	1	28.6458	0.0405405	0.121622	0.0135135	0.121622	0	0.0128205	0.0384615	0.0384615	0.0512821	0.0128205	0.0891089	0.00990099	0.108911	0.029703	0.0572917	0.104167	0.015625	0.078125	0	0.03125	0	0	31.0285	0	0	0.0798756	0.212449	0
YDR340W			DMA1090	0.988	0.0065	0	0	2793	2738	73	1	19.1781	83	1	18.0723	117	1	27.3504	335	1	17.9104	0.0273973	0.0410959	0.0273973	0.0821918	0.0136986	0.0481928	0.0722892	0.0240964	0.0361446	0	0.119658	0.025641	0.102564	0.025641	0.0208955	0.038806	0.00298507	0.0507463	0.00597015	0.0597015	0	0	28.9474	0	0	0.0769231	0.210235	0
YDR341C		ydr341c-5001	TSA1118	0.5826	0.0209	0	0									282	2	34.3972	182	2	39.5604											0.0531915	0.0425532	0.212766	0.035461	0.0384615	0.131868	0.0384615	0.0769231	0	0.10989	0
YDR344C			DMA1089	1.03	0.0105	0	0	5038	5051	141	1	11.3475	153	1	13.0719	67	1	20.8955	96	1	7.29167	0.0141844	0.0070922	0.0283688	0.0638298	0	0.0392157	0.0588235	0.00653595	0.0196078	0.00653595	0.0447761	0.0597015	0.0447761	0.0597015	0.0104167	0.0104167	0	0.0416667	0	0.0104167	0	0	28.9474	0	0	0.0769231	0.210235	0
YDR345C	HXT3		DMA1088	0.9992	0.1086	0	0	2596	2585	90	1	21.1111	97	1	6.18557	37	1	40.5405	183	1	16.3934	0.0333333	0.0333333	0.0666667	0.0666667	0.0111111	0.0309278	0.0103093	0.0206186	0	0	0.135135	0.0810811	0.162162	0.027027	0.0327869	0.00546448	0	0.0601093	0.0218579	0.0382514	0.00546448	0	28.9474	0	0	0.0769231	0.210235	0
YDR346C	SVF1		DMA1087	1.0195	0.0368	0	0	4028	4063	77	1	14.2857	204	2	24.5098	74	1	18.9189	163	1	14.1104	0.025974	0.025974	0.012987	0.0649351	0.012987	0.0490196	0.171569	0.00980392	0.00980392	0.00490196	0.0540541	0.0405405	0.0675676	0.027027	0.0122699	0.0184049	0.00613497	0.0368098	0	0.0674847	0	0	28.9474	0	0	0.0769231	0.210235	0
YDR347W	MRP1		DMA-SLOW101	0.7084	0.1171	0	0	3366	3501	166	1	24.6988	177	1	14.6893	164	2	31.0976	261	1	6.89655	0.0481928	0.0361446	0.0421687	0.114458	0.0060241	0.0564972	0.0451977	0.0169492	0.0282486	0	0.109756	0.0487805	0.103659	0.0487805	0.0153257	0	0.00383142	0.00766284	0	0.0421456	0	0	28.9474	0	0	0.0769231	0.210235	0
YDR348C	PAL1		DMA1086	1.0048	0.0507	0	0	2557	2553	62	1	27.4194	62	1	9.67742	45	1	31.1111	122	1	16.3934	0	0.0645161	0.0967742	0.112903	0	0.016129	0.0483871	0	0.0322581	0	0.0666667	0.0666667	0.133333	0.0444444	0.00819672	0.0409836	0	0.057377	0	0.057377	0	0	28.9474	0	0	0.0769231	0.210235	0
YDR349C	YPS7		DMA1085	0.985	0.0449	0	0	4067	4316	57	1	17.5439	60	1	16.6667	102	1	19.6078	159	1	17.6101	0	0	0.0526316	0.122807	0	0.0833333	0.05	0	0.0166667	0.0166667	0.0392157	0.00980392	0.0980392	0.0490196	0.0566038	0.0125786	0	0.0314465	0.00628931	0.0691824	0	0	28.9474	0	0	0.0769231	0.210235	0
YDR350C	ATP22		DMA-SLOW100	0.788	0.0953	1	0	1975	1904	507	2	25.0505	1191	3	24.4041	897	5	29.7188	861	3	12.1439	0.0239234	0.0502392	0.0643541	0.10614	0.00584795	0.0244208	0.0824726	0.0820612	0.0466785	0.00840776	0.139274	0.0172033	0.118821	0.0218896	0.00330033	0.0110011	0.0103151	0.0457257	0.00550055	0.0442891	0.00130719	0	26.183	0	0	0.050902	0.190719	0
YDR351W	SBE2		DMA1084	1.0212	0.0506	0	0	2354	2149	61	1	8.19672	65	1	12.3077	107	1	53.271	201	1	12.9353	0	0	0.0327869	0.0491803	0	0.0307692	0.0307692	0.0461538	0.0153846	0	0.0186916	0.00934579	0.485981	0.0186916	0.0149254	0	0	0.0597015	0.0149254	0.039801	0	0	28.9474	0	0	0.0769231	0.210235	0
YDR352W	YPQ2		DMA1083	1.0235	0.0507	1	0	2331	2182	1871	3	20.119	1049	3	22.1577	1452	3	26.2666	1984	4	18.3406	0.00902364	0.0187692	0.104283	0.0655041	0.00360946	0.0228716	0.156096	0.0321206	0.00721075	0.00327761	0.0808601	0.0382016	0.125918	0.0176867	0.0223715	0.0147484	0.00257265	0.0450274	0.0210672	0.0776187	0	0	26.183	0	0	0.050902	0.190719	0
YDR356W	SPC110	spc110-221	TSA276			0	0			47	1	23.4043	51	1	19.6078				175	1	26.2857	0.0212766	0.0638298	0	0.148936	0	0.0588235	0.0588235	0.0784314	0	0					0.0171429	0.102857	0.0228571	0.0628571	0	0.0571429	0	0	31.0285	0	0	0.0798756	0.212449	0
YDR356W	SPC110	spc110-220	TSA301	0.6928	0.0356	0	0						76	1	51.3158	179	1	22.3464	172	1	23.8372						0	0.302632	0.197368	0	0.0131579	0.0167598	0.0949721	0.0502793	0.0614525	0.0465116	0.0174419	0.0232558	0.0581395	0.0174419	0.0755814	0
YDR357C	CNL1		DMA1104	0.9947	0.0421	0	0	2295	2565	84	1	21.4286	88	1	9.09091	185	1	27.027	198	1	29.798	0.0595238	0.0119048	0.047619	0.0595238	0.0357143	0.0227273	0.0340909	0.0340909	0	0	0.0972973	0.0756757	0.0648649	0.0324324	0.0353535	0.0454545	0	0.171717	0.0151515	0.0252525	0.00505051	0	28.9474	0	0	0.0769231	0.210235	0
YDR358W	GGA1		DMA1103	1.0112	0.0448	0	0	3019	3085	56	1	26.7857	62	1	14.5161	71	1	23.9437	315	1	15.2381	0.0357143	0.0714286	0.0178571	0.107143	0.0357143	0.0645161	0.0322581	0.016129	0.0322581	0	0.084507	0.0422535	0.0985915	0.0140845	0.015873	0.047619	0.00634921	0.0412698	0	0.0412698	0	0	28.9474	0	0	0.0769231	0.210235	0
YDR359C	EAF1		DMA1102	0.513	0.013	1	0	507	506	562	4	18.5126	417	4	11.1365	704	4	51.835	553	5	65.679	0.0166667	0.0393094	0.0459163	0.0739044	0.00932935	0.000766871	0.0663217	0.00900863	0.026259	0.00900863	0.00273224	0.0873201	0.391222	0.0370762	0.0218744	0.343479	0.0953141	0.124031	0	0.0710139	0.00107817	0	26.183	0	0	0.050902	0.190719	0
YDR360W	OPI7		DMA1101	0.8905	0.0352	0	0	4643	4659	42	1	4.7619	41	1	7.31707	158	1	27.8481	266	2	25.188	0	0.0238095	0	0.0238095	0	0	0.0243902	0.0243902	0.0243902	0	0.0696203	0.0443038	0.120253	0.0443038	0.018797	0.139098	0.0037594	0.075188	0	0.0150376	0	0	28.9474	0	0	0.0769231	0.210235	0
YDR361C	BCP1	bcp1-ts	TSA580	0.8223	0.1119	1	0	1184	1168	2864	4	29.5428	1450	3	35.3081	897	2	22.854	2705	3	19.2313	0.0272246	0.0711725	0.0455388	0.137437	0.0140553	0.0625531	0.0306734	0.154297	0.093198	0.0123595	0.139353	0.00668896	0.0635452	0.0189521	0.0464431	0.0463523	0.00655145	0.0430624	0.00766284	0.0422414	0	0	29.6162	0	0	0.0501889	0.190184	0
YDR362C	TFC6	tfc6-m1	TSA784	0.8272	0.2927	1	0	2178	2181	2522	3	27.0498	2377	3	27.3406	964	3	22.3143	3318	3	12.1484	0.0261738	0.0178084	0.0616754	0.159683	0.00515744	0.0412539	0.106584	0.105523	0.0125883	0.00745713	0.115799	0.0189816	0.0569449	0.0314171	0.0114959	0.0253957	0.00408817	0.0410943	0.0130167	0.0261807	0.000212585	0	29.6162	0	0	0.0501889	0.190184	0
YDR363W	ESC2		DMA1100	0.8985	0.0674	0	0	578	574	31	1	25.8065	34	1	20.5882	148	3	60.1351	323	3	32.5077	0.0322581	0.0322581	0.0645161	0.0967742	0.0322581	0.0882353	0.0882353	0.0294118	0	0	0.0405405	0.0135135	0.533784	0.0135135	0.0309598	0.0866873	0.00928793	0.0650155	0.00309598	0.123839	0.00619195	0	28.9474	0	0	0.0769231	0.210235	0
YDR363W-A	SEM1		DMA1099	0.9873	0.048	1	0	2314	2392	948	3	19.5073	948	3	16.9796	1265	4	34.2307	2058	4	16.4378	0.0409822	0.0687609	0.0500111	0.0338645	0.00145402	0.0153005	0.0574598	0.0305017	0.0535188	0.0130154	0.0943704	0.0535919	0.155649	0.0386962	0.012748	0.0620032	0.00252458	0.0314358	0.0110405	0.0446255	0	0	26.183	0	0	0.050902	0.190719	0
YDR364C	CDC40		DMA-SLOW99	0.3558	0.0879	1	0	156	156	224	2	48.2143	262	2	61.8321	379	4	45.0487	121	2	60.3306	0.03125	0.03125	0.151786	0.245536	0.0223214	0.0610687	0.21374	0.232824	0.103053	0.00763359	0.200348	0.0277855	0.194568	0.0277855	0	0.0495868	0.0991736	0.413223	0.0413223	0	0	1	23.4186	0	0	0.05	0.190042	0
YDR364C	CDC40	cdc40-ts	TSA18	0.3461	0.0617	0	0			10	1	50	10	1	70	24	1	33.3333				0	0	0.3	0.2	0	0	0.2	0.2	0.1	0.2	0.0416667	0.0833333	0.208333	0								0	31.0285	0	0	0.0798756	0.212449	0
YDR368W	YPR1		DMA1098	1.006	0.0188	0	0	4347	4396	104	2	11.5385	110	2	14.5455	274	2	30.6569	108	1	12.037	0.0288462	0.0192308	0.0288462	0.0384615	0	0.00909091	0.109091	0.0181818	0.00909091	0	0.160584	0.0547445	0.0437956	0.0474453	0	0.0277778	0	0.0648148	0.00925926	0.0185185	0	0	28.9474	0	0	0.0769231	0.210235	0
YDR369C	XRS2		DMA1097	0.7365	0.1629	0	0	2116	2205	84	1	25	83	1	14.4578	182	1	28.022	271	1	22.1402	0.0238095	0.0238095	0.0595238	0.130952	0.0119048	0.0120482	0.0722892	0.060241	0	0	0.0604396	0.0549451	0.120879	0.043956	0.0221402	0.0221402	0.00738007	0.0627306	0.00369004	0.103321	0	0	28.9474	0	0	0.0769231	0.210235	0
YDR370C	DXO1		DMA1096	1.041	0.0379	1	0	1910	2055	1158	3	19.0953	1838	4	23.7472	1184	4	34.4446	2249	4	14.9965	0.0104129	0.0208257	0.0730419	0.0818154	0.00485732	0.0287057	0.116687	0.061636	0.0236961	0.00674632	0.0684113	0.0461949	0.17699	0.0528492	0.017631	0.0246307	0.00336806	0.0390689	0.0126957	0.052571	0	0	26.183	0	0	0.050902	0.190719	0
YDR371W	CTS2		DMA1095	1.0117	0.0207	0	0	2665	2586	61	1	24.5902	61	1	18.0328	137	1	21.8978	193	1	19.171	0	0.0163934	0.114754	0.0983607	0.0163934	0.0327869	0.114754	0.0327869	0	0	0.080292	0.0583942	0.0583942	0.0218978	0.015544	0.015544	0	0.0569948	0.00518135	0.0984456	0	0	28.9474	0	0	0.0769231	0.210235	0
YDR372C	VPS74		DMA1094	1.0245	0.0083	0	0									71	1	26.7606	144	1	27.0833											0.140845	0	0.084507	0.0422535	0.0347222	0	0	0.0763889	0.0347222	0.125	0
YDR373W	FRQ1	frq1-1	TSA399	0.8329	0.0148	1	0	27	28	434	4	92.774	869	4	76.7137	1173	5	62.6575	1467	6	46.054	0.04708	0.0674989	0.0420017	0.747778	0.0233813	0.118562	0.113888	0.313498	0.212755	0.00843337	0.445916	0.101579	0.0352897	0.0437904	0.0624412	0.00786627	0.0196657	0.156044	0.0541591	0.158398	0.00196657	1	29.6162	0	0	0.0501889	0.190184	0
YDR374C	PHO92		DMA1116	0.9935	0.0774	0	0	4817	4718	42	1	9.52381	44	1	13.6364	104	1	22.1154	384	1	16.4062	0.0238095	0.0238095	0.0238095	0.0238095	0	0.0681818	0.0681818	0	0	0	0.0673077	0.0384615	0.0961538	0.0192308	0.0260417	0.0364583	0.00520833	0.0494792	0	0.046875	0	0	28.9474	0	0	0.0769231	0.210235	0
YDR375C	BCS1		DMA1115	0.8017	0.0863	0	0						63	1	15.873	82	1	19.5122	151	1	12.5828						0.015873	0.126984	0.015873	0	0	0.0121951	0.0365854	0.0853659	0.0609756	0.00662252	0.00662252	0.00662252	0.0264901	0.013245	0.0662252	0
YDR377W	ATP17		DMA-SLOW98	0.7348	0.086	0	0			155	1	37.4194	165	1	29.697				124	1	18.5484	0.0387097	0.00645161	0.16129	0.154839	0.0129032	0.0363636	0.169697	0.0666667	0.0181818	0.00606061					0	0.016129	0.016129	0.0403226	0	0.112903	0	1	28.9474	0	0	0.0769231	0.210235	0
YDR378C	LSM6		DMA1114	0.7317	0.0385	1	0	435	449	734	5	24.3931	671	5	37.6953	225	3	39.8471	805	6	53.8935	0.0285714	0.0275805	0.0440132	0.142609	0.00115607	0.0468104	0.10569	0.0500104	0.156278	0.0181635	0.204758	0.0458794	0.0863778	0.0614557	0.0247282	0.29976	0.0424912	0.0652663	0.0103741	0.0963147	0	0	26.183	0	0	0.050902	0.190719	0
YDR379W	RGA2		DMA1113	1.0297	0.0345	0	0	2560	2476	84	1	22.619	84	1	17.8571	245	2	25.3061	601	2	18.802	0.0357143	0.0595238	0.0595238	0.0714286	0	0.0833333	0.0595238	0.0119048	0.0238095	0	0.0734694	0.0326531	0.110204	0.0367347	0.0332779	0.0266223	0.00166389	0.0582363	0.00831947	0.0599002	0	0	28.9474	0	0	0.0769231	0.210235	0
YDR380W	ARO10		DMA1112	0.9943	0.0689	0	0	2504	2514	92	1	22.8261	98	1	17.3469	278	2	22.3022	451	2	22.6164	0.0652174	0.0108696	0.0434783	0.108696	0	0.0612245	0.0408163	0.0408163	0.0306122	0	0.0755396	0.0467626	0.057554	0.0431655	0.0199557	0.0133038	0.00886918	0.0421286	0.00443459	0.135255	0.00221729	0	28.9474	0	0	0.0769231	0.210235	0
YDR382W	RPP2B		DMA1111	0.5493	0.288	1	0	1253	1188	1417	3	19.6228	971	3	22.4833	1307	4	44.446	1942	4	18.2607	0.0158002	0.0433231	0.0560652	0.0749235	0.00611621	0.0251886	0.127506	0.0519403	0.0134653	0.00673264	0.134082	0.207162	0.0852372	0.0179782	0.0264311	0.0397961	0.00231616	0.0405893	0.00347423	0.0697109	0.000289519	0	26.183	0	0	0.050902	0.190719	0
YDR383C	NKP1		DMA1110	1.02	0.0781	0	0	2286	2060	83	1	13.253	88	1	12.5	59	1	44.0678	232	1	17.6724	0.0240964	0	0.0361446	0.0722892	0	0.0340909	0.0681818	0	0.0227273	0	0.0677966	0.101695	0.254237	0.0169492	0.0215517	0.0258621	0	0.0646552	0	0.0646552	0	0	28.9474	0	0	0.0769231	0.210235	0
YDR384C	ATO3		DMA1109	0.996	0.1337	0	0	3812	4004	77	1	15.5844	83	1	18.0723	122	1	21.3115	199	1	18.593	0.012987	0.025974	0.0909091	0.025974	0	0.0240964	0.0843373	0.0361446	0.0120482	0.0240964	0.0737705	0.0245902	0.0819672	0.0327869	0.0251256	0.0201005	0.0100503	0.0552764	0.0150754	0.0603015	0	0	28.9474	0	0	0.0769231	0.210235	0
YDR385W	EFT2		DMA1108	0.9252	0.0603	0	0	2650	3384	39	1	7.69231	43	1	13.9535	94	1	40.4255	207	1	21.7391	0.025641	0.025641	0	0.025641	0	0.0232558	0.0697674	0.0232558	0	0.0232558	0.0319149	0.0106383	0.276596	0.0851064	0.0434783	0.0772947	0.00966184	0.0289855	0	0.057971	0	0	28.9474	0	0	0.0769231	0.210235	0
YDR386W	MUS81		DMA1107	0.9735	0.0728	0	0	3082	3048	34	1	14.7059	33	1	12.1212	73	1	31.5068	241	1	21.5768	0.0294118	0.0588235	0.0294118	0.0294118	0	0.0606061	0.030303	0.030303	0	0	0.0547945	0.0547945	0.164384	0.0410959	0.033195	0.033195	0.00829876	0.06639	0	0.0746888	0	0	28.9474	0	0	0.0769231	0.210235	0
YDR387C	CIN10		DMA1106	1.0085	0.0745	0	0	3926	4073	35	1	11.4286	35	1	14.2857	275	1	29.0909	498	1	17.8715	0	0.0571429	0.0285714	0.0285714	0	0.0285714	0.0857143	0	0.0285714	0	0.0727273	0.0218182	0.141818	0.0545455	0.0301205	0.0160643	0.0060241	0.0281124	0.0200803	0.0783133	0	0	28.9474	0	0	0.0769231	0.210235	0
YDR388W	RVS167		DMA1128	0.636	0.1077	1	0	433	412	180	2	65.1033	635	5	44.16	576	3	32.4537	1251	6	14.4508	0.0271084	0.060241	0.00903614	0.545611	0.00903614	0.0844355	0.0337019	0.139667	0.170869	0.0129261	0.0562617	0.0294985	0.222258	0.0165192	0.0256878	0.0181759	0.0331312	0.0154949	0.00435982	0.0476582	0	1	26.183	0	0	0.050902	0.190719	0
YDR389W	SAC7		DMA1127	0.9193	0.0448	0	0			119	2	14.2857	305	3	16.0656				208	2	22.1154	0.0252101	0.0168067	0.0420168	0.0588235	0	0.0295082	0.095082	0.0131148	0.0196721	0.00327869					0.0384615	0.0240385	0.0384615	0.0528846	0.0192308	0.0480769	0	0	28.9474	0	0	0.0769231	0.210235	0
YDR391C			DMA1126	0.9837	0.1522	0	0	2122	2173	78	1	30.7692	85	1	16.4706	179	1	24.581	339	1	17.6991	0.0512821	0.025641	0.0641026	0.153846	0.0128205	0.0352941	0.0470588	0.0117647	0.0588235	0.0117647	0.0335196	0.0502793	0.139665	0.0223464	0.020649	0.0353982	0	0.0412979	0.00294985	0.0737463	0.00294985	0	28.9474	0	0	0.0769231	0.210235	0
YDR392W	SPT3		DMA1125	0.7258	0.1806	0	0	411	435	42	2	57.1429	78	3	42.3077	209	3	34.4498	84	2	25	0.119048	0.119048	0.142857	0.142857	0.047619	0	0.307692	0.0769231	0.0384615	0	0.162679	0.0526316	0.0861244	0.0430622	0.047619	0.0119048	0.0595238	0.047619	0	0.0833333	0	0	28.9474	0	0	0.0769231	0.210235	0
YDR393W	SHE9		DMA1124	0.7763	0.1253	1	0	1105	1088	221	3	31.3554	389	3	30.814	579	3	31.3998	619	3	15.5383	0.0431646	0.0472949	0.0774287	0.142176	0.0034904	0.0315692	0.0853915	0.109533	0.0686784	0.0129681	0.154069	0.0427486	0.0903167	0.026864	0.00776543	0.0333304	0.00776543	0.0358742	0.001443	0.0692046	0	1	26.183	0	0	0.050902	0.190719	0
YDR394W	RPT3	rpt3-1	TSA785	0.9616	0.0862	0	0	891	899	259	1	22.0077	266	1	29.6992	73	1	36.9863	136	1	29.4118	0.015444	0.027027	0.019305	0.150579	0.00772201	0.056391	0.0300752	0.0902256	0.116541	0.0037594	0.0410959	0	0.287671	0.0410959	0.0588235	0.110294	0.0220588	0.0588235	0	0.0441176	0	0	31.0285	0	0	0.0798756	0.212449	0
YDR395W	SXM1		DMA1123	1.0235	0.0336	1	0	2566	2436	921	3	24.8247	455	3	16.7782	1427	3	24.4773	850	2	18.4742	0.0368858	0.0849178	0.029157	0.092001	0.00528501	0.0575119	0.028777	0.0551348	0.0247591	0.00159872	0.14666	0.0381853	0.0337807	0.0261462	0.016988	0.00949938	0	0.0517504	0.0297226	0.0767813	0	0	26.183	0	0	0.050902	0.190719	0
YDR398W	UTP5	utp5-5001	TSA1242	0.4928	0.0112	1	0	647	635	2353	3	40.711	1534	3	26.9805	469	5	43.3658	2497	5	21.4099	0.0155535	0.0674479	0.0474342	0.272075	0.00459968	0.0253502	0.0519584	0.145615	0.038432	0.00845008	0.145641	0.0276627	0.237016	0.0233384	0.0287942	0.0263439	0.00672457	0.0464732	0.0323883	0.0733752	0	1	29.6162	0	0	0.0501889	0.190184	0
YDR399W	HPT1		DMA1122	1	0.0474	0	0	4949	5005	53	1	9.43396	55	1	9.09091	73	1	24.6575	176	1	14.7727	0.0188679	0.0377358	0	0.0377358	0	0.0545455	0	0.0363636	0	0	0.0684932	0.0410959	0.0821918	0.0547945	0.0170455	0.0227273	0	0.0397727	0.0113636	0.0568182	0	0	28.9474	0	0	0.0769231	0.210235	0
YDR400W	URH1		DMA1121	1.0327	0.0302	0	0	2916	2796	104	1	21.1538	107	1	15.8879	44	1	27.2727	188	1	17.0213	0.0480769	0.0288462	0.0384615	0.0865385	0.00961538	0.046729	0.0841121	0	0.0280374	0	0.0909091	0.0227273	0.136364	0.0227273	0.0212766	0.037234	0	0.0106383	0.00531915	0.0957447	0	0	28.9474	0	0	0.0769231	0.210235	0
[truncated: 4,349 more rows]
[truncated: 69 more columns]

## Sheet: consensus_penetrance_mutants
Actin_penetrance_mutants	ORF	Name	Penetrance bin			Coat_penetrance_mutants	ORF	Name	Penetrance bin			LE_penetrance_mutants	ORF	Name	Penetrance bin			Vacuole_penetrance_mutants	ORF	Name	Penetrance bin			ALL_unique	ORF	Name	#markers
[truncated: 1,216 more rows]

[truncated: 3 more sheets: consensus_SPMs, consensus_stringentSPMs, consensus_combined_morph_mutant]
