# Supplementary material for: Systematic genetics and single‐cell imaging reveal widespread morphological pleiotropy and cell‐to‐cell variability
Source: Mol Syst Biol. 2020 Feb 17;16(2):e9243. doi: 10.15252/msb.20199243 (PMC7025093; doi:10.15252/msb.20199243)
Supplement: Supplementary file 4 — Table EV3 [file MSB-16-e9243-s004.xlsx]

## Sheet: Legend
Table EV3 Enrichment results of the morphology mutants. Related to Figure 2, and Figure EV3.
GOSlim bioprocess enrichment analysis of specific phenotype mutants
Only significant terms are reported (corrected p-value < 0.05)
For details see Methods section “Morphology mutant enrichment analyses”
protein complex/KEGG pathway enrichment analysis of specific phenotype mutants
phenotype	the set of specific phenotype mutants analyzed (# denotes phenotype where the highest enrichment is below significance)
complex/pathway	the complex/pathway for which we evaluate enrichment (see Table S3 for used standards)
P1	the number of specific phenotype mutants in that phenotype that code for proteins in the complex/pathway
N1	the number of specific phenotype mutants in that phenotype that do not code for proteins in the complex/pathway
P2	the number of non-morphology-mutants in that phenotype that code for proteins in the complex/pathway
N2	the number of non-morphology-mutants in that phenotype that do not code for proteins in the complex/pathway
ratio1	P1/(P1+N1)
ratio2	P2/(P2+N2)
fold	ratio1/ratio2
p_greater	p-value of the one-sided Fisher’s exact test
p_rnd	fraction of randomized phenotype-gene associations with a number of specific phenotype mutants belonging to the complex/pathway equal or higher than the observed value (see “P1”)
complex/pathway name	name of the protein complex/KEGG pathway analyzed
Only significant protein complexes/pathways are reported
For details see Methods section “Morphology mutant enrichment analyses”
Gene feature analysis: for morphology mutants for each marker
numeric gene features
gene_set, phenotype, # markers*	group of genes being compared to the non-morphology-mutant set (*morphology mutant for 1, 2, 3 or 4 markers; non-morphology-mutants are compared to all morphology mutants combined)
feature	feature for which we compare values of morphology-mutants and non-morphology-mutants
median1	median value of the morphology-mutant set for that numeric feature
median2	median value of the non-morphology-mutant set for that numeric feature
median_fold	median1/median2
mean1	mean value of the morphology-mutant set for that numeric feature
mean2	mean value of the non-morphology-mutant set for that numeric feature
mean_fold	mean1/mean2
p_2s	p-value of the two-tailed Mann-Whitney U test in which we test if morphology-mutant and non-morphology-mutant values for that numeric feature are different
p_greater	p-value of the one-tailed Mann-Whitney U test in which we test if values of the morphology-mutant set are higher than non-morphology-mutant values for that numeric feature
p_less	p-value of the one-tailed Mann-Whitney U test in which we test if values of the morphology-mutant set are lower than non-morphology-mutant values for that numeric feature
median_zscore1	median z-score value of the morphology-mutant set for that particular feature
enrichment	summary of the comparison between morphology-mutants and non-morphology-mutants for that numeric feature. 1: morphology-mutants have significantly higher values than non-morphology-mutants for that numeric feature; -1: morphology-mutants have significantly lower values than non-morphology-mutants for that numeric feature; 0: values of morphology-mutants and non-morphology-mutants for that numeric…
For additional information see Methods section “Gene feature analysis”.
binary gene features
gene_set, phenotype	group of genes being compared to the non-morphology-mutant set
feature	feature for which we compare values of morphology-mutants and non-morphology-mutants
P1	number of morphology-mutants with that particular feature (equals “TRUE”)
N1	number of morphology-mutants without that particular feature (equals “FALSE”)
ratio1	fraction of morphology-mutants with that binary feature. Calculated as P1/(P1+N1)
P2	number of non-morphology-mutants with that particular feature (equals “TRUE”)
N2	number of non-morphology-mutants without that particular feature (equals “FALSE”)
ratio2	fraction of non-morphology-mutants with that binary feature. Calculated as P2/(P2+N2)
fold	fold enrichment among morphology-mutants for that binary feature. Calculated as ratio1/ratio2
p_2s	p-value calculated by a two-tailed Fisher’s exact test in which we test if ratio1 is different than ratio2
p_greater	p-value calculated by a one-tailed Fisher’s exact test in which we test if ratio1 is higher than ratio2
p_less	p-value calculated by a one-tailed Fisher’s exact test in which we test if ratio2 is higher than ratio1
enrichment	summary of the comparison between morphology-mutants and non-morphology-mutants for that binary feature. 1: morphology-mutants are significantly enriched for that binary feature. -1: morphology-mutants are significantly depleted for that binary feature. 0: no significant difference between morphology-mutants and non-morphology-mutants for that binary feature
For additional information see Methods section “Gene feature analysis”.

## Sheet: SPMs_GOSlim_bioprocess
phenotype	go id	ontology	corrected p-value (Bonferroni)	hits in term	all hits	term size	all background	fold enrichment	genes
actin_aggregate	GO:0048193	Golgi vesicle transport	1.1044e-20	38	171	164	5096	6.90515	YMR197C,YLR268W,YFL005W,YIL109C,YKL196C,YER157W,YBL050W,YDR166C,YDR189W,YDL195W,YBR080C,YPR181C,YJL204C,YDR170C,YFR051C,YLR440C,YDR238C,YIL068C,YLR078C,YJL085W,YFL025C,YLL050C,YNL287W,YDR498C,YFL038C,YPR055W,YKR068C,YDR484W,YGR120C,YDL145C,YKL006C-A,YGL145W,YNR026C,YGL137W,YPL085W,YIL004C,YIL048W,YDL058W
actin_aggregate	GO:0016050	vesicle organization	3.73447e-16	23	171	67	5096	10.2303	YMR197C,YLR268W,YFL005W,YIL109C,YKL196C,YKR020W,YBL050W,YDR189W,YDL195W,YBR080C,YIL068C,YDL058W,YDR164C,YLR078C,YFL025C,YDR498C,YFL038C,YKL006C-A,YKL002W,YNR026C,YPL085W,YIL004C,YPR181C
actin_aggregate	GO:0006497	protein lipidation	2.11218e-08	13	171	40	5096	9.68538	YGL142C,YDR331W,YDR434W,YNL038W,YHR188C,YLL031C,YDR437W,YLR195C,YGL084C,YOR034C,YPL076W,YPR183W,YLR459W
actin_aggregate	GO:0048284	organelle fusion	2.14354e-07	16	171	76	5096	6.27393	YMR197C,YLR268W,YLR078C,YFL005W,YBR080C,YOL001W,YKL006C-A,YKL196C,YIL004C,YBL050W,YIL068C,YDL058W,YDR189W,YDR498C,YDR164C,YJL034W
actin_aggregate	GO:0061025	membrane fusion	2.24458e-07	15	171	66	5096	6.77299	YMR197C,YLR268W,YLR078C,YFL005W,YBR080C,YOL001W,YKL006C-A,YKL196C,YIL004C,YBL050W,YIL068C,YDL058W,YDR189W,YDR498C,YDR164C
actin_aggregate	GO:0006629	lipid metabolic process	3.15069e-06	27	171	248	5096	3.24448	YDR434W,YHR188C,YLR100W,YDR437W,YBR070C,YDL015C,YBR058C-A,YLR305C,YPR183W,YHR190W,YER093C,YGR157W,YGR036C,YGL055W,YDR331W,YLL031C,YFL025C,YGL142C,YNL038W,YGL047W,YBR160W,YGL065C,YGL084C,YPL076W,YML126C,YDR062W,YLR459W
actin_aggregate	GO:0006887	exocytosis	0.00645072	8	171	43	5096	5.5444	YJL085W,YFL005W,YGL167C,YIL068C,YDR166C,YDR164C,YNL272C,YPR055W
actin_bright_patches	GO:0042274	ribosomal small subunit biogenesis	1.39981e-13	24	218	75	5096	7.48037	YOR294W,YOR078W,YLR068W,YBR181C,YMR093W,YDL148C,YDR457W,YDR159W,YHR021C,YCL059C,YNL302C,YGR214W,YKL143W,YBR247C,YFR001W,YPL266W,YCR047C,YHR196W,YGR159C,YER074W,YDR064W,YPL239W,YMR143W,YML024W
actin_bright_patches	GO:0006364	rRNA processing	5.13222e-12	31	218	149	5096	4.86349	YOR294W,YOR078W,YLR068W,YHR069C,YBR181C,YMR093W,YMR239C,YDL148C,YDR457W,YHR021C,YCL059C,YGR214W,YBR247C,YFR001W,YPL266W,YCR047C,YBR142W,YPL198W,YHR064C,YPL082C,YNL182C,YHR196W,YAL025C,YGR159C,YER074W,YDR064W,YOL021C,YMR143W,YKL172W,YHR085W,YDL136W
actin_bright_patches	GO:0015931	nucleobase-containing compound transport	2.42692e-07	21	218	107	5096	4.58784	YPL065W,YKL143W,YDR159W,YNL064C,YLR025W,YCL008C,YPL169C,YOL021C,YPL002C,YMR235C,YLR264W,YGL097W,YIL115C,YNR006W,YJR102C,YDL207W,YBR247C,YLR119W,YGR206W,YNL302C,YGR214W
actin_bright_patches	GO:0006497	protein lipidation	4.4762e-07	13	218	40	5096	7.59725	YGL142C,YDR331W,YNL038W,YDR302W,YHR188C,YLL031C,YLR088W,YDR437W,YJL091C,YOR034C,YPL076W,YPR183W,YLR459W
actin_bright_patches	GO:0002181	cytoplasmic translation	6.77128e-06	21	218	128	5096	3.83515	YGR214W,YMR242C,YER074W,YDR064W,YOR182C,YPL198W,YPR163C,YBR181C,YLR388W,YBR079C,YOR361C,YMR143W,YDR418W,YHR021C,YML024W,YOR096W,YLR264W,YNL302C,YLR406C,YHR064C,YDL136W
actin_bright_patches	GO:0000054	ribosomal subunit export from nucleus	1.50802e-05	10	218	29	5096	8.06074	YOR294W,YLR074C,YKL143W,YPL239W,YPL169C,YMR235C,YGL097W,YIL115C,YCR047C,YNR053C
actin_bright_patches	GO:0051169	nuclear transport	0.000206432	19	218	131	5096	3.39043	YOR294W,YLR074C,YKL143W,YDR457W,YDR159W,YNL064C,YPL239W,YPL169C,YOL021C,YNR053C,YMR235C,YBR247C,YGL097W,YIL115C,YCR047C,YDL207W,YLR264W,YNL302C,YGR214W
actin_bright_patches	GO:0042255	ribosome assembly	0.00206301	9	218	38	5096	5.53646	YGR159C,YDR060W,YIR026C,YHR021C,YDR418W,YML024W,YHR085W,YGR214W,YNL182C
actin_bright_patches	GO:0042273	ribosomal large subunit biogenesis	0.00259344	12	218	69	5096	4.06542	YOR294W,YDR457W,YAL025C,YNL182C,YDR060W,YFR001W,YIR026C,YDR418W,YHR085W,YBR142W,YPL198W,YDL136W
actin_bright_patches	GO:0006360	transcription from RNA polymerase I promoter	0.0423894	8	218	44	5096	4.25021	YOR295W,YOR039W,YJL025W,YDR174W,YKL125W,YMR093W,YPL082C,YHR196W
actin_decreased_patch_number	GO:0006366	transcription from RNA polymerase II promoter	2.68451e-13	56	243	379	5096	3.09865	YER133W,YNL068C,YPR133C,YFR037C,YDR145W,YER022W,YOR194C,YBR154C,YMR236W,YDR404C,YGL112C,YDR527W,YGR104C,YPL228W,YPR025C,YMR039C,YDR311W,YOL135C,YGL173C,YER040W,YNL199C,YPR086W,YBR193C,YHR058C,YLR200W,YOR151C,YDR443C,YMR277W,YGL070C,YDR195W,YKL110C,YGL127C,YKR048C,YDL140C,YPR161C,YBL006C,YHL025W,YLR005W,YOL004W,YGR063C,YLL002W,YCR093W,YMR112C,YOR174W,YPR168W,YGL025C,YDR207C,YBR160W,YML069W,YER111C…
actin_decreased_patch_number	GO:0006397	mRNA processing	1.31224e-10	27	243	114	5096	4.96686	YMR240C,YLR117C,YJL203W,YNR011C,YPL228W,YPR082C,YJR093C,YLL036C,YGR074W,YDR195W,YBR237W,YGL044C,YDL030W,YBR236C,YER013W,YGR063C,YDR364C,YDL098C,YGR006W,YBR160W,YGR278W,YGR075C,YPR178W,YDL108W,YBR055C,YGL120C,YOL123W
actin_decreased_patch_number	GO:0006352	DNA-templated transcription, initiation	6.61655e-08	16	243	51	5096	6.5792	YMR039C,YGL173C,YPR086W,YGL025C,YMR112C,YDR145W,YHR058C,YER022W,YML069W,YOR194C,YHR041C,YMR236W,YDR404C,YGL070C,YGL112C,YGR104C
actin_decreased_patch_number	GO:0008380	RNA splicing	1.26442e-05	19	243	99	5096	4.02477	YDL098C,YBR237W,YPR082C,YGR006W,YGR278W,YPR178W,YGR075C,YMR240C,YLR117C,YDL030W,YJL203W,YNR011C,YGR063C,YGR074W,YLL036C,YER013W,YBR055C,YGL120C,YDR364C
actin_decreased_patch_number	GO:0006354	DNA-templated transcription, elongation	2.80983e-05	16	243	75	5096	4.47385	YNL068C,YMR039C,YGL173C,YKR048C,YPR133C,YPR161C,YFR037C,YLR200W,YBL006C,YNL248C,YJL115W,YGR063C,YGL070C,YDL108W,YCR093W,YPL228W
actin_decreased_patch_number	GO:0048193	Golgi vesicle transport	5.87686e-05	24	243	164	5096	3.06896	YLR268W,YIL109C,YBL050W,YDR166C,YER008C,YLR166C,YIL076W,YJL085W,YMR079W,YML077W,YNL263C,YLR372W,YOR327C,YFL038C,YPR055W,YKR068C,YLR208W,YDR484W,YPL010W,YLR262C,YIL004C,YPL085W,YIL048W,YPR181C
actin_decreased_patch_number	GO:0006974	cellular response to DNA damage stimulus	0.000274626	29	243	242	5096	2.51308	YER133W,YDL017W,YBL051C,YFR037C,YFL039C,YLR235C,YMR039C,YDR311W,YOR061W,YMR076C,YKL045W,YOL094C,YNL102W,YGL070C,YGL127C,YDL164C,YDL140C,YIR002C,YHL025W,YLR005W,YOL004W,YGR063C,YLL002W,YDR180W,YBR160W,YJL072C,YPR135W,YDL003W,YGL113W
actin_decreased_patch_number	GO:0006887	exocytosis	0.000321868	11	243	43	5096	5.36472	YDR126W,YIL118W,YJL085W,YFL039C,YER008C,YLR166C,YGL167C,YDR166C,YOR327C,YNL272C,YPR055W
actin_decreased_patch_number	GO:0000278	mitotic cell cycle	0.000523551	31	243	277	5096	2.34696	YMR308C,YER133W,YNL068C,YDL017W,YBL051C,YFL039C,YDR054C,YDR052C,YFL009W,YGL173C,YLR310C,YFL029C,YMR076C,YNL084C,YOR198C,YDR195W,YLR212C,YDL164C,YOL004W,YIR006C,YGL003C,YLR314C,YOR262W,YER014C-A,YDR180W,YBR160W,YFR040W,YER111C,YBR135W,YPR135W,YDL003W
actin_decreased_patch_number	GO:0006260	DNA replication	0.000778573	18	243	117	5096	3.22634	YER133W,YNL068C,YDL017W,YDL164C,YIR002C,YBR160W,YKL045W,YML069W,YOL094C,YLR117C,YJL072C,YOL004W,YNL102W,YGL168W,YDR052C,YPR135W,YDL003W,YGL113W
actin_decreased_patch_number	GO:0006281	DNA repair	0.00102402	25	243	205	5096	2.55746	YDL017W,YFR037C,YFL039C,YMR039C,YDR311W,YMR076C,YKL045W,YOL094C,YNL102W,YGL070C,YGL127C,YDL140C,YDL164C,YIR002C,YHL025W,YLR005W,YOL004W,YGR063C,YLL002W,YDR180W,YBR160W,YJL072C,YPR135W,YDL003W,YGL113W
actin_decreased_patch_number	GO:0016050	vesicle organization	0.00571489	12	243	67	5096	3.75603	YIL076W,YLR268W,YMR079W,YLR208W,YIL109C,YKR020W,YPL085W,YIL004C,YBL050W,YOR327C,YPR181C,YFL038C
actin_decreased_patch_number	GO:0043543	protein acylation	0.0107547	10	243	51	5096	4.112	YPL001W,YEL056W,YDR126W,YDR145W,YFL039C,YLR195C,YJL115W,YLL002W,YMR236W,YGL112C
actin_decreased_patch_number	GO:0006360	transcription from RNA polymerase I promoter	0.0168928	9	243	44	5096	4.28956	YDR311W,YMR028W,YOR061W,YNL248C,YBR154C,YHL025W,YGR063C,YOL004W,YDL108W
actin_depolarized_patches	GO:0007010	cytoskeleton organization	4.76574e-11	55	501	202	5096	2.76951	YER133W,YNL293W,YAR014C,YFL039C,YDR201W,YOL076W,YNR035C,YLR045C,YPR165W,YBR109C,YLR229C,YER155C,YIL118W,YER093C,YBR234C,YML064C,YIL062C,YGR098C,YJR065C,YOR122C,YLR212C,YDR126W,YKR054C,YPL209C,YMR200W,YOR326W,YDR016C,YMR094W,YPR120C,YDL029W,YKL052C,YPL161C,YLR337C,YKL042W,YNL006W,YGL061C,YIR006C,YLR319C,YOR035C,YNL090W,YKR083C,YGL003C,YAL041W,YMR168C,YKL203C,YIL144W,YOL069W,YOR181W,YPL124W,YGR113W…
actin_depolarized_patches	GO:0048193	Golgi vesicle transport	8.94005e-11	48	501	164	5096	2.97707	YMR197C,YGL098W,YGL233W,YFL005W,YML097C,YIL109C,YBL050W,YDR166C,YDR189W,YDL195W,YBR080C,YPR181C,YJL204C,YOR075W,YER008C,YDR170C,YLR166C,YBR102C,YMR292W,YLR440C,YGR058W,YDL192W,YDR238C,YIL068C,YLR078C,YJL085W,YMR079W,YFL025C,YML077W,YNL287W,YLR372W,YDR498C,YFL038C,YPR055W,YKR068C,YDR484W,YGR120C,YPL010W,YDL145C,YKL006C-A,YGL145W,YBL040C,YGL137W,YNR026C,YLR262C,YIL004C,YPL085W,YDL058W
actin_depolarized_patches	GO:0006352	DNA-templated transcription, initiation	7.21981e-10	24	501	51	5096	4.78666	YER148W,YDR145W,YER022W,YMR236W,YDR404C,YGL112C,YGR104C,YMR039C,YGL173C,YMR227C,YPR086W,YGL048C,YHR058C,YGR274C,YGL207W,YGL070C,YML114C,YOR259C,YMR112C,YPL082C,YGL025C,YML069W,YHR041C,YBR198C
actin_depolarized_patches	GO:0016050	vesicle organization	1.99613e-08	26	501	67	5096	3.94721	YMR197C,YGL098W,YFL005W,YIL109C,YKR020W,YBL050W,YDR189W,YDL077C,YDL195W,YBR080C,YOR075W,YGR058W,YIL068C,YDL058W,YDR164C,YLR078C,YMR079W,YFL025C,YDR498C,YFL038C,YKL006C-A,YKL002W,YNR026C,YPL085W,YIL004C,YPR181C
actin_depolarized_patches	GO:0006366	transcription from RNA polymerase II promoter	2.91003e-08	76	501	379	5096	2.0397	YER133W,YML127W,YPL086C,YPR133C,YDR228C,YLR384C,YER148W,YFR037C,YDR145W,YLR131C,YER022W,YNL153C,YGL115W,YAL021C,YBR154C,YGL073W,YMR236W,YDR404C,YHL020C,YGL112C,YDR527W,YGR104C,YOL135C,YPR025C,YMR039C,YDR311W,YBR289W,YGL173C,YER040W,YNL199C,YMR227C,YPR086W,YBR193C,YGL048C,YLR200W,YHR058C,YPR034W,YDR443C,YGL207W,YMR277W,YGR274C,YOR151C,YGL070C,YML114C,YKL110C,YOR259C,YGL127C,YDR081C,YPR161C,YBL006C…
actin_depolarized_patches	GO:0070271	protein complex biogenesis	3.13505e-08	55	501	235	5096	2.3806	YAR014C,YFR004W,YDR201W,YNL153C,YLR045C,YDR166C,YDR189W,YKL208W,YPR028W,YDL077C,YGL173C,YPR181C,YGL048C,YLR200W,YBR234C,YER008C,YBR102C,YGL207W,YGR058W,YLR347C,YIL068C,YJR065C,YMR123W,YOR122C,YLR212C,YOR259C,YOR020C,YJL085W,YDR016C,YMR094W,YLR181C,YDL029W,YGR078C,YKL052C,YKL042W,YGL061C,YKR083C,YMR168C,YPL082C,YFL038C,YIL144W,YOL069W,YOR181W,YPL124W,YGR113W,YHR107C,YML069W,YLL006W,YER018C,YNR026C…
actin_depolarized_patches	GO:0000278	mitotic cell cycle	3.4493e-07	59	501	277	5096	2.16653	YMR308C,YER133W,YJL194W,YDL017W,YDR245W,YLR131C,YFL039C,YFR031C,YFL008W,YLR045C,YAL021C,YDR325W,YGL116W,YPR165W,YHR191C,YKL049C,YLR229C,YGL173C,YDR159W,YJR076C,YLR310C,YFL029C,YML064C,YGR058W,YGR098C,YLR212C,YNL127W,YKR054C,YPL209C,YER167W,YOR326W,YPR120C,YAR019C,YCL016C,YKL052C,YPL020C,YLR337C,YOL004W,YIR006C,YLR319C,YGL003C,YMR168C,YAL041W,YIL106W,YNR009W,YER014C-A,YOR262W,YBR160W,YLR272C,YBL09…
actin_depolarized_patches	GO:0006887	exocytosis	4.441e-07	19	501	43	5096	4.49445	YDR126W,YNL293W,YIL118W,YGL233W,YJL085W,YFL005W,YOR326W,YFL039C,YER008C,YBR102C,YLR166C,YGL167C,YLR096W,YIL068C,YDR166C,YPR055W,YDR164C,YNL272C,YLR229C
actin_depolarized_patches	GO:0006281	DNA repair	4.5596e-07	48	501	205	5096	2.38166	YDL017W,YFR037C,YFL039C,YDR288W,YMR224C,YFL008W,YGL163C,YOL034W,YMR039C,YBR289W,YDR311W,YDR159W,YBR202W,YGL048C,YKL045W,YOL094C,YDR182W,YEL019C,YNL102W,YKL113C,YHR164C,YGL070C,YDL105W,YML032C,YOR259C,YLR103C,YGL127C,YIL150C,YPR164W,YHL006C,YLR007W,YLR320W,YNL250W,YHL025W,YLR005W,YLR357W,YOL004W,YLL002W,YAR007C,YBL023C,YKL213C,YDR013W,YDL116W,YBR160W,YLR418C,YPR135W,YDL182W,YGL113W
actin_depolarized_patches	GO:0033043	regulation of organelle organization	4.94522e-07	49	501	212	5096	2.351	YMR308C,YER133W,YDL017W,YAR014C,YDR201W,YOL076W,YFR031C,YDR325W,YGL116W,YPR165W,YDR189W,YLR229C,YDL077C,YIL118W,YML064C,YBR234C,YGR058W,YIL068C,YGR098C,YJR065C,YDR164C,YOR122C,YPL209C,YNL323W,YDR016C,YDL029W,YGR101W,YPR120C,YKL052C,YNL169C,YGL061C,YLR319C,YKR083C,YGL003C,YMR168C,YAL041W,YCR093W,YBL023C,YIL106W,YDR207C,YOR181W,YLR272C,YGR113W,YDR082W,YBR160W,YNR026C,YGL093W,YAR019C,YPR181C
actin_depolarized_patches	GO:0006974	cellular response to DNA damage stimulus	2.34844e-06	52	501	242	5096	2.18565	YER133W,YDL017W,YFR037C,YFL039C,YDR288W,YMR224C,YFL008W,YGL163C,YOL034W,YMR039C,YBR289W,YDR311W,YDR159W,YBR202W,YOR061W,YGL048C,YKL045W,YOL094C,YDR182W,YEL019C,YNL102W,YKL113C,YHR164C,YGL070C,YDL105W,YML032C,YOR259C,YLR103C,YNL127W,YGL127C,YIL150C,YPR164W,YCL016C,YLR007W,YHL006C,YLR320W,YNL250W,YHL025W,YLR005W,YLR357W,YOL004W,YLL002W,YAR007C,YBL023C,YKL213C,YDR013W,YDL116W,YBR160W,YLR418C,YPR135W…
actin_depolarized_patches	GO:0061025	membrane fusion	1.29217e-05	22	501	66	5096	3.39055	YMR197C,YGL098W,YFL005W,YDR470C,YBL050W,YPR165W,YBR109C,YDR189W,YLR229C,YDL077C,YBR080C,YOR075W,YIL068C,YDR164C,YDR126W,YLR078C,YNL169C,YDR498C,YKL006C-A,YIL004C,YPL192C,YDL058W
actin_depolarized_patches	GO:0006260	DNA replication	1.48977e-05	31	501	117	5096	2.69505	YER133W,YJL194W,YDL017W,YAL021C,YDR226W,YBR202W,YKL045W,YPR162C,YOR080W,YGL207W,YOL094C,YNL102W,YKL113C,YGL168W,YHR164C,YLR103C,YIL150C,YPR164W,YPR120C,YLR320W,YHR118C,YOL004W,YAR007C,YBL023C,YDR013W,YBR160W,YBL097W,YML069W,YIL046W,YPR135W,YGL113W
actin_depolarized_patches	GO:0006629	lipid metabolic process	3.72853e-05	50	501	248	5096	2.05074	YMR272C,YDR434W,YHR188C,YLR100W,YDR437W,YBR070C,YCR034W,YCL052C,YDL015C,YHR067W,YBR058C-A,YLR305C,YBR109C,YPR183W,YHL020C,YML126C,YHR190W,YPL069C,YER093C,YMR202W,YDR182W,YGR157W,YLR347C,YGR036C,YDR331W,YGR216C,YJL097W,YMR079W,YLL031C,YER061C,YMR296C,YFL025C,YNL169C,YLR372W,YPL268W,YLR193C,YMR134W,YGL142C,YNR043W,YPL028W,YDR207C,YGL047W,YBR160W,YGL084C,YPL076W,YMR013C,YMR220W,YDR062W,YMR298W,YLR45…
actin_depolarized_patches	GO:0048284	organelle fusion	4.87042e-05	23	501	76	5096	3.07826	YMR197C,YGL098W,YFL005W,YDR470C,YBL050W,YPR165W,YBR109C,YDR189W,YLR229C,YDL077C,YBR080C,YOR075W,YIL068C,YDR164C,YDR126W,YLR078C,YNL169C,YDR498C,YJL034W,YKL006C-A,YIL004C,YPL192C,YDL058W
actin_depolarized_patches	GO:0007059	chromosome segregation	0.000114274	38	501	173	5096	2.23424	YER133W,YCR086W,YDR201W,YFR031C,YFL008W,YDR325W,YGL116W,YHR191C,YOL034W,YKL049C,YML064C,YOL094C,YGR098C,YKR054C,YPL209C,YGL127C,YDR016C,YCL016C,YLR320W,YPL233W,YKL052C,YLR357W,YGL061C,YKR083C,YGL003C,YMR168C,YOR262W,YIL144W,YOL069W,YBR160W,YLR272C,YBL097W,YGR113W,YER018C,YBR156C,YGL093W,YLR226W,YPR135W
actin_depolarized_patches	GO:0006497	protein lipidation	0.000250027	15	501	40	5096	3.81437	YGL142C,YDR126W,YDR331W,YDR434W,YGR216C,YHR188C,YLL031C,YDR437W,YLR195C,YCL052C,YGL084C,YDR182W,YPL076W,YPR183W,YLR459W
actin_depolarized_patches	GO:0006354	DNA-templated transcription, elongation	0.000616144	21	501	75	5096	2.84806	YML127W,YMR039C,YGL173C,YPR133C,YPR161C,YFR037C,YPR034W,YGL048C,YLR200W,YNL153C,YBL006C,YGL207W,YAL021C,YOR048C,YLR418C,YJL115W,YLR357W,YGL070C,YDL108W,YCR093W,YOR259C
actin_depolarized_patches	GO:0051726	regulation of cell cycle	0.00317145	39	501	205	5096	1.9351	YMR308C,YER133W,YDL017W,YAR014C,YDR201W,YFR031C,YAL021C,YDR325W,YGL116W,YPR165W,YLR229C,YMR039C,YGL173C,YLR310C,YML064C,YGR098C,YNL127W,YPL209C,YER167W,YDR016C,YPR120C,YKL052C,YLR337C,YGL061C,YKR083C,YGL003C,YMR168C,YAL041W,YCR093W,YIL106W,YKL203C,YDR207C,YBR160W,YLR272C,YGR113W,YBR156C,YBR135W,YGL093W,YAR019C
actin_depolarized_patches	GO:0007114	cell budding	0.00551123	15	501	50	5096	3.0515	YER133W,YIL008W,YMR200W,YOR326W,YLR319C,YFL039C,YBR160W,YLR337C,YKR020W,YGR058W,YIR006C,YPR165W,YHR111W,YBR109C,YLR229C
actin_depolarized_patches	GO:0006397	mRNA processing	0.0225257	24	501	114	5096	2.1414	YDR228C,YKL208W,YDR159W,YMR268C,YKL149C,YJR093C,YBR102C,YGR074W,YOR204W,YBR237W,YOR250C,YGL044C,YLR116W,YER013W,YDR364C,YLR115W,YGR006W,YBR160W,YGL130W,YMR061W,YLR418C,YPR178W,YDL108W,YOL123W
actin_depolarized_patches	GO:0006605	protein targeting	0.0272739	41	501	241	5096	1.73045	YMR308C,YDR136C,YJR045C,YLR066W,YML097C,YKR020W,YBR109C,YLR119W,YPL063W,YJR042W,YLR347C,YER009W,YAL002W,YBR105C,YOR020C,YOR254C,YPL065W,YDL029W,YFL045C,YOR232W,YPR024W,YLR261C,YDR200C,YJL104W,YDR495C,YJL034W,YFL038C,YDL065C,YLR378C,YOR262W,YLR008C,YDL116W,YGR120C,YLL006W,YMR235C,YNL098C,YIL115C,YLR262C,YDR002W,YNR017W,YNL336W
actin_depolarized_patches	GO:0048285	organelle fission	0.028597	44	501	265	5096	1.68888	YMR308C,YER133W,YDL017W,YLR329W,YFR004W,YML128C,YCR086W,YMR224C,YFR031C,YFL008W,YLR045C,YDR325W,YGL116W,YHR191C,YKL049C,YLR229C,YDR159W,YFL029C,YML064C,YGR098C,YLR212C,YML032C,YKR054C,YPL209C,YGL127C,YPR120C,YAR019C,YCL016C,YLR320W,YNL250W,YKL052C,YGL003C,YMR168C,YAL041W,YAR007C,YIL106W,YOR262W,YDR207C,YBR160W,YLR272C,YBL097W,YGL093W,YLR226W,YPR135W
actin_depolarized_patches	GO:0000910	cytokinesis	0.0302	18	501	76	5096	2.40908	YER133W,YPL209C,YJR076C,YAR014C,YER014C-A,YDR245W,YFL005W,YOR326W,YLR319C,YFL039C,YHR107C,YLR337C,YBR156C,YGR058W,YIR006C,YPR165W,YAR019C,YAL041W
actin_depolarized_patches	GO:0048308	organelle inheritance	0.0429835	14	501	53	5096	2.68685	YPR028W,YDL065C,YOR326W,YDL029W,YFL039C,YOL076W,YNR035C,YML097C,YER008C,YIL062C,YDR166C,YJR065C,YDR495C,YPR055W
actin_depolarized_patches	GO:0018193	peptidyl-amino acid modification	0.0439614	25	501	126	5096	2.01819	YMR308C,YDL017W,YDR145W,YFL039C,YOL076W,YMR236W,YGL112C,YIL147C,YHR013C,YOR061W,YLR347C,YJL002C,YPL209C,YPR161C,YLR195C,YPL020C,YLL002W,YOL100W,YLL019C,YBR160W,YLR418C,YJL115W,YLR226W,YBR198C,YDR510W
coat_aggregate	GO:0016197	endosomal transport	2.32307e-09	19	175	85	5189	6.62797	YKL041W,YDR141C,YKR035W-A,YLR025W,YMR077C,YDR323C,YLR181C,YHL002W,YJL204C,YKL002W,YML097C,YDR486C,YGL137W,YLL040C,YNR006W,YPR173C,YGR206W,YCL008C,YAL002W
coat_aggregate	GO:0015931	nucleobase-containing compound transport	2.56013e-08	20	175	108	5189	5.49101	YHL002W,YPL065W,YKL041W,YKL143W,YLR025W,YMR077C,YDR450W,YPL002C,YKL002W,YDR335W,YJR042W,YIL115C,YNR006W,YJR102C,YDR069C,YLR119W,YGR206W,YCL008C,YGR116W,YLR417W
coat_aggregate	GO:0016050	vesicle organization	8.3482e-08	16	175	71	5189	6.68201	YMR197C,YKL041W,YMR077C,YLR025W,YGL200C,YDR323C,YFL025C,YOR075W,YKL002W,YNR026C,YDR069C,YKL196C,YOL018C,YPL085W,YIL068C,YPR173C
coat_aggregate	GO:0048193	Golgi vesicle transport	1.34588e-05	21	175	168	5189	3.70643	YMR197C,YDR141C,YGL200C,YNR026C,YDR323C,YJL204C,YGR120C,YDL145C,YOR075W,YML097C,YDR170C,YGL137W,YPR029C,YKL196C,YER157W,YOL018C,YNL287W,YFL025C,YIL068C,YNL263C,YPL085W
coat_aggregate	GO:0006629	lipid metabolic process	0.000110782	25	175	257	5189	2.88438	YDR434W,YHR188C,YLR100W,YBR070C,YLR305C,YOL018C,YBR110W,YHR190W,YER093C,YGL055W,YDR331W,YFL025C,YAL013W,YPR173C,YPL268W,YNL158W,YGL142C,YNR043W,YDR302W,YGL065C,YGL084C,YPL076W,YML126C,YMR220W,YLR459W
coat_aggregate	GO:0006605	protein targeting	0.000176081	24	175	246	5189	2.89282	YBR131W,YLR066W,YML097C,YLL040C,YER157W,YOL018C,YLR119W,YCL008C,YJR042W,YJR102C,YGR206W,YAL002W,YBR105C,YLR417W,YOR020C,YOR254C,YPL065W,YKR035W-A,YPL002C,YLR378C,YHL002W,YGR120C,YIL115C,YNR006W
coat_aggregate	GO:0006497	protein lipidation	0.000590123	9	175	41	5189	6.50885	YGL142C,YDR331W,YDR434W,YDR302W,YHR188C,YGL084C,YPL076W,YLR459W,YNL158W
coat_aggregate	GO:0006811	ion transport	0.0206025	19	175	229	5189	2.46016	YHL002W,YPL065W,YKL041W,YKL143W,YLR025W,YDR276C,YMR077C,YPL002C,YKL002W,YMR058W,YCR094W,YNR006W,YJR102C,YDR069C,YDR456W,YLR119W,YGR206W,YCL008C,YLR417W
coat_aggregate	GO:0051603	proteolysis involved in cellular protein catabolic process	0.0468512	16	175	187	5189	2.53702	YLR378C,YKL041W,YPL065W,YLR025W,YMR077C,YLR417W,YFL025C,YJR090C,YPL002C,YNL153C,YKL002W,YJR102C,YDR069C,YLR119W,YCL008C,YBR105C
coat_decreased_patch_number	GO:0048193	Golgi vesicle transport	4.14521e-08	26	196	168	5189	4.09724	YLR268W,YFL005W,YOL018C,YBL050W,YDL195W,YBR080C,YER008C,YFR051C,YLR166C,YLR440C,YDR238C,YIL068C,YDL058W,YJL085W,YMR079W,YNL287W,YFL038C,YPR055W,YKR068C,YLR208W,YGL145W,YNR026C,YGL137W,YPL085W,YIL004C,YPR181C
coat_decreased_patch_number	GO:0016050	vesicle organization	4.55124e-07	16	196	71	5189	5.96608	YLR268W,YDL195W,YMR079W,YLR208W,YFL005W,YBR080C,YDR164C,YNR026C,YPL085W,YOL018C,YIL004C,YBL050W,YIL068C,YDL058W,YPR181C,YFL038C
coat_decreased_patch_number	GO:0006352	DNA-templated transcription, initiation	1.1533e-05	13	196	57	5189	6.03804	YNL118C,YBL093C,YPR086W,YDR145W,YHR058C,YER022W,YGR005C,YHR041C,YMR236W,YGL112C,YML098W,YGR116W,YMR112C
coat_decreased_patch_number	GO:0006366	transcription from RNA polymerase II promoter	3.18842e-05	36	196	392	5189	2.43133	YER133W,YBL093C,YDR145W,YPL049C,YBR009C,YER022W,YBR154C,YMR236W,YGL112C,YOL135C,YDR392W,YPR025C,YBL005W,YDR311W,YNL118C,YPR086W,YBR193C,YHR058C,YMR277W,YNL216W,YGR116W,YAL056W,YDL084W,YDL140C,YLR005W,YGR005C,YMR112C,YOR174W,YPR168W,YDR207C,YBR160W,YGL130W,YHR041C,YBR135W,YDL108W,YML098W
coat_decreased_patch_number	GO:0006887	exocytosis	0.000448929	10	196	45	5189	5.88322	YIL118W,YJL085W,YOR326W,YFL005W,YER008C,YLR166C,YIL068C,YDR122W,YDR164C,YPR055W
coat_decreased_patch_number	GO:0048284	organelle fusion	0.0213724	11	196	82	5189	3.55146	YLR268W,YBR131W,YFL005W,YBR080C,YOL018C,YIL004C,YBL050W,YIL068C,YDL058W,YDR164C,YDR356W
coat_depolarized_patches	GO:0006260	DNA replication	7.53341e-11	34	360	123	5189	3.98433	YJL194W,YDL017W,YDL102W,YNL312W,YPL055C,YDR052C,YDR226W,YLR274W,YNL262W,YEL032W,YFR027W,YKL045W,YDR489W,YGL207W,YOL094C,YKL113C,YGL168W,YDL074C,YLR103C,YIL150C,YPR164W,YDL164C,YFL036W,YLR320W,YHR118C,YOL004W,YAL013W,YBL023C,YDR013W,YBR160W,YBL097W,YJR043C,YDR069C,YPR135W
coat_depolarized_patches	GO:0007059	chromosome segregation	9.73563e-10	40	360	178	5189	3.23908	YIR010W,YDR201W,YFL008W,YDR325W,YGL116W,YMR117C,YOL034W,YNL262W,YFR027W,YML064C,YFR028C,YKL193C,YOL094C,YGR179C,YGR098C,YGL127C,YDR016C,YJL074C,YCL016C,YLR320W,YPL233W,YKL052C,YLR357W,YGR063C,YKR083C,YGL003C,YMR168C,YOR262W,YOL069W,YBR160W,YLR272C,YBL097W,YGR113W,YBR156C,YJR112W,YGL093W,YLR226W,YOR073W,YPR135W,YDR356W
coat_depolarized_patches	GO:0016050	vesicle organization	1.87669e-09	24	360	71	5189	4.8723	YMR197C,YGL098W,YHL031C,YDR323C,YFL005W,YIL109C,YKL196C,YKR020W,YBL050W,YDR189W,YDL077C,YDL195W,YBR080C,YPL084W,YOR075W,YDR164C,YMR079W,YOR327C,YFL038C,YNR026C,YPL085W,YIL004C,YDR069C,YDL058W
coat_depolarized_patches	GO:0048193	Golgi vesicle transport	2.71549e-09	38	360	168	5189	3.26028	YMR197C,YGL098W,YHL031C,YDR323C,YFL005W,YML097C,YIL109C,YKL196C,YER157W,YBL050W,YDR166C,YDR189W,YDL195W,YBR080C,YJL204C,YOR075W,YER008C,YDR170C,YLR166C,YMR292W,YLR440C,YDR238C,YJL085W,YMR079W,YLR372W,YOR327C,YFL038C,YPR055W,YKR068C,YDR484W,YGL145W,YNR026C,YGL137W,YLR262C,YIL004C,YPL085W,YIL048W,YDL058W
coat_depolarized_patches	GO:0006281	DNA repair	4.8382e-09	43	360	211	5189	2.93743	YDL017W,YMR224C,YDR076W,YFL008W,YNL312W,YGL244W,YER038C,YGL163C,YHR154W,YOL034W,YMR039C,YLR274W,YDR311W,YNL262W,YDR159W,YEL032W,YFR027W,YKL045W,YDR489W,YOL094C,YKL113C,YDL074C,YLR103C,YGL127C,YIL150C,YPR164W,YDL164C,YJL074C,YLR320W,YNL250W,YHL025W,YLR005W,YLR357W,YOL004W,YGR063C,YLL002W,YBL023C,YDR013W,YDL116W,YBR160W,YLR418C,YJR043C,YPR135W
coat_depolarized_patches	GO:0006974	cellular response to DNA damage stimulus	9.39449e-09	47	360	249	5189	2.72069	YDL017W,YBL051C,YMR224C,YDR076W,YFL008W,YNL312W,YGL244W,YER038C,YGL163C,YHR154W,YOL034W,YDR433W,YMR039C,YLR274W,YDR311W,YNL262W,YDR159W,YEL032W,YFR027W,YKL045W,YDR489W,YOL094C,YKL113C,YDL074C,YLR103C,YGL127C,YIL150C,YPR164W,YDL164C,YJL074C,YCL016C,YLR320W,YNL250W,YHL025W,YLR005W,YLR357W,YOL004W,YGR063C,YLL002W,YDR283C,YBL023C,YDR013W,YDL116W,YBR160W,YLR418C,YJR043C,YPR135W
coat_depolarized_patches	GO:0000278	mitotic cell cycle	1.09366e-07	49	360	285	5189	2.47818	YJL194W,YDL017W,YBL051C,YLR131C,YFL008W,YLR045C,YDR325W,YGL116W,YLL003W,YDR052C,YLR229C,YLR074C,YDL151C,YGL173C,YDR159W,YNL262W,YFR027W,YFL029C,YGR211W,YML064C,YFR028C,YGR098C,YGR229C,YDL074C,YDL164C,YOR326W,YJL074C,YCL016C,YAR019C,YKL052C,YOL004W,YGL003C,YMR168C,YAL041W,YOR262W,YJL187C,YBR160W,YLR272C,YBL097W,YFR040W,YLR079W,YDR002W,YBR135W,YOR073W,YGL093W,YLR226W,YPR135W,YCR002C,YDR356W
coat_depolarized_patches	GO:0006310	DNA recombination	4.03002e-06	30	360	146	5189	2.96176	YDL017W,YOR135C,YMR224C,YDR076W,YNL312W,YGL163C,YOL034W,YLR274W,YNL262W,YEL032W,YDR489W,YER095W,YKL113C,YDL074C,YLR103C,YGL127C,YIL150C,YPR164W,YDL164C,YJL074C,YLR320W,YNL250W,YLR357W,YFL003C,YBL023C,YDR013W,YBR160W,YLR418C,YJR043C,YPR135W
coat_depolarized_patches	GO:0006366	transcription from RNA polymerase II promoter	7.0008e-06	56	360	392	5189	2.05913	YPR133C,YDR228C,YLR131C,YOR135C,YER022W,YGL244W,YMR236W,YDR404C,YGR104C,YPL228W,YOL135C,YPR025C,YDL151C,YDR311W,YGL173C,YNR052C,YNL199C,YMR039C,YPR086W,YBR193C,YHR058C,YOR151C,YDR443C,YGL207W,YMR277W,YOL089C,YMR179W,YML114C,YDL074C,YIL154C,YGL127C,YPR161C,YGR005C,YLR357W,YOL004W,YGR063C,YLL002W,YAL013W,YER139C,YHL025W,YLR005W,YMR112C,YPL082C,YOR174W,YGL025C,YDL116W,YKR099W,YBR160W,YLR418C,YJL115W…
coat_depolarized_patches	GO:0048284	organelle fusion	9.31644e-06	21	360	82	5189	3.69136	YMR197C,YGL098W,YDL077C,YHL031C,YDR323C,YFL005W,YDR470C,YBR080C,YHR073W,YOR075W,YKL196C,YNL169C,YIL004C,YBL050W,YDR356W,YDL058W,YDR189W,YOR327C,YDR164C,YJL034W,YLR229C
coat_depolarized_patches	GO:0048285	organelle fission	4.43335e-05	42	360	272	5189	2.22567	YDL017W,YIR010W,YMR224C,YDR076W,YFL008W,YLR045C,YNL312W,YDR325W,YGL116W,YDR052C,YLR229C,YNL262W,YDR159W,YFR027W,YFL029C,YML064C,YFR028C,YER095W,YGR098C,YDL074C,YGL127C,YAR019C,YJL074C,YCL016C,YLR320W,YNL250W,YKL052C,YFL003C,YGL003C,YMR168C,YAL041W,YOR262W,YJL187C,YBR160W,YLR272C,YBL097W,YOR073W,YGL093W,YLR226W,YPR135W,YCR002C,YDR356W
coat_depolarized_patches	GO:0051726	regulation of cell cycle	4.88277e-05	35	360	207	5189	2.43713	YDL017W,YBL051C,YDR201W,YDR325W,YGL116W,YDR052C,YHR154W,YLR229C,YMR039C,YGL173C,YNL262W,YFR027W,YGR211W,YML064C,YFR028C,YGR098C,YGR229C,YDL074C,YDR016C,YKL052C,YDR283C,YKR083C,YGL003C,YMR168C,YAL041W,YJL187C,YBR160W,YLR272C,YGR113W,YLR079W,YBR156C,YBR135W,YOR073W,YGL093W,YAR019C
coat_depolarized_patches	GO:0061025	membrane fusion	7.37717e-05	18	360	70	5189	3.70643	YMR197C,YGL098W,YDL077C,YHL031C,YDR323C,YFL005W,YDR470C,YBR080C,YOR075W,YKL196C,YNL169C,YIL004C,YBL050W,YDL058W,YDR189W,YOR327C,YDR164C,YLR229C
coat_depolarized_patches	GO:0006352	DNA-templated transcription, initiation	8.54921e-05	16	360	57	5189	4.046	YMR039C,YGR246C,YGL173C,YPR086W,YGL025C,YMR112C,YHR058C,YPL082C,YER022W,YGL207W,YGR005C,YHR041C,YMR236W,YDR404C,YML114C,YGR104C
coat_depolarized_patches	GO:0007010	cytoskeleton organization	0.000769005	33	360	213	5189	2.23314	YDR201W,YOL076W,YLR045C,YLL003W,YMR117C,YML031W,YLR229C,YER155C,YML064C,YFR028C,YHR172W,YGR098C,YOR326W,YDR016C,YMR094W,YKL052C,YPL161C,YKL042W,YKR083C,YGL003C,YMR168C,YAL041W,YJL187C,YPL124W,YOL069W,YBR160W,YGR113W,YNL166C,YLR370C,YGL093W,YAR019C,YCR002C,YDR356W
coat_depolarized_patches	GO:0033043	regulation of organelle organization	0.00127455	33	360	218	5189	2.18192	YDL017W,YDR201W,YOL076W,YDR325W,YGL116W,YDR052C,YDR189W,YLR229C,YDL077C,YFR027W,YML064C,YFR028C,YKL117W,YGR098C,YDR164C,YDR016C,YKL052C,YNL169C,YBR120C,YKR083C,YGL003C,YMR168C,YAL041W,YBL023C,YJL187C,YDR082W,YBR160W,YLR272C,YGR113W,YNR026C,YOR073W,YGL093W,YAR019C
coat_depolarized_patches	GO:0070271	protein complex biogenesis	0.00250808	35	360	245	5189	2.05913	YDR201W,YLR045C,YMR117C,YDR166C,YDR189W,YDL077C,YGL173C,YER008C,YGL207W,YLR347C,YHR172W,YDL058W,YJL085W,YDR016C,YMR094W,YJL180C,YKL052C,YKL042W,YKL119C,YBR120C,YKR083C,YMR168C,YPL082C,YFL038C,YPL124W,YOL069W,YGR113W,YNR026C,YNL166C,YPL085W,YOR057W,YGL093W,YHR060W,YCR002C,YDR356W
coat_depolarized_patches	GO:0006887	exocytosis	0.00362992	12	360	45	5189	3.8437	YJL085W,YDR323C,YFL005W,YOR326W,YHR073W,YER008C,YLR166C,YDR166C,YPR055W,YOR327C,YDR164C,YLR229C
coat_depolarized_patches	GO:0051052	regulation of DNA metabolic process	0.0154438	17	360	92	5189	2.66344	YLR274W,YJL194W,YFR027W,YDR082W,YBR160W,YNL250W,YLR418C,YKL117W,YGL244W,YOL004W,YGR063C,YLL002W,YDR069C,YGL163C,YHR154W,YAL013W,YDL074C
coat_depolarized_patches	GO:0006418	tRNA aminoacylation for protein translation	0.0445442	8	360	28	5189	4.11825	YOR168W,YPL160W,YBL076C,YHR019C,YPL097W,YBR121C,YOL033W,YOR335C
coat_increased_patch_number	GO:0006397	mRNA processing	9.85217e-15	28	181	117	5189	6.86084	YMR213W,YMR240C,YLR117C,YJL203W,YNR011C,YMR268C,YGR091W,YJR093C,YKL173W,YPR101W,YGR116W,YBR237W,YKR022C,YDL030W,YER013W,YDR240C,YDR364C,YLR115W,YFR005C,YDL098C,YGR006W,YDR416W,YGR075C,YPR178W,YBR055C,YGL120C,YOL123W,YDR378C
coat_increased_patch_number	GO:0008380	RNA splicing	2.16628e-12	24	181	101	5189	6.81232	YMR213W,YMR240C,YLR117C,YJL203W,YNR011C,YMR268C,YGR091W,YKL173W,YPR101W,YBR237W,YKR022C,YDL030W,YER013W,YDR240C,YDR364C,YFR005C,YDL098C,YGR006W,YDR416W,YGR075C,YPR178W,YBR055C,YGL120C,YDR378C
coat_increased_patch_number	GO:0007010	cytoskeleton organization	0.0121422	19	181	213	5189	2.55728	YKL203C,YDL028C,YKL007W,YOR181W,YFL039C,YER093C,YNR035C,YBR234C,YDL029W,YJL020C,YDR129C,YNL138W,YNL006W,YLL050C,YLR370C,YBR109C,YGR098C,YLR212C,YIL034C
LE_condensed	GO:0051603	proteolysis involved in cellular protein catabolic process	3.48547e-06	20	134	179	5011	4.17827	YPR108W,YKL041W,YOR157C,YDR394W,YMR077C,YBL041W,YER125W,YLR417W,YHR027C,YGL048C,YPL002C,YKL002W,YDL147W,YJR102C,YIL030C,YJR017C,YKL034W,YFR050C,YKL145W,YDL097C
LE_condensed	GO:0007010	cytoskeleton organization	0.00204379	17	134	202	5011	3.14715	YKL089W,YKL203C,YER125W,YPL124W,YEL061C,YKR037C,YJR092W,YNR035C,YPR141C,YCR065W,YKL042W,YNL138W,YKR001C,YIR006C,YOR035C,YKR083C,YOR122C
LE_condensed	GO:0006352	DNA-templated transcription, initiation	0.0385101	7	134	52	5011	5.03401	YKL144C,YDR394W,YJR017C,YGL048C,YGL112C,YKL028W,YKL145W
LE_fragmented	GO:0016050	vesicle organization	1.62352e-22	32	246	69	5011	9.44692	YMR197C,YHL031C,YFL005W,YIL109C,YKL196C,YKR020W,YOL018C,YBL050W,YDR189W,YGR009C,YDL077C,YDL195W,YBR080C,YOR075W,YIL068C,YDL058W,YDR164C,YDR080W,YLR078C,YGL212W,YMR079W,YOR106W,YEL013W,YGL079W,YLR408C,YLR208W,YKL006C-A,YNR026C,YPL085W,YIL004C,YPR181C,YJL004C
LE_fragmented	GO:0048193	Golgi vesicle transport	3.55511e-22	46	246	161	5011	5.81998	YMR197C,YHL031C,YGL233W,YFL005W,YIL109C,YGR261C,YKL196C,YOL018C,YBL050W,YDR166C,YDR189W,YNL051W,YPL051W,YDL195W,YBR080C,YPR181C,YOR075W,YER008C,YDR170C,YBR102C,YLR166C,YLR440C,YDR238C,YIL068C,YLR078C,YJL085W,YMR079W,YAL042W,YLR372W,YPR055W,YKR068C,YLR208W,YDR484W,YGR120C,YKL006C-A,YGL145W,YBL040C,YGL137W,YNL041C,YLR262C,YIL004C,YNR026C,YPL085W,YIL048W,YDL058W,YJL004C
LE_fragmented	GO:0061025	membrane fusion	2.20081e-14	25	246	68	5011	7.48894	YMR197C,YHL031C,YFL005W,YOR068C,YKL196C,YOL018C,YBL050W,YDR189W,YNL326C,YGR009C,YML001W,YDL077C,YBR080C,YOR075W,YIL068C,YDR164C,YDR080W,YDR126W,YLR078C,YGL212W,YOR106W,YEL013W,YKL006C-A,YIL004C,YDL058W
LE_fragmented	GO:0048284	organelle fusion	8.70549e-14	26	246	78	5011	6.78997	YMR197C,YHL031C,YFL005W,YOR068C,YKL196C,YOL018C,YBL050W,YDR189W,YNL326C,YGR009C,YML001W,YDL077C,YBR080C,YOR075W,YIL068C,YDR164C,YDR080W,YDR126W,YLR078C,YGL212W,YOR106W,YEL013W,YJL034W,YKL006C-A,YIL004C,YDL058W
LE_fragmented	GO:0006887	exocytosis	1.34182e-07	15	246	45	5011	6.78997	YGR009C,YDR126W,YIL118W,YGL233W,YJL085W,YFL005W,YER008C,YBR102C,YLR166C,YKR031C,YIL068C,YDR166C,YDR164C,YNL272C,YPR055W
LE_fragmented	GO:0006397	mRNA processing	1.3609e-06	22	246	112	5011	4.00123	YGL174W,YDR228C,YMR240C,YLR117C,YKR086W,YNR011C,YDR159W,YGR091W,YBR102C,YPR101W,YDR088C,YLR116W,YGL044C,YDL030W,YLR298C,YER013W,YFR005C,YDL098C,YGL130W,YMR061W,YPR178W,YDR473C
LE_fragmented	GO:0006497	protein lipidation	1.24791e-05	12	246	38	5011	6.43261	YDR126W,YNL038W,YGR216C,YDR302W,YHR188C,YMR281W,YLR088W,YDR437W,YOR149C,YPL076W,YNL326C,YLR459W
LE_fragmented	GO:0016197	endosomal transport	1.60286e-05	17	246	79	5011	4.3834	YML001W,YHR012W,YDR137W,YOR069W,YDR484W,YCR034W,YLR039C,YGL137W,YKR020W,YLR262C,YNR006W,YOR132W,YJL154C,YMR004W,YLR372W,YCL008C,YJL004C
LE_fragmented	GO:0008380	RNA splicing	6.19601e-05	18	246	96	5011	3.81936	YFR005C,YDR088C,YDL098C,YGL174W,YDL006W,YGR091W,YLR116W,YBR102C,YMR240C,YLR117C,YDL030W,YLR298C,YKR086W,YNR011C,YER013W,YPR178W,YPR101W,YDR473C
LE_fragmented	GO:0007033	vacuole organization	7.48943e-05	16	246	78	5011	4.17844	YML001W,YMR197C,YDR126W,YDL077C,YGL212W,YOR106W,YBR080C,YOR068C,YEL013W,YDR170C,YKL196C,YLR262C,YBL050W,YIL048W,YNL326C,YDR080W
LE_fragmented	GO:0006366	transcription from RNA polymerase II promoter	0.00140006	38	246	381	5011	2.03165	YER133W,YPR133C,YDR228C,YBL093C,YER148W,YBR154C,YDL020C,YDR404C,YMR239C,YPL205C,YDR311W,YDL151C,YGL173C,YER040W,YNL199C,YNL118C,YBR193C,YHR058C,YDR005C,YDR443C,YGL207W,YMR277W,YJR060W,YOR123C,YNL216W,YKL110C,YGL127C,YPR161C,YBL006C,YLR005W,YPL101W,YOR174W,YDL116W,YGL130W,YML069W,YER111C,YOR048C,YBR135W
LE_fragmented	GO:0006605	protein targeting	0.00235902	27	246	235	5011	2.34037	YNL229C,YLR066W,YGR261C,YKR020W,YOL018C,YCL008C,YNL051W,YML001W,YPL051W,YPL094C,YIR022W,YMR004W,YDR080W,YPL065W,YGL212W,YEL013W,YFL045C,YDR200C,YJL034W,YAL010C,YDL116W,YGR120C,YNL041C,YLR262C,YNR006W,YGL124C,YJL004C
LE_fragmented	GO:0006629	lipid metabolic process	0.0130307	26	246	245	5011	2.16171	YHR188C,YDR437W,YCR034W,YOL018C,YDR208W,YJR073C,YPL069C,YMR281W,YLR088W,YER093C,YJR060W,YMR202W,YOR149C,YGR216C,YMR079W,YAL009W,YLR372W,YNL038W,YDR302W,YBR029C,YGL047W,YGL065C,YKR031C,YPL076W,YMR013C,YLR459W
LE_membrane#	GO:0006397	mRNA processing	0.0551157	9	109	112	5011	3.69422	YDL098C,YPR178W,YDL030W,YNR011C,YML049C,YDR195W,YPR101W,YDL044C,YPL213W
vac_class_E	GO:0016197	endosomal transport	2.2393e-11	17	102	85	5175	10.1471	YML001W,YKL041W,YMR077C,YPL120W,YLR025W,YHL002W,YLR181C,YOL129W,YPL084W,YKL002W,YJR044C,YDR486C,YNR006W,YPR173C,YGR206W,YCL008C,YLR360W
vac_class_E	GO:0015931	nucleobase-containing compound transport	1.9222e-08	16	102	110	5175	7.37968	YHL002W,YPL065W,YKL041W,YLR025W,YMR077C,YNL232W,YPL084W,YPL002C,YKL002W,YNR006W,YJR102C,YDR069C,YLR119W,YGR206W,YCL008C,YLR417W
vac_class_E	GO:0006811	ion transport	2.85261e-05	18	102	229	5175	3.98793	YHL002W,YPL065W,YKL041W,YCL038C,YLR025W,YMR077C,YPR201W,YPL084W,YPL002C,YKL002W,YNR006W,YJR102C,YDR069C,YDR456W,YLR119W,YGR206W,YCL008C,YLR417W
vac_class_E	GO:0016050	vesicle organization	6.7388e-05	10	102	70	5175	7.2479	YMR077C,YKL041W,YLR025W,YKL061W,YPL084W,YKL002W,YDR069C,YIL004C,YIL068C,YPR173C
vac_class_E	GO:0006605	protein targeting	0.000399191	17	102	247	5175	3.4919	YML001W,YHL002W,YPL065W,YPL120W,YBR131W,YGR120C,YPL084W,YPL002C,YOL129W,YPL195W,YNR006W,YJR102C,YGL124C,YLR119W,YGR206W,YCL008C,YLR417W
vac_class_E	GO:0051603	proteolysis involved in cellular protein catabolic process	0.00468996	13	102	185	5175	3.56518	YKL041W,YPL065W,YLR025W,YMR077C,YBR082C,YPL084W,YPL002C,YKL002W,YJR102C,YDR069C,YLR119W,YCL008C,YLR417W
vac_class_G	GO:0048193	Golgi vesicle transport	4.24188e-40	41	79	166	5175	16.1793	YMR197C,YLR268W,YGL233W,YBR254C,YFL005W,YML097C,YIL109C,YKL196C,YER157W,YBL050W,YDR166C,YDR189W,YDL195W,YBR080C,YGR172C,YPR181C,YDR170C,YLR166C,YLR440C,YDR238C,YIL068C,YLR078C,YJL085W,YMR079W,YML077W,YNL287W,YLR372W,YDR498C,YFL038C,YPR055W,YKR068C,YLR208W,YDL145C,YGR120C,YGL145W,YNR026C,YGL137W,YPL085W,YIL004C,YDR246W,YDL058W
vac_class_G	GO:0016050	vesicle organization	1.61157e-22	22	79	70	5175	20.5877	YMR197C,YLR268W,YFL005W,YIL109C,YKL196C,YBL050W,YDR189W,YDL195W,YBR080C,YGR172C,YPR181C,YIL068C,YDR164C,YLR078C,YMR079W,YDR498C,YFL038C,YLR208W,YNR026C,YPL085W,YIL004C,YDL058W
vac_class_G	GO:0061025	membrane fusion	2.92038e-12	15	79	69	5175	14.2405	YMR197C,YLR268W,YLR078C,YFL005W,YBR080C,YGR172C,YMR165C,YKL196C,YIL004C,YBL050W,YIL068C,YDL058W,YDR189W,YDR498C,YDR164C
vac_class_G	GO:0048284	organelle fusion	3.64202e-11	15	79	81	5175	12.1308	YMR197C,YLR268W,YLR078C,YFL005W,YBR080C,YGR172C,YDR164C,YMR165C,YKL196C,YIL004C,YBL050W,YIL068C,YDR189W,YDR498C,YDL058W
vac_class_G	GO:0006887	exocytosis	5.49172e-08	10	79	45	5175	14.557	YIL118W,YGL233W,YJL085W,YFL005W,YLR166C,YIL068C,YDR166C,YDR164C,YNL272C,YPR055W
vac_class_G	GO:0007033	vacuole organization	0.0122202	7	79	79	5175	5.80436	YMR197C,YBR080C,YMR165C,YDR170C,YML097C,YKL196C,YBL050W
vac_class_G	GO:0070271	protein complex biogenesis	0.0173119	12	79	241	5175	3.26173	YJL085W,YBR254C,YPR181C,YNR026C,YPL085W,YIL068C,YDR166C,YDR189W,YML105C,YDL058W,YOR259C,YFL038C
vac_enlarged	GO:0008380	RNA splicing	9.57465e-23	34	189	102	5175	9.12698	YCR063W,YMR240C,YLR117C,YJL203W,YNR011C,YKR086W,YPL213W,YBR152W,YGR091W,YDR473C,YDR243C,YKL173W,YKL095W,YPR101W,YDR088C,YDL043C,YBR237W,YPR057W,YDL030W,YLR298C,YDR240C,YDL087C,YFR005C,YDL098C,YPL178W,YNL147W,YBL074C,YDR416W,YIL061C,YGR075C,YPR178W,YBR055C,YGL120C,YDR378C
vac_enlarged	GO:0006397	mRNA processing	1.63682e-22	36	189	119	5175	8.28331	YCR063W,YLR430W,YMR240C,YLR117C,YJL203W,YNR011C,YKR086W,YPL213W,YDR378C,YBR152W,YGR091W,YDR243C,YKL173W,YKL095W,YPR101W,YDR088C,YDL043C,YBR237W,YPR057W,YDL030W,YBR236C,YLR298C,YDR240C,YDL087C,YFR005C,YDL098C,YPL178W,YNL147W,YBL074C,YDR416W,YIL061C,YGR075C,YPR178W,YBR055C,YGL120C,YDR473C
vac_enlarged	GO:0006364	rRNA processing	1.65882e-08	25	189	155	5175	4.41628	YHR069C,YLR430W,YDR339C,YKL021C,YLR145W,YDL014W,YMR229C,YCL059C,YOL144W,YBR257W,YOR004W,YMR290C,YBR247C,YGR103W,YPL082C,YNL182C,YKR081C,YLL035W,YER074W,YNL147W,YDR064W,YER125W,YLR192C,YGL120C,YDR378C
vac_enlarged	GO:0006352	DNA-templated transcription, initiation	0.00020213	11	189	53	5175	5.68284	YDR394W,YIL143C,YGR274C,YER164W,YEL009C,YCR042C,YGL070C,YML114C,YGL112C,YML098W,YPL082C
vac_enlarged	GO:0042274	ribosomal small subunit biogenesis	0.000380495	13	189	79	5175	4.50573	YER074W,YDR064W,YLR192C,YOR004W,YNL147W,YMR229C,YDR339C,YMR290C,YBR247C,YGR103W,YCL059C,YGL120C,YDR378C
vac_enlarged	GO:0006413	translational initiation	0.0231573	7	189	36	5175	5.32407	YKR026C,YCR077C,YBR079C,YDR283C,YOL139C,YOR260W,YDL207W
vac_enlarged	GO:0043144	snoRNA processing	0.0300583	6	189	27	5175	6.08466	YBR257W,YDL014W,YHR069C,YLR430W,YNR011C,YPR178W
vac_enlarged	GO:0006418	tRNA aminoacylation for protein translation	0.0453851	6	189	29	5175	5.66502	YOR168W,YLR060W,YPL040C,YPL160W,YDR341C,YGL105W
vac_fragmented	GO:0016050	vesicle organization	2.50146e-21	26	148	70	5175	12.9875	YMR197C,YHL031C,YDR323C,YFL005W,YIL109C,YKL196C,YKR020W,YOL018C,YBL050W,YDL077C,YIL068C,YDR164C,YDR080W,YMR077C,YGL212W,YLR025W,YDR357C,YMR079W,YOR106W,YPR173C,YEL005C,YGL079W,YLR408C,YKL061W,YDR069C,YJL004C
vac_fragmented	GO:0016197	endosomal transport	1.39733e-17	25	148	85	5175	10.2842	YDR323C,YCR034W,YML097C,YKR020W,YOR132W,YJL154C,YJL053W,YML001W,YNL297C,YJL029C,YAL002W,YKR035W-A,YDR137W,YLR025W,YMR077C,YLR039C,YPR173C,YLR372W,YHR012W,YOR069W,YDR484W,YGL137W,YLR262C,YNR006W,YJL004C
vac_fragmented	GO:0048193	Golgi vesicle transport	8.32911e-17	32	148	166	5175	6.74048	YMR197C,YHL031C,YGL233W,YDR323C,YFL005W,YBR254C,YML097C,YIL109C,YKL196C,YOL018C,YBL050W,YDR166C,YNL051W,YNL297C,YJL029C,YER008C,YDR170C,YBR102C,YLR166C,YDL192W,YDR238C,YIL068C,YJL085W,YMR079W,YER151C,YLR372W,YPR055W,YDR484W,YGL137W,YLR262C,YIL048W,YJL004C
vac_fragmented	GO:0048284	organelle fusion	4.02563e-11	19	148	81	5175	8.20195	YML001W,YMR197C,YDR126W,YDL077C,YGL212W,YHL031C,YBR131W,YDR323C,YFL005W,YOR068C,YOR106W,YMR165C,YKL196C,YOL018C,YBL050W,YIL068C,YDR164C,YJL034W,YDR080W
vac_fragmented	GO:0007033	vacuole organization	2.95429e-10	18	148	79	5175	7.96699	YML001W,YMR197C,YDR126W,YDL077C,YGL212W,YBR131W,YDR323C,YOR106W,YOR068C,YMR165C,YML097C,YDR170C,YKL196C,YLR262C,YBL050W,YIL048W,YDR495C,YDR080W
vac_fragmented	GO:0061025	membrane fusion	3.12059e-10	17	148	69	5175	8.61486	YML001W,YMR197C,YDR126W,YDL077C,YGL212W,YHL031C,YDR323C,YFL005W,YOR068C,YOR106W,YMR165C,YKL196C,YOL018C,YBL050W,YIL068C,YDR164C,YDR080W
vac_fragmented	GO:0006887	exocytosis	1.37645e-08	13	148	45	5175	10.1014	YDR126W,YJL085W,YGL233W,YDR323C,YFL005W,YER008C,YBR102C,YLR166C,YKR031C,YIL068C,YDR166C,YDR164C,YPR055W
vac_fragmented	GO:0006605	protein targeting	1.65236e-06	25	148	247	5175	3.53909	YMR308C,YDR136C,YBR131W,YLR066W,YML097C,YKR020W,YOL018C,YLR119W,YNL051W,YML001W,YNL297C,YAL002W,YDR080W,YOR254C,YKR035W-A,YGL212W,YFL045C,YLR261C,YDR495C,YJL034W,YIL115C,YNR006W,YLR262C,YGL124C,YJL004C
vac_fragmented	GO:0008380	RNA splicing	0.00231533	12	148	102	5175	4.11367	YDL043C,YDL098C,YLR116W,YBR102C,YMR223W,YLR117C,YLR298C,YKL173W,YNR011C,YKL095W,YDR364C,YGL120C
vac_fragmented	GO:0006629	lipid metabolic process	0.0276767	18	148	257	5175	2.449	YMR298W,YMR079W,YPL069C,YMR165C,YBR070C,YCR034W,YDL015C,YKR031C,YPR173C,YOL018C,YMR202W,YGR157W,YPL076W,YPL268W,YLR372W,YPR183W,YMR015C,YGR036C
vac_fragmented	GO:0006397	mRNA processing	0.0439147	11	148	119	5175	3.23217	YDL043C,YDL098C,YLR116W,YBR102C,YLR117C,YLR298C,YKL173W,YNR011C,YKL095W,YDR364C,YGL120C
vac_multilobed	GO:0007010	cytoskeleton organization	6.20069e-16	45	254	212	5175	4.32467	YPL115C,YOR014W,YFL039C,YOL076W,YNR035C,YML031W,YNL020C,YJL019W,YCR009C,YBR234C,YGL075C,YKL048C,YPR119W,YHR172W,YJR065C,YDR195W,YOR122C,YLR212C,YDR126W,YMR200W,YOR326W,YDR016C,YPR120C,YKR037C,YKL052C,YLR337C,YKL042W,YLL050C,YIR006C,YOR035C,YKR083C,YGL003C,YAL041W,YLL049W,YPL124W,YOL069W,YOR181W,YBR160W,YEL061C,YHR107C,YKR001C,YNL079C,YNL138W,YDR168W,YCR002C
vac_multilobed	GO:0000278	mitotic cell cycle	2.86181e-10	44	254	285	5175	3.14546	YMR308C,YDR245W,YOR014W,YDL132W,YFL039C,YFR031C,YFL008W,YGL116W,YFL009W,YMR078C,YGL173C,YDR159W,YLR310C,YFL029C,YJL019W,YKL048C,YPR119W,YOR198C,YOR233W,YDR195W,YLR212C,YDL074C,YLR182W,YER167W,YOR326W,YPR120C,YCL016C,YKL052C,YLR337C,YIR006C,YGL003C,YAL041W,YLL049W,YJL047C,YBR160W,YEL061C,YHR107C,YER111C,YLR079W,YBR135W,YLR226W,YPR135W,YLR234W,YCR002C
vac_multilobed	GO:0048285	organelle fission	7.48321e-07	37	254	272	5175	2.77147	YMR308C,YOR014W,YMR224C,YFR031C,YDR076W,YFL008W,YGL116W,YFL009W,YMR078C,YDR159W,YJL080C,YFL029C,YJL019W,YER095W,YPR119W,YDR004W,YOR198C,YOR233W,YLR212C,YML032C,YDL074C,YLR182W,YPR120C,YCL016C,YLR320W,YNL250W,YKL052C,YGL003C,YAL041W,YJL047C,YBR160W,YEL061C,YKR001C,YLR226W,YPR135W,YLR234W,YCR002C
vac_multilobed	GO:0006497	protein lipidation	4.93581e-06	13	254	42	5175	6.30624	YGL142C,YDR126W,YDR331W,YDR434W,YNL038W,YDR302W,YHR188C,YLL031C,YLR088W,YDR437W,YLR195C,YPL076W,YLR459W
vac_multilobed	GO:0033043	regulation of organelle organization	5.3856e-05	29	254	217	5175	2.72279	YMR308C,YOR014W,YOL076W,YFR031C,YGL116W,YBR234C,YPR119W,YOR233W,YIL068C,YOR198C,YJR065C,YDR195W,YOR122C,YLR182W,YDR016C,YPR120C,YEL062W,YKR037C,YKL052C,YNL169C,YKR083C,YGL003C,YAL041W,YCR093W,YOR181W,YJL047C,YDR082W,YBR160W,YNL138W
vac_multilobed	GO:0051726	regulation of cell cycle	5.45012e-05	28	254	205	5175	2.78279	YMR308C,YOR014W,YFR031C,YGL116W,YMR039C,YGL173C,YLR310C,YPR119W,YOR198C,YOR233W,YDR195W,YDL074C,YLR182W,YER167W,YDR016C,YPR120C,YKR037C,YKL052C,YLR337C,YKR083C,YGL003C,YAL041W,YCR093W,YJL047C,YBR160W,YLR079W,YBR135W,YDR168W
vac_multilobed	GO:0007059	chromosome segregation	0.000344197	24	254	175	5175	2.79415	YOR014W,YFR031C,YFL008W,YGL116W,YMR078C,YJL080C,YJL019W,YPR119W,YGR179C,YOR233W,YPR179C,YDR016C,YCL016C,YLR320W,YKR037C,YKL052C,YKR083C,YGL003C,YOL069W,YBR160W,YEL061C,YLR226W,YPR135W,YLR234W
vac_multilobed	GO:0006366	transcription from RNA polymerase II promoter	0.00034847	40	254	387	5175	2.10584	YOR047C,YER148W,YDR310C,YDR404C,YMR070W,YMR239C,YGR104C,YMR039C,YNL288W,YNR052C,YGL173C,YNL199C,YNL118C,YBR193C,YPR179C,YDR195W,YHR178W,YDL074C,YLR071C,YLR182W,YPL133C,YER171W,YBL006C,YOR338W,YLR005W,YEL009C,YLL002W,YPL248C,YCR093W,YGL025C,YDL116W,YBR160W,YML069W,YER111C,YOR048C,YJL115W,YLR418C,YBR135W,YLR226W,YDL108W
vac_multilobed	GO:0032200	telomere organization	0.000369359	13	254	59	5175	4.48919	YDR082W,YBR160W,YDL013W,YLR150W,YNL250W,YER095W,YER116C,YDR004W,YHR164C,YLR234W,YLR015W,YML032C,YDL074C
vac_multilobed	GO:0032196	transposition	0.0027812	6	254	14	5175	8.73172	YGR246C,YPR164W,YER171W,YJL047C,YER148W,YLL002W
vac_multilobed	GO:0006887	exocytosis	0.00462966	10	254	45	5175	4.52756	YGR009C,YDR126W,YJL085W,YOR326W,YFL039C,YLR166C,YNL079C,YIL068C,YNL272C,YPR055W
vac_multilobed	GO:0006260	DNA replication	0.00510841	17	254	118	5175	2.93524	YPL181W,YMR078C,YPR164W,YDR013W,YDL102W,YPR120C,YJL047C,YLR320W,YBR160W,YOR080W,YML069W,YPL055C,YKL113C,YDR310C,YHR164C,YPR135W,YDL074C
vac_multilobed	GO:0051052	regulation of DNA metabolic process	0.00791601	14	254	88	5175	3.24132	YLR182W,YPL181W,YJR045C,YPR120C,YER171W,YDR082W,YBR160W,YOR080W,YNL250W,YLR418C,YLL002W,YDR310C,YLR234W,YDL074C
vac_multilobed	GO:0006468	protein phosphorylation	0.00918819	21	254	173	5175	2.47315	YNL020C,YDR168W,YPL150W,YFL029C,YPR120C,YKL166C,YER171W,YBR160W,YHR107C,YOR048C,YLR418C,YLR079W,YJL115W,YKL048C,YPR119W,YLR005W,YER123W,YOR233W,YLR226W,YDL108W,YIL147C
vac_multilobed	GO:0051321	meiotic cell cycle	0.0103434	28	254	269	5175	2.12072	YOR014W,YFL039C,YMR224C,YFR031C,YDR076W,YPL055C,YGL116W,YDR208W,YFL009W,YMR039C,YJL080C,YFL029C,YJL019W,YER095W,YDR004W,YOR198C,YHR164C,YML032C,YDL074C,YDR126W,YLR182W,YMR079W,YPR120C,YLR320W,YNL250W,YOR338W,YBR160W,YLR234W
vac_multilobed	GO:0006974	cellular response to DNA damage stimulus	0.0134548	26	254	245	5175	2.16214	YFL039C,YMR224C,YDR076W,YFL008W,YER116C,YMR039C,YMR078C,YDR159W,YKL113C,YDR004W,YHR164C,YML032C,YDL074C,YPR164W,YER171W,YCL016C,YLR320W,YNL250W,YLR005W,YLL002W,YDR013W,YDL116W,YBR160W,YDL013W,YLR418C,YPR135W
vac_multilobed	GO:0006352	DNA-templated transcription, initiation	0.0199871	10	254	53	5175	3.84415	YMR039C,YGR246C,YGL173C,YNL118C,YGL025C,YER148W,YML069W,YEL009C,YDR404C,YGR104C
vac_multilobed	GO:0006281	DNA repair	0.0207907	23	254	210	5175	2.23144	YFL039C,YMR224C,YDR076W,YFL008W,YMR039C,YMR078C,YDR159W,YKL113C,YDR004W,YHR164C,YML032C,YDL074C,YPR164W,YER171W,YLR320W,YNL250W,YLR005W,YLL002W,YDR013W,YDL116W,YBR160W,YLR418C,YPR135W
vac_multilobed	GO:0006310	DNA recombination	0.0262811	18	254	147	5175	2.49478	YLR182W,YMR078C,YPR164W,YDR013W,YER171W,YBR160W,YLR320W,YMR224C,YNL250W,YDR076W,YLR418C,YER095W,YKL113C,YDR004W,YPR135W,YLR234W,YML032C,YDL074C
vac_multilobed	GO:0031399	regulation of protein modification process	0.0355894	14	254	101	5175	2.82412	YMR308C,YPR120C,YHR107C,YOR048C,YLR418C,YLR079W,YJL115W,YKL048C,YPR119W,YGL116W,YLR226W,YGL003C,YDR168W,YIL147C
vac_V-ATPase_defect	GO:0006497	protein lipidation	1.23542e-05	8	80	42	5175	12.3214	YDR331W,YDR434W,YDR302W,YHR188C,YLR088W,YDR437W,YPL076W,YLR459W
vac_V-ATPase_defect	GO:0006629	lipid metabolic process	0.00215319	14	80	257	5175	3.52383	YDR331W,YDR434W,YJL097W,YDR302W,YHR188C,YLR088W,YBR160W,YDR437W,YBR070C,YDL015C,YLR305C,YDR208W,YPL076W,YLR459W
vac_V-ATPase_defect	GO:0006397	mRNA processing	0.00546639	9	80	119	5175	4.89233	YDL098C,YBR237W,YBR160W,YGR006W,YDR416W,YLR117C,YBR236C,YER013W,YDR364C
vac_V-ATPase_defect	GO:0007010	cytoskeleton organization	0.00587757	12	80	212	5175	3.66156	YBR160W,YBR234C,YNR035C,YNL138W,YLL050C,YNL006W,YIR006C,YOR035C,YGL003C,YHR016C,YBL105C,YLR314C

## Sheet: stringentSPMs_GOSlim_bioprocess
phenotype	go id	ontology	corrected p-value (Bonferroni)	hits in term	term size	all hits	all background	fold enrichment	genes
actin_aggregate	GO:0048193	Golgi vesicle transport	0.000205699	6	164	17	5096	10.967	YGL145W,YNR026C,YGR120C,YDR170C,YPL085W,YDR484W
actin_aggregate	GO:0006629	lipid metabolic process	0.00216341	6	248	17	5096	7.25237	YPR183W,YDR331W,YGR036C,YGL065C,YLR100W,YPL076W
actin_aggregate	GO:0006497	protein lipidation	0.00621203	3	40	17	5096	22.4824	YPR183W,YDR331W,YPL076W
actin_bright_patches	GO:0007010	cytoskeleton organization	0.000371446	7	202	21	5096	8.40924	YPR131C,YIL034C,YNL079C,YJL020C,YKL007W,YLL050C,YNL138W
actin_bright_patches	GO:0048308	organelle inheritance	0.0458002	3	53	21	5096	13.7358	YNL079C,YFR051C,YPR131C
actin_decreased_patch_number	GO:0006366	transcription from RNA polymerase II promoter	8.11601e-06	10	379	19	5096	7.07679	YLR005W,YPR086W,YER022W,YBR135W,YHR058C,YMR277W,YPR168W,YOL135C,YBR193C,YOL004W
actin_decreased_patch_number	GO:0007010	cytoskeleton organization	0.0240521	5	202	19	5096	6.63887	YBR234C,YBL007C,YIR006C,YOR181W,YNL084C
actin_decreased_patch_number	GO:0006352	DNA-templated transcription, initiation	0.0286104	3	51	19	5096	15.7771	YPR086W,YHR058C,YER022W
actin_depolarized_patches	GO:0048193	Golgi vesicle transport	4.53763e-15	26	164	104	5096	7.76829	YDR170C,YNR026C,YDL145C,YPL085W,YDR498C,YDR166C,YJL085W,YBR080C,YFL005W,YLR078C,YDR484W,YDL195W,YBL050W,YGL145W,YFL038C,YPR055W,YMR079W,YKR068C,YMR197C,YDL058W,YJL204C,YLR440C,YER008C,YLR262C,YLR166C,YIL068C
actin_depolarized_patches	GO:0016050	vesicle organization	2.78877e-09	14	67	104	5096	10.2388	YDL195W,YDR498C,YDR164C,YMR079W,YBL050W,YBR080C,YDL058W,YMR197C,YNR026C,YFL038C,YFL005W,YLR078C,YIL068C,YPL085W
actin_depolarized_patches	GO:0006887	exocytosis	1.07084e-05	9	43	104	5096	10.2558	YDR164C,YDR166C,YJL085W,YER008C,YFL005W,YOR326W,YPR055W,YLR166C,YIL068C
actin_depolarized_patches	GO:0048284	organelle fusion	0.000196655	10	76	104	5096	6.44737	YDR164C,YDR498C,YJL034W,YBL050W,YBR080C,YDL058W,YMR197C,YFL005W,YLR078C,YIL068C
actin_depolarized_patches	GO:0061025	membrane fusion	0.000476011	9	66	104	5096	6.68182	YDR164C,YDR498C,YBL050W,YBR080C,YDL058W,YMR197C,YFL005W,YLR078C,YIL068C
actin_depolarized_patches	GO:0048308	organelle inheritance	0.00669416	7	53	104	5096	6.4717	YDR166C,YER008C,YOR326W,YPR055W,YNR035C,YIL062C,YDL029W
actin_depolarized_patches	GO:0070271	protein complex biogenesis	0.0202274	14	235	104	5096	2.91915	YDR166C,YPL082C,YJL085W,YGL207W,YDL058W,YNR026C,YOR057W,YFL038C,YOL069W,YER008C,YPL085W,YIL068C,YDL029W,YML069W
actin_depolarized_patches	GO:0006629	lipid metabolic process	0.0351987	14	248	104	5096	2.76613	YMR298W,YPL268W,YDR434W,YHR188C,YBR058C-A,YDR331W,YGR036C,YJL097W,YBR160W,YDL015C,YMR079W,YLR305C,YLR100W,YPL076W
coat_aggregate	GO:0015931	nucleobase-containing compound transport	2.98326e-12	11	108	22	5189	24.0231	YMR077C,YLR417W,YJR102C,YPL002C,YNR006W,YKL041W,YPL065W,YCL008C,YLR119W,YLR025W,YKL002W
coat_aggregate	GO:0016197	endosomal transport	1.20521e-11	10	85	22	5189	27.7487	YLL040C,YPR173C,YMR077C,YJL204C,YKR035W-A,YKL041W,YNR006W,YCL008C,YLR025W,YKL002W
coat_aggregate	GO:0006811	ion transport	4.85221e-10	12	229	22	5189	12.3597	YMR077C,YLR417W,YCR094W,YJR102C,YPL002C,YNR006W,YKL041W,YPL065W,YCL008C,YLR119W,YLR025W,YKL002W
coat_aggregate	GO:0051603	proteolysis involved in cellular protein catabolic process	3.48861e-08	10	187	22	5189	12.613	YMR077C,YLR417W,YJR102C,YPL002C,YPL065W,YKL041W,YCL008C,YLR119W,YLR025W,YKL002W
coat_aggregate	GO:0006605	protein targeting	8.17437e-06	9	246	22	5189	8.62916	YLL040C,YLR417W,YJR102C,YPL002C,YKR035W-A,YNR006W,YPL065W,YCL008C,YLR119W
coat_aggregate	GO:0016050	vesicle organization	8.97843e-06	6	71	22	5189	19.9321	YMR077C,YNR026C,YKL041W,YKL002W,YLR025W,YPR173C
coat_decreased_patch_number	GO:0006366	transcription from RNA polymerase II promoter	0.00125875	14	392	52	5189	3.56387	YPL049C,YLR005W,YPR086W,YGR116W,YER022W,YBR135W,YGR005C,YMR277W,YDR311W,YPR168W,YNL216W,YBL005W,YOL135C,YBR193C
coat_decreased_patch_number	GO:0048193	Golgi vesicle transport	0.0022769	9	168	52	5189	5.34581	YKR068C,YFR051C,YJL085W,YBR080C,YDL058W,YNL287W,YPR055W,YIL068C,YPL085W
coat_depolarized_patches	GO:0048193	Golgi vesicle transport	5.01612e-09	15	168	54	5189	8.5797	YDL195W,YKR068C,YDR166C,YBL050W,YJL085W,YGL137W,YBR080C,YGL145W,YMR197C,YLR440C,YIL048W,YFL005W,YDR189W,YPR055W,YLR166C
coat_depolarized_patches	GO:0006887	exocytosis	2.13511e-05	7	45	54	5189	14.9477	YDR164C,YDR166C,YJL085W,YFL005W,YOR326W,YPR055W,YLR166C
coat_depolarized_patches	GO:0016050	vesicle organization	3.72732e-05	8	71	54	5189	10.8273	YDR164C,YDL195W,YDR069C,YBL050W,YBR080C,YMR197C,YFL005W,YDR189W
coat_depolarized_patches	GO:0048284	organelle fusion	0.0013312	7	82	54	5189	8.20303	YJL034W,YDR164C,YBL050W,YBR080C,YMR197C,YFL005W,YDR189W
coat_depolarized_patches	GO:0061025	membrane fusion	0.00541592	6	70	54	5189	8.23651	YDR164C,YBL050W,YBR080C,YMR197C,YFL005W,YDR189W
coat_increased_patch_number	GO:0006397	mRNA processing	1.43302e-13	13	117	27	5189	21.3539	YER013W,YPR178W,YLR117C,YLR115W,YDL098C,YGR091W,YBR237W,YMR240C,YOL123W,YJL203W,YDL030W,YNR011C,YBR055C
coat_increased_patch_number	GO:0008380	RNA splicing	4.13736e-11	11	101	27	5189	20.9311	YER013W,YPR178W,YLR117C,YDL098C,YGR091W,YMR240C,YBR237W,YJL203W,YDL030W,YNR011C,YBR055C
coat_increased_patch_number	GO:0007010	cytoskeleton organization	2.3673e-06	10	213	27	5189	9.02278	YBR234C,YFL039C,YKL203C,YDR129C,YER093C,YNR035C,YLL050C,YOR181W,YNL138W,YDL029W
coat_increased_patch_number	GO:0043144	snoRNA processing	0.0141791	3	26	27	5189	22.1752	YNR011C,YOR048C,YPR178W
coat_increased_patch_number	GO:0006897	endocytosis	0.0493357	4	89	27	5189	8.63754	YFL039C,YKL203C,YNR035C,YLL050C
LE_condensed	GO:0015931	nucleobase-containing compound transport	0.000282042	7	106	34	5011	9.7328	YMR077C,YLR417W,YPL002C,YJR102C,YKL041W,YKL165C,YKL002W
LE_condensed	GO:0051603	proteolysis involved in cellular protein catabolic process	0.00100234	8	179	34	5011	6.58692	YFR050C,YMR077C,YLR417W,YJR102C,YPL002C,YKL041W,YJR017C,YKL002W
LE_condensed	GO:0006811	ion transport	0.0309175	7	221	34	5011	4.66822	YMR077C,YLR417W,YPL002C,YJR102C,YKL041W,YKL165C,YKL002W
LE_fragmented	GO:0016050	vesicle organization	9.3772e-16	16	69	58	5011	20.034	YGL212W,YEL013W,YDR164C,YMR079W,YBL050W,YOR106W,YDL077C,YHL031C,YMR197C,YNR026C,YIL109C,YFL005W,YKL196C,YDR080W,YIL068C,YJL004C
LE_fragmented	GO:0048193	Golgi vesicle transport	9.92338e-16	21	161	58	5011	11.2691	YGL233W,YMR079W,YDR166C,YBL050W,YGL137W,YHL031C,YMR197C,YDR170C,YNR026C,YER008C,YIL109C,YFL005W,YKL196C,YGR120C,YPR055W,YLR166C,YLR372W,YIL068C,YBL040C,YJL004C,YDR484W
LE_fragmented	GO:0061025	membrane fusion	2.1634e-11	13	68	58	5011	16.517	YGL212W,YEL013W,YDR164C,YBL050W,YOR106W,YDL077C,YHL031C,YMR197C,YFL005W,YKL196C,YDR080W,YML001W,YIL068C
LE_fragmented	GO:0048284	organelle fusion	1.39723e-10	13	78	58	5011	14.3994	YGL212W,YEL013W,YDR164C,YBL050W,YOR106W,YDL077C,YHL031C,YMR197C,YFL005W,YKL196C,YDR080W,YML001W,YIL068C
LE_fragmented	GO:0006887	exocytosis	8.68079e-08	9	45	58	5011	17.2793	YGL233W,YDR164C,YDR166C,YER008C,YFL005W,YPR055W,YLR166C,YNL272C,YIL068C
LE_fragmented	GO:0007033	vacuole organization	9.13714e-07	10	78	58	5011	11.0765	YGL212W,YEL013W,YBL050W,YOR106W,YDL077C,YMR197C,YDR170C,YDR080W,YKL196C,YML001W
LE_fragmented	GO:0006605	protein targeting	0.000769736	12	235	58	5011	4.41174	YGL212W,YEL013W,YFL045C,YNL229C,YGR120C,YGL124C,YLR066W,YDR080W,YIR022W,YML001W,YPL094C,YJL004C
LE_fragmented	GO:0016197	endosomal transport	0.00201167	7	79	58	5011	7.65539	YGL137W,YOR132W,YML001W,YLR372W,YOR069W,YJL004C,YDR484W
LE_fragmented	GO:0051049	regulation of transport	0.0102044	6	71	58	5011	7.30112	YDR164C,YDL077C,YNL229C,YNR026C,YDR080W,YIL068C
LE_fragmented	GO:0048308	organelle inheritance	0.0225863	5	53	58	5011	8.15062	YER008C,YEL013W,YML001W,YPR055W,YDR166C
LE_membrane#	GO:0006366	transcription from RNA polymerase II promoter	0.284894	5	381	17	5011	3.8683	YBL006C,YLL002W,YIL126W,YBL093C,YNL025C
vacuole_class_E	GO:0015931	nucleobase-containing compound transport	6.90277e-10	9	110	19	5175	22.2847	YLR417W,YPL002C,YJR102C,YNR006W,YKL041W,YPL065W,YLR119W,YLR025W,YKL002W
vacuole_class_E	GO:0006811	ion transport	7.7864e-10	11	229	19	5175	13.0832	YCL038C,YLR417W,YDR456W,YJR102C,YPL002C,YNR006W,YKL041W,YPL065W,YLR119W,YLR025W,YKL002W
vacuole_class_E	GO:0016197	endosomal transport	3.46574e-09	8	85	19	5175	25.6347	YDR486C,YNR006W,YKL041W,YPL120W,YKL002W,YLR360W,YLR025W,YPR173C
vacuole_class_E	GO:0051603	proteolysis involved in cellular protein catabolic process	1.73298e-06	8	185	19	5175	11.7781	YLR417W,YPL002C,YJR102C,YPL065W,YKL041W,YLR119W,YLR025W,YKL002W
vacuole_class_E	GO:0006605	protein targeting	1.61163e-05	8	247	19	5175	8.82165	YLR417W,YPL002C,YJR102C,YGL124C,YNR006W,YPL065W,YPL120W,YLR119W
vacuole_class_E	GO:0016050	vesicle organization	0.00142947	4	70	19	5175	15.5639	YKL041W,YLR025W,YKL002W,YPR173C
vacuole_class_G	GO:0048193	Golgi vesicle transport	5.71837e-27	19	166	20	5175	29.616	YDL195W,YDR238C,YKR068C,YIL004C,YBL050W,YGL145W,YGL137W,YBR080C,YDL058W,YMR197C,YLR440C,YFL038C,YNL287W,YNR026C,YFL005W,YDR189W,YKL196C,YPR181C,YPL085W
vacuole_class_G	GO:0016050	vesicle organization	2.26714e-19	13	70	20	5175	48.0536	YDL195W,YIL004C,YBL050W,YBR080C,YMR197C,YDL058W,YNR026C,YFL038C,YFL005W,YDR189W,YKL196C,YPR181C,YPL085W
vacuole_class_G	GO:0061025	membrane fusion	1.46277e-09	8	69	20	5175	30	YIL004C,YBL050W,YBR080C,YMR197C,YDL058W,YFL005W,YDR189W,YKL196C
vacuole_class_G	GO:0048284	organelle fusion	5.48772e-09	8	81	20	5175	25.5556	YIL004C,YBL050W,YBR080C,YMR197C,YDL058W,YFL005W,YDR189W,YKL196C
vacuole_class_G	GO:0007033	vacuole organization	0.00404873	4	79	20	5175	13.1013	YKL196C,YBR080C,YMR197C,YBL050W
vacuole_class_G	GO:0070271	protein complex biogenesis	0.00428086	6	241	20	5175	6.44191	YDL058W,YNR026C,YFL038C,YDR189W,YPR181C,YPL085W
vacuole_enlarged*	GO:0006629	lipid metabolic process	0.382642	4	257	19	5175	4.2392	YLR386W,YFR019W,YDR207C,YNL054W
vacuole_fragmented	GO:0016197	endosomal transport	5.06488e-11	11	85	33	5175	20.2941	YCR034W,YJL053W,YLR372W,YOR132W,YML097C,YML001W,YJL154C,YOR069W,YJL029C,YHR012W,YDR484W
vacuole_fragmented	GO:0007033	vacuole organization	2.35349e-08	9	79	33	5175	17.8654	YGL212W,YBR131W,YOR106W,YOR068C,YDL077C,YDR495C,YDR080W,YML097C,YML001W
vacuole_fragmented	GO:0048284	organelle fusion	2.95817e-08	9	81	33	5175	17.4242	YGL212W,YBR131W,YOR106W,YOR068C,YDL077C,YHL031C,YDR080W,YOL018C,YML001W
vacuole_fragmented	GO:0061025	membrane fusion	2.03796e-07	8	69	33	5175	18.1818	YGL212W,YOR106W,YOR068C,YDL077C,YHL031C,YDR080W,YOL018C,YML001W
vacuole_fragmented	GO:0016050	vesicle organization	0.000118725	6	70	33	5175	13.4416	YGL212W,YOR106W,YDL077C,YHL031C,YDR080W,YOL018C
vacuole_fragmented	GO:0006605	protein targeting	0.000453703	9	247	33	5175	5.71402	YGL212W,YBR131W,YDR495C,YGL124C,YLR066W,YOL018C,YML097C,YDR080W,YML001W
vacuole_fragmented	GO:0048193	Golgi vesicle transport	0.0155595	6	166	33	5175	5.66813	YHL031C,YML097C,YOL018C,YLR372W,YJL029C,YDR484W
vacuole_multilobed	GO:0000278	mitotic cell cycle	0.00126466	9	285	30	5175	5.44737	YLR310C,YGL116W,YFR031C,YBR135W,YLR212C,YFL029C,YOR198C,YBR160W,YOR326W
vacuole_multilobed	GO:0048285	organelle fission	0.00670046	8	272	30	5175	5.07353	YLR320W,YNL250W,YGL116W,YFR031C,YOR198C,YFL029C,YLR212C,YBR160W
vacuole_multilobed	GO:0051321	meiotic cell cycle	0.0412348	7	269	30	5175	4.48885	YLR320W,YNL250W,YGL116W,YFR031C,YOR198C,YFL029C,YBR160W
vacuole_V-ATPase_defect	GO:0006873	cellular ion homeostasis	1.50684e-05	4	107	6	5175	32.243	YLR447C,YGR020C,YPL234C,YEL027W

## Sheet: SPMs_protein_complex
phenotype	complex	P1	N1	P2	N2	ratio1	ratio2	fold	p_greater	p_rnd	complex name
actin_aggregate	CPX-1652	5	91	2	1353	0.0520833	0.00147601	35.2865	2.16524e-05	0.006	COPI vesicle coat complex
actin_aggregate	CPX-1896	4	92	1	1354	0.0416667	0.000738007	56.4583	8.57101e-05	0.011	mRNA cleavage factor complex CF I
actin_aggregate	CPX-426	3	93	0	1355	0.03125	0	Inf	0.000281202	0.009	PAN1 actin cytoskeleton-regulatory complex
actin_aggregate	CPX-539	4	92	4	1351	0.0416667	0.00295203	14.1146	0.00102655	0.002	Mitochondrial inner membrane pre-sequence translocase complex
actin_aggregate	CPX-1895	3	93	1	1354	0.03125	0.000738007	42.3438	0.00107063	0.044	mRNA cleavage factor complex CF IA
actin_aggregate	CPX-1717	3	93	2	1353	0.03125	0.00147601	21.1719	0.002548	0.039	TORC2 complex
actin_bright_patches	CPX-940	4	117	0	1330	0.0330579	0	Inf	4.61874e-05	0.019	ESCRT-I complex
actin_bright_patches	CPX-1599	12	109	33	1297	0.0991736	0.024812	3.99699	0.000176221	0	40S cytosolic small ribosomal subunit
actin_bright_patches	CPX-1607	10	111	27	1303	0.0826446	0.0203008	4.07101	0.000562662	0	Small ribosomal subunit processome, variant 2
actin_bright_patches	CPX-1608	10	111	27	1303	0.0826446	0.0203008	4.07101	0.000562662	0	Small ribosomal subunit processome, variant 3
actin_bright_patches	CPX-1604	10	111	28	1302	0.0826446	0.0210526	3.92562	0.000710306	0	Small ribosomal subunit processome, variant 1
actin_bright_patches	CPX-1637	2	119	0	1330	0.0165289	0	Inf	0.0069013	0.013	F-actin capping protein complex
actin_bright_patches	CPX-1711	2	119	0	1330	0.0165289	0	Inf	0.0069013	0.007	RIX1 complex
actin_bright_patches	CPX-1831	2	119	0	1330	0.0165289	0	Inf	0.0069013	0.025	Eukaryotic translation initiation factor 3 core complex
actin_bright_patches	CPX-782	2	119	0	1330	0.0165289	0	Inf	0.0069013	0.042	NatB complex
actin_bright_patches	CPX-1409	2	119	1	1329	0.0165289	0.00075188	21.9835	0.0195704	0.034	UTP-A complex
actin_decreased_patch_number	CPX-3226	11	138	4	1298	0.0738255	0.0030722	24.0302	9.00346e-09	0	Core mediator complex
actin_decreased_patch_number	CPX-2662	5	144	2	1300	0.033557	0.0015361	21.8456	0.000189755	0.004	DNA-directed RNA polymerase II complex
actin_decreased_patch_number	CPX-426	3	146	0	1302	0.0201342	0	Inf	0.00106331	0.029	PAN1 actin cytoskeleton-regulatory complex
actin_decreased_patch_number	CPX-1659	4	145	2	1300	0.0268456	0.0015361	17.4765	0.00136104	0.034	General transcription factor complex TFIIH
actin_decreased_patch_number	CPX-1651	9	140	21	1281	0.0604027	0.016129	3.74497	0.00215336	0.018	PRP19-associated complex
actin_decreased_patch_number	CPX-25	6	143	11	1291	0.0402685	0.00844854	4.76632	0.00503135	0.044	U4/U6.U5 tri-snRNP complex
actin_decreased_patch_number	CPX-1671	3	146	2	1300	0.0201342	0.0015361	13.1074	0.00908941	0.023	Prefoldin complex
actin_decreased_patch_number	CPX-1068	2	147	0	1302	0.0134228	0	Inf	0.0104812	0.021	Importin complex, KAP60-KAP95
actin_decreased_patch_number	CPX-1682	2	147	0	1302	0.0134228	0	Inf	0.0104812	0.004	Histone acetyltransferase B
actin_decreased_patch_number	CPX-29	3	146	3	1299	0.0201342	0.00230415	8.73826	0.0168178	0.028	U5 snRNP
actin_depolarized_patches	CPX-3226	11	275	4	1161	0.0384615	0.00343348	11.2019	9.43937e-06	0.021	Core mediator complex
actin_depolarized_patches	CPX-1041	6	280	1	1164	0.020979	0.000858369	24.4406	0.00032808	0.029	DASH complex
actin_depolarized_patches	CPX-1642	8	278	5	1160	0.027972	0.00429185	6.51748	0.00106327	0.035	General transcription factor complex TFIID
actin_depolarized_patches	CPX-539	6	280	2	1163	0.020979	0.00171674	12.2203	0.00109513	0.008	Mitochondrial inner membrane pre-sequence translocase complex
actin_depolarized_patches	CPX-1716	4	282	0	1165	0.013986	0	Inf	0.00148403	0.015	TORC1 complex variant 2
actin_depolarized_patches	CPX-1364	5	281	3	1162	0.0174825	0.00257511	6.78904	0.00956092	0.006	SMC5-SMC6 SUMO ligase complex
actin_depolarized_patches	CPX-1715	3	283	1	1164	0.0104895	0.000858369	12.2203	0.0259207	0.028	TORC1 complex variant 1
coat_aggregate	CPX-1624	4	90	0	1401	0.0425532	0	Inf	1.47102e-05	0.004	ESCRT-III complex
coat_aggregate	CPX-940	4	90	0	1401	0.0425532	0	Inf	1.47102e-05	0.004	ESCRT-I complex
coat_aggregate	CPX-1623	3	91	0	1401	0.0319149	0	Inf	0.000241183	0.015	ESCRT-II complex
coat_aggregate	CPX-2156	3	91	1	1400	0.0319149	0.000713776	44.7128	0.000920602	0.034	Chaperonin-containing T-complex
coat_aggregate	CPX-1622	2	92	0	1401	0.0212766	0	Inf	0.00391398	0.043	ESCRT-0 complex
coat_aggregate	CPX-1743	2	92	0	1401	0.0212766	0	Inf	0.00391398	0.011	Ribosome-associated complex
coat_aggregate	CPX-1886	2	92	0	1401	0.0212766	0	Inf	0.00391398	0.045	Post-mRNA release spliceosomal complex
coat_decreased_patch_number	CPX-3226	9	90	8	1388	0.0909091	0.00573066	15.8636	2.678e-07	0.004	Core mediator complex
coat_decreased_patch_number	CPX-1659	4	95	3	1393	0.040404	0.002149	18.8013	0.000543384	0.036	General transcription factor complex TFIIH
coat_decreased_patch_number	CPX-675	4	95	9	1387	0.040404	0.00644699	6.26712	0.00813536	0.015	SLIK (SAGA-like) complex
coat_decreased_patch_number	CPX-656	4	95	11	1385	0.040404	0.00787966	5.12764	0.0140142	0.024	SAGA complex
coat_depolarized_patches	CPX-3226	10	183	7	1295	0.0518135	0.00537634	9.63731	8.8616e-06	0.029	Core mediator complex
coat_depolarized_patches	CPX-297	6	187	3	1299	0.0310881	0.00230415	13.4922	0.000258213	0.002	CMG helicase complex
coat_depolarized_patches	CPX-1556	7	186	6	1296	0.0362694	0.00460829	7.87047	0.00046618	0.001	CMG-Pol epsilon complex
coat_depolarized_patches	CPX-1041	5	188	2	1300	0.0259067	0.0015361	16.8653	0.000576336	0.03	DASH complex
coat_depolarized_patches	CPX-1157	3	190	1	1301	0.015544	0.000768049	20.2383	0.00767899	0.029	CUL8-MMS1-MMS22-ESC4 E3 ubiquitin ligase complex
coat_depolarized_patches	CPX-1186	3	190	1	1301	0.015544	0.000768049	20.2383	0.00767899	0.004	Nuclear MIS12/MIND complex
coat_depolarized_patches	CPX-2944	3	190	2	1300	0.015544	0.0015361	10.1192	0.0173759	0.022	MCM complex
coat_depolarized_patches	CPX-2101	2	191	1	1301	0.0103627	0.000768049	13.4922	0.0455274	0.025	DNA polymerase delta complex
coat_increased_patch_number	CPX-25	8	100	9	1378	0.0740741	0.00648882	11.4156	8.09451e-06	0	U4/U6.U5 tri-snRNP complex
coat_increased_patch_number	CPX-1651	10	98	20	1367	0.0925926	0.0144196	6.4213	2.26239e-05	0.001	PRP19-associated complex
coat_increased_patch_number	CPX-2156	4	104	0	1387	0.037037	0	Inf	2.58513e-05	0.001	Chaperonin-containing T-complex
coat_increased_patch_number	CPX-607	4	104	2	1385	0.037037	0.00144196	25.6852	0.00034574	0.007	Arp2/3 complex
coat_increased_patch_number	CPX-1885	4	104	4	1383	0.037037	0.00288392	12.8426	0.00143924	0.002	NineTeen complex
coat_increased_patch_number	CPX-1671	3	105	2	1385	0.0277778	0.00144196	19.2639	0.0032964	0.012	Prefoldin complex
coat_increased_patch_number	CPX-1717	3	105	2	1385	0.0277778	0.00144196	19.2639	0.0032964	0.023	TORC2 complex
coat_increased_patch_number	CPX-3158	3	105	2	1385	0.0277778	0.00144196	19.2639	0.0032964	0.016	SPOTS complex
coat_increased_patch_number	CPX-1637	2	106	0	1387	0.0185185	0	Inf	0.00517387	0.011	F-actin capping protein complex
coat_increased_patch_number	CPX-1886	2	106	0	1387	0.0185185	0	Inf	0.00517387	0.047	Post-mRNA release spliceosomal complex
coat_increased_patch_number	CPX-1800	3	105	4	1383	0.0277778	0.00288392	9.63194	0.0103609	0.041	Ccr4-Not complex
coat_increased_patch_number	CPX-1706	2	106	1	1386	0.0185185	0.000720981	25.6852	0.0147869	0.008	acyl-CoA ceramide synthase complex
coat_increased_patch_number	CPX-32	3	105	5	1382	0.0277778	0.0036049	7.70556	0.0157139	0.021	U4/U6 snRNP
coat_increased_patch_number	CPX-24	2	106	2	1385	0.0185185	0.00144196	12.8426	0.0281821	0.014	U6 snRNP complex
coat_increased_patch_number	CPX-140	2	106	3	1384	0.0185185	0.00216294	8.56173	0.0447726	0.017	MICOS complex
LE_condensed	CPX-2262	10	55	12	1332	0.153846	0.00892857	17.2308	9.07987e-09	0	26S Proteasome complex
LE_condensed	CPX-1623	3	62	0	1344	0.0461538	0	Inf	9.38915e-05	0.014	ESCRT-II complex
LE_condensed	CPX-1624	3	62	0	1344	0.0461538	0	Inf	9.38915e-05	0.008	ESCRT-III complex
LE_condensed	CPX-2660	2	63	6	1338	0.0307692	0.00446429	6.89231	0.0490279	0.014	DNA-directed RNA polymerase III complex
LE_fragmented	CPX-1890	8	131	0	1270	0.057554	0	Inf	7.45376e-09	0.001	Exocyst
LE_fragmented	CPX-2523	4	135	0	1270	0.028777	0	Inf	9.10668e-05	0.043	COPII vesicle coat complex
LE_fragmented	CPX-1274	4	135	1	1269	0.028777	0.000787402	36.5468	0.000420333	0.017	Glycosylphosphatidylinositol-N-acetylglucosaminyltransferase complex
LE_fragmented	CPX-1653	4	135	1	1269	0.028777	0.000787402	36.5468	0.000420333	0	Retromer complex
LE_fragmented	CPX-1887	3	136	0	1270	0.0215827	0	Inf	0.00094147	0.017	Vacuolar t-SNARE complex
LE_fragmented	CPX-1895	3	136	0	1270	0.0215827	0	Inf	0.00094147	0.035	mRNA cleavage factor complex CF IA
LE_fragmented	CPX-1705	2	137	0	1270	0.0143885	0	Inf	0.00966897	0.044	BUD14-GLC7 phosphatase complex
LE_membrane	CPX-26	3	55	10	1341	0.0517241	0.00740192	6.98793	0.0141128	0.033	U2 snRNP
vacuole_class_E	CPX-1624	4	45	0	1444	0.0816327	0	Inf	1.02754e-06	0	ESCRT-III complex
vacuole_class_E	CPX-940	4	45	0	1444	0.0816327	0	Inf	1.02754e-06	0.001	ESCRT-I complex
vacuole_class_E	CPX-1623	3	46	0	1444	0.0612245	0	Inf	3.32835e-05	0.007	ESCRT-II complex
vacuole_class_E	CPX-1413	2	47	0	1444	0.0408163	0	Inf	0.00105587	0.001	VPS55-VPS68 sorting complex
vacuole_class_E	CPX-1622	2	47	0	1444	0.0408163	0	Inf	0.00105587	0.014	ESCRT-0 complex
vacuole_class_E	CPX-1674	2	47	0	1444	0.0408163	0	Inf	0.00105587	0.013	MON1-CCZ1 complex
vacuole_class_E	CPX-1831	2	47	0	1444	0.0408163	0	Inf	0.00105587	0.001	Eukaryotic translation initiation factor 3 core complex
vacuole_class_E	CPX-1677	2	47	1	1443	0.0408163	0.000692521	58.9388	0.00310103	0	Phosphatidylinositol 3-kinase complex II
vacuole_class_E	CPX-769	2	47	1	1443	0.0408163	0.000692521	58.9388	0.00310103	0.004	Protein kinase CK2 variant 2
vacuole_class_E	CPX-770	2	47	1	1443	0.0408163	0.000692521	58.9388	0.00310103	0.019	Protein kinase CK2 variant 3
vacuole_class_E	CPX-771	2	47	1	1443	0.0408163	0.000692521	58.9388	0.00310103	0.004	UTP-C complex variant 2
vacuole_class_E	CPX-773	2	47	1	1443	0.0408163	0.000692521	58.9388	0.00310103	0.019	UTP-C complex variant 3
vacuole_class_E	CPX-775	2	47	1	1443	0.0408163	0.000692521	58.9388	0.00310103	0.004	CURI complex variant 2
vacuole_class_E	CPX-776	2	47	1	1443	0.0408163	0.000692521	58.9388	0.00310103	0.019	CURI complex variant 3
vacuole_class_E	CPX-581	2	47	2	1442	0.0408163	0.00138504	29.4694	0.00607201	0.025	Protein kinase CK2 variant 1
vacuole_class_E	CPX-772	2	47	2	1442	0.0408163	0.00138504	29.4694	0.00607201	0.025	UTP-C complex variant 1
vacuole_class_E	CPX-774	2	47	2	1442	0.0408163	0.00138504	29.4694	0.00607201	0.025	CURI complex variant 1
vacuole_class_E	CPX-1607	4	45	32	1412	0.0816327	0.0221607	3.68367	0.0278482	0.045	Small ribosomal subunit processome, variant 2
vacuole_class_G	CPX-1890	6	39	2	1446	0.133333	0.00138122	96.5333	1.43102e-08	0.001	Exocyst
vacuole_class_G	CPX-2523	4	41	0	1448	0.0888889	0	Inf	7.22587e-07	0.002	COPII vesicle coat complex
vacuole_class_G	CPX-1940	4	41	1	1447	0.0888889	0.000690608	128.711	3.53335e-06	0	TRAPPI protein complex
vacuole_class_G	CPX-1383	4	41	2	1446	0.0888889	0.00138122	64.3556	1.03666e-05	0	TRAPPIII protein complex
vacuole_class_G	CPX-1652	4	41	3	1445	0.0888889	0.00207182	42.9037	2.36564e-05	0.004	COPI vesicle coat complex
vacuole_class_G	CPX-1939	4	41	3	1445	0.0888889	0.00207182	42.9037	2.36564e-05	0	TRAPPII protein complex
vacuole_class_G	CPX-1786	2	43	0	1448	0.0444444	0	Inf	0.000888867	0.024	Dsl1 complex
vacuole_class_G	CPX-1854	2	43	1	1447	0.0444444	0.000690608	64.3556	0.00261533	0.004	Golgi t-SNARE complex, BOS1 variant
vacuole_class_G	CPX-1840	2	43	4	1444	0.0444444	0.00276243	16.0889	0.0123397	0.041	Golgi transport complex
vacuole_enlarged	CPX-25	12	109	4	1368	0.0991736	0.00291545	34.0165	6.56146e-11	0	U4/U6.U5 tri-snRNP complex
vacuole_enlarged	CPX-1651	12	109	18	1354	0.0991736	0.0131195	7.55923	1.16248e-06	0	PRP19-associated complex
vacuole_enlarged	CPX-3088	5	116	0	1372	0.0413223	0	Inf	3.23738e-06	0	PAS complex
vacuole_enlarged	CPX-112	4	117	0	1372	0.0330579	0	Inf	4.12006e-05	0	Lsm1-7-Pat1 complex
vacuole_enlarged	CPX-32	5	116	2	1370	0.0413223	0.00145773	28.3471	5.94446e-05	0	U4/U6 snRNP
vacuole_enlarged	CPX-1607	11	110	25	1347	0.0909091	0.0182216	4.98909	6.63372e-05	0	Small ribosomal subunit processome, variant 2
vacuole_enlarged	CPX-1608	11	110	25	1347	0.0909091	0.0182216	4.98909	6.63372e-05	0	Small ribosomal subunit processome, variant 3
vacuole_enlarged	CPX-1604	11	110	26	1346	0.0909091	0.0189504	4.7972	8.79752e-05	0	Small ribosomal subunit processome, variant 1
vacuole_enlarged	CPX-1648	3	118	0	1372	0.0247934	0	Inf	0.000520244	0.008	SF3A complex
vacuole_enlarged	CPX-45	3	118	0	1372	0.0247934	0	Inf	0.000520244	0.001	LSM1-7 complex
vacuole_enlarged	CPX-1418	5	116	7	1365	0.0413223	0.00510204	8.09917	0.00160565	0.002	Spliceosomal commitment complex
vacuole_enlarged	CPX-1642	5	116	7	1365	0.0413223	0.00510204	8.09917	0.00160565	0.015	General transcription factor complex TFIID
vacuole_enlarged	CPX-26	5	116	8	1364	0.0413223	0.0058309	7.08678	0.00244147	0.003	U2 snRNP
vacuole_enlarged	CPX-23	4	117	5	1367	0.0330579	0.00364431	9.07107	0.00375804	0.001	U1 snRNP
vacuole_enlarged	CPX-1808	2	119	0	1372	0.0165289	0	Inf	0.00651835	0.019	GCN1-GCN20 complex
vacuole_enlarged	CPX-361	2	119	0	1372	0.0165289	0	Inf	0.00651835	0.003	ATG2-ATG18 complex
vacuole_enlarged	CPX-44	2	119	0	1372	0.0165289	0	Inf	0.00651835	0.003	LSM2-8 complex
vacuole_enlarged	CPX-46	2	119	0	1372	0.0165289	0	Inf	0.00651835	0.003	LSM2-7 complex
vacuole_enlarged	CPX-29	3	118	3	1369	0.0247934	0.00218659	11.3388	0.00866488	0.017	U5 snRNP
vacuole_enlarged	CPX-24	2	119	1	1371	0.0165289	0.000728863	22.6777	0.0185146	0.027	U6 snRNP complex
vacuole_enlarged	CPX-30	2	119	1	1371	0.0165289	0.000728863	22.6777	0.0185146	0.035	Aar2-U5 snRNP
vacuole_enlarged	CPX-429	2	119	1	1371	0.0165289	0.000728863	22.6777	0.0185146	0.018	Eukaryotic translation initiation factor 2B complex
vacuole_enlarged	CPX-1885	3	118	5	1367	0.0247934	0.00364431	6.80331	0.021501	0.036	NineTeen complex
vacuole_fragmented	CPX-1890	8	71	0	1414	0.101266	0	Inf	4.34165e-11	0.001	Exocyst
vacuole_fragmented	CPX-1653	5	74	0	1414	0.0632911	0	Inf	3.67029e-07	0	Retromer complex
vacuole_fragmented	CPX-1153	5	74	1	1413	0.0632911	0.000707214	89.4937	2.11091e-06	0	BLOC-1 complex
vacuole_fragmented	CPX-1718	3	76	0	1414	0.0379747	0	Inf	0.000142859	0.005	GARP complex
vacuole_fragmented	CPX-1887	3	76	0	1414	0.0379747	0	Inf	0.000142859	0.007	Vacuolar t-SNARE complex
vacuole_fragmented	CPX-1625	2	77	0	1414	0.0253165	0	Inf	0.00276626	0.02	HOPS complex
vacuole_fragmented	CPX-1626	2	77	0	1414	0.0253165	0	Inf	0.00276626	0.022	CORVET complex
vacuole_fragmented	CPX-1674	2	77	0	1414	0.0253165	0	Inf	0.00276626	0.035	MON1-CCZ1 complex
vacuole_fragmented	CPX-1855	2	77	1	1413	0.0253165	0.000707214	35.7975	0.00801306	0.045	Golgi SNARE complex SED5-GOS1-YKT6-SFT1
vacuole_fragmented	CPX-1028	2	77	2	1412	0.0253165	0.00141443	17.8987	0.0154766	0.037	NEO1-MON2-ARL1-DOP1 membrane remodeling complex
vacuole_multilobed	CPX-1165	4	140	0	1349	0.0277778	0	Inf	8.33131e-05	0	CUL8-MMS1-MMS22-CTF4 E3 ubiquitin ligase complex
vacuole_multilobed	CPX-1304	3	141	0	1349	0.0208333	0	Inf	0.000880401	0.006	MYO2-VAC17-VAC8 transport complex
vacuole_multilobed	CPX-1839	3	141	0	1349	0.0208333	0	Inf	0.000880401	0.003	alpha-1,6-mannosyltransferase complex
vacuole_multilobed	CPX-1041	4	140	3	1346	0.0277778	0.00222387	12.4907	0.00230782	0.032	DASH complex
vacuole_multilobed	CPX-1157	3	141	1	1348	0.0208333	0.00074129	28.1042	0.00327167	0.007	CUL8-MMS1-MMS22-ESC4 E3 ubiquitin ligase complex
vacuole_multilobed	CPX-3139	2	142	0	1349	0.0138889	0	Inf	0.00924421	0.008	RAD55-RAD57 complex
vacuole_multilobed	CPX-3179	2	142	0	1349	0.0138889	0	Inf	0.00924421	0.013	Slx5-Slx8 SUMO-targeted ubiquitin ligase (STUbL) complex
vacuole_multilobed	CPX-1166	2	142	1	1348	0.0138889	0.00074129	18.7361	0.0259718	0.036	CUL8-MMS1-ESC2 E3 ubiquitin ligase complex
vacuole_multilobed	CPX-1167	2	142	1	1348	0.0138889	0.00074129	18.7361	0.0259718	0.03	CUL8-MMS1-ORC5 E3 ubiquitin ligase complex
vacuole_V-ATPase_defect	CPX-1275	5	38	0	1450	0.116279	0	Inf	1.56761e-08	0	GPI-anchor transamidase complex
vacuole_V-ATPase_defect	CPX-1193	4	39	5	1445	0.0930233	0.00344828	26.9767	6.78403e-05	0.001	Vacuolar proton translocating ATPase complex, vacuole variant
vacuole_V-ATPase_defect	CPX-1192	4	39	6	1444	0.0930233	0.00413793	22.4806	0.000110702	0.001	Vacuolar proton translocating ATPase complex, Golgi variant
vacuole_V-ATPase_defect	CPX-3155	2	41	7	1443	0.0465116	0.00482759	9.63455	0.0256602	0.02	NuA4 histone acetyltransferase complex

## Sheet: stringentSPMs_protein_complex
phenotype	complex	P1	N1	P2	N2	ratio1	ratio2	fold	p_greater	p_rnd	complex name
actin_aggregate	CPX-426	2	8	1	1440	0.2	0.000693963	288.2	0.000127858	0.024	PAN1 actin cytoskeleton-regulatory complex
actin_bright_patches	CPX-1604	2	9	36	1404	0.181818	0.025	7.27273	0.0316561	0.012	Small ribosomal subunit processome, variant 1
actin_bright_patches	CPX-1607	2	9	35	1405	0.181818	0.0243056	7.48052	0.0301146	0.012	Small ribosomal subunit processome, variant 2
actin_bright_patches	CPX-1608	2	9	35	1405	0.181818	0.0243056	7.48052	0.0301146	0.007	Small ribosomal subunit processome, variant 3
actin_bright_patches	CPX-1637	2	9	0	1440	0.181818	0	Inf	5.22826e-05	0	F-actin capping protein complex
actin_decreased_patch_number	CPX-1344	2	14	0	1435	0.125	0	Inf	0.000114071	0.01	SLAC complex
actin_decreased_patch_number	CPX-3226	5	11	10	1425	0.3125	0.00696864	44.8438	2.31211e-07	0	Core mediator complex
actin_decreased_patch_number	CPX-426	3	13	0	1435	0.1875	0	Inf	1.10214e-06	0.002	PAN1 actin cytoskeleton-regulatory complex
actin_depolarized_patches	CPX-1800	2	61	5	1383	0.031746	0.00360231	8.8127	0.0338449	0.049	Ccr4-Not complex
actin_depolarized_patches	CPX-1890	6	57	2	1386	0.0952381	0.00144092	66.0952	1.38442e-07	0.033	Exocyst
actin_depolarized_patches	CPX-1895	3	60	1	1387	0.047619	0.000720461	66.0952	0.000302906	0.049	mRNA cleavage factor complex CF IA
coat_aggregate	CPX-1623	3	10	0	1482	0.230769	0	Inf	5.14595e-07	0.002	ESCRT-II complex
coat_aggregate	CPX-1624	4	9	0	1482	0.307692	0	Inf	3.44903e-09	0	ESCRT-III complex
coat_aggregate	CPX-940	3	10	1	1481	0.230769	0.000674764	342	2.04803e-06	0	ESCRT-I complex
coat_decreased_patch_number	CPX-396	2	27	2	1464	0.0689655	0.00136426	50.5517	0.00212905	0.023	Coenzyme A-synthesizing protein complex
coat_depolarized_patches	CPX-2662	2	30	5	1458	0.0625	0.00341763	18.2875	0.00872017	0.005	DNA-directed RNA polymerase II complex
coat_increased_patch_number	CPX-1648	2	21	1	1471	0.0869565	0.000679348	128	0.000673269	0.001	SF3A complex
coat_increased_patch_number	CPX-1651	5	18	25	1447	0.217391	0.0169837	12.8	6.01817e-05	0	PRP19-associated complex
coat_increased_patch_number	CPX-1717	2	21	3	1469	0.0869565	0.00203804	42.6667	0.00220238	0.005	TORC2 complex
coat_increased_patch_number	CPX-25	4	19	13	1459	0.173913	0.00883152	19.6923	8.89737e-05	0	U4/U6.U5 tri-snRNP complex
coat_increased_patch_number	CPX-26	3	20	10	1462	0.130435	0.00679348	19.2	0.000823817	0.001	U2 snRNP
coat_increased_patch_number	CPX-32	2	21	6	1466	0.0869565	0.00407609	21.3333	0.00599528	0.002	U4/U6 snRNP
coat_increased_patch_number	CPX-607	3	20	3	1469	0.130435	0.00203804	64	6.1828e-05	0.001	Arp2/3 complex
LE_condensed	CPX-1041	2	17	4	1386	0.105263	0.0028777	36.5789	0.0025036	0.005	DASH complex
LE_condensed	CPX-1623	3	16	0	1390	0.157895	0	Inf	2.08289e-06	0.005	ESCRT-II complex
LE_condensed	CPX-1624	3	16	0	1390	0.157895	0	Inf	2.08289e-06	0.006	ESCRT-III complex
LE_fragmented	CPX-1275	2	35	1	1371	0.0540541	0.000728863	74.1622	0.00198084	0.046	GPI-anchor transamidase complex
LE_fragmented	CPX-1835	2	35	2	1370	0.0540541	0.00145773	37.0811	0.00389608	0.038	Signal peptidase complex
LE_fragmented	CPX-1855	2	35	0	1372	0.0540541	0	Inf	0.000671414	0.042	Golgi SNARE complex SED5-GOS1-YKT6-SFT1
LE_fragmented	CPX-1887	3	34	0	1372	0.0810811	0	Inf	1.67018e-05	0.02	Vacuolar t-SNARE complex
LE_fragmented	CPX-1890	6	31	2	1370	0.162162	0.00145773	111.243	5.82676e-09	0.002	Exocyst
LE_membrane	CPX-1888	2	10	9	1388	0.166667	0.00644238	25.8704	0.00350642	0.002	RSC complex variant RSC2
LE_membrane	CPX-1889	2	10	8	1389	0.166667	0.00572656	29.1042	0.00288254	0.002	RSC complex variant RSC1
vacuole_class_E	CPX-1623	3	9	0	1481	0.25	0	Inf	3.97436e-07	0.001	ESCRT-II complex
vacuole_class_E	CPX-1624	3	9	1	1480	0.25	0.000675219	370.25	1.58254e-06	0.002	ESCRT-III complex
vacuole_class_E	CPX-1677	2	10	1	1480	0.166667	0.000675219	246.833	0.000176978	0	Phosphatidylinositol 3-kinase complex II
vacuole_class_E	CPX-940	2	10	2	1479	0.166667	0.00135044	123.417	0.000352374	0.013	ESCRT-I complex
vacuole_class_G	CPX-1652	3	7	4	1479	0.3	0.00269724	111.225	7.481e-06	0.002	COPI vesicle coat complex
vacuole_class_G	CPX-1786	2	8	0	1483	0.2	0	Inf	4.0403e-05	0.021	Dsl1 complex
vacuole_class_G	CPX-2523	2	8	2	1481	0.2	0.00134862	148.3	0.000240687	0.007	COPII vesicle coat complex
vacuole_enlarged	CPX-3088	4	7	1	1481	0.363636	0.000674764	538.909	7.97198e-09	0	PAS complex
vacuole_fragmented	CPX-1625	2	18	0	1473	0.1	0	Inf	0.000170591	0.01	HOPS complex
vacuole_fragmented	CPX-1653	5	15	0	1473	0.25	0	Inf	2.52486e-10	0	Retromer complex
vacuole_fragmented	CPX-1674	2	18	0	1473	0.1	0	Inf	0.000170591	0.016	MON1-CCZ1 complex
vacuole_fragmented	CPX-1718	2	18	1	1472	0.1	0.000678887	147.3	0.000507653	0.01	GARP complex
vacuole_multilobed	CPX-1102	2	20	0	1471	0.0909091	0	Inf	0.000207402	0.012	Ribonucleoside-diphosphate reductase variant 1
vacuole_multilobed	CPX-1103	2	20	1	1470	0.0909091	0.00067981	133.727	0.000616642	0.012	Ribonucleoside-diphosphate reductase variant 2
vacuole_multilobed	CPX-1699	2	20	1	1470	0.0909091	0.00067981	133.727	0.000616642	0.01	CLN1-CDC28 kinase complex
vacuole_multilobed	CPX-1700	2	20	1	1470	0.0909091	0.00067981	133.727	0.000616642	0.01	CLN3-CDC28 kinase complex
vacuole_multilobed	CPX-342	2	20	1	1470	0.0909091	0.00067981	133.727	0.000616642	0.01	CLN2-CDC28 kinase complex
vacuole_V-ATPase_defect	CPX-1192	4	0	6	1483	1	0.00402955	248.167	1.01845e-09	0	Vacuolar proton translocating ATPase complex, Golgi variant
vacuole_V-ATPase_defect	CPX-1193	4	0	5	1484	1	0.00335796	297.8	6.11068e-10	0	Vacuolar proton translocating ATPase complex, vacuole variant

## Sheet: SPMs_KEGG_pathway
phenotype	pathway	P1	N1	P2	N2	ratio1	ratio2	fold	p_greater	p_rnd	pathway name
act_aggregate	510	7	69	18	1306	0.0921053	0.0135952	6.77485	0.000229943	0.004	N-Glycan biosynthesis - Saccharomyces cerevisiae (budding yeast)
act_aggregate	513	6	70	16	1308	0.0789474	0.0120846	6.53289	0.000781385	0.016	Various types of N-glycan biosynthesis - Saccharomyces cerevisiae (budding yeast)
act_aggregate	563	10	66	11	1313	0.131579	0.00830816	15.8373	2.68287e-08	0.005	Glycosylphosphatidylinositol(GPI)-anchor biosynthesis - Saccharomyces cerevisiae (budding yeast)
act_aggregate	4130	7	69	12	1312	0.0921053	0.00906344	10.1623	3.14267e-05	0.019	SNARE interactions in vesicular transport - Saccharomyces cerevisiae (budding yeast)
act_aggregate	4141	8	68	62	1262	0.105263	0.0468278	2.24788	0.031783	0.047	Protein processing in endoplasmic reticulum - Saccharomyces cerevisiae (budding yeast)
act_bright_patches	563	11	81	10	1298	0.119565	0.00764526	15.6391	1.1215e-08	0.007	Glycosylphosphatidylinositol(GPI)-anchor biosynthesis - Saccharomyces cerevisiae (budding yeast)
act_bright_patches	3010	17	75	107	1201	0.184783	0.0818043	2.25884	0.00194728	0	Ribosome - Saccharomyces cerevisiae (budding yeast)
act_bright_patches	3013	9	83	38	1270	0.0978261	0.029052	3.36728	0.00261962	0.008	RNA transport - Saccharomyces cerevisiae (budding yeast)
act_decreased_patch_number	230	11	86	56	1247	0.113402	0.0429777	2.63862	0.00490107	0.001	Purine metabolism - Saccharomyces cerevisiae (budding yeast)
act_decreased_patch_number	240	12	85	35	1268	0.123711	0.0268611	4.6056	4.26326e-05	0	Pyrimidine metabolism - Saccharomyces cerevisiae (budding yeast)
act_decreased_patch_number	3020	6	91	10	1293	0.0618557	0.0076746	8.05979	0.000430799	0.004	RNA polymerase - Saccharomyces cerevisiae (budding yeast)
act_decreased_patch_number	3022	9	88	13	1290	0.0927835	0.00997698	9.29976	5.97859e-06	0.021	Basal transcription factors - Saccharomyces cerevisiae (budding yeast)
act_decreased_patch_number	3040	17	80	33	1270	0.175258	0.0253262	6.92002	7.38221e-09	0	Spliceosome - Saccharomyces cerevisiae (budding yeast)
act_decreased_patch_number	3420	6	91	22	1281	0.0618557	0.0168841	3.66354	0.0102401	0.018	Nucleotide excision repair - Saccharomyces cerevisiae (budding yeast)
act_depolarized_patches	900	5	210	8	1177	0.0232558	0.00675105	3.44477	0.0367054	0.047	Terpenoid backbone biosynthesis - Saccharomyces cerevisiae (budding yeast)
act_depolarized_patches	3022	13	202	9	1176	0.0604651	0.00759494	7.96124	2.5992e-06	0.042	Basal transcription factors - Saccharomyces cerevisiae (budding yeast)
act_depolarized_patches	4111	29	186	80	1105	0.134884	0.0675105	1.99797	0.00111139	0.001	Cell cycle - yeast - Saccharomyces cerevisiae (budding yeast)
act_depolarized_patches	4122	4	211	3	1182	0.0186047	0.00253165	7.34884	0.0129423	0.002	Sulfur relay system - Saccharomyces cerevisiae (budding yeast)
coat_aggregate	4144	18	65	24	1336	0.216867	0.0176471	12.2892	8.8002e-13	0	Endocytosis - Saccharomyces cerevisiae (budding yeast)
coat_decreased_patch_number	3022	10	64	14	1355	0.135135	0.0102264	13.2143	7.5354e-08	0	Basal transcription factors - Saccharomyces cerevisiae (budding yeast)
coat_depolarized_patches	970	9	148	22	1264	0.0573248	0.0171073	3.3509	0.00414714	0.001	Aminoacyl-tRNA biosynthesis - Saccharomyces cerevisiae (budding yeast)
coat_depolarized_patches	3030	11	146	16	1270	0.0700637	0.0124417	5.63137	4.98957e-05	0	DNA replication - Saccharomyces cerevisiae (budding yeast)
coat_depolarized_patches	3410	5	152	12	1274	0.0318471	0.00933126	3.41295	0.0299119	0.001	Base excision repair - Saccharomyces cerevisiae (budding yeast)
coat_depolarized_patches	3420	10	147	19	1267	0.0636943	0.0147745	4.3111	0.000561193	0	Nucleotide excision repair - Saccharomyces cerevisiae (budding yeast)
coat_depolarized_patches	3430	5	152	12	1274	0.0318471	0.00933126	3.41295	0.0299119	0.005	Mismatch repair - Saccharomyces cerevisiae (budding yeast)
coat_depolarized_patches	3440	8	149	11	1275	0.0509554	0.00855365	5.95715	0.000436879	0	Homologous recombination - Saccharomyces cerevisiae (budding yeast)
coat_depolarized_patches	4111	28	129	84	1202	0.178344	0.0653188	2.73036	7.52481e-06	0	Cell cycle - yeast - Saccharomyces cerevisiae (budding yeast)
coat_depolarized_patches	4113	22	135	90	1196	0.140127	0.0699844	2.00226	0.00302986	0	Meiosis - yeast - Saccharomyces cerevisiae (budding yeast)
coat_increased_patch_number	600	3	74	10	1356	0.038961	0.00732064	5.32208	0.0283705	0.003	Sphingolipid metabolism - Saccharomyces cerevisiae (budding yeast)
coat_increased_patch_number	3040	19	58	32	1334	0.246753	0.0234261	10.5333	8.87969e-13	0	Spliceosome - Saccharomyces cerevisiae (budding yeast)
LE_fragmented	480	5	112	15	1240	0.042735	0.0119522	3.5755	0.022644	0	Glutathione metabolism - Saccharomyces cerevisiae (budding yeast)
LE_fragmented	563	10	107	9	1246	0.0854701	0.00717131	11.9183	6.71093e-07	0.003	Glycosylphosphatidylinositol(GPI)-anchor biosynthesis - Saccharomyces cerevisiae (budding yeast)
LE_fragmented	3008	7	110	27	1228	0.0598291	0.0215139	2.78094	0.0211282	0.039	Ribosome biogenesis in eukaryotes - Saccharomyces cerevisiae (budding yeast)
LE_fragmented	3040	14	103	34	1221	0.119658	0.0270916	4.41679	2.00661e-05	0.017	Spliceosome - Saccharomyces cerevisiae (budding yeast)
LE_fragmented	4130	10	107	8	1247	0.0854701	0.0063745	13.4081	3.42335e-07	0.002	SNARE interactions in vesicular transport - Saccharomyces cerevisiae (budding yeast)
LE_fragmented	4141	11	106	58	1197	0.0940171	0.0462151	2.03434	0.0276909	0.018	Protein processing in endoplasmic reticulum - Saccharomyces cerevisiae (budding yeast)
LE_condensed	730	2	52	2	1316	0.037037	0.00151745	24.4074	0.00867357	0.006	Thiamine metabolism - Saccharomyces cerevisiae (budding yeast)
LE_condensed	3050	10	44	14	1304	0.185185	0.0106222	17.4339	4.90065e-09	0	Proteasome - Saccharomyces cerevisiae (budding yeast)
LE_condensed	4144	10	44	30	1288	0.185185	0.0227618	8.1358	1.3091e-06	0.003	Endocytosis - Saccharomyces cerevisiae (budding yeast)
vacuole_class_E	3008	6	40	36	1354	0.130435	0.0258993	5.03623	0.00170034	0.001	Ribosome biogenesis in eukaryotes - Saccharomyces cerevisiae (budding yeast)
vacuole_class_E	4144	17	29	25	1365	0.369565	0.0179856	20.5478	2.27238e-16	0	Endocytosis - Saccharomyces cerevisiae (budding yeast)
vacuole_enlarged	3013	9	85	40	1302	0.0957447	0.0298063	3.21223	0.00346026	0.005	RNA transport - Saccharomyces cerevisiae (budding yeast)
vacuole_enlarged	3040	26	68	24	1318	0.276596	0.0178838	15.4663	1.73883e-19	0	Spliceosome - Saccharomyces cerevisiae (budding yeast)
vacuole_fragmented	510	6	55	20	1355	0.0983607	0.0145455	6.7623	0.000543024	0.029	N-Glycan biosynthesis - Saccharomyces cerevisiae (budding yeast)
vacuole_fragmented	4130	6	55	13	1362	0.0983607	0.00945455	10.4035	8.08726e-05	0.03	SNARE interactions in vesicular transport - Saccharomyces cerevisiae (budding yeast)
vacuole_fragmented	4144	10	51	32	1343	0.163934	0.0232727	7.04406	4.60093e-06	0.004	Endocytosis - Saccharomyces cerevisiae (budding yeast)
vacuole_multilobed	563	11	88	11	1326	0.111111	0.00822737	13.5051	3.6261e-08	0.01	Glycosylphosphatidylinositol(GPI)-anchor biosynthesis - Saccharomyces cerevisiae (budding yeast)
vacuole_multilobed	3440	8	91	11	1326	0.0808081	0.00822737	9.82185	1.55002e-05	0	Homologous recombination - Saccharomyces cerevisiae (budding yeast)
vacuole_multilobed	3450	3	96	7	1330	0.030303	0.0052356	5.78788	0.0267312	0.009	Non-homologous end-joining - Saccharomyces cerevisiae (budding yeast)
vacuole_multilobed	4111	16	83	93	1244	0.161616	0.0695587	2.32345	0.00219538	0.008	Cell cycle - yeast - Saccharomyces cerevisiae (budding yeast)
vacuole_class_G	4130	6	23	13	1394	0.206897	0.00923952	22.3926	8.92516e-07	0.003	SNARE interactions in vesicular transport - Saccharomyces cerevisiae (budding yeast)
vacuole_V-ATPase_defect	51	3	44	16	1373	0.0638298	0.0115191	5.54122	0.0220427	0.007	Fructose and mannose metabolism - Saccharomyces cerevisiae (budding yeast)
vacuole_V-ATPase_defect	563	8	39	14	1375	0.170213	0.0100792	16.8875	1.61971e-07	0	Glycosylphosphatidylinositol(GPI)-anchor biosynthesis - Saccharomyces cerevisiae (budding yeast)
vacuole_V-ATPase_defect	3040	7	40	43	1346	0.148936	0.0309575	4.81098	0.000874719	0.014	Spliceosome - Saccharomyces cerevisiae (budding yeast)
vacuole_V-ATPase_defect	4070	3	44	10	1379	0.0638298	0.00719942	8.86596	0.00746759	0.029	Phosphatidylinositol signaling system - Saccharomyces cerevisiae (budding yeast)
vacuole_V-ATPase_defect	4145	4	43	22	1367	0.0851064	0.0158387	5.37331	0.00887714	0.033	Phagosome - Saccharomyces cerevisiae (budding yeast)

## Sheet: stringentSPMs_KEGG_pathway
phenotype	pathway	P1	N1	P2	N2	ratio1	ratio2	fold	p_greater	p_rnd	pathway name
act_aggregate	510	3	5	22	1370	0.375	0.0158046	23.7273	0.000265966	0	N-Glycan biosynthesis - Saccharomyces cerevisiae (budding yeast)
coat_aggregate	4144	12	1	30	1400	0.923077	0.020979	44	8.67352e-19	0	Endocytosis - Saccharomyces cerevisiae (budding yeast)
coat_decreased_patch_number	770	2	19	7	1415	0.0952381	0.00492264	19.3469	0.00683168	0.023	Pantothenate and CoA biosynthesis - Saccharomyces cerevisiae (budding yeast)
coat_decreased_patch_number	3022	4	17	20	1402	0.190476	0.0140647	13.5429	0.000292261	0.006	Basal transcription factors - Saccharomyces cerevisiae (budding yeast)
coat_depolarized_patches	230	4	21	67	1351	0.16	0.0472496	3.38627	0.0310752	0.016	Purine metabolism - Saccharomyces cerevisiae (budding yeast)
coat_depolarized_patches	240	4	21	45	1373	0.16	0.0317348	5.04178	0.00877692	0.021	Pyrimidine metabolism - Saccharomyces cerevisiae (budding yeast)
coat_depolarized_patches	3020	2	23	15	1403	0.08	0.0105783	7.56267	0.0334338	0.024	RNA polymerase - Saccharomyces cerevisiae (budding yeast)
coat_increased_patch_number	3040	10	6	41	1386	0.625	0.0287316	21.753	8.35419e-12	0	Spliceosome - Saccharomyces cerevisiae (budding yeast)
LE_condensed	4144	7	8	33	1324	0.466667	0.0243183	19.1899	5.65357e-08	0.004	Endocytosis - Saccharomyces cerevisiae (budding yeast)
LE_fragmented	563	3	25	16	1328	0.107143	0.0119048	9	0.00593122	0.037	Glycosylphosphatidylinositol(GPI)-anchor biosynthesis - Saccharomyces cerevisiae (budding yeast)
LE_fragmented	3060	3	25	13	1331	0.107143	0.00967262	11.0769	0.00357175	0.043	Protein export - Saccharomyces cerevisiae (budding yeast)
LE_fragmented	4130	5	23	13	1331	0.178571	0.00967262	18.4615	1.74221e-05	0.022	SNARE interactions in vesicular transport - Saccharomyces cerevisiae (budding yeast)
vacuole_class_E	4144	10	1	32	1393	0.909091	0.0224561	40.483	1.59237e-15	0	Endocytosis - Saccharomyces cerevisiae (budding yeast)
vacuole_class_G	4130	3	2	16	1415	0.6	0.011181	53.6625	1.93471e-05	0.017	SNARE interactions in vesicular transport - Saccharomyces cerevisiae (budding yeast)
vacuole_enlarged	3013	2	6	47	1381	0.25	0.0329132	7.59574	0.0280127	0.015	RNA transport - Saccharomyces cerevisiae (budding yeast)
vacuole_fragmented	62	3	10	5	1418	0.230769	0.0035137	65.6769	3.16775e-05	0.005	Fatty acid elongation - Saccharomyces cerevisiae (budding yeast)
vacuole_fragmented	1040	3	10	6	1417	0.230769	0.00421644	54.7308	4.72672e-05	0.005	Biosynthesis of unsaturated fatty acids - Saccharomyces cerevisiae (budding yeast)
vacuole_fragmented	4130	4	9	15	1408	0.307692	0.0105411	29.1897	1.45605e-05	0.011	SNARE interactions in vesicular transport - Saccharomyces cerevisiae (budding yeast)
vacuole_fragmented	4145	3	10	23	1400	0.230769	0.016163	14.2776	0.00133783	0.049	Phagosome - Saccharomyces cerevisiae (budding yeast)
vacuole_multilobed	240	3	12	47	1374	0.2	0.0330753	6.04681	0.0134558	0.024	Pyrimidine metabolism - Saccharomyces cerevisiae (budding yeast)
vacuole_multilobed	480	2	13	20	1401	0.133333	0.0140746	9.47333	0.0208592	0.035	Glutathione metabolism - Saccharomyces cerevisiae (budding yeast)
vacuole_multilobed	513	2	13	22	1399	0.133333	0.0154821	8.61212	0.0246239	0.034	Various types of N-glycan biosynthesis - Saccharomyces cerevisiae (budding yeast)
vacuole_multilobed	4111	5	10	104	1317	0.333333	0.0731879	4.55449	0.00373152	0	Cell cycle - yeast - Saccharomyces cerevisiae (budding yeast)
vacuole_V-ATPase_defect	190	4	0	43	1389	1	0.0300279	33.3023	1.01093e-06	0	Oxidative phosphorylation - Saccharomyces cerevisiae (budding yeast)
vacuole_V-ATPase_defect	4145	4	0	22	1410	1	0.0153631	65.0909	8.47326e-08	0	Phagosome - Saccharomyces cerevisiae (budding yeast)

## Sheet: morphology_mutants_numeric_feat
marker	feature	median1	median2	median_fold	mean1	mean2	mean_fold	p_2s	p_greater	p_less	median_zscore1	enrichment
actin	Broad conservation	50	13	3.84615	43.6866	26.7634	1.63233	1.0279e-40	5.13952e-41	1	1.29825	1
actin	Cell size CV	0.3727	0.3286	1.13421	0.383061	0.33712	1.13627	6.18973e-112	3.09487e-112	1	1.07093	1
actin	Coexpression degree	304.5	248	1.22782	381.287	345.182	1.1046	1.04207e-06	5.21036e-07	0.999999	0.184658	1
actin	Expression level	1.1	0.8	1.375	3.05564	2.3736	1.28735	5.31399e-16	2.657e-16	1	0.0460164	1
actin	Expression variance	0.28295	0.3305	0.856127	0.451516	0.566727	0.796708	4.31861e-09	1	2.15931e-09	-0.072047	-1
actin	Marker abundance CV	0.334267	0.2829	1.18157	0.350585	0.304671	1.1507	3.87307e-53	1.93653e-53	1	0.559646	1
actin	Molecules per cell	3724	2772.5	1.34319	12667.2	9837.07	1.2877	2.55213e-15	1.27607e-15	1	0.0221928	1
actin	Multifunctionality	11	9	1.22222	12.0549	9.21951	1.30754	6.98897e-45	3.49449e-45	1	0.430114	1
actin	Negative GI	206	53	3.88679	222.859	89.7876	2.48207	7.63071e-152	3.81535e-152	1	1.6053	1
actin	Phenotypic capacitance	0.76	0.58	1.31034	0.967146	0.634469	1.52434	2.31702e-29	1.15851e-29	1	0.569026	1
actin	Pleiotropy	3	1	3	3.968	2.18588	1.81529	5.71827e-21	2.85914e-21	1	0.883858	1
actin	Positive GI	118	39	3.02564	132.263	59.2366	2.2328	2.92493e-139	1.46246e-139	1	1.38539	1
actin	PPI degree	6	2	3	10.8441	5.73686	1.89026	1.51908e-46	7.5954e-47	1	0.3391	1
actin	Protein abundance RV	-0.16115	-0.149405	1.07861	-0.151681	-0.132719	1.14287	0.486661	0.756694	0.243331	-0.0430933	0
actin	Relative cell size	1.0954	1.0064	1.08843	1.11661	1.01703	1.09792	2.4269e-140	1.21345e-140	1	1.25943	1
actin	Relative marker abundance	1.18656	0.9901	1.19842	1.25026	0.99972	1.25061	3.30134e-152	1.65067e-152	1	1.38237	1
actin	SMF	0.74895	0.999	0.7497	0.734974	0.951847	0.772156	1.99679e-194	1	9.98397e-195	-1.91637	-1
actin	Subcellular spread RV	-0.05787	-0.095335	0.607017	-0.0784032	-0.100069	0.783495	0.00126281	0.000631407	0.999369	0.243893	1
actin	Total GI	327.5	90	3.63889	355.122	149.024	2.38298	1.71982e-152	8.59912e-153	1	1.59784	1
actin	Transcript count	59.75	43.15	1.3847	190.605	132.23	1.44146	1.10581e-23	5.52906e-24	1	0.0317434	1
coat	Broad conservation	50	15	3.33333	42.7306	27.5754	1.54959	1.44134e-29	7.20672e-30	1	1.21678	1
coat	Cell size CV	0.369	0.33	1.11818	0.381212	0.338628	1.12575	1.26941e-80	6.34703e-81	1	0.928509	1
coat	Coexpression degree	291.5	254	1.14764	359.381	350.158	1.02634	0.00142537	0.000712687	0.999287	0.121496	1
coat	Expression level	0.9	0.8	1.125	2.68544	2.49056	1.07825	1.67872e-06	8.3936e-07	0.999999	0.0147548	1
coat	Expression variance	0.2778	0.3295	0.843096	0.415261	0.568614	0.730305	1.59457e-10	1	7.97284e-11	-0.0769962	-1
coat	Marker abundance CV	0.24785	0.2084	1.1893	0.272852	0.219299	1.2442	1.90776e-78	9.5388e-79	1	0.716251	1
coat	Molecules per cell	3527.5	2800	1.25982	10561.8	10296.5	1.02577	3.78409e-10	1.89205e-10	1	0.0156647	1
coat	Multifunctionality	11	9	1.22222	12.1335	9.31063	1.30319	1.08553e-41	5.42767e-42	1	0.426366	1
coat	Negative GI	182.25	55	3.31364	206.808	95.7104	2.16077	9.96446e-98	4.98223e-98	1	1.26286	1
coat	Phenotypic capacitance	0.73	0.59	1.23729	0.946967	0.640557	1.47835	1.45323e-21	7.26615e-22	1	0.428331	1
coat	Pleiotropy	3	1	3	4.59346	2.18519	2.10209	3.88433e-27	1.94217e-27	1	0.892703	1
coat	Positive GI	102	41	2.4878	120.814	63.0682	1.9156	1.65425e-83	8.27124e-84	1	0.99672	1
coat	PPI degree	5	2	2.5	10.1152	5.97001	1.69433	5.7765e-34	2.88825e-34	1	0.24962	1
coat	Protein abundance RV	-0.173225	-0.15002	1.15468	-0.154234	-0.133825	1.15251	0.150555	0.924733	0.0752774	-0.0858368	0
coat	Relative cell size	1.0954	1.0083	1.08638	1.11544	1.01958	1.09402	2.49803e-111	1.24901e-111	1	1.19772	1
coat	Relative marker abundance	1.0178	0.9722	1.0469	1.0102	0.973884	1.03729	1.06537e-21	5.32687e-22	1	0.314744	1
coat	SMF	0.758	0.997	0.760281	0.741401	0.942201	0.786883	2.33463e-142	1	1.16732e-142	-1.66204	-1
coat	Subcellular spread RV	-0.069595	-0.09344	0.74481	-0.0752795	-0.099659	0.755371	0.00385784	0.00192892	0.998072	0.15221	1
coat	Total GI	288	94	3.06383	327.622	158.779	2.06339	2.22794e-95	1.11397e-95	1	1.22659	1
coat	Transcript count	55.61	44.03	1.263	163.444	139.083	1.17516	1.66613e-16	8.33065e-17	1	0.0203012	1
LE	Broad conservation	50	14	3.57143	43.2451	27.7641	1.55759	1.49692e-25	7.48462e-26	1	1.24392	1
LE	Cell size CV	0.3664	0.3308	1.10762	0.378962	0.340345	1.11346	5.54384e-58	2.77192e-58	1	0.800527	1
LE	Coexpression degree	271	259	1.04633	352.096	350.688	1.00402	0.0752473	0.0376237	0.962379	0.0393282	1
LE	Expression level	1	0.8	1.25	2.89414	2.46606	1.17359	7.12086e-06	3.56043e-06	0.999996	0.0309977	1
LE	Expression variance	0.2611	0.33	0.791212	0.427598	0.563527	0.758789	4.0388e-11	1	2.0194e-11	-0.104551	-1
LE	Marker abundance CV	0.324	0.2466	1.31387	0.331805	0.257549	1.28832	1.66818e-92	8.34092e-93	1	1.19675	1
LE	Molecules per cell	3476.5	2824.5	1.23084	12278	10145.9	1.21014	1.39396e-05	6.96982e-06	0.999993	0.0155492	1
LE	Multifunctionality	11	9	1.22222	11.725	9.45087	1.24063	1.11306e-22	5.56532e-23	1	0.416722	1
LE	Negative GI	181	56	3.23214	203.458	97.4584	2.08764	7.30745e-59	3.65373e-59	1	1.22597	1
LE	Phenotypic capacitance	0.67	0.59	1.13559	0.850945	0.654479	1.30019	2.01179e-07	1.0059e-07	1	0.221481	1
LE	Pleiotropy	3	2	1.5	4.05952	2.33143	1.74121	2.49043e-12	1.24521e-12	1	0.403691	1
LE	Positive GI	101	41	2.46341	121.111	63.495	1.90741	3.51311e-53	1.75655e-53	1	0.99461	1
LE	PPI degree	5	2	2.5	9.09423	6.23766	1.45796	1.86036e-15	9.3018e-16	1	0.241127	1
LE	Protein abundance RV	-0.16939	-0.151005	1.12175	-0.156613	-0.134129	1.16763	0.323498	0.838275	0.161749	-0.0676387	0
LE	Relative cell size	1.0923	1.00985	1.08165	1.115	1.02299	1.08995	4.75497e-76	2.37748e-76	1	1.07623	1
LE	Relative marker abundance	0.9953	1.0232	0.972733	1.0054	1.01499	0.990555	0.0173534	0.991324	0.00867668	-0.212591	-1
LE	SMF	0.7685	0.996	0.771586	0.755984	0.935383	0.808208	6.80031e-80	1	3.40015e-80	-1.51228	-1
LE	Subcellular spread RV	-0.05968	-0.09328	0.639794	-0.0699606	-0.0987627	0.708371	0.00338962	0.00169481	0.998306	0.21606	1
LE	Total GI	285	97	2.93814	324.569	160.953	2.01654	2.4619e-59	1.23095e-59	1	1.18669	1
LE	Transcript count	54.53	44.54	1.22429	149.237	143.399	1.04071	3.29543e-09	1.64772e-09	1	0.0173035	1
vacuole	Broad conservation	46	15	3.06667	41.723	27.8665	1.49724	2.47311e-24	1.23655e-24	1	1.06886	1
vacuole	Cell size CV	0.3734	0.33055	1.12963	0.384039	0.339259	1.13199	2.3038e-83	1.1519e-83	1	0.995922	1
vacuole	Coexpression degree	265	260	1.01923	363.341	350.9	1.03546	0.0133262	0.00666309	0.993337	0.0164074	1
vacuole	Expression level	0.9	0.8	1.125	2.50902	2.54801	0.984697	0.000781184	0.000390592	0.999609	0.0147895	1
vacuole	Expression variance	0.2668	0.3305	0.807262	0.4156	0.56686	0.733162	7.52884e-13	1	3.76442e-13	-0.0957689	-1
vacuole	Marker abundance CV	0.29185	0.2162	1.34991	0.312654	0.225463	1.38672	1.20747e-173	6.03733e-174	1	1.62929	1
vacuole	Molecules per cell	3294	2854	1.15417	9786.22	10539.5	0.928525	1.00252e-05	5.01259e-06	0.999995	0.0095306	1
vacuole	Multifunctionality	11	9	1.22222	12.0327	9.37273	1.2838	1.34778e-34	6.73892e-35	1	0.424529	1
vacuole	Negative GI	205	55.5	3.69369	223.229	95.1392	2.34634	2.59386e-100	1.29693e-100	1	1.52067	1
vacuole	Phenotypic capacitance	0.73	0.59	1.23729	0.944194	0.643651	1.46694	2.10021e-18	1.05011e-18	1	0.424364	1
vacuole	Pleiotropy	3	1	3	4.64224	2.15686	2.15231	1.4599e-26	7.29948e-27	1	0.918931	1
vacuole	Positive GI	118	41	2.87805	134.577	62.0421	2.16912	6.74512e-98	3.37256e-98	1	1.32111	1
vacuole	PPI degree	5	2	2.5	9.99554	6.14859	1.62566	1.12307e-34	5.61537e-35	1	0.24049	1
vacuole	Protein abundance RV	-0.17895	-0.14659	1.22075	-0.174444	-0.129914	1.34277	0.0129514	0.993526	0.00647572	-0.119242	-1
vacuole	Relative cell size	1.1004	1.00835	1.09129	1.12926	1.01919	1.108	8.32444e-125	4.16222e-125	1	1.30142	1
vacuole	Relative marker abundance	0.9242	0.98625	0.937085	0.914183	0.988098	0.925194	4.4001e-45	1	2.20005e-45	-0.761929	-1
vacuole	SMF	0.763475	0.9962	0.766387	0.748472	0.936041	0.799614	1.48714e-120	1	7.43568e-121	-1.54147	-1
vacuole	Subcellular spread RV	-0.06437	-0.0939	0.685517	-0.0780804	-0.0985643	0.792177	0.00421808	0.00210904	0.997891	0.189154	1
vacuole	Total GI	326	95	3.43158	357.806	157.181	2.27639	1.47418e-102	7.37089e-103	1	1.51366	1
vacuole	Transcript count	57.685	44.1	1.30805	149.572	142.543	1.04931	2.32503e-14	1.16252e-14	1	0.0237037	1

## Sheet: morphology_mutants_binary_feat
marker	feature	P1	N1	ratio1	P2	N2	ratio2	fold	p_2s	p_greater	p_less	enrichment
actin	WGD	91	711	0.113466	877	2927	0.230547	0.492162	7.06127e-15	1	3.8792e-15	-1
coat	WGD	85	679	0.111257	893	3041	0.226995	0.490127	2.86766e-14	1	1.60511e-14	-1
LE	WGD	52	468	0.1	904	3106	0.225436	0.443584	1.96655e-12	1	1.05288e-12	-1
vacuole	WGD	64	608	0.0952381	910	3101	0.226876	0.41978	6.87423e-17	1	4.45928e-17	-1
