# Supplementary material for: Systematic genetics and single‐cell imaging reveal widespread morphological pleiotropy and cell‐to‐cell variability
Source: Mol Syst Biol. 2020 Feb 17;16(2):e9243. doi: 10.15252/msb.20199243 (PMC7025093; doi:10.15252/msb.20199243)
Supplement: Supplementary file 5 — Table EV4 [file MSB-16-e9243-s005.xlsx]

## Sheet: Legend
Table EV4 Protein complex, localization, cell size and marker abundance standards. Related to Figure 2, Figure 3, Figure EV3, Figure EV4, and Figure EV5.
Protein complex standard: protein_complex_standard_EBI_complex_portal_180518
Dataset was downloaded from the EMBL-EBI Complex Portal (https://www.ebi.ac.uk/complexportal/home).
Biological pathway standard: KEGG_biological_pathway_standard
Dataset was downloaded from the KEGG database (https://www.genome.jp/kegg/).
Cell size and marker abundance standards: gene_features_GW_data
Data was extracted from genome-wide endocytic marker screens.
For details see Methods sections “Cell size data” and “Marker abundance data”.

## Sheet: protein_complex_standard_EBI_co
#Complex ac	Recommended name	Aliases for complex	Complex membership	Description
CPX-1015	MET4-MET28-MET32 sulfur metabolism transcription factor complex	-	YDR253C;YIR017C;YNL103W	Transcription factor complex regulating sulfur metabolism. MET4 lacks DNA-binding ability and relies on interactions with MET31 (Q03081) and MET32, paralogous proteins that bind the same cis-regulatory element, to activate its targets. MET31 and MET32 are C2H2 zinc finger-containing proteins that act solely as adaptors for recruiting MET4 to promoters, binding to sites with a TGTGGC core. MET28 a…
CPX-1016	CBF1-MET4-MET28 sulfur metabolism transcription factor complex	-	YJR060W;YIR017C;YNL103W	Transcription factor complex regulating sulfur metabolism. MET4 lacks DNA-binding ability and relies on its interaction with CBF1 to activate its targets. CBF1 is a basic helix–loop–helix factor protein that that homodimerizes to bind a cis-regulatory element CACGTGA motif and then recruits the transactivator MET4 to promoters. MET28 acts to stabilise the complex.
CPX-1018	DRS2-CDC50 P4-ATPase complex	Aminophospholipid translocase complex|APLT complex|DRS2-CDC50 phospholipid flippase complex	YCR094W;YAL026C	A membrane pump which actively translocates, or flips, phospholipids across cell membranes from the exoplasmic to the cytoplasmic leaflet of the lipid bilayer. This generates and maintains membrane lipid asymmetry, a property essential for a wide variety of cellular processes such as vesicle budding and intracellular vesicle trafficking. Transport is accomplished by cyclic changes between two mai…
CPX-1021	DNF1-LEM3 P4-ATPase complex	DNF1-LEM3 phospholipid flippase complex|LEM3-DNF1 complex|Aminophospholipid translocase complex|APLT complex	YNL323W;YER166W	A membrane pump which actively translocates, or flips, phospholipids across cell membranes from the exoplasmic to the cytoplasmic leaflet of the lipid bilayer. This generates and maintains membrane lipid asymmetry, a property essential for a wide variety of cellular processes such as vesicle budding and intracellular vesicle trafficking. Transport is accomplished by cyclic changes between two mai…
CPX-1022	DNF2-LEM3 P4-ATPase complex	DNF2-LEM3 phospholipid flippase complex|LEM3-DNF2 complex|Aminophospholipid translocase complex|APLT complex	YNL323W;YDR093W	A membrane pump which actively translocates, or flips, phospholipids across cell membranes from the exoplasmic to the cytoplasmic leaflet of the lipid bilayer. This generates and maintains membrane lipid asymmetry, a property essential for a wide variety of cellular processes such as vesicle budding and intracellular vesicle trafficking. Transport is accomplished by cyclic changes between two mai…
CPX-1026	DNF3-CRF1 P4-ATPase complex	DNF3-CRF1 phospholipid flippase complex|CRF1-DNF3 complex|Aminophospholipid translocase complex|APLT complex	YNR048W;YMR162C	A membrane pump which actively translocates, or flips, phospholipids across cell membranes from the exoplasmic to the cytoplasmic leaflet of the lipid bilayer. This generates and maintains membrane lipid asymmetry, a property essential for a wide variety of cellular processes such as vesicle budding and intracellular vesicle trafficking. Transport is accomplished by cyclic changes between two mai…
CPX-1028	NEO1-MON2-ARL1-DOP1 membrane remodeling complex	-	YBR164C;YIL048W;YNL297C;YDR141C	Functions in vesicle trafficking within the Golgi/endosomal system with a putative role in membrane remodeling at the tubular endosomal network and the trans-Golgi network interface
CPX-1036	DNA mismatch repair MutSbeta complex	MSH2-MSH3 complex	YCR092C;YOL090W	Mismatch repair complex, involved in the recognition and repair of insertion/deletion mismatches. Active in both targeted gene replacement in which a targeted sequence in the genome is replaced with a selectable gene from a linear targeting DNA, and the single-strand annealing pathway of recombination between direct repeats. Direct repeats flanking a double-stranded break is annealed by RAD52 (P0…
CPX-1037	DNA mismatch repair MutSalpha complex	MSH2-MSH6 complex	YOL090W;YDR097C	Mismatch repair complex, involved in the recognition and repair of base-base and small insertion/deletion mismatches that appear as a consequence of DNA polymerase errors during DNA synthesis. The complex is most effective at repairing mismatches on the lagging strand of replication. Binding to a mismatched DNA which can bend, leads to stable association of MSH2 with DNA, inhibition of its ATP ac…
CPX-1038	Pip2-Oaf1 transcription factor complex	OAF complex|Pip2p-Oaf1p complex	YOR363C;YAL051W	Acts as a transcriptional activator to induce the transcription of genes encoding proteins involved in fatty acid beta-oxidation, a response called oleic acid induction, when cells grow on fatty acids as the sole carbon source. Recognizes and binds to the oleate response element (ORE or peroxisome box), two inverted CGG triplets spaced by 14 to 18 intervening nucleotides recently refined to CGGN3…
CPX-1039	COMPASS complex	Complex proteins associated with Set1|Set1 complex|Set1C	YPL138C;YHR119W;YBR258C;YDR469W;YAR003W;YLR015W;YBR175W;YKL018W	Histone methyltransferase that catalyzes methylation of Lys-4 of histone H3 and thus controls the silencing of telomeric regions. Swd1, Swd3, and Set1 constitute a core of the complex, and the absence of any of these subunits abolishes methylation of lysine 4 on histone H3. Subunits Bre2 and Sdc1 are essential for trimethylation and important for mono- and dimethylation by the COMPASS complex. Sp…
CPX-1040	SKI complex	Ski2p-Ski3p-Ski8p complex	YLR398C;YGL213C;YPR189W	Central component of the 3'-5' cytoplasmic mRNA degradation pathway which interacts with Ski7 (Q08491) to mediate degradation by the exosome. The Ski complex appears to thread RNAs directly to the exosome, coupling the helicase and the exoribonuclease through a continuous RNA channel.
CPX-1041	DASH complex	Dam-Duo complex|Dam1 protein complex|DDD complex|Duo1p/Dam1p complex	YDR320C-A;YBR233W-A;YKR083C;YKL138C-A;YDR201W;YKR037C;YDR016C;YGR113W;YKL052C;YGL061C	Heterodecameric component of the kinetochore necessary for accurate chromosome segregation, supporting the dynamic attachment of mitotic chromosomes to the ends of shortening spindle microtubules. DASH forms closed rings around microtubules with a large gap between the DASH ring and the microtubule cylinder. A DASH-microtubule interface is believed to form, in which extensions from DASH rings rea…
CPX-1042	GAL3-GAL80 transcription regulation complex	-	YDR009W;YML051W	Acts to relieve the repression of the GAL4 positive regulator of gene expression. The GAL network is a small set of genes that regulates galactose import and metabolism. The transcriptional activator GAL4 activates a set of enzymatic and regulatory genes by binding to their promoter regions. When galactose is the sole carbon source, the galactose-metabolizing enzymes are expressed at 1000 times t…
CPX-1043	GAL1-GAL80 transcription regulation complex	-	YBR020W;YML051W	Acts to relieve the repression of the GAL4 positive regulator of gene expression. The GAL network is a small set of genes that regulates galactose import and metabolism. The transcriptional activator GAL4 activates a set of enzymatic and regulatory genes by binding to their promoter regions. When galactose is the sole carbon source, the galactose-metabolizing enzymes are expressed at 1000 times t…
CPX-1044	GAL4-GAL80 transcription repressor complex	-	YPL248C;YML051W	Acts to repress the GAL4 positive regulator of gene expression. The GAL network is a small set of genes that regulates galactose import and metabolism. The transcriptional activator GAL4 activates a set of enzymatic and regulatory genes by binding to their promoter regions. When galactose is the sole carbon source, the galactose-metabolizing enzymes are expressed at 1000 times their level in gluc…
CPX-1045	ERV41-ERV46 retrograde receptor complex	-	YML067C;YAL042W	Transporter complex that recognises, binds and returns endoplasmic reticulum (ER) resident proteins that have trafficked to Golgi compartments. Targets proteins lacking the HDEL motif recognised by COPI-coated vesicles. Both subunits contain COPII sorting motifs on their C-termini, and ERV46 additionally contains a conserved C-terminal COPI binding dilysine motif.
CPX-1047	BUD23-TRM112 methyltransferase complex	S-adenosylmethionine-dependent methyltransferase complex|S-adenosyl-L-methionine-dependent methyltransferase complex|SAM-dependent methyltransferase complex	YNR046W;YCR047C	S-adenosylmethionine-dependent methyltransferase which plays a role in the synthesis of the small ribosomal subunit by catalyzing the N7-methylation of guanosine-1575 of 18S rRNA at the 20S pre-rRNA stage. The complex interacts with the box C/D snoRNA U3-associated DEAH RNA helicase DHR1, which appears to play a role in central pseudoknot formation, so may also contribute to controlling the foldi…
CPX-1052	TRM9-TRM112 methyltransferase complex	S-adenosylmethionine-dependent methyltransferase complex|S-adenosyl-L-methionine-dependent methyltransferase complex|SAM-dependent methyltransferase complex	YNR046W;YML014W	S-adenosylmethionine-dependent methyltransferase involved in the formation of mcm5(s2)U (5-methoxycarbonylmethyl(2-thio)uridine) modifications at position 34 from the anticodon loop of some tRNAs. This modification is present at the wobble position of tRNAArg(UCU), tRNAGly(UCC), tRNALys(UUU), tRNAGln(UUG) and tRNAGlu(UUC). Modifications in the anticodon loop of tRNAs are known to influence the tr…
CPX-1053	Cleavage and polyadenylation specificity factor complex	CPF complex|CPSF complex|Cleavage and polyadenylation factor complex	YOR179C;YPR107C;YLR277C;YKL059C;YNL317W;YKR002W;YER133W;YJR093C;YDR301W;YDR195W;YKL018W;YGR156W;YLR115W;YAL043C;YNL222W	Endonuclease complex required for mRNA 3-prime end processing to form a defined 3-prime end of the transcribed RNA. The 3’ end of mature mRNAs is generated by a site-specific endonucleolytic cleavage of an internal phosphodiester bond of the primary transcript by YSH1. The upstream cleavage product generated is then polyadenylated by PAP1 to form a 50-90 adenosine tail at its 3’ hydroxyl end, whi…
CPX-1068	Importin complex, KAP60-KAP95	Importin complex alpha-beta|Karyopherin complex|IMA5-IMB1 complex	YLR347C;YNL189W	A nuclear import complex that functions as a nuclear import receptor for proteins containing a nuclear localisation signal (NLS). Subunit SRP1 specifically and directly binds to substrates containing either a simple or bipartite NLS motif. Docking of the importin/substrate complex to the nuclear pore complex (NPC) is mediated by KAP95. KAP95 binds to nucleoporin FxFG repeats and the complex is su…
CPX-1071	RecQ helicase-Topo III complex	Sgs1-Top3 Complex|Sgs1-Top3-Rmi1 complex|STR complex|RecQ helicase-Topo3 complex|BTR complex	YPL024W;YMR190C;YLR234W	Required for both the early and late steps of DNA double-strand break (DSB) via dissolution of double Holliday junctions. Early in the repair of a two-ended DSB, the complex contributes to DSB end resection by facilitating the formation of a single-strand 3-prime overhang on which the homologous recombination (HR) factor Rad51 (P25454) filament assembles. The complex has also been implicated in t…
CPX-1091	DNA polymerase zeta complex	-	YIL139C;YPL167C	Low-fidelity non-essential DNA polymerase that is involved in translesion DNA synthesis. Required for the majority of spontaneous mutagenesis in wild-type yeast cells, as well as for mutagenesis associated with transcription, with double-strand break repair, and with defective DNA repair.
CPX-1101	RNA polymerase I upstream activating factor complex	RNA polymerase I UAF|UAF|upstream activating factor complex	YOR295W;YBL025W;YLR141W;YMR270C	Binds tightly to the upstream element of the yeast Pol I promoter and is essential for a high level of transcription of the 35S rRNA gene. UAF has dual functions: both as a positive transcription factor for Pol I, and as a silencer for Pol II transcription of rRNA genes. Deletion of any one of the subunit protein genes encoding essential nonhistone proteins causes derepression of Pol II transcrip…
CPX-1102	Ribonucleoside-diphosphate reductase variant 1	Ribonucleotide-diphosphate reductase|Ribonucleotide reductase|RNR|2'-deoxyribonucleoside-diphosphate:oxidized-thioredoxin 2'-oxidoreductase|Ribonucleoside 5'-diphosphate reductase|Ribonucleoside diphosphate reductase|Ribonucleotide diphosphate reductase	YER070W;YJL026W;YGR180C	Catalyzes the reduction of ribonucleotides to the corresponding deoxyribonucleotides, an essential step in the de novo synthesis of monomeric precursors for DNA replication and repair. The catalytically active form is an alpha2beta2 tetramer. The homodimeric alpha subunit, called R1, houses the active site, composed of redox-active disulfides, and binding sites for allosteric effectors, ribonucle…
CPX-1103	Ribonucleoside-diphosphate reductase variant 2	Ribonucleotide-diphosphate reductase|ribonucleotide reductase|RNR|Ribonucleoside 5'-diphosphate reductase|2'-deoxyribonucleoside-diphosphate:oxidized-thioredoxin 2'-oxidoreductase|Ribonucleoside diphosphate reductase|Ribonucleotide diphosphate reductase	YIL066C;YJL026W;YER070W;YGR180C	Catalyzes the reduction of ribonucleotides to the corresponding deoxyribonucleotides, an essential step in the de novo synthesis of monomeric precursors for DNA replication and repair. The catalytically active form of the enzyme (CPX-1102) is an alpha2beta2 tetramer. The homodimeric alpha subunit, called R1, houses the active site, composed of redox-active disulfides, and binding sites for allost…
CPX-112	Lsm1-7-Pat1 complex	-	YCR077C;YNL147W;YDR378C;YER146W;YER112W;YLR438C-A;YBL026W;YJL124C	Lsm1-7-Pat1 is a complex conserved in all eukaryotes. It is an important part of cytoplasmic mRNA degradation. It preferentially binds oligo-adenylated (but not poly-A) mRNAs at their 3' end and promotes decapping at the 5' end thereby directing the mRNA for degradation through the 5' to 3' pathway. Lsm1-7-Pat1 complex might also be involved in protein-protein recognition in the nucleus in the co…
CPX-1125	BUG1-GRH1 complex	-	YDR517W;YDL099W	Appears to play a role in the tethering of COPII (CPX-2523), though an interaction with Sec23/24, and thus formation of the cis-Golgi and endoplasmic reticulum to Golgi vesicle-mediated transport. The complex is anchored to membranes through an acetylated amino-terminal region in Grh1.
CPX-1140	HICS complex	-	YNL152W;YDL117W;YMR032W;YER118C	Appears to have a role in cytokinesis. May connect the actin-myosin ring to the plasma membrane.
CPX-1141	MOT1-TBP transcription regulation complex	MOT1 complex	YER148W;YPL082C	Transcriptional regulation complex, formation of which causes the dissociation of the TATA-binding protein (TBP) from promoters and thereby regulates TBP distribution in the cell. ATP-driven TBP-DNA dissociation by MOT1 involves both the conversion of MOT1 to an open ATPase state to the closed state induced by ATP binding and short range DNA translocation. May form a larger, DNA-dependent, assemb…
CPX-1142	MEX67-MTR2 nuclear RNA export factor complex	-	YPL169C;YKL186C	Mediates the export of bulk mRNA through direct interactions with both the mRNA cargo and nuclear pore proteins that contain characteristic phenylalanine-glycine repeating sequence motifs (FG-nucleoporins or ‘FG-nups’). Also contributes to ribosomal subunit export.
CPX-1143	Transcription factor TFIIIB complex	-	YER148W;YNL039W;YGR246C	Transcription factor complex required for Pol III transcription complex (CPX-2660) assembly which transcribes short noncoding RNA genes. Cooperates with TFIIIC (CPX-1656) to recruit Pol III to different types of gene promoters and form the preinitiation complex (PIC). For PIC formation at transfer DNA (tDNA) genes, TFIIIC recognizes the gene-internal box A and B elements, while TFIIIB localizes f…
CPX-1149	Transcription factor TFIIF complex	-	YPL129W;YGR005C;YGR186W	General transcription factor that interacts with RNAPII and can recruit RNAPII to a preinitiation complex containing TFIID and TFIIB. Required for the opening of DNA, to allow transcription initiation. DNA opening occurs around the tip of the Pol II clamp and the TFIIE (CPX-1658) ‘extended winged helix’ domain. TFIIF and TFIIE bind open promoter DNA from opposite sides of the Pol II cleft. TFIIF …
CPX-1150	SWI/SNF chromatin remodelling complex	SWI/SNF ATP-dependent nucleosome-remodeling complex|SWI/SNF ATP-dependent chromatin remodelling complex|SWItch/Sucrose Non-Fermentable complex	YGR275W;YJL176C;YDR073W;YPL129W;YHL025W;YNR023W;YBR289W;YMR033W;YFL049W;YPR034W;YOR290C;YPL016W	An ATP-dependent chromatin remodelling complex which disrupts the nucleosome structure, increases the binding of transcription factors to nucleosomes, mobilizes histone octamers along DNA in cis, transfers histone octamers to different DNA fragments, displaces histone H2A/H2B dimers and generates superhelical torsion in DNA. Binds preferentially to four-way DNA and promotes resection initiation a…
CPX-1151	N-acetylglutamate synthase NAGS/NAGK complex	NAGS:NAGK complex|NAGK/NAGS metabolon|N-acetylglutamate synthase/N-acetylglutamate kinase metabolon	YER069W; YJL071W	Required for the controlling initial step of L-arginine biosynthesis. Forms a metabolon, i.e. a complex formed by the supramolecular association of two sequentially acting enzymes of the pathway that synthesizes N(2)-acetyl-L-ornithine from L-glutamate. Regulated by arginine binding. The ARG5,6 kinase can exist independently of ARG2, ARG2 appears only to exist as a part of the metabolon. ARG5,6 m…
CPX-1152	ARGR-MCM1 transcription regulation complex	ARGR complex	YDR173C;YMR043W;YMR042W;YML099C	Transcriptional regulation complex which binds, in the presence of arginine, to the promoter regions of genes co-regulated by arginine, repressing the synthesis of five anabolic enzymes, e.g. ornithine carbamoyltransferase and inducing the synthesis of two catabolic enzymes, e.g. arginase. The inositol polyphosphate multikinase, ARG82 appears to be required for the recruitment and stability of co…
CPX-1153	BLOC-1 complex	Biogenesis of Lysosome-related Organelles Complex-1	YDR357C;YLR408C;YGL079W;YNL086W;YEL005C;YKL061W	Endosomal Rab-GAP (GTPase-activating protein) adapter complex which controls the lifetime of active Rab5/Vps21 and thus endosomal maturation along the endocytic pathway.
CPX-1155	CoQ6 biosynthesis complex	Q-synthome	YOR125C;YLR201C;YGR255C;YML110C;YDR204W;YOL096C	Required for the synthesis of Coenzyme Q (CoQ), an isoprenylated benzoquinone which functions as an electron carrier from complex I or II to complex III in the inner mitochondrial membrane and which also acts as an antioxidant preventing the oxidation of lipoproteins and the plasma membrane. Assembly of the complex appears to be triggered by 4-hydroxyl-3-hexaprenyl benzoate (HHB) which is a precu…
CPX-1156	Central kinetochore CTF19 complex	-	YJR135C;YDR383C;YDR254W;YBR107C;YPR046W;YAL034W-A;YLR315W;YLR381W;YPL018W;YBR211C;YGR179C;YDR318W	Present in the central kinetochore, where is appears to play a role in the enhancement of cohesin in the pericentromere. May help to mediate the attachment of the centromere to the mitotic spindle by forming interactions between the microtubule-associated outer kinetochore proteins and the centromere-associated inner kinetochore proteins. The COMA subcomplex proteins (CPX-1187) bind to the inner …
CPX-1157	CUL8-MMS1-MMS22-ESC4 E3 ubiquitin ligase complex	CRL complex|Cullin-RING ligase complex	YOL133W;YHR154W;YLR320W;YPR164W;YJL047C	Ubiquitin ligase complex required for the ubiquition of acetylated histone H3, thus facilitating nucleosome assembly during replication and promoting replication progression during S-phase. RTT107 may recruit and help load the complex onto a DNA damage site at or near a stalled replication fork.
CPX-1162	Fatty-acyl-CoA synthase	FAS|Fatty acid synthase complex|holo-[acyl-carrier-protein] synthase complex|acyl-CoA:malonyl-CoA C-acyltransferase (decarboxylating, oxoacyl- and enoyl- reducing)	YPL231W;YKL182W	Catalyzes the formation of long-chain fatty acids from acetyl-CoA, malonyl-CoA and NADPH. Consists of a multifunctional enzyme composed of two non-identical alpha and beta subunits which are organized in an alpha6beta6 complex with 6 sites of fatty acid synthesis. The alpha subunit, Fas2, contains domains for acyl carrier protein, 3-oxoacyl-[acyl-carrier-protein] reductase, and 3-oxoacyl-[acyl-ca…
CPX-1165	CUL8-MMS1-MMS22-CTF4 E3 ubiquitin ligase complex	Cullin-RING ligase complex|CRL complex	YOL133W;YPR135W;YLR320W;YPR164W;YJL047C	Ubiquitin ligase complex required for the ubiquition of acetylated histone H3, thus facilitating nucleosome assembly during replication and promoting replication progression during S-phase. CTF4 is a component of the replisome, and may retain the CUL8 complex at a stalled replication fork.
CPX-1166	CUL8-MMS1-ESC2 E3 ubiquitin ligase complex	CRL complex|Cullin-RING ligase complex	YDR363W;YOL133W;YPR164W;YJL047C	Ubiquitin ligase complex that may play a role in transcriptional silencing at telomeric, rDNA and homothallic mating loci.
CPX-1167	CUL8-MMS1-ORC5 E3 ubiquitin ligase complex	CRL complex|Cullin-RING ligase complex	YNL261W;YOL133W;YPR164W;YJL047C	A ubiquitin ligase complex that may be involved in regulation of DNA replication origins.
CPX-1178	Cytoplasmic dynein complex	-	YMR299C;YKR054C;YDR488C;YDR424C;YKR054C	A microtubule minus end-directed motor complex involved in positioning the mitotic spindle during cell division. Yeast undergoes a closed mitosis, and therefore the nucleus and its mitotic spindle must be positioned across the junction between the mother and bud, termed the bud neck, to provide a set of chromosomes to the daughter cell. Dynein anchors to the bud end and becomes activated, allowin…
CPX-1179	DCS1 decapping scavenger complex	DcpS complex|DCS1 homodimer complex	YLR270W	m7G(5-prime)pppN diphosphatase which degrades the 5-prime mRNA cap when the cap is no longer attached to the mRNA body but rather within short capped mRNA fragments that are generated from 3-prime to 5-prime mRNA decay. Releases m7GMP. Mononucleoside diphosphates (m7GDP and m3 2,2,7GDP) are not hydrolyzed by the complex, however mononucleoside triphosphates (m7GTP and m3 2,2,7GTP) are, demonstrat…
CPX-1185	DCS1-DCS2 regulator of decapping scavenger complex	-	YLR270W;YOR173W	m7G(5-prime)pppN diphosphatase with a kcat/KM value that significantly lower than that of the Decapping scavenger complex, DCS1 (CPX-1179) and has almost lost the preference for m7GpppG as a substrate shown by the homodimer. Degrades the 5-prime mRNA cap, releasing m7GMP, when the cap is no longer attached to the mRNA body but rather within short capped mRNA fragments that are generated from 3-pr…
CPX-1186	Nuclear MIS12/MIND complex	MIND complex|Mtw1p including Nnf1p-Nsl1p-Dsn1p complex|MTW1 complex	YJR112W;YAL034W-A;YPL233W;YIR010W	A kinetochore complex that assembles independently onto centromeric DNA, required for the spindle checkpoint and kinetochore integrity. MIND plays a role in establishing a bipolar spindle-kinetochore interaction by joining kinetochore subunits contacting DNA to those contacting microtubules. MIND is part of a tridentate linker layer, which also contains the Ndc80 (CPX-548) and COMA (CPX-1187) com…
CPX-1187	COMA complex	Ctf19-Okp1-Mcm21-Ame1 complex	YPL018W;YBR211C;YGR179C;YDR318W	Heterotetrameric subcomplex of a larger central kinetochore CTF19 complex (CPX-1156). COMA is part of a tridentate linker layer, which also contains the Ndc80 (CPX-548) and MIND (CPX-1186) complexes. Although the COMA, MIND, and Ndc80 complexes assemble independently, evidence suggests subsequent interactions. COMA is a platform onto which outer kinetochore proteins assemble, including microtubul…
CPX-1188	DPB11-SLD3-SLD2 DNA replication complex	11–3–2 complex	YJL090C;YKL108W;YGL113W	Associate with replication origins and promotes loading of DNA polymerases onto the origins to initiate chromosomal DNA replication when cyclin-dependent kinase activity increases at the G1/S cell cycle boundary. May play an active role in assembly or activation of the replication fork CMG helicase (CPX-297) thus playing a role in a critical S phase regulatory mechanism that restricts DNA replica…
CPX-1189	RAD26-DEF1 stalled RNAPII response complex	-	YKL054C;YJR035W	Appears to form in response to DNA damage-stalled RNA polymerase II (RNAPII, CPX-2662), when the stall is persistent such as at DNA lesions. RAD26 appears to protect RNAPII from degradation to allow time for repair. When the lesion cannot be rapidly removed by RAD26-promoted DNA repair, DEF1 enables ubiquitination and proteolysis of RNAPII. The complex may therefore act to coordinate a stalling r…
CPX-1190	TUL1 E3 ubiquitin ligase complex	Dsc E3 ubiquitin ligase complex	YKL034W;YDL091C;YOL073C;YOR223W	E3 ubiquitin ligase complex required in cells lacking the multivesicular body pathway and under conditions of ubiquitin depletion. Functions in protein homeostasis under non-stress conditions and support a role in protein quality control.
CPX-1191	Global genome repair CUL3/RAD7/RAD16/ELC1 ubiquitin ligase complex	Global genome repair complex|GGR complex	YBR114W;YPL046C;YJR052W;YGR003W	A ubiquitin ligase complex required for optimal nucleotide excision repair following UV-induced DNA damage. Ubiquinates the DNA repair protein RAD4 (P14736), targeting it for degradation by the 26S proteasome following UV radiation. de novo protein synthesis subsequently restores RAD4 to pre-irradiation levels.
CPX-1192	Vacuolar proton translocating ATPase complex, Golgi variant	Vacuolar (H+)-ATPase complex|V-ATPase complex	YEL027W;YPR036W;YHR039C-A;YEL051W;YGR020C;YKL080W;YOR332W;YBR127C;YDL185W;YCL005W-A;YLR447C;YHR026W;YPL234C;YMR054W	Translocates protons across a lipid bilayer via an ATP-driven rotary mechanism, thus acidifing the lumen of its resident organelle. Membrane-bound ion transporters/proton exchangers use the resulting pH gradient to sequester metal ions to the vacuole and other cellular organelles. The combined action of the V-ATPase and membrane transporters plays a key role in maintaining cellular homoeostasis. …
CPX-1193	Vacuolar proton translocating ATPase complex, vacuole variant	Vacuolar (H+)-ATPase complex|V-ATPase complex	YEL027W;YPR036W;YHR039C-A;YEL051W;YGR020C;YKL080W;YOR332W;YBR127C;YDL185W;YCL005W-A;YLR447C;YHR026W;YPL234C;YOR270C	Translocates protons across a lipid bilayer via an ATP-driven rotary mechanism, thus acidifing the lumen of its resident organelle. Membrane-bound ion transporters/proton exchangers use the resulting pH gradient to sequester metal ions to the vacuole and other cellular organelles. The combined action of the V-ATPase and membrane transporters plays a key role in maintaining cellular homoeostasis. …
CPX-1197	FAR complex	STRIPAK-like complex|Far3-7-8-9-10-11 Complex|Factor arrest protein complex	YNL127W;YLR238W;YMR029C;YFR008W;YMR052W;YDR200C	Required for pheromone-induced cell cycle arrest and for caspase-10-induced death. Caspase-10 induces the dephosphorylation of the autophagy inducer protein, ATG13, and of RAD53. FAR11 interacts with PP2A (CPX-1856/CPX-1857/CPX-1858/CPX-1859) therefore the FAR complex may target PP2A to regulate ATG13 and RAD53 phosphorylation, and thus induce autophagy and DNA damage-induced arrest.
CPX-1198	Gamma tubulin small complex	gamma-TuRC|gamma-tubulin ring complex|gamma-TUSC|TUB4 complex	YLR212C;YNL126W;YLR212C;YHR172W	Seeds microtubule nucleation at microtubule-organizing centres, controlling the location and timing of nucleation. Component of the spindle pole body, which is responsible for the nucleation and organisation of microtubules within the cell, thus playing a role in chromosome segregation in mitosis and meiosis and controlling cytoplasmic interphase microtubules. The complex is bound directly to the…
CPX-1200	RAP1-GCR1 transcription activation complex	GCR complex	YNL216W;YPL075W	Transcription factor required for the transcription of ribosomal protein and glycolytic genes. Appears to simultaneously bind to two adjacent DNA elements (UAS(RPG) and the CT box, bound specifically by RAP1 and GCR1, respectively). The complex can activate transcription through isolated UAS(RPG) (upstream activating sequence in (ribosomal protein genes)) but not CT elements.
CPX-1229	RAP1-GCR1-GCR2 transcription activation complex	GCR complex|GCR1/2/RAP1 complex	YNL199C;YNL216W;YPL075W	Transcription factor required for the transcription of glycolytic genes. Appears to simultaneously bind to two adjacent DNA elements (UAS(RPG) and the CT box, bound specifically by RAP1 and GCR1, respectively). The complex can activate transcription through isolated UAS(RPG) ((upstream activating sequence in ribosomal protein genes)) but not CT elements. CT box-dependent transcriptional activatio…
CPX-1230	BNI4-GLC7 phosphatase complex	-	YNL233W;YER133W	Protein phosphatase complex which is important for the regulation of bud site emergence. The asymmetric localization of BNI4-GLC7 is essential for proper morphological development and correct deposition of the chitin ring as the complex recruits chitin synthase III to the cell cortex on the mother-side of the septin collar.
CPX-1231	GAC1-GLC7 phosphatase complex	-	YER133W;YOR178C	Protein phosphatase complex that potentially controls glycogen synthesis by regulating the phosphorylation state of glycogen synthase, GSY2.
CPX-124	HIR complex	-	YBR215W;YBL008W;YJR140C;YOR038C	Promotes nucleosome assembly and prevents SWI/SNF chromatin remodeling activity. Binds to and represses transcription of histone genes throughout the cell cycle, but does not repress transcription in G1/S phase; may also acetylate histones.
CPX-1249	SDS22-GLC7 phosphatase complex	-	YER133W;YKL193C	Protein phosphatase complex implicated in acting in opposition to the Chromosomal Passenger complex (CPX-1900) at the kinetochore. Glc7 dephosphorylation of kinetochore proteins promotes mitotic spindle attachment. The opposing Chromosomal Passenger complex and Glc7 activities ensure that chromosomes achieve a bipolar attachment to the spindle. SDS22 appears to both act as a targeting subunit for…
CPX-1260	SDS22-GLC7-YPI1 phosphatase complex	-	YFR003C;YER133W;YKL193C	Protein phosphatase complex implicated in acting in opposition to the Chromosomal Passenger complex (CPX-1900) at the kinetochore. GLC7 dephosphorylation of kinetochore proteins promotes mitotic spindle attachment. The opposing Chromosomal Passenger complex and GLC7 activities ensure that chromosomes achieve a bipolar attachment to the spindle. SDS22 appears to both act as a targeting subunit for…
CPX-1266	REG1-GLC7 phosphatase complex	-	YDR028C;YER133W	Protein phosphatase complex with a role in glucose repression. REG1-GLC7 binds to SNF1 when the SNF1 kinase complex (CPX-232/CPX-2800/CPX-231) is activated by phosphorylation, which occurs at a much higher rate in glucose-limited cells than in glucose-grown cells. REG1-GLC7 facilitates the transition of the kinase complex back to an autoinhibited state, presumably by dephosphorylating SNF1.
CPX-1267	REG2-GLC7 phosphatase complex	-	YER133W;YBR050C	Protein phosphatase complex with a role in theresponse to glucose levels. During steady-state growth in high glucose, the SNF1 kinase complex (CPX-232/CPX-2800/CPX-231) is inactive and REG2 is not expressed. Prolonged glucose starvation leads to SNF1-dependent accumulation of REG2. Once glucose becomes abundant, REG2-GLC7 contributes to the rapid dephosphorylation and inactivation of SNF1 which a…
CPX-1268	Glycine decarboxylase multienzyme complex	Glycine cleavage complex|GDC complex	YFL018C;YAL044C;YMR189W;YDR019C	Catalyzes the oxidative cleavage of glycine into CO2 and NH3, utimately playing a role in the conversion of glycine to serine. The concomitant transfer of a methylene carbon unit to THF1 generates the C1 donor 5,10-methylene tetrahydrofolate. Located in the mitochondrion. The P protein (GCV2, P49095) binds the alpha-amino group of glycine through its pyridoxal phosphate cofactor; CO2 is released …
CPX-1269	Glycosylphosphatidylinositol-mannosyltransferase II complex	GPI-MT-II complex	YBR004C;YNL158W	Mannosyltransferase complex responsible for the transfer of the second mannose to the glycosylphosphatidylinositol (GPI) during GPI precursor assembly. GPI is a complex glycolipid with a core structure, phosphoethanolamine-6-mannose-alpha1,2-mannose-alpha1,6-mannose-alpha1,4-glucosamine-alpha1,6-inositol-phospholipid that functions as a membrane anchor for many cell surface proteins.
CPX-1270	Glycosylphosphatidylinositol-mannosyltransferase I complex	GPI-MT I complex	YJR013W;YCL052C	Mannosyltransferase complex responsible for the transfer of the first alpha-1,4-mannose to the glycosylphosphatidylinositol (GPI) during GPI precursor assembly. GPI is a complex glycolipid with a core structure, phosphoethanolamine-6-mannose-alpha1,2-mannose-alpha1,6-mannose-alpha1,4-glucosamine-alpha1,6-inositol-phospholipid that functions as a membrane anchor for many cell surface proteins.
CPX-1274	Glycosylphosphatidylinositol-N-acetylglucosaminyltransferase complex	N-Acetyl-Glucosamine-transferase PI-GlcNAc-T complex|GPI-GnT complex|GPI-N-acetylglucosaminyltransferase complex|GPI-GlcNAc transferase complex	YPL096C-A;YDR437W;YNL038W;YPL175W;YPL076W;YGR216C	Transferase complex that catalyses the transfer of N-acetylglucosamine from UDP-N-acetylglucosamine to phosphatidylinositol, the first, and committed, step of GPI biosynthesis. GPI is a complex glycolipid with a core structure, phosphoethanolamine-6-mannose-alpha1,2-mannose-alpha1,6-mannose-alpha1,4-glucosamine-alpha1,6-inositol-phospholipid that functions as a membrane anchor for many cell surfa…
CPX-1275	GPI-anchor transamidase complex	GPIT complex|GPI transamidase complex|Glycosylphosphatidylinositol transamidase complex	YLR459W;YDR434W;YDR331W;YHR188C;YLR088W;YLR459W;YHR188C;YDR434W;YLR088W;YDR331W	Transamidase enzyme complex that transfers the glycosylphosphatidylinositol (GPI) lipid to the newly made GPI protein in the endoplasmic reticulum, replacing the C-terminal GPI attachment signal peptide of a protein with the lipid. GPI is a complex glycolipid with a core structure, phosphoethanolamine-6-mannose-alpha1,2-mannose-alpha1,6-mannose-alpha1,4-glucosamine-alpha1,6-inositol-phospholipid …
CPX-1276	HMC complex	High-molecular-weight complex	YAL005C;YMR186W;YLL024C;YCL037C;YNL064C;YPL240C;YLR256W	Represses HAP1 activity in the absence of heme, thus modulating oxygen dependent gene expression. The HMC complex is associated with low DNA-binding and transcriptional activities. Heme disrupts the HMC and allows HAP1 to form a dimer, with higher DNA-binding and transcription rate properties.
CPX-1277	INO2-INO4 transcription activation complex	-	YOL108C;YDR123C	Binds to a cis-acting promoter element, designated ICRE (inositol/choline-responsive element, consensus sequence WYTTCAYRTGS). Induces expression of CHO1, the enzyme responsible for the synthesis of phosphatidylethanolamine from CDP-diacylglycerol, under growth conditions when the level of phosphatidate is elevated and tethers the OPI1 repressor to the nuclear/endoplasmic reticulum membrane.
CPX-1278	LMA1 complex, TRX1 variant	Low molecular weight activity complex	YLR043C;YNL015W	Required for the trafficking of yeast vacuoles, such as homotypic vacuole and ER-derived COPII vesicle fusion with the Golgi. Acts synergistically with SEC18 to support vacuole fusion and acts in an early stage of the vacuole inheritance reaction. The reduction-oxidation activity of thioredoxin does not appear to be required for this function.
CPX-1279	LMA1 complex, TRX2 variant	Low molecular weight activity complex	YGR209C;YNL015W	Required for the trafficking of yeast vacuoles, such as homotypic vacuole and ER-derived COPII vesicle fusion with the Golgi. Acts synergistically with SEC18 to support vacuole fusion and acts in an early stage of the vacuole inheritance reaction. The reduction-oxidation activity of thioredoxin does not appear to be required for this function.
CPX-1280	Luminal surveillance complex	Yos9p/Kar2p/Hrd3p surveillance complex	YDR057W;YJL034W;YLR207W	Recognizes the protein determinant required for ER-associated degradation (ERAD) of mis-folded proteins, recruiting substrates to HRD1-associated machinery, and activating downstream events that commit substrates for degradation. The complex recognizes misfolded glycoproteins independent of their glycosylation status and brings them to the downstream ubiquitination/extraction machinery, however t…
CPX-1283	HTM1-PDI1 exomannosidase complex	-	YCL043C;YHR204W	Exomannosidase complex which initiates breakdown of unfolded glycoproteins by trimming the Man8GlcNAc2 glycan to produce Man7GlcNAc2, thus initiating the clearance of these proteins from the endoplasmic reticulum. N-linked Man7GlcNAc2 oligosaccharides serve as a signal for degradation by the Hrd1 ubiquitin ligase complex (CPX-3070).
CPX-1287	MPS2-BBP1 spindle pole body anchor complex	MPS2-BBP1 SPB anchor complex	YPL255W;YGL075C	Key mediator of the link between the nuclear envelope and the spindle pole body (SPB), anchoring the SPB to fusion sites of the inner nuclear membrane and outer nuclear membrane. Forms higher molecular weight assemblies with other SPB proteins (MPS3/P47069, SPC29/P33419) which hold the SPB in the nuclear envelope.
CPX-1288	MEI5-SAE3 DMC1 recombinase assembly factor complex	-	YHR079C-A;YPL121C	Assembly factor for the meiosis-specific DMC1 recombinase protein, facilitating the loading of DMC1 onto a Rad51 complex at a recombination hot spot on DNA. The coordinated actions of RAD51 and DMC1 are considered to play a critical role in homology searches and strand exchange during recombination.
CPX-1292	REC102-REC104 meiotic recombination initiation complex	-	YLR329W;YHR157W	Required for the formation and repair of programmed DNA double-strand breaks (DSBs) catalyzed by SPO11 (Q22236) during meiotic recombination. May act to bridge the MER2-MEI4-REC114 complex (CPX-1809) with SPO11 and SKI8 (Q02793). Required for SPO11 nuclear localization, chromatin association, and binding to hot spots. Preferentially localizes to sites on the structural axis, where the series of l…
CPX-1293	Mitochondrial 2-oxoglutarate dehydrogenase complex	Mitochondrial alpha-ketoacid dehydrogenase complex	YFR049W;YIL125W;YDR148C;YFL018C	Catalyzes the oxidative decarboxylation of alpha-ketoglutarate to succinyl-CoA, NADH and CO2. Succinyl-CoA is then converted to succinate by succinyl-CoA synthetase or used as a substrate in heme biosynthesis. Acts as a major site of reactive oxygen species generation.
CPX-1294	Mitochondrial ribonuclease P complex	-	YML091C	Responsible for the 5' endonucleolytic cleavage of precursor tRNAs (pre-tRNAs) to remove approximately 12 leader nucleotides to yield mature tRNAs. The RNA subunit of the mitochondrial RNase P is most probably a catalytically active ribozyme that is capable of both recognizing and cleaving substrates efficiently and accurately. The protein component serves as an absolutely required cofactor.
CPX-1295	MKT1-PBP1 translation regulation complex	-	YGR178C;YNL085W	Translational regulation complex which modulates levels of the HO endonucease in the mother cells of budding yeast, enabling the cells to switch mating types. The mechanism is unclear but the nuclease activity activity of MKT1 appears to be equired for the function.
CPX-1302	OPY2-MSB2 osmosensory complex	-	YGR014W;YPR075C	Osmosensor that activates the HOG1 mitogen-activated protein kinase (P32485), which regulates diverse osmoadaptive responses. Increased external osmolarity induces conformational changes in the complex formed between the Hkr1-Msb2 homology (HMH) domain of MSB2 and the cysteine-rich region of OPY2. This conformational change is transmitted across the plasma membrane to induce an interaction betwee…
CPX-1303	MST27-MST28 vesicle formation complex	MST27/MST28 complex	YAR033W;YGL051W	Role in promoting vesicle formation. Appears to provide nucleation sites, which recruit and locally concentrate cytosolic coat complexes onto the membranes of the early secretory pathway. The complexes cycles between the endoplasmic reticulum (ER) and Golgi apparatus, however, its steady-state localization is probably in the ER.
CPX-1304	MYO2-VAC17-VAC8 transport complex	-	YEL013W;YCL063W;YOR326W	Transport complex required to move the attached vacuole membrane along actin cables from a mother cell into the bud. Once in the bud, VAC17 is degraded, releasing the vacuole from MYO2 and depositing it at the centre of the bud.
CPX-1306	Nascent polypeptide-associated complex, EGD1-EGD2 variant	NAC	YPL037C;YHR193C	Reversibly binds to cytoplasmic ribosomes and interacts with nascent polypeptides emerging from the ribosome to prevent them from incorrect interactions, thus controlling the early protein folding processes and preventing aggregation or degradation of newly synthesized proteins. The EGD1-EGD2 variant appears to be the dominant form of the complex formed in vivo and has a preference for ribosomes …
CPX-1307	Nascent polypeptide-associated complex, BTT1-EGD2 variant	NAC	YDR252W;YHR193C	Reversibly binds to cytoplasmic ribosomes and interacts with nascent polypeptides emerging from the ribosome to prevent them from incorrect interactions, thus controlling the early protein folding processes and preventing aggregation or degradation of newly synthesized proteins. The BTT1-EGD2 variant appears to be the less dominant form of the complex formed in vivo and has a preference for ribos…
CPX-1314	bI4 intron splicing factor complex	-	YLR382C;Q0120	Self-splicing ribozymal RNA Group I intron splicing factor for mitochondrial introns. A guanosine cofactor docks onto an active G-binding site and hydrolyses the phosphodiester bond at the splice site located in P1, resulting in a free hydroxyl group at the upstream exon and the guanosine cofactor being attached to the 5-prime end of the intron. Then the terminal guanosine of the intron occupies …
CPX-1315	Nonsense-mediated decay complex	Surveillance complex|NMD complex|UPF1-2-3 NMD complex|Upf1p-Nmd2p-Upf3p complex|Upf1-Nmd2-Upf3 complex|nonsense-mediated mRNA decay (NMD) complex|Upf1-Upf2-Upf3 complex|nonsense-mediated mRNA decay complex	YGR072W;YMR080C;YHR077C	Recognizes and elicits the rapid degradation of mRNAs that prematurely terminate translation and also regulates the expression of specific genes by degrading natural mRNAs. Nonsence-mediated decay (NMD) is triggered by the messenger ribonucleoprotein (mRNP) context surrounding the translation termination event. NMD targets can be recognized as targets due to the lack of factors bound downstream f…
CPX-1316	NRD1 snoRNA termination complex	Nab3-Nrd1-Sen1 complex|NNS complex	YPL190C;YNL251C;YLR430W	ATP-dependent 5-prime->3-prime DNA/RNA helicase complex required for transcription termination at genes encoding snRNAs and snoRNAs30 and at cryptic unstable transcripts, which are an important class of transcription units that code for ncRNA. May also include some mRNAs as substrates. NRD1 and NAB3 recognize and bind to specific motifs on the nascent RNA (GUAA/G and UCUUG respectively) NRD1 addi…
CPX-1317	WHI2-PSR1 phosphatase complex	-	YOR043W;YLL010C	Protein phosphatase complex required for full activation of the general stress response, possibly through the dephosphorylation of MSN2 (P33748). MSN2 is a transcription factor which binds to cis-acting STREs (stress response elements) in the promoter regions of many stress-responsive genes, and activates their transcription.
CPX-1318	WHI2-PSR2 phosphatase complex	-	YOR043W;YLR019W	Protein phosphatase complex required for full activation of the general stress response, possibly through the dephosphorylation of MSN2 (P33748). MSN2 is a transcription factor which binds to cis-acting STREs (stress response elements) in the promoter regions of many stress-responsive genes, and activate their transcription.
CPX-1319	PSTB lipid transfer acceptor membrane complex	-	YNL264C;YGR170W	Lipid transfer complex that is responsible for interorganelle transport of phospholipids, specifically for the non-vesicular transport of phospholipids such as phosphatidylserine from the endoplasmic reticulum to the endosome. Resides in the acceptor (endosomal) membrane and binds to specific lipids on the donor membrane.
CPX-1320	Peptide:N-glycanase-Rad23 complex	PNG1-RAD23 complex	YPL096W;YEL037C	Role in the proteasomal degradation of a specific set of ER-associated protein degradation (ERAD) substrates, specifically deglycosylates the denatured form of N-linked glycoproteins in the cytoplasm and assists proteasome-mediated glycoprotein degradation.
CPX-1322	RAD53-ASF1 complex	-	YJL115W;YPL153C	Role in recovery from the DNA damage checkpoint. ASF1 binds most of the free and unmodified RAD53 in the cell and this is required for complete dephosphorylation of Rad53 when the upstream DNA damage checkpoint signaling is turned off. Phosphorylation of RAD53 following DNA damage causes dissociation and frees RAD53 to undergo autophosphorylation and activation and to participate in double-strand…
CPX-1323	CDC48-RAD23-UFD2 complex	-	YDL190C;YEL037C;YDL126C	Role in the escort pathway of proteasomal protein degradation, linking the ubiquitylation of specific substrates directly to their delivery to the proteasome. Oligo-ubiquitylated substrates are recognized and extracted by CDC48. UFD2 modifies the client proteins with lys-48-linked chains of four to six ubiquitins. RAD23 is recruited to the ternary complex, in which its UBL domain associates with …
CPX-1331	bI3 intron splicing factor complex	-	YIR021W;Q0115	Self-splicing ribozymal RNA Group I intron splicing factor. A guanosine cofactor docks onto an active G-binding site and hydrolyses the phosphodiester bond at the splice site located in P1, resulting in a free hydroxyl group at the upstream exon and the guanosine cofactor being attached to the 5-prime end of the intron. The terminal guanosine of the intron then occupies the G-binding site to orga…
CPX-1332	RAT1-RAI1 RNA polymerase II termination complex	-	YOR048C;YGL246C	5-prime-3-prime exoribonuclease which promotes RNA polymerase II (RNAPII) termination by degrading RNA from the newly formed 5-prime phosphorylated end. RNAPII becomes catalytically disrupted when an NTP mis-incorporates and is more efficiently terminated by the complex.
CPX-1333	RTT109-VPS75 histone acetyltransferase complex	-	YLL002W;YNL246W;YLL002W;YNL246W	Histone acetyltransferase complex that acetylates lysines-9, -27 and possibly -56 on newly synthesized histone H3 during S-phase to mediate nucleosome assembly during DNA replication and DNA repair. Complex formation is required for full activity with VPS75, ensuring that RTT109 is efficiently localized in the nucleus, and presenting histones to RTT109 for acetylation.
CPX-1335	RVS161-RVS167 amphiphysin complex	Rvs161p-Rvs167p complex	YCR009C;YDR388W	Binds to membranes and promote the membrane curvature required for endocytosis and also potentially membrane scission at the sites of endocytosis. The BAR domains present in both proteins form helical structures at the neck of the invaginating plasma membrane. Functions with INP52 (P50942) to promote scission of the vesicle. The complex appears to protect the PI(4,5)P2 in the vesicle neck resulti…
CPX-1340	Separase-Securin complex	-	YGR098C;YDR113C	Regulates the metaphase-to-anaphase transition during cell cycle progression, playing a role in control of the metaphase-anaphase transition and anaphase onset. Complex formation both activates and inhibits the protease activity of separase which is responsible for cleaving the MCD1/SCC1 (Q12158) subunit of the cohesin ring that holds sister chromatids together during mitosis. Securin appears to …
CPX-1341	SEC23-LST1 COPII cargo recruitment complex	-	YPR181C;YHR098C	Adapter complex which interacts with the COPII coat (CPX-2523) to recruit specific cargo proteins, such as PMA1 (P05030), the essential plasma membrane ATPase, into the membrane vesicles that export newly synthesised proteins from the endoplasmic reticulum. Requires the presence of SEC23/SEC24 in the COPII coat for activity. Required for the export of glycosylphosphatidylinositol-anchored protein…
CPX-1342	SET3C histone deacetylase complex	-	YBR103W;YGL194C;YKR029C;YCR033W;YDR155C;YOL068C;YIL112W	Histone deacetylase complex important in regulating gene induction during stress response, such as changes in carbon sources, nitrogen starvation and DNA damage. SET3C binds to the histone mark H3K4me2 either in the 5-prime region of the open reading frames or in the promoter regions of some genes, replacing H3K4me3
CPX-1344	SLAC complex	SLA1-LAS17 complex	YBL007C;YOR181W	Regulates actin polymerization during clathrin-mediated endocytosis. Complex formation inhibits the Arp2/3 nucleation-promoting factor activity of LAS17 and maintains it in an inactive state during the last 20 seconds of the immobile phase of endocytosis.
CPX-1355	RTT107-SLX4-SLX1 complex	SLX1-SLX4-ESC4 complex	YBR228W;YLR135W;YHR154W	Required for checkpoint dampening by reducing RAD53 checkpoint activation. Complex formation enables MEC1 (P38111) and CDK-mediated phosphorylation of SLX4 and RTT107 under replication stress and DNA damage situations. Upon phosphorylation of SLX4 on Ser-486, the complex becomes associated with DPB11 (P47027) and diminishes DPB11 interaction with RAD9, thus reducing RAD53 (P22216) phosphorylation…
CPX-1362	SLX4-RAD1-RAD10 endonuclease complex	-	YPL022W;YLR135W;YML095C	Endonuclease, which cuts branched DNA structures at the transition between dsDNA and ssDNA. Required for the repair of double-stranded breaks flanked by direct repeat sequences (boxes) which can occur by single-strand annealing), if a 5-prime to 3-prime resection is allowed to progress past the repeats. The complementary single-stranded repeats can anneal, leaving heterologous flaps to be removed…
CPX-1363	SAW1-RAD1-RAD10 endonuclease complex	Rad1/Rad10/Saw1 complex	YML095C;YPL022W;YAL027W	Endonuclease, which cuts branched DNA structures at the transition between dsDNA and ssDNA. Required for the repair of double-stranded breaks flanked by direct repeat sequences (boxes) which can occur by single-strand annealing, if a 5-prime to 3-prime resection is allowed to progress past the repeats. The complementary single-stranded repeats can anneal, leaving heterologous flaps to be removed …
CPX-1364	SMC5-SMC6 SUMO ligase complex	Resolvin complex	YLR007W;YDR288W;YDL105W;YER038C;YML023C;YLR383W;YEL019C;YOL034W	SUMO ligase complex with a role in homologous recombination (HR) and replication. Required for chromosome segregation at repetitive sequences. Localizes to repetitive elements such as the rDNA and telomeres where is is thought to promote and resolve HR-dependent intermediates. Also required for telomere maintenance during replication and telomere elongation and for SUMOylating components of the r…
CPX-1365	Vesicular t-SNARE complex, SSO1 variant	Soluble N-ethylmaleimide-sensitive factor (NSF) attachment receptor complex	YPL232W;YGR009C	When membranes are tethered, their soluble N-ethylmaleimide–sensitive factor attachment protein receptors (SNAREs) bind to each other in-trans, that is, with SNAREs anchored in each apposed tethered membrane. The plasma membrane target (t-) SNAREs bind a single, membrane-integral vesicle (v-) SNARE e.g. SNC1 (P31109) or SNC2 (P33328) to drive membrane fusion. As an incoming vesicle approaches its…
CPX-1369	Vesicular t-SNARE complex, SSO2 variant	Soluble N-ethylmaleimide-sensitive factor (NSF) attachment receptor complex	YMR183C;YGR009C	When membranes are tethered, their soluble N-ethylmaleimide–sensitive factor attachment protein receptors (SNAREs) bind to each other in-trans, that is, with SNAREs anchored in each apposed tethered membrane. The plasma membrane target (t-) SNAREs bind a single, membrane-integral vesicle (v-) SNARE e.g. SNC1 (P31109) or SNC2 (P33328) to drive membrane fusion. As an incoming vesicle approaches its…
CPX-1370	SNO1-SNZ1 pyridoxal 5'-phosphate synthase complex	-	YMR096W;YMR095C	Catalyzes the hydrolysis of glutamine to glutamate and ammonia, thus supplying ammonia as a source of the ring nitrogen of pyridoxine as part of the biosynthesis of pyridoxal 5'-phosphate. SNZ1 may act as a synthetase that mediates the coupling of ammonia with an unknown acceptor substrate, possibly via a tunnel in the synthetase subunit.
CPX-1371	SNO2-SNZ1 pyridoxal 5'-phosphate synthase complex	SNO2-SNZ1 glutaminase complex	YMR096W;YNL334C	Catalyzes the hydrolysis of glutamine to glutamate and ammonia, thus supplying ammonia as a source of the ring nitrogen of pyridoxine as part of the biosynthesis of pyridoxal 5'-phosphate. SNZ1 may act as a synthetase that mediates the coupling of ammonia with an unknown acceptor substrate, possibly via a tunnel in the synthetase subunit.
CPX-1372	SNT2C histone deacetylase complex	Rpd3-micro complex	YGL131C;YNL330C;YMR176W	Histone deacetylase complex which may play a role in transcriptional regulation in response tooxidative stress.
CPX-1377	SNX4-ATG20 sorting nexin complex	SNX4-SNX42 complex	YDL113C;YJL036W	Required on a maturing endosome to sort and export distinct cargo proteins. The heterodimers oligomerize and coat the membrane, driving a transition in topology from a flat membrane to a form the tubular endosomal network thus generating transport vesicles for trafficking of retromer cargoes. SNX4-ATG20 functions on the SNC1 (P31109) v-SNARE recycling pathway to transport SNC1 to the Golgi
CPX-1378	SNX4-SNX41 sorting nexin complex	SNX4-SNX42 complex	YDR425W;YJL036W	Required on a maturing endosome to sort and export distinct cargo proteins. The heterodimers oligomerize and coat the membrane, driving a transition in topology from a flat membrane to a form the tubular endosomal network thus generating transport vesicles for trafficking of retromer cargoes . SNX4-SNX41 mediates retrograde sorting of ATG27(P46989), an integral membrane protein implicated in sele…
CPX-1379	Mitochondiral Succinate--CoA ligase [ADP-forming] complex	Succinyl-CoA synthetase complex|Succinyl-CoA ligase	YOR142W;YGR244C	Catalyzes the nucleotide-dependent conversion of succinyl-CoA to succinate and ATP. This enzyme functions in the tricarboxylic acid (TCA) cycle
CPX-1380	TAP42-RRD2-PPH21 phosphatase complex	-	YDL134C;YPL152W;YMR028W	A serine/threonine protein phosphatase complex that plays a major role in TOR1/2 (P35169/P32600)-mediated signaling and gene expression. Rapamycin causes release of the phosphatase-RRD dimer from TAP42.
CPX-1381	NVJ1-VAC8 nucleus-vacuole junction complex	nucleus-vacuole junction	YHR195W;YEL013W	Nucleus-vacuole junction complex, a membrane contact site formed between perinuclear and vacuolar membranes. Mediates essential cellular processes such as piecemeal microautophagy of the nucleus (PMN), a selective autophagic recycling process stimulated by carbon or nitrogen starvation through the target of rapamycin signaling pathway. Under these conditions, the region of the nucleus in the vici…
CPX-1382	TAP42-RRD2-PPH22 phosphatase complex	-	YDL188C;YPL152W;YMR028W	A serine/threonine protein phosphatase complex that plays a major role in TOR1/2 (P35169/P32600)-mediated signaling and gene expression. Rapamycin causes release of the phosphatase-RRD dimer from TAP42.
CPX-1383	TRAPPIII protein complex	Transport protein particle III complex	YML077W;YKR068C;YOR115C;YDR472W;YDR246W;YBR254C;YDR108W	Tethering complexes which provide the initial recognition event that links a particular vesicle with its target membrane. It is an Autophagy-specific guanine nucleotide exchange factor for the Rab GTPase YPT1 (P01123) that is recruited to the phagophore assembly site (PAS) when macroautophagy is induced by the ATG1 kinase complex (CPX-1676). The TRAPPIII-specific subunit, TRS85, targets this comp…
CPX-1384	SUM1-RFM1-HST1 histone deacetylase complex	SUM1 complex	YOL068C;YOR279C;YDR310C	Histone deacetylase complex which represses the expression of middle sporulation genes during vegetative growth. The histone H3 specific methyltransferase SET1 (P38827) promotes association of the locus-specific SUM1-RFM1-HST1 repressor complex with the middle sporulation element in the promoter region of a subset of genes. Once bound, the complex maintains histone H4 lys-5 in a deacetylated stat…
CPX-1386	Synapsis initiation complex	-	YHR153C;YIL073C;YGL249W;YLR394W	Forms at axial association sites, where the chromosomes are in close contact, and is required for polymerization of ZIP1 (P31111) along the lengths of chromosomes during synapsis, the pairing of two homologous chromosomes that occurs during meiosis. ZIP1 polymerization into oligomeric arrays of transverse filaments leads to the formation of the synaptonemal complex, a proteinaceous connection bet…
CPX-1387	Synaptonemal complex	-	YDR446W;YIL072W;YLR263W;YDR285W;YLR445W	Mediates the lengthwise alignment of homologous chromsomes within 100 nm of each other during meiotic prophase. Thread-like axial or lateral elements are paired together by transverse filaments formed by oligomerized ZIP1 proteins. The axial element contains the axis proteins RED1 and HOP1 which appear to require the activity of the meiotic cohesin complex (CPX-1408) for correct assembly. ZIP1 di…
CPX-140	MICOS complex	-	YCL057C-A;YNL100W;YGR235C;YFR011C;YKR016W;YBR262C	MICOS (MItochondrial contact site and Cristae Organizing System) is a mitochondrial inner membrane complex that extends into the intermembrane space and has a role in the maintenance of crista junctions, inner membrane architecture, and formation of contact sites to the outer membrane. The Mic60 subunit also has a role in import of inter-membrane space proteins.
CPX-1407	ECM11-GMC2 synaptonemal assembly activation factor complex	E-G complex	YDR446W;YLR445W	Facilitates the assembly of the transverse filament of the synaptonemal complex (CPX-1387) by promoting the oligomerisation of ZIP1 (P31111). Recruited to the site of synapsis initiation complex (CPX-1386) binding where it may act to stabilise the nascent ZIP1 oligomer. ECM11 SUMOylation promotes ZIP1 assembly whilst ZIP1 promotes ECM11 SUMOylation in a positive feedback loop leading to further a…
CPX-1408	Nuclear meiotic cohesin complex	Cohesin complex	YPR007C;YJL074C;YIL026C;YFL008W	Required for sister chromatid cohesion during meiotic cell division, which enables cells to attach sister kinetochores to microtubules with opposing polarity (bi-orientation) and subsequently resists the tendency of these microtubules to pull chromatids toward opposite spindle poles. Before the commencement of replication, the cohesin complex is loaded onto DNA. The arms of the SMC1/3 molecules e…
CPX-1409	UTP-A complex	U three protein complex A|t-UTP complex	YJL109C;YPL126W;YHR196W;YGR128C;YDR398W;YDR324C;YMR093W	Required for early co-transcriptional events in ribosome biogenesis, acting as an RNA chaperone to initiate ribosome assembly. At the earliest stages of transcription, three subunits of UTPA (UTP8, UTP9 and UTP17) bind to nascent pre-rRNA at the very 5′ end while the remaining four subunits (UTP10, UTP4, UTP5 and UTP15) interact with nucleotides further downstream in the 5-prime-external transcri…
CPX-1410	UTP-B complex	-	YDR449C;YJL069C;YLR222C;YLR409C;YLR129W;YCR057C	Required for early co-transcriptional events in ribosome biogenesis, acting as an RNA chaperone to initiate ribosome assembly. May facilitate specific U3 snoRNA- 5-prime-external transcribed spacer (ETS) base-pairing with PWP2 bridging the interaction site. A sub-unit of the small subunit (SSU) processome, a 2.2 MDa ribonucleoprotein complex involved in the processing, assembly and maturation of …
CPX-1412	UBP3-BRE5 ubiquitin hydrolase complex	Bre5/Ubp3 ubiquitin protease complex|Ubp3-Bre5 deubiquitination complex	YER151C;YNR051C	Specifically deubiquitylates and consequently controls the expression level of the SEC23 (P15303) and SEC27 (P41811) subunits of the COPII (CPX-2523) and COPI complexes that regulate anterograde and retrograde transport between the endoplasmic reticulum and the Golgi apparatus respectively. Also required for the assmbly of nonmembranous ribonucleoprotein stress granules. Inhibits mitophagy but pr…
CPX-1413	VPS55-VPS68 sorting complex	-	YOL129W;YJR044C	Appears to act with or downstream of the ESCRT (Endosomal sorting complex required for transport) machinery to regulate trafficking at endosome and may also mediate a step in the endosomal maturation process.
CPX-1414	UBA3-ULA1 E1 enzyme	-	YPL003W;YPR066W	E1 enzyme complex that activates the Ubiquitin-like protein modifier RUB1 (Q03919) by adenylating its C-terminal glycine residue using ATP, then linking this residue to the side chain of the catalytic cysteine of UBA3 (Cys-168), yielding NEDD8-UBA3. This is conjugated by the E2 UBC12 (P52491) to a single site in the carboxyl termini of cullins, a family of hydrophobic proteins providing a scaffol…
CPX-1415	IME1-UME6 transcription activation complex	-	YDR207C;YJR094C	Transcriptional activator that acts at promoters of early meiosis-specific genes and recruits the histone acetyl transferase Gcn5 to initiate transcription. Formation of the complex under meiotic induction conditions converts the URS1 element-binding protein, UME6, from a repressor to an activator resulting in the formation of asci. Phosphorylation of IME1 by RIM11 (P38615) is required for comple…
CPX-1417	BBP-MUD2 branchpoint-binding complex	MSL5-MUD2 branchpoint-binding complex|Mud2-Msl5-BP complex	YKL074C;YLR116W	Orchestrates spliceosome assembly by binding the intron branchpoint sequence 5-prime-UACUAAC and establishes cross intron-bridging interactions with the U1 snRNP (CPX-23) at the 5-prime splice site of an unspliced intron in an RNA transcript.
CPX-1418	Spliceosomal commitment complex	CC	YBR237W;YKL074C;YLR116W;YLR298C;YGR013W;YDR240C;YIL061C;YPR182W;YFL017W-A;YOR159C;YLR147C;YLR275W;YGR074W;YER029C;YDR235W;YKL012W;YML046W;YHR086W;YBR119W;YDL087C	Formation of this complex is the first defined step in the yeast splicing pathway and is responsible for intron recognition, which targets pre-mRNA to the splicing pathway. Binding of the 5-prime end of U1 snRNP (CPX-23) to the 5-prime splice site through base-pairing forms first a basal complex only dependent on a 5-prime splice site (CC1) and then a more stable second complex dependent on a bra…
CPX-1419	Spindle pole body central plaque complex	SPC110 complex	YBR109C;YDR356W;YKL042W;YPL124W	Component of the spindle pole body, which is responsible for the nucleation and organisation of microtubules within the cell, thus playing a role in chromosome segregation in mitosis and meiosis and controlling cytoplasmic interphase microtubules.
CPX-1420	Spindle pole body intermediate layer 2 complex	-	YNL225C;YKL042W	Component of the spindle pole body, which is responsible for the nucleation and organisation of microtubules within the cell, thus playing a role in chromosome segregation in mitosis and meiosis and controlling cytoplasmic interphase microtubules.
CPX-1421	NOP8 60s ribosome pre-assembly complex	60S ribosomal maturation complex	YOL144W;YNR038W;YLR221C;YJR041C;YKL014C	May function as a scaffold to mediate topological rearrangements by the RNA helicases and organize assembly of early pre-60S ribosomes.
CPX-1422	TEL2-TTI1-TTI2 complex	TTT complex|TEL2 complex	YGR099W;YKL033W;YJR136C	Regulates the stability of phosphatidylinositol 3-kinase-related protein kinases (PIKKs) such as TEL1 (P38110) and MEC1 (P38111), which are required for checkpoint signaling. Newly synthesized PIKK interacts with TEL2, in the TEL2-TTI1-TTI2 complex assisted by HSP90 (P02829). Phosphorylated TEL2 then appears to mediate the interaction between PIKK and R2TP complex to eventually lead to the proper…
CPX-1423	COX1 pre-assembly complex	COA complex D5	YJR045C;YML129C;YJL062W-A;YLR203C	Binds to and stabilizes COX1 (P00401) during the assembly of mitochondrial respiratory chain complex IV/cytochrome C oxidase (CPX-1721/CPX-1722). The process is probably catalyzed by assembly chaperones such as SHY1 (P53266) and COA1 (P40452). The complex also acts to trap the COX1-mRNA-specific translational activator, MSS51, thus rendering it incompetent to support translation of COX1. On furth…
CPX-1424	Tubulin alpha-beta heterodimeric complex, TUB1 variant	-	YML085C;YFL037W	Building block of the non-covalent cylindrical polymers that make up the hollow water-filled microtubule structures required for the migration and proper orientation of the nucleus, spindle pole body separation, spindle function, and nuclear division.
CPX-1425	Tubulin alpha-beta heterodimeric complex, TUB3 variant	-	YML124C;YFL037W	Building block of the non-covalent cylindrical polymers that make up the hollow water-filled microtubule structures required for the migration and proper orientation of the nucleus, spindle pole body separation, spindle function, and nuclear division.
CPX-1426	Myosin class II complex	Myosin class 2 complex	YPR188C;YGL106W;YHR023W	Building block of the class II myosin bipolar filament, responsible for the anti-parallel sliding of actin filaments. Plays a role in cell separation, appearing to form thick filaments that scaffold the assembly of the division machinery. The myosin heavy chain motor domain mediates the ATP-dependent interaction with the F-actin cytoskeleton. The myosin neck region with the bound light chains act…
CPX-1470	Myosin class I complex, MYO5 variant	Myosin class 1 complex	YMR109W;YBR109C	Responsible for endocytic internalization. Required for proper actin cytoskeleton assembly polarization via the formation of actin patches. The myosin heavy chain motor domain mediates the ATP-dependent interaction with the F-actin cytoskeleton. The myosin neck region with the bound light chains acts as a rigid lever arm that amplifies movements within the myosin motor domain into a large mechani…
CPX-15	CST complex	-	YLR010C;YDR082W;YDL220C	RPA-like (replication protein A) complex, that has high affinity for telomeric ssDNA. The complex is assembled during late S-G2 and is involved in capping single stranded telomeric DNA, as well as negative regulation of telomerase and - via its interaction with polymerase alpha primase - in regulation of the synthesis of C strand.
CPX-1500	Myosin class I complex, MYO3 variant	Myosin class 1 complex	YKL129C;YBR109C	Responsible for endocytic internalization. Required for proper actin cytoskeleton assembly polarization via the formation of actin patches. The myosin heavy chain motor domain mediates the ATP-dependent interaction with the F-actin cytoskeleton. The myosin neck region with the bound light chains acts as a rigid lever arm that amplifies movements within the myosin motor domain into a large mechani…
CPX-1501	Myosin class V complex, MYO4 variant	Unconventional myosin V complex|Myosin class 5 complex|Myo5 complex	YBR109C;YAL029C;YGL106W	Building block of the class V myosin processive molecular motor involved in a range of organelle-transporting functions, including the transport of vacuoles and mRNA. The myosin heavy chain motor domain mediates the ATP-dependent interaction with the F-actin cytoskeleton. The myosin neck region with the bound light chains acts as a rigid lever arm that amplifies movements within the myosin motor …
CPX-154	Bub1-Bub3 complex	-	YOR026W;YGR188C	Present throughout the cell cycle, this complex promotes spindle assembly checkpoint signalling. The spindle checkpoint ensures accurate chromosome segregation by sending a signal from an unattached kinetochore to inhibit anaphase onset. BUB3 localizes and binds to to kinetochore protein SPC105 via its phosphorylated MELT motif (a motif conforming to the consensus M-[E/D]-[L/I/V/M]-T). The presen…
CPX-1556	CMG-Pol epsilon complex	-	YDR121W;YPR175W;YBR278W;YNL262W;YLR103C;YBL023C;YGL201C;YPR019W;YEL032W;YBR202W;YLR274W;YDR489W;YDR013W;YOL146W;YJL072C	Functions in leading-strand replication, concurrently unwinings and synthesizing DNA on the leading strand
CPX-1599	40S cytosolic small ribosomal subunit	SSU	YOL040C;YDR064W;YOR369C;YJR123W;YNL178W;YGL123W;YLR167W;YHL015W;YMR116C	Component of the ribosome, the site of protein biosynthesis resulting from translation of messenger RNA (mRNA). Acts as the decoding centre of the ribosome which brings mRNA and aminoacylated transfer (t)RNAs together, with the 16S ribosomal (r)RNA being required for the selection of the cognate tRNA.
CPX-1601	60S cytosolic large ribosomal subunit	LSU	YLR075W;YPL131W;YOR063W;YLR340W;YJL189W;YLR325C;YBL092W;YGL030W;YFR032C-A;YGL103W	Component of the ribosome, the site of protein biosynthesis resulting from translation of messenger RNA (mRNA). Responsible for the catalytic activity of the ribosome, the peptidyltransferase activity required to catalyze peptide bond formation. The nascent polypeptides leave the ribosome through a tunnel in the LSU and interact with protein factors that function in enzymatic processing, targetin…
CPX-1602	54S mitochondrial large ribosomal subunit	mt-LSU	YDR115W;YNR022C;YKL167C;YPR100W;YMR225C;YNL177C;YDR116C;YCR071C;YDR322W;YNL122C;YKL170W;YJL096W;YDL202W;YBL038W;YDR462W;YML009C;YKL138C;YMR286W;YGR220C;YPL183W-A;YNL252C;YGR076C;YBR282W;YMR193W;YJL063C;YNL284C;YPL173W;YKR006C;YKR085C;YEL050C;YLR439W;YCR046C;YML025C;YLR312W-A;YHR147C;YCR003W;YNL185C;YNL005C;YBR268W;YDR237W;YOR150W;YMR024W;YDR405W;YBR122C;YDR296W;YGL068W	Component of the ribosome, the site of protein biosynthesis resulting from translation of messenger RNA (mRNA). Responsible for the catalytic activity of the ribosome, the peptidyltransferase activity required to catalyze peptide bond formation. The mitochondrial ribosome (mitoribosome) is responsible for the synthesis of mitochondrial genome-encoded proteins, including at least some of the essen…
CPX-1603	37S mitochondrial small ribosomal subunit	-	YPL013C;YPR166C;YMR158W;YOR158W;YGR215W;YIL093C;YGR165W;YKL003C;YNR037C;Q0140;YHR059W;YJR101W;YNL081C;YDR175C;YNR036C;YER050C;YBR146W;YDR347W;YDR494W;YHL004W;YLR204W;YDR041W;YBR251W;YJR113C;YGR084C;YMR188C;YDR337W;YBL090W;YGL129C;YDR036C;YNL306W;YNL137C;YDL045W-A;YPL118W	Component of the ribsome, the site of protein biosynthesis resulting from translation of messenger RNA (mRNA). Acts as the decoding centre of the ribosome which brings mRNA and aminoacylated transfer (t)RNAs. The mitochondrial ribosome (mitoribosome) is responsible for the synthesis of mitochondrial genome-encoded proteins, including at least some of the essential transmembrane subunits of the mi…
CPX-1604	Small ribosomal subunit processome, variant 1	Small-subunit processome|SSU processome complex	YLR430W;YGL171W;YGL120C;YMR290C;YDR021W;YKL078W;YHR169W;YER127W;YOR004W;YHR065C;YEL026W;YDL153C;YOR310C;YLR186W;YMR229C;YDL014W;YCL059C;YGR251W;YDR339C;YKR060W;YGR081C;YLR336C;YOR287C;YPR137W;YEL055C;YGR159C;YJL010C;YDL213C;YKL009W;YPR112C;YKL143W;YNL132W;YGR280C;YLR068W;YDR365C;YBR247C;YLL011W;YOR078W;YJL033W;YNR054C;YER082C;YML093W;YKL099C;YIL091C;YMR128W;YBL004W;YLR197W;YDR449C;YJL069C;YLR222C…	Required for the processing, assembly and maturation of nascent pre-ribosomal RNA to form the small ribosomal subunit (SSU). The SSU processome is a giant particle composed of numerous ribosome assembly factors, including the UTP-A (CPX-1409), UTP-B (CPX-1410), UTP-C (CPX-772/CPX-771/CPX-773) and MPP10 (CPX-1893) complexes, the U3 small nucleolar ribonucleoprotein (snoRNP) and many individual pro…
CPX-1606	RCL1-BMS1 40S ribosomal subunit maturation complex	-	YPL217C;YOL010W	Required for 40S ribosomal subunit maturation. Formation of the complex is required for the import of RCL1 into the nucleus. In the absence of GTP, BMS1 acts as a chaperone and masks the RCL1 active site. GTP binding to BMS1 and/or GTP hydrolysis unveils the RNA binding surface of RCL1 and promotes 20S pre-rRNA cleavage to form the mature 18S RNA.
CPX-1607	Small ribosomal subunit processome, variant 2	Small-subunit processome|SSU processome complex	YLR430W;YGL171W;YGL120C;YMR290C;YDR021W;YKL078W;YHR169W;YER127W;YOR004W;YHR065C;YEL026W;YDL153C;YOR310C;YLR186W;YMR229C;YDL014W;YCL059C;YGR251W;YDR339C;YKR060W;YGR081C;YLR336C;YOR287C;YPR137W;YEL055C;YGR159C;YJL010C;YDL213C;YKL009W;YPR112C;YKL143W;YNL132W;YGR280C;YLR068W;YDR365C;YBR247C;YLL011W;YOR078W;YJL033W;YNR054C;YER082C;YML093W;YKL099C;YIL091C;YMR128W;YBL004W;YLR197W;YDR449C;YJL069C;YLR222C…	Required for the processing, assembly and maturation of nascent pre-ribosomal RNA to form the small ribosomal subunit (SSU). The SSU processome is a giant particle composed of numerous ribosome assembly factors, including the UTP-A (CPX-1409), UTP-B (CPX-1410), UTP-C (CPX-772/CPX-771/CPX-773) and MPP10 (CPX-1893) complexes, the U3 small nucleolar ribonucleoprotein (snoRNP) and many individual pro…
CPX-1608	Small ribosomal subunit processome, variant 3	Small-subunit processome|SSU processome complex	YLR430W;YGL171W;YGL120C;YMR290C;YDR021W;YKL078W;YHR169W;YER127W;YOR004W;YHR065C;YEL026W;YDL153C;YOR310C;YLR186W;YMR229C;YDL014W;YCL059C;YGR251W;YDR339C;YKR060W;YGR081C;YLR336C;YOR287C;YPR137W;YEL055C;YGR159C;YJL010C;YDL213C;YKL009W;YPR112C;YKL143W;YNL132W;YGR280C;YLR068W;YDR365C;YBR247C;YLL011W;YOR078W;YJL033W;YNR054C;YER082C;YML093W;YKL099C;YIL091C;YMR128W;YBL004W;YLR197W;YDR449C;YJL069C;YLR222C…	Required for the processing, assembly and maturation of nascent pre-ribosomal RNA to form the small ribosomal subunit (SSU). The SSU processome is a giant particle composed of numerous ribosome assembly factors, including the UTP-A (CPX-1409), UTP-B (CPX-1410), UTP-C (CPX-772/CPX-771/CPX-773) and MPP10 (CPX-1893) complexes, the U3 small nucleolar ribonucleoprotein (snoRNP) and many individual pro…
CPX-161	FZO1:MGM1:UGO1 complex	-	YDR470C;YOR211C;YBR179C	Spans the outer and inner membranes of mitochondria and mediates fusion of membranes. Required to control mitochondria shape, maintain mitochondrial DNA and plays a role in mitochondrial membrane fusion.
CPX-1610	Nucleosome, variant HTA2-HTB2	-	YBL003C;YBL002W	Nucleosomes wrap and compact DNA into chromatin, limiting DNA accessibility to the cellular machineries which require DNA as a template. Histones thereby play a central role in transcription regulation, DNA repair, DNA replication and chromosomal stability.
CPX-1611	Nucleosome, variant HTA2-HTB1	-	YBL003C;YDR224C	Nucleosomes wrap and compact DNA into chromatin, limiting DNA accessibility to the cellular machineries which require DNA as a template. Histones thereby play a central role in transcription regulation, DNA repair, DNA replication and chromosomal stability.
CPX-1612	Nucleosome, variant HTA1-HTB1	-	YDR225W;YDR224C	Nucleosomes wrap and compact DNA into chromatin, limiting DNA accessibility to the cellular machineries which require DNA as a template. Histones thereby play a central role in transcription regulation, DNA repair, DNA replication and chromosomal stability.
CPX-1613	Nucleosome, variant HTZ1-HTB1	-	YOL012C;YDR224C	Nucleosomes wrap and compact DNA into chromatin, limiting DNA accessibility to the cellular machineries which require DNA as a template. Histones thereby play a central role in transcription regulation, DNA repair, DNA replication and chromosomal stability. The H2A.Z nucleosome acts as a barrier that occludes the transcription start sites at the edge of the nucleosome-free region, potentially kee…
CPX-1614	Nucleosome, variant HTZ1-HTB2	-	YOL012C;YBL002W	Nucleosomes wrap and compact DNA into chromatin, limiting DNA accessibility to the cellular machineries which require DNA as a template. Histones thereby play a central role in transcription regulation, DNA repair, DNA replication and chromosomal stability. The H2A.Z nucleosome acts as a barrier that occludes the transcription start sites at the edge of the nucleosome-free region, potentially kee…
CPX-1616	Clathrin complex	-	YGR167W;YGL206C	Building block of the polyhedral coat of coated pits and vesicles, forming a polymeric mechanical scaffold on the vesicle surface. Clathrin-coated vesicles participate in selective protein transport processes from the plasma membrane and the Golgi complex, including endocytosis, sorting of newly made lysosomal proteins, secretory granule formation and localization of certain Golgi membrane protei…
CPX-162	Dehydrodolichyl diphosphate synthase complex variant RER2	-	YBR002C;YDL193W	One of two complexes involved in dolichol synthesis. An essential part of the dolichol monophosphate biosynthetic machinery; creates dehydrodolichyl diphosphate (Dedol-PP), a precursor of dolichol, by adding multiple isopentenyl pyrophosphates (IPP) to farnesyl pyrophosphate (FPP). Predominate product is 16 IPP units.
CPX-1622	ESCRT-0 complex	ESCRT0 complex|Endosomal sorting complex required for transport-0 complex.	YNR006W;YHL002W	The ESCRT machinery consists of ESCRT-0 (this complex), -I (CPX-940), -II (CPX-1623), -III (CPX-1624) and -IV (VPS4 complex, CPX-334) and is required for the downregulation of cell-surface receptors and for the final membrane scission step during endocytosis. ESCRT-0 binds PI3P on endosomes and ubiquitinated cargo via VPS27, recruiting clathrin and sequestering ubiquitylated cargo in clathrin-coa…
CPX-1623	ESCRT-II complex	ESCRT II complex|ESCRT2 complex|Endosomal sorting complex required for transport-II complex.|ESCRT-2 complex	YPL002C;YJR102C;YLR417W	The ESCRT machinery consists of ESCRT-0 (CPX-1622), -I (CPX-940), -II (this complex), -III (CPX-1624) and -IV (VPS4 complex, CPX-334) and is required for the downregulation of cell-surface receptors and for the final membrane scission step during endocytosis. ESCRT-II transiently associates with endosomes and facilitates recruitment of ESCRT-III components to membranes.
CPX-1624	ESCRT-III complex	ESCRT III complex|ESCRT3 complex|Endosomal sorting complex required for transport-III complex|ESCRT-3 complex	YMR077C;YLR025W;YKL002W;YKL041W	A membrane fission complex that is part of the ESCRT machinery of ESCRT-0 (CPX-1622), -I (CPX-940), -II (CPX-1623), -III (this complex) and -IV (VPS4 complex, CPX-334). It is involved in multiple membrane fission processes: a) the final step of cell organelle fusion processes such as the biogenesis of intraluminal vesicles (ILV) in multivesicular bodies (MVB, a type of late endosomes), fusion of …
CPX-1625	HOPS complex	Homotypic fusion and vacuole protein sorting complex|class C vacuolar protein sorting complex|Vps complex|vacuolar assembly complex	YPL045W;YLR148W;YDR080W;YDL077C;YLR396C;YMR231W	Controls homotypic vacuole-vacuole fusion by regulating vesicle docking to the vacuole through its interaction with soluble SNAREs (CPX-1887), the GTP-bound form of the Rab protein Ypt7 (P32939) and phosphoinositides. HOPS indirectly facilitates trans-SNARE complex formation by tethering membranes then protects newly formed trans-SNARE complexes from disassembly by Sec17/Sec18. Reduces the levels…
CPX-1626	CORVET complex	Class C core vacuole/endosome tethering complex.	YPL045W;YLR396C;YLR148W;YAL002W;YDR495C;YMR231W	Early endosomal tethering complex which cooperates with Rab GTPases to capture vesicles and trap them prior to the action of SNAREs. Catalyses either vacuole fission into sub-compartments or vacuole-endosome fusion, or both, by interacting with the Rab GTPase Vps21 to promote tethering and fusion of Rab5/Vps21-positive membranes.
CPX-1627	RAVE complex	Regulator of the H+-ATPase of vacuolar and endosomal membranes complex.	YDR328C;YDR202C;YJR033C	Mediates both the biosynthetic assembly and the glucose-induced reassembly of the V-ATPase. Binds to V1 released from the vacuolar membrane by glucose deprivation and releases V1 upon glucose readdition. Appears to be aiding cytosolic V1 complexes to assemble with V0 at the membrane.
CPX-1628	Decapping complex, DCP1-DCP2	Dcp1p/Dcp2p complex|m7GpppN-mRNA hydrolase complex	YNL118C;YOL149W	Necessary for the degradation of mRNAs, both in normal mRNA turnover and in nonsense-mediated mRNA decay. Removes the 7-methyl guanine cap structure from mRNA molecules, yielding a 5'-phosphorylated mRNA fragment and 7m-GDP. The DCP1-DCP2 complex appears to contains an additional RNA-binding site spatially distinct from the DCP2 active site.
CPX-1629	Mitochondrial inner membrane twin-pore carrier translocase	Mitochondrial import inner membrane translocase|TIM22 complex	YHR005C-A;YEL020W-A;YOR297C;YDL217C;YJL054W;YBR091C	Mediates the insertion of multi-spanning membrane precursor proteins into the mitochondrial inner membrane following translocation into the mitochondrion.
CPX-1630	Mitochondrial processing peptidase complex	MAS1-Mas2 heterodimer|MPP	YHR024C;YLR163C	Cleaves off the N-terminal presequence from precursor proteins, including the sequence that targets the proteins to the mitochondrial matrix, from nuclear encoded mitochondrial proteins. Common features for cleavage of the extension peptides by MPP are a proximal basic amino acid residue, usually arginine at the P2 position, distal N-terminal basic residues generally 3-10 residues from the proxim…
CPX-1631	tRNA (m1A58) methyltransferase complex	tRNA (adenine-N(1)-)-methyltransferase|tRNA(m1A58)MTase|gcd10p-gcd14p complex	YNL062C;YJL125C	Catalyzes the formation of N(1)-methyladenine at position 58 (m1A58) in initiator methionyl-tRNA.
CPX-1632	tRNA (guanine-N(7)-)-methyltransferase	Methylation Complex TRM8-TRM81|Trm8-Trm81 complex|tRNA(m7G46)-methyltransferase	YDL201W;YDR165W	Required for 7-methylguanosine modification (m7G46) of tRNA.
CPX-1633	Transcription factor TFIIA complex	Transcription initiation factor IIA complex|TFIIA	YOR194C;YKL058W	Transcription factor complex that regulates transcription initiation from RNA polymerase II promoters. Binding to the transcription factor complex TFIID-TBP enhances assembly of the transcriptional preinitiation complex PIC and its binding to the DNA at the TATA-box by displacing transcription inhibitors.
CPX-1634	Protein farnesyltransferase complex	FNTA-FNTB heterodimer|CAAX farnesyltransferase complex|FTase|farnesyl-diphosphate:protein-cysteine farnesyltransferase|FNTA-FNTB complex|RAM1-RAM2 complex|RAM1-RAM2 heterodimer	YDL090C;YKL019W	Catalyzes the transfer of a 15-carbon lipid, the farnesyl moiety, from farnesyl pyrophosphate to a cysteine at the fourth position from the C-terminus of several proteins having the C-terminal sequence Cys-aliphatic-aliphatic-X (CaaX box). The hydrophobic farnesyl moiety aids membrane attachment of the target proteins which include many essential signal transduction proteins, including members of…
CPX-1635	Protein geranylgeranyltransferase type I complex	GGTase-I complex|GGTaseI complex|PGGT complex|PGGTase-I complex|RAS proteins geranylgeranyltransferase complex|Type-1 protein geranylgeranyltransferase complex|Type I protein geranylgeranyltransferase complex|Type I protein geranyl-geranyltransferase complex|FNTA-PGGT1B complex|FNTA-PGGT1B heterodimer	YKL019W;YGL155W	Catalyzes the transfer of a 20-carbon lipid, the geranyl-geranyl moiety, from geranyl-geranyl pyrophosphate to a cysteine at the fourth position from the C-terminus of several proteins having the C-terminal sequence Cys-aliphatic-aliphatic-X (CaaX box). The Zn2+ is required for peptide, but not for isoprenoid, substrate binding. The hydrophobic geranyl-geranyl moiety aids membrane attachment of t…
CPX-1636	Protein geranylgeranyltransferase type II complex	Geranylgeranyl transferase type-2 complex|Geranylgeranyl transferase type II complex|GGTase-II complex|GGTaseII complex|PGGT complex|PGGTase-II complex|RAS proteins geranylgeranyltransferase complex|Type II protein geranyl-geranyltransferase complex|YPT1/SEC4 proteins geranylgeranyltransferase complex|Rab-protein geranylgeranyltransferase complex|BET2-BET4 complex|BET2-BET4 heterodimer|Type 2 pro…	YOR370C;YJL031C;YPR176C	Catalyzes the transfer of a 20-hydrocarbon geranyl-geranyl moiety from geranyl-geranyl pyrophosphate to a Rab protein having the C-terminal sequence -XXCC, -XCXC and -CCXX , where both cysteines may become modified. Requires both Zn2+ and Mg2+ for maximal activity. The Rab escort protein, MRS6, is the substrate-binding subunit (component A) of the complex which binds unprenylated Rab proteins and…
CPX-1637	F-actin capping protein complex	CP|Capping protein	YIL034C;YKL007W	Caps the barbed end of the actin filament thereby blocking the exchange of subunits at these ends. Is an essential component for the reconstitution of movement powered by actin polymerization and is important for actin assembly and cell motility.
CPX-1638	Oligosaccharyl transferase complex variant 1	Dolichyl-diphosphooligosaccharide--protein glycosyltransferase|Oligosaccharyltransferase complex|OST complex|OT complex|OST-6 complex	YML019W;YGL022W;YOR103C;YEL002C;YDL232W;YGL226C-A;YJL002C;YMR149W	Transfers the dolicholphosphate-linked core oligosaccharide to selected Asn-X-Ser/Thr sequences of the nascent polypeptide chain, a key step in N-glycosylation of secretory and membrane-bound proteins in the lumen of the endoplasmic reticulum. The two variant complexes may be involved in the recognition of different protein substrates, perhaps in combination with their recruitment to the two diff…
CPX-1639	Oligosaccharyl transferase complex variant 2	Dolichyl-diphosphooligosaccharide--protein glycosyltransferase|Oligosaccharyltransferase complex|OST complex|OT complex|OST-3 complex	YOR085W;YGL226C-A;YGL022W;YEL002C;YJL002C;YMR149W;YOR103C;YDL232W	Transfers the dolicholphosphate-linked core oligosaccharide to selected Asn-X-Ser/Thr sequences of the nascent polypeptide chain, a key step in N-glycosylation of secretory and membrane-bound proteins in the lumen of the endoplasmic reticulum. The two variant complexes may be involved in the recognition of different protein substrates, perhaps in combination with their recruitment to the two diff…
CPX-1640	Nucleotide excision repair factor 2 complex	NEF2 complex|rad4-rad23 complex|Rad4/Rad23 complex|Rad23/Rad4 complex	YEL037C;YER162C	Nucleotide excision repair damage-recognition heterodimer. Binds damaged DNA and recruits the NEF1 and NEF3 complexes. Rad4 inserts a beta-hairpin through the DNA duplex, causing the two damaged base pairs to flip out of the double helix. Lesion recognition does not appear to be based in structural discrimination between normal and damaged DNA by Rad4/XPC, but may be due to a ‘kinetic gating’ mec…
CPX-1641	GINS complex	-	YDR489W;YDR013W;YOL146W;YJL072C	Required for the initiation of replication and for replication fork progression. Necessary for the formation and maintenance of stable Cdc45-MCM interactions and for the stable engagement of Cdc45 with the nascent replisome. Plays a role in chromatin binding by DNA polymerase epsilon.
CPX-1642	General transcription factor complex TFIID	Transcription factor complex IID	YMR227C;YPL011C;YER148W;YGR274C;YCR042C;YML098W;YML114C;YMR236W;YDR167W;YDR145W;YGL112C;YPL129W;YBR198C;YML015C;YMR005W	General transcription factor complex that acts as the primary core promoter recognition factor in the initiation of RNA polymerase II (Pol II)-dependent transcription. The TBP subunit of TFIID recognizes and binds to the TATA box (if present), while TAF1 and TAF2 interact with the Initiator element (Inr), and TAF1 and the TAF6-TAF9 module recognizes the downstream core promoter element (DPE). Oth…
CPX-1643	UDP-N-acetylglucosamine transferase complex	-	YGL047W;YBR070C	Catalyses the second step of eukaryotic N-linked glycosylation in endoplasmic reticulum, transferring an N-acetylglucosamine (GlcNAc) from UDP-GlcNAc to GlcNAc-PP-Dolichol. Alg14 is a membrane protein that recruits the cytosolic Alg13 protein to the ER, Alg13 contains the catalytic domain of the UDP-GlcNAc transferase, but cytosolic Alg13 is not active unless bound to Alg14 at the ER membrane sug…
CPX-1644	HOP2-MND1 complex	HOP2/MND1 complex	YGL183C;YGL033W	Functionally associated with chromosomes prior to double strand break formation required for mitotic recombination. Appears to participate in the stabilization of interactions between homologous sequences that are important for recombination mediated by Dmc1 in that it helps ensure Dmc1-mediated stable strand invasion between homologous chromosomes, thereby preserving genomic integrity. Binds to …
CPX-1645	Ste4-Ste8 heterodimer	G protein beta-gamma dimer|St4-St8 dimer|beta-gamma heterodimer|G protein beta-gamma heterodimer|G beta-gamma|GBB-GBG complex	YOR212W;YJR086W	Signal-transmitting component of the G protein heterotrimer in the pheremone response pathway. Activation of the Ste2 receptor by mating pheromone leads to GTP binding and dissociation of the G protein alpha subunit (Gpa1, P08539) from the G protein beta and gamma subunit complex (Ste4 and Ste18).
CPX-1646	G protein heterotrimer	GPA1-GBB-GBG complex|G protein|Guanine nucleotide-binding protein	YJR086W;YOR212W;YHR005C	Inactive form of the G protein signal-transmitting component in the pheremone response pathway. Activation of the Ste2 receptor by mating pheromone leads to GTP binding and dissociation of the G protein alpha subunit (Gpa1) from the G protein beta and gamma subunits (CPX-1645).
CPX-1647	SF3B complex	-	YNL138W-A;YMR240C;YMR288W;YPR094W;YOR319W;YML049C	Spliceosomal complex, an essential factor for splicing of pre-mRNA. Part of the U2 snRNP as well as the U11/U12 di-snRNP. Present in the pre-spliceosomal A complex and the fully assembled catalytic active spliceosomes.
CPX-1648	SF3A complex	-	YDL043C;YDL030W;YJL203W	Essential role in pre-mRNA splicing. A core component of the mature U2 snRNP (small nuclear ribonucleoprotein particle), a dynamic 17S particle which assembles as part of the spliceosome. Displacement of SF3A from the spliceosome initiates the first step of the splicing reaction.
CPX-1649	RES complex	pre mRNA retention and splicing RES complex|pre mRNA retention and splicing complex	YLR016C;YIR005W;YGL174W	Required for efficient splicing as well as nuclear retention of pre-mRNA.
CPX-1651	PRP19-associated complex	CWC complex|NTC-associated complex|Nineteen-associated complex|NTC/PRP19 complex	YBR065C;YGL174W;YPL213W;YHR165C;YPL151C;YGR278W;YDR416W;YER013W;YGR074W;YDL043C;YPR182W;YPR101W;YPL064C;YML049C;YIR009W;YBR188C;YGL128C;YLR323C;YDR364C;YMR213W;YMR240C;YCR063W;YLR117C;YOR148C;YIR005W;YNL245C;YDR088C;YER172C;YMR288W;YDL209C;YGR129W;YAL032C;YJR050W;YLR147C;YDR163W;YJL203W;YER029C;YDR482C;YLR275W;YDL030W;YKL173W;YKL095W;YLL036C	Required for defining the specificity of interaction of the U5 and U6 small nuclear ribonucleoprotein particles with the 5' splice site to stabilize their association with the spliceosome after U4 is dissociated.
CPX-1652	COPI vesicle coat complex	Coatomer complex|COG complex|Conserved oligomeric Golgi complex|Golgi transport complex|COPA-COPB-COPB2-COPD-COPE-COPG-COPZ	YPL010W;YFR051C;YGL137W;YIL076W;YDL145C;YNL287W;YDR238C	Binds to dilysine motifs and reversibly associates with Golgi non-clathrin-coated vesicles, which further mediate biosynthetic protein transport from the ER, via the Golgi up to the trans Golgi network. Coatomer complex is required for budding from Golgi membranes, and is essential for the retrograde Golgi-to-ER transport of dilysine-tagged proteins.
CPX-1653	Retromer complex	-	YJL154C;YOR069W;YJL053W;YHR012W;YOR132W	Functions in endosomal membrane protein sorting and transport for endosome-to-Golgi retrieval. Involved in the retrieval of a vacuolar protein sorting VPS10 (P32319) protein, from endosome for retrograde transport to the trans-Golgi network.
CPX-1654	m-AAA complex	m-AAA protease|YTA10-12 complex	YER017C;YMR089C	Mitochondrial ATP-dependent protease, essential for the maintenance of cellular respiratory competence. Embedded in the inner membrane with the proteolytic domains facing the matrix. Membrane protein degradation requires the proteolytic activity of both subunits of the protease. Controls COX1 and COB pre-mRNA stability and splicing and is required for assembly of cytochrome c oxidase.
CPX-1655	i-AAA complex	i-AAA protease	YMR115W;YPR024W;YCL044C	Mitochondrial ATP-dependent protease, crucial for mitochondrial DNA-independent growth. Embedded in the inner membrane with the proteolytic domains facing the intermembrane space. Involved in the degradation of the cytochrome c oxidase subunit II.
CPX-1656	Transcription factor TFIIIC complex	TFIIIC	YAL001C;YDR362C;YBR123C;YGR047C;YPL007C;YOR110W	Transcription factor required for Pol III transcription complex assembly. Mediates tRNA and 5S RNA gene activation by binding to intragenic promoter elements. Assembles the initiation complex TFIIIB-TFIIIC-tDNA upstream of the transcription start site, which is sufficient for RNA polymerase III recruitment and function.
CPX-1657	Nuclear cap-binding complex	CBP20-CBP80 complex|CBC|Cap complex	YPL178W;YMR125W	Binds co-transcriptionally to the 5-prime, m7GpppG-cap (m7G-cap) structures of all RNA polymerase II transcripts (mRNAs and pre-miRNAs). Required for processes such as pre-mRNA splicing through commitment complex and spliceosome formation, export of mRNA out of the nucleus in association with NPL3 (Q01560), degradation of nuclear mRNAs, primary miRNA processing and miRNA-mediated RNA interference…
CPX-1658	General transcription factor complex IIE	Transcription initiation factor IIE|TFIIE|General transcription initiation factor IIE|T2EA-T2EB complex	YKL028W;YKR062W	Required for mRNA synthesis of many, but not all, genes in yeast. In the transcription process, TFIIE regulates TFIIH kinase activity that phosphorylates the carboxy-terminal domain of the largest subunit of RNA polymerase II. Required for the opening of DNA, to allow transcription initiation. DNA opening occurs around the tip of the Pol II clamp and the TFIIE ‘extended winged helix’ domain. TFII…
CPX-1659	General transcription factor complex TFIIH	TFIIK complex|Kin28p complex	YPL122C;YDR079C-A;YPR056W;YLR005W;YER171W;YDR311W;YDR460W;YOR352W;YIL143C;YDL108W;YPR025C	A general transcription factor which plays a central role in both RNA polymerase II transcription and DNA repair. Component of the Pol II preinitiation complex. The TFIIH subunit XPB is an ATP-dependent translocase that promotes DNA strand separation and promoter escape. During the transition from initiation to promoter clearance, the kinase subunit Kin28 phosphorylates Ser-5 and Ser-7 within the…
CPX-166	Dehydrodolichyl diphosphate synthase complex variant SRT1	-	YMR101C;YDL193W	One of two complexes involved in dolichol synthesis. An essential part of the dolichol monophosphate biosynthetic machinery; creates dehydrodolichyl diphosphate (Dedol-PP), a precursor of dolichol, by adding multiple isopentenyl pyrophosphates (IPP) to farnesyl pyrophosphate (FPP). Predominate product is 17-19 IPP units.
CPX-1660	General transcription factor complex TFIIK	TFIIK complex|Kin28p complex	YDL108W;YPR025C;YDR460W	Protein kinase component of transcription factor IIH (TFIIH) which phosphorylates the C-terminal domain of RNA polymerase II during transition from transcription to elongation after preinitiation complex (PIC) formation, thereby positively regulating transcription. TFIIH is essential for both basal and activated transcription, and is involved in nucleotide excision repair of damaged DNA. It is un…
CPX-1661	SPT4-SPT5 complex	Spt4-Spt5 heterodimer|5,6-Dichloro-1-beta-D-ribofuranosylbenzimidazole sensitivity inducing factor complex|DRB sensitivity inducing factor complex|DSIF complex|Elongation Factor Spt4/5	YGR063C;YML010W	An essential RNA polymerase II elongation factor which functions in the control of RNAP II processivity. Mediates both activation and inhibition of transcription elongation, and plays a role in pre-mRNA processing. This complex seems to be important for the stability of the RNA polymerase II elongation machinery on the chromatin template but not for the inherent ability of this machinery to trans…
CPX-1662	Negative cofactor 2 complex	NC2 complex|Negative cofactor complex 2	YDR397C;YER159C	Represses RNA polymerase II transcription through binding to SPT15/TBP and thereby inhibiting the assembly of the preinitiation complex. The NC2 complex may also mediate transcriptional activation from TATA-driven promoters through association with SPT15/TBP and may form a larger, DNA-dependent, assembly with the Mot1-TBP complex (CPX-1141).
CPX-1663	CYP8-TUP1 corepressor complex	Cyc8(Ssn6)-Tup1|SSN6-TUP1 complex	YBR112C;YCR084C	Role in the repression of many genes in a wide variety of physiological processes including heme-regulated and catabolite repressed genes. May also be involved in the derepression of at least some target genes. The complex is recruited to target genes by interaction with DNA-bound transcriptional repressors, like MATALPHA2, MIG1, RFX1 and SKO1. The complex recruits histone deacetylases to produce…
CPX-1664	DNA-directed RNA Polymerase I complex	RNA polymerase I|Pol I|RNA polymerase A|RNA polymerase 1	YPR110C;YJL148W;YOR341W;YNL113W;YHR143W-A;YDR156W;YPR010C;YOR224C;YBR154C;YPR187W;YNL248C;YJR063W;YOR340C;YOR210W	Catalyzes the transcription of RNA from a DNA template by acting as a nucleotidyl transferase that polymerizes ribonucleotides at the 3-prime end of an RNA transcript synthesizing precursors of rRNAs. Forms inactive dimers whereas initiation-competent Pol I is monomeric. Initiation of transcription requires the assembly of the upstream activating factor (UAF, CPX-1101), the core factor (CPX-1836)…
CPX-1665	DNA ligase IV complex	Lif1–Lig4 complex	YGL090W;YOR005C	catalyses the final ligation step in the non-homologous end-joining DNA repair pathway. Ligates DNA strands to restore the continuity of the chromosome in non-homologous end joining DNA double-strand break repair. Interacts with the Ku70:Ku80 (CPX-1732) and MRX CPX-1872) complexes.
CPX-1666	MutLalpha complex	MLH1-PMS1 heterodimer|MLH1/PMS1 complex	YMR167W;YNL082W	Required for DNA mismatch repair (MMR), correcting base-base mismatches and insertion-deletion loops resulting from DNA replication, DNA damage or from recombination events between non-identical sequences during meiosis. Initially recognize the DNA mismatches responsible for directing the downsteam MMR events, including strand discrimination, excision, and resynthesis. Plays a major role in maint…
CPX-1667	MutLbeta complex	MLH1-MLH2 heterodimer|MLH1/MLH2 complex	YMR167W;YLR035C	Required for DNA mismatch repair (MMR), correcting base-base mismatches and insertion-deletion loops resulting from DNA replication, DNA damage or from recombination events between non-identical sequences during meiosis. Initially recognize the DNA mismatches responsible for directing the downsteam MMR events, including strand discrimination, excision, and resynthesis. Plays a major role in maint…
CPX-1668	MLH1-MLH3 complex	MutLbeta	YMR167W;YPL164C	Required for DNA mismatch repair (MMR), correcting base-base mismatches and insertion-deletion loops resulting from DNA replication, DNA damage or from recombination events between non-identical sequences during meiosis. Initially recognize the DNA mismatches responsible for directing the downsteam MMR events, including strand discrimination, excision, and resynthesis. Plays a major role in maint…
CPX-1669	RENT complex	Regulator of nucleolar silencing and telophase exit	YDL042C;YJL076W;YFR028C	Regulates transcriptional silencing at the rDNA locus and cell cycle progression.
CPX-1670	Deoxyribonuclease complex MUS81-MMS4	MUS81-MMS4 endonuclease complex|Mms4-Mus81 endonuclease complex|Mms4/Mus81 endonuclease complex|MUS81/MMS4 endonuclease complex	YBR098W;YDR386W	Structure-specific endonuclease that plays an important role in rescuing stalled replication forks and resolving the mitotic recombination intermediates. Has a substrate preference for branched DNA structures with a 5-prime end at the branch nick with cleavage probably occurring approximately half a helical turn upstream of the free 5-prime end. Resolves the four-way Holliday junction (HJ) in whi…
CPX-1671	Prefoldin complex	GIMC complex|Genes involved in microtubule biogenesis complex|Gim complex|GimC|PFD1:PFD2:PFD3:PFD4:PFD5:PFD6	YJL179W;YNL153C;YGR078C;YEL003W;YLR200W;YML094W	Hexameric molecular chaperone complex which interacts with nascent polypeptide chains, binds specifically to cytosolic chaperonin and transfers target proteins to it.
CPX-1672	alpha-1,6-mannosyltransferase complex	M-Pol I complex|Mannan polymerase I|Mannosyltransferase Complex M-Pol I	YML115C;YPL050C	Role in the initiation and extension of an alpha -1,6-linked polymannose backbone as a first step in mannan synthesis, a branched polymer attached to the glycans of many of the proteins destined for the cell wall.
CPX-1673	replication fork protection complex	FPC|TOF1-CSM3 complex	YNL273W;YMR048W	Required for chromosome segregation during meiosis and DNA damage repair. Acts at the intra-S-phase checkpoint pathway to stabilize stalled replication forks by maintaining the replisome at the arrested sites. Coordinates leading and lagging strand synthesis and moves with the replication fork. Stabilizes replication forks in a configuration that is recognized by replication checkpoint sensors an…
CPX-1674	MON1-CCZ1 complex	Ccz1-Mon1 complex	YBR131W;YGL124C	Critical role in maintaining proper vacuole morphology in vacuole delivery pathways by regulating fusion of vesicles with the vacuole at the tethering/docking stage. Regulates the SNARE complex during the coordinated priming and docking stages of fusion. May play a role in early-to-late endosome conversion.
CPX-1675	Septin complex	-	YLR314C;YHR107C;YJR076C;YCR002C;YDL225W	Septins are GTPases involved in cytokinesis that assemble early in the cell cycle as a patch at the incipient bud site and form a ring approximate 15 minutes before bud emergence, which transforms into an hour-glass shaped collar of cortical filaments that spans both sides of the mother-bud neck. This collar persists until just before cytokinesis, when it splits into two rings that occupy opposit…
CPX-1676	ATG1 kinase complex	Atg1-Atg13 complex	YPR185W;YGL180W;YDR022C;YLR423C;YPL166W;YDR022C;YLR423C;YPL166W;YGL180W;YPR185W	Central regulator of autophagy initiation. Essential for recruitment of Atg proteins to the pre-autophagosomal structure, the putative site for autophagosome formation, under starvation condition, resulting in the sequestration of cytoplasmic proteins and organelles for bulk degradation.
CPX-1677	Phosphatidylinositol 3-kinase complex II	VPS34 PI3-kinase complex II|Vps34 Ptdins 3-kinase complex II|Vps34 PtdIns 3 kinase complex II|BECN1:VPS15:VPS34:VPS38	YLR360W;YPL120W;YBR097W;YLR240W	Catalyzes phosphorylation of phosphatidyl inositol, one of the major phospholipids in the cell, specifically at the d-3 position of the inositol ring, to generate PtdIns(3)P. Directs the synthesis of a specific endosomal pool of PtdIns3P, which is required for recruitment/activation of the retromer complex, thereby ensuring efficient endosome-to-Golgi retrograde transport.
CPX-1678	TRAMP complex variant 1	Trf4-Air1/2-Mtr4 polyadenylation complex|TRAMP complex|TRF4 complex|TRAMP4 complex	YOL115W;YIL079C;YJL050W;YJR036C	Poly(A) RNA polymerase activity involved in a post-transcriptional quality control mechanism limiting inappropriate expression of genetic information, specifically stimulating exosomal degradation of aberrant RNAs. There is evidence that the various TRAMP complexes (CPX-1678, CPX-1679, CPX-1680) exhibit some substrate specificity with TRAMP targeting 23S pre-rRNA, aberrant pre-tRNAs and U14 snoRN…
CPX-1679	TRAMP complex variant 2	Trf4-Air1/2-Mtr4 polyadenylation complex|TRAMP complex|TRF4 complex	YJR036C;YOL115W;YJL050W;YDL175C	Poly(A) RNA polymerase activity involved in a post-transcriptional quality control mechanism limiting inappropriate expression of genetic information, specifically stimulating exosomal degradation of aberrant RNAs. There is evidence that the various TRAMP complexes (CPX-1678, CPX-1679, CPX-1680) exhibit some substrate specificity with TRAMP targeting 23S pre-rRNA, aberrant pre-tRNAs and U14 snoRN…
CPX-1680	TRAMP5 complex	Trf5 complex	YNL299W;YIL079C;YJL050W	Poly(A) RNA polymerase activity involved in a post-transcriptional quality control mechanism limiting inappropriate expression of genetic information, specifically stimulating exosomal degradation of aberrant RNAs. There is evidence that the various TRAMP complexes (CPX-1678, CPX-1679, CPX-1680) exhibit some substrate specificity with TRAMP5 targeting targeting most pre-rRNAs, except 23S pre-rRNA.
CPX-1681	Monopolin complex	-	YPL204W;YCR086W;YDR439W;YER106W	Essential for clamping microtubule binding sites, ensuring orientation of sister kinetochores to the same pole (monopolar kinetochore attachment) during meiosis I.
CPX-1682	Histone acetyltransferase B	HAT-B	YEL056W;YLL022C;YPL001W	Acetylate Lys-12 and Lys-5 of non-chromatin-bound histone H4, an essential step in the regulation of chromatin activity and of telomeric silencing.
CPX-1683	DBF2-MOB1 kinase complex	DBF2-MOB1	YGR092W;YIL106W	Role in exit from mitosis during the cell cycle. Once activated, translocates to the nucleus where it phosphorylates an unknown protein to dislodge Cdc14 from Net1, resulting in diffusion of Cdc14 throughout the nucleus. Phosphorylates Cdc14 on several sites that flank C-terminal NLS sequences, thereby inhibiting the NLS. Because of this, phosphorylated Cdc14 molecules that escape to the cytoplas…
CPX-1684	CBK1-MOB2 kinase complex	CBK1-MOB2	YNL161W;YFL034C-B	Plays a role in the RAM pathway which regulates the Ace2 transcription factor, which plays a role in the polarized morphogenesis of bud site selection, bud development, and cell separation.
CPX-1685	BUR1-BUR2 kinase complex	BUR1-BUR2|BUR kinase complex|BUR1/BUR2	YLR226W;YPR161C	Implicated in transcription elongation. Phosphorylates the UBC2/RAD6 ubiquitin-conjugating enzyme (E2), leading to monoubiquitination of histone H2B, the localization of the PAF1 complex to the chromatin, and the silencing of telomeric-associated genes. Also required for histone H3 Lys-4 trimethylation. May phosphorylate the 'Ser-5' of the RBP1 carboxy-terminal domain (CTD) repeats. Recruited to …
CPX-1686	TREX-2 complex	THSC complex|Transcription export complex 2	YBR111W-A;YDR159W;YOR257W;YOL072W	Couples SAGA-dependent gene expression and transcription elongation to mRNA export at the inner side of the nuclear pore complex (NPC). The TREX-2 complex is tethered to the inner side of the NPC via the nucleoporins NUP1 and NUP60 and facilitates the repositioning and association of actively transcribing genes with nuclear pores (gene gating). Provides a feedback mechanism for the control of tra…
CPX-1687	Thp1-Sac3 complex	SAC3-THP1 complex	YOL072W;YDR159W	Functions in transcription-coupled mRNA export from the nucleus to the cytoplasm. Dock export-competent ribonucleoprotein particles (mRNPs) to the nuclear entrance of the nuclear pore complex (nuclear basket), by association with components of the nuclear mRNA export machinery (MEX67-MTR2 and SUB2) in the nucleoplasm and the nucleoporin NUP1 at the nuclear basket.
CPX-1688	PHO80-PHO85 kinase complex	PHO80-PHO85 complex|PHO80-PHO85 complex	YPL031C;YOL001W	Negatively regulates the phosphate starvation response by controlling both the localization and activity of the transcription factor Pho4 (P07270). Pho4, in turn, activates transcription of phosphate acquisition genes.
CPX-1689	PCL6-PHO85 kinase complex	-	YPL031C;YER059W	Phosphorylates and inactivates GLC8 (P41818), which then modulates GLC7 type-1 protein phosphatase (P38229), thus controlling glycogen phosphorylase and glycogen synthase activities in response to nutrient availability.
CPX-1690	PCL7-PHO85 kinase complex	-	YIL050W;YPL031C	Phosphorylates and inactivates GLC8 (P41818), which then modulates GLC7 type-1 protein phosphatases (P38229), thus controlling glycogen phosphorylase and glycogen synthase activities in response to nutrient availability.
CPX-1691	PCL8-PHO85 kinase complex	-	YPL219W;YPL031C	Phosphorylates and inactivates GSY2 (P27472), a regulatory enzyme in glycogen synthesis, thus controlling glycogen synthase activities in response to nutrient availability.
CPX-1692	PCL10-PHO85 kinase complex	-	YPL031C;YGL134W	Phosphorylates and inactivates GSY2 (P27472), a regulatory enzyme in glycogen synthesis, thus controlling glycogen synthase activities in response to nutrient availability.
CPX-1693	CLG1-PHO85 kinase complex	-	YPL031C;YGL215W	Role in cell integrity and polarized cell growth.
CPX-1694	PCL2-PHO85 kinase complex	-	YDL127W;YPL031C	Essential for the control of the cell cycle at the G1/S (start) transition. Positively controls degradation of sphingoid long chain base kinase LCB4 (Q12246) by phosphorylation, which is required for its ubiquitination and degradation.
CPX-1695	PCL1-PHO85 kinase complex	Pho85/Pcl1 complex|Pcl1-Pho85 complex|Pcl1/Pho85 complex|Pho85-Pcl1 complex	YNL289W;YPL031C	Essential for the control of the cell cycle at the G1/S (start) transition. Positively controls degradation of sphingoid long chain base kinase LCB4 (Q12246) by phosphorylation, which is required for its ubiquitination and degradation. Also involved in phosphorylation of the CDK inhibitor (CKI) SIC1 (P38634), which is required for its ubiquitination and degradation, releasing repression of B-type…
CPX-1696	PCL5-PHO85 kinase complex	Pho85/Pcl5 complex|Pcl5-Pho85 complex|Pcl5/Pho85 complex|Pho85-Pcl5 complex	YHR071W;YPL031C	Positively controls degradation of transcription factor GCN4 (GCN4) under favorable growth conditions. Phosphorylates GCN4, which is required for its degradation by the E3 ubiquitin ligase complex SCF(Cdc4). Amino acid starvation reduces PCL5-PHO85-associated GCN4 kinase activity and leads to stabilization of GCN4
CPX-1697	PCL9-PHO85 kinase complex	Pho85/Pcl9 complex|Pcl9-Pho85 complex|Pcl9/Pho85 complex|Pho85-Pcl9 complex	YPL031C;YDL179W	Active in the M/G1 phase of the cell cycle.
CPX-1698	EMP24 complex	p24 complex|ERP1:ERP2:ERV24:TMEDA	YML012W;YAL007C;YAR002C-A;YGL200C	Plays a role in selective transport processes at the ER-Golgi interface by tethering both COPI (CPX-1652) and COPII (CPX-2523) complexes via dilysine motives on EMP24 and ERV25. May initially recruit the deactivated form of ARF1 (P11076), facilitating the formation of a COPI priming complex and subsequently enabling efficient budding. In addition, the ability of p24 proteins to oligomerize and to…
CPX-1699	CLN1-CDC28 kinase complex	CDK1-CG11 complex	YBR135W;YMR199W;YBR160W	Cyclin-dependent protein kinase complex required for the control of the cell cycle at the G1/S (start) transition, controlling the trigger of post-Start processes such as spindle pole body duplication, and the initiation of DNA replication. CSK1 is required for activity of CLN-CDC28 complexes. The protein may also play a role in complex stability and substrate recognition.
CPX-1700	CLN3-CDC28 kinase complex	CDK1-CG13 complex	YBR135W;YAL040C;YBR160W	Cyclin-dependent protein kinase complex required for the control of the cell cycle at the G1/S (start) transition, controlling the trigger of post-Start processes such as spindle pole body duplication, and the initiation of DNA replication. CSK1 is required for activity of CLN-CDC28 complexes. The protein may also play a role in complex stability and substrate recognition.
CPX-1701	CLB2-CDC28 kinase complex	CDK1-CG22 complex	YPR119W;YBR160W	Cyclin-dependent protein kinase complex required for the control of the cell cycle at the G2/M (mitosis) transition. Mitotic cyclin-CDKs (M-CDKs) regulate accurate chromosome segregation through mitosis. Also plays a role in enhancing double-stranded DNA damage response and repair by targeting the chromatin remodeling factor Fun30.
CPX-1702	CLB5-CDC28 kinase complex	CDK1-CGS5 complex|CDK-S complex	YBR160W;YPR120C	Cyclin-dependent protein kinase complex required for the control of the cell cycle during S-phase where it is required to activate DNA replication. Essential for initiation of meiotic recombination because it phosphorylates Ser-30 of MER2, a meiosis-specific double-strand break (DSB) protein, which primes Mer2 for subsequent phosphorylation by DDK on Ser29, creating a negatively charged patch nec…
CPX-1703	Prohibitin complex	PHB1-PHB2	YGR231C;YGR132C	Chaperone which protects the cell from imbalances in the production of mitochondrial proteins.
CPX-1704	MSH4-MSH5 complex	-	YFL003C;YDL154W	Directly promotes steps in crossover-forming homologous recombination in DNA by stabilizing crossover-destined recombination intermediates.
CPX-1705	BUD14-GLC7 phosphatase complex	Bud14p-Glc7p complex	YAR014C;YER133W	Protein phosphatase complex which is important for bud site selection. Regulates microtubule dynamics at the cortex by acting as a specific activator of the dynein complex at the bud cortex. May also play a role in the regulation of transcription by the CCR4-NOT complex (CPX-1800) by phosphorylating and modifying the activity of the MSN2 transcription factor (P33748).
CPX-1706	acyl-CoA ceramide synthase complex	Acyl-coA-dependent ceramide synthase	YKL008C;YMR298W;YHL003C	Synthesizes ceramide from the reaction of a C26 fatty acyl-CoA with a sphingoid base, thus controlling cell growth, and mediating different cellular events, such as apoptosis, growth arrest, endocytosis and stress response.
CPX-1707	Ornithine carbamoyltransferase arginase complex	OTC-ARGI complex|Ornithine carbamoyltransferase inhibitor complex	YJL088W;YPL111W	Complex in which the activity of ornithine carbamoyltransferase (OTCase) is inhibited whereas arginase remains catalytically active thus preventing the recycling of ornithine produced by arginase by OTCase - an example of epiarginase control. Complex forms in the presence of ornithine and arginine.
CPX-1708	Nucleotide-excision repair factor 1 complex	NEF1	YML095C;YPL022W;YMR201C	Role in nucleotide-excision repair; possesses DNA damage recognition and endodeoxynuclease activities.
CPX-1709	Nucleotide excision repair factor 4 complex	NEF4 complex|GG-NER|Global genome nucleotide excision repair complex	YKL112W;YJR052W;YBR114W	An ATP-dependent damage recognition factor required for repair of damaged, nontranscribed DNA, in a process whereby DNA is incised on both sides of the lesion, resulting in the removal of a fragment approximately 25-30 nucleotides long. Locates damage on the non-transcribed strand and in transcriptionally inactive regions of the genome, with ABF1 binding to specific sites increasing the efficienc…
CPX-1710	Carboxy-terminal domain protein kinase complex	C-terminal domain kinase I complex|CTD kinase|CTDK-I|Ctk1p complex|Ctk complex|CTDK complex|Trimeric positive transcription elongation factor complex b	YML112W;YKL139W;YJL006C	Associates with elongation complexes, particularly RNA polymerase II throughout transcription, and phosphorylates serine 2 in the YSPTSPS repeats of the Rpb1 (P04050) C-terminal domain, a modification that couples transcription to mRNA 3'-end processing. May also help to trigger the release of basal transcription factors from RNA polymerase II as it enters productive elongation.
CPX-1711	RIX1 complex	-	YNL182C;YHR197W;YHR085W	Required for 3-prime maturation of the 5.8 S rRNA, a late pre-rRNA processing step. May also play an essential role in ATP-dependent maturation and nuclear export of nascent 60S subunits from the nucleoplasm to the cytoplasm.
CPX-1712	Gin4 complex	Gin4-septin complex	YDL225W;YNL166C;YCR002C;YDR507C;YLR314C;YHR107C;YKR048C;YJR076C	Binding of Gin4 and associated proteins to the Septin complex (CPX-1675) appears to ensure that GIN4 Serine/threonine-protein kinase is only activated during mitosis; GIN4 is involved in septin ring formation during mitosis.
CPX-1715	TORC1 complex variant 1	TORC1|Target of rapamycin complex 1|TOR complex 1|TORC1 complex|Nutrient sensitive complex	YPL180W;YJR066W;YNL006W;YHR186C	Signalling complex which regulates the response to nutrients. Mediates temporal control of cell growth via regulation of translation, transcription, ribosome biogenesis, nutrient transport, and autophagy.
CPX-1716	TORC1 complex variant 2	TORC1|Target of rapamycin complex 1|TOR complex 1|TORC1 complex|Nutrient sensitive complex	YNL006W;YPL180W;YHR186C;YKL203C	Signalling complex which regulates the response to nutrients. Mediates temporal control of cell growth via regulation of translation, transcription, ribosome biogenesis, nutrient transport, and autophagy.
CPX-1717	TORC2 complex	TORC2|Target of rapamycin complex 2|TOR complex 2|TORC2 complex	YER093C;YOL078W;YNL006W;YMR068W;YJL058C;YKL203C	Required for responses to starvation and stress conditions. Controls polarity of the actin cytoskeleton, which is required for orienting the secretory pathway toward discrete growth sites, via the RHO1/PKC1/MAPK cell integrity pathway. Does not bind to and is not sensitive to FKBP-rapamycin.
CPX-1718	GARP complex	Golgi-associated retrograde protein complex|VFT complex|VPS fifty three complex|Vps fifty three tethering complex	YKR020W;YDR027C;YDR484W;YJL029C	Tethering complex required for retrograde traffic from both the early and late endosomes to the Golgi during vesicle trafficking. Links the vesicle through the t-SNARE TGL1 to the Golgi, leading to membrane fusion between late Golgi and endosomal vesicles. Essential role in meiotic progression and spore formation.
CPX-1719	Exomer complex	CHS5/6 complex|Chs5-Chs6[all] complex|exomer	YJL099W;YOR299W;YKR027W;YLR330W;YMR237W	Forms a coat structure on vesicles involved in exocytosis of specific carga proteins, including chitin synthase CHS3, from the trans-Golgi network to the cell surface. Recruited by GTP-bound Arf1.
CPX-1720	RNase H2 complex	RNase H2 complex|Ribonuclease HII|RNase HII|Ribonuclease H2	YNL072W;YDR279W;YLR154C	Specifically hydrolyze RNA when annealed to a complementary DNA. Participates in DNA replication, possibly by mediating the removal of lagging-strand Okazaki fragment RNA primers during DNA replication. Mediates the excision of single ribonucleotides from DNA:RNA duplexes.
CPX-1721	Mitochondrial respiratory chain complex IV variant 1	Cytochrome C oxidase variant 1|Cytochrome c oxidase|NADH cytochrome c oxidase|mitochondrial electron transport complex IV variant 1|cytochrome a3|ferrocytochrome c: oxygen oxidoreductase.	YMR256C;Q0275;YLR038C;Q0045	Key role in aerobic respiration, in which mitochondrial enzymes accept electrons from electron carriers reduced in glycolysis and the tricarboxylic acid cycle. A complex metalloprotein that transfers electrons from reduced cytochrome c to molecular oxygen and conserves the free energy released in this exergonic reaction by maintaining a transmembrane proton gradient which is utilized to drive the…
CPX-1722	Mitochondrial electron transport complex IV variant 2	Cytochrome C oxidase variant 2|Cytochrome c oxidase|NADH cytochrome c oxidase|cytochrome a3|ferrocytochrome c: oxygen oxidoreductase.	Q0045;YMR256C;Q0275;YLR038C	Key role in aerobic respiration, in which mitochondrial enzymes accept electrons from electron carriers reduced in glycolysis and the tricarboxylic acid cycle. A complex metalloprotein that transfers electrons from reduced cytochrome c to molecular oxygen and conserves the free energy released in this exergonic reaction by maintaining a transmembrane proton gradient which is utilized to drive the…
CPX-1726	PAF1 complex	PAF1C|Cdc73/Paf1 complex|Polymerase Associated Factor 1	YOR123C;YOL145C;YGL244W;YLR418C;YBR279W	A multifunctional complex involved in many aspects of RNA polymerase II (Pol II) transcriptional regulation, including transcriptional elongation, 3′-terminal end processing, and histone modification. Role in 3-prime end formation of mRNAs, required for the recruitment of cleavage and polyadenylation factors CFT1 and PCF11 to RNA polymerase II. Required for activation of the RAD6/UBC2-BRE1 ubiqui…
CPX-1730	Peroxisomal ABC transporter complex PXA1-PXA2	PXA1-PXA2|Pxa1p/Pxa2p heterodimer|Pat1-Pat2|Pat2-Pal1	YKL188C;YPL147W	Peroxisomal ABC transporter involved in transmembrane transport of long chain fatty acids, most likely in their CoA ester form, into the peroxisomal matrix prior to beta-oxidation.
CPX-1731	CTF18-RFC complex	Ctf18-replication factor C complex|Ctf18 cohesion establishment complex|Ctf18 RFC-like complex	YHR191C;YOL094C;YJR068W;YMR078C;YCL016C;YNL290W;YBR087W	Required for efficient establishment of chromosome cohesion during S-phase and may load or unload POL30/PCNA. During a clamp loading circle, the RFC:clamp complex binds to DNA and the recognition of the double-stranded/single-stranded junction stimulates ATP hydrolysis by RFC. The complex presumably provides bipartite ATP sites in which one subunit supplies a catalytic site for hydrolysis of ATP …
CPX-1732	Ku70:Ku80 complex	KU complex|YKU70/80 complex|Ku70-Ku80 complex	YMR106C;YMR284W	Single-stranded DNA-dependent 3-prime to 5-prime ATP-dependent helicase complex which binds preferentially to fork-like ends of double-stranded DNA in a cell cycle-dependent manner. Required for non-homologous end joining DNA double stranded break repair. Binds to naturally occurring chromosomal ends, and therefore provides chromosomal end protection. Appears to have a role in recruitment of telo…
CPX-1733	NOC1-NOC2 complex	Noc1p-Noc2p|Mak21-Noc2 complex	YDR060W;YOR206W	Associates with 90S and 66S pre-ribosomes and is enriched in the nucleolus. Required for for intranuclear movement and maturation of ribosomal precursor particles.
CPX-1734	NOC2-NOC3 complex	Noc2p/Noc3p|Noc2p-Noc3p	YOR206W;YLR002C	Associates with 66S pre-ribosomes and is mainly nucleoplasmic. Required for intranuclear movement and maturation of ribosomal precursor particles.
CPX-1735	NOP14-NOC4 complex	Noc4-Nop14p complex	YDL148C;YPR144C	required for biogenesis of the small ribosomal subunit formation and subsequent export to the cytoplasm.The nucleolar localization of Nop14 is dependent on Noc4.
CPX-1738	Phenylalanyl-tRNA synthetase	Phenylalanyl-tRNA synthetase, cytoplasmic|Phenylalanine--tRNA ligase|Phenylalanine-tRNA ligase complex|SYFA-SYFB complex	YLR060W;YFL022C	Catalyzes the ligation of phenylalanine to tRNA(Phe), forming L-phenylalanyl-tRNA(Phe). The N-terminal domain of each beta subunit (residues l-172) contains the major tRNA-Phe binding sites.
CPX-1739	Mannosyl phosphorylinositol ceramide synthase SUR1-CSG2	SUR1:CSG2|CSG1-CSG2|Csg1p-Csg2p	YPL057C;YBR036C	Catalyzes the addition of mannosyl to phosphorylinositol ceramide, and essential step in the synthesis of mannosylinositol phosphorylceramide. Function in the Golgi. Preferentially active against IPC-B and IPC-C in comparison with Mannosyl phosphorylinositol ceramide synthase CSH1-CSG2 (CPX-1740).
CPX-1740	Mannosyl phosphorylinositol ceramide synthase CSH1-CSG2	CSH1-CSG2|Csh1p-Csg2p	YBR036C;YBR161W	Catalyzes the addition of mannosyl to phosphorylinositol ceramide, and essential step in the synthesis of mannosylinositol phosphorylceramide. Function in the Golgi. Less active against IPC-B and IPC-C in comparison with Mannosyl phosphorylinositol ceramide synthase SUR1-CSG2 (CPX-1739).
CPX-1741	Endonuclease SceI	endo.SceI|endoSceI	YJR045C	Mitochondrial endonuclease which cleaves mitochondrial DNA during the process of mitochondrial fusion, when haploid cells are mated to form zygotic cells, to induce genetic recombination among the heterogeneous mitochondrial DNAs inherited from the parents.
CPX-1742	tRNA-specific adenosine-34 deaminase complex	tRNA-specific adenosine deaminase|tRNA A:34 deaminase|tRNA:A34 deaminase|Tad2p/ADAT2-Tad3p/ADAT3 complex|Tad2p-Tad3p	YLR316C;YJL035C	Deaminates adenosine-34 (wobble position) to inosine in double-stranded tRNA. When present at the wobble position, inosine can pair degenerately with U, C, or adenosine, enabling a single tRNA to recognize up to three different codons.
CPX-1743	Ribosome-associated complex	-	YHR064C;YGR285C	Chaperone complex involved in regulation of accurate translation termination and in folding or maintaining nascent polypeptides in a folding-competent state. RAC stimulates the ATPase activity of the ribosome-associated pool of Hsp70-type chaperones SSB1/SSB2 that bind to the nascent polypeptide chain.
CPX-1744	Mitochondrial sorting and assembly machinery complex	TOB complex|Topogenesis of Outer-membrane beta-barrel proteins|Sorting and Assembly Machinery complex|SAM complex	YMR060C;YHR083W;YNL026W	Recognises and sorts precursors of beta-barrel proteins, which are synthesized on cytosolic ribosomes and recognized initially by the import receptors of the translocase of the mitochondrial outer membrane (TOM complex CPX-474). They are then translocated across the outer membrane via the general-import pore of the TOM complex and relayed to the SAM complex.
CPX-1786	Dsl1 complex	-	YNL258C;YLR440C;YGL145W	Multisubunit tethering complex essential for the retrograde traffic of COPI-coated vesicles from the Golgi to the ER. Binds to individual SNAREs via their N-terminal regulatory domains and also to assembled SNARE complexes, and is capable of accelerating SNARE complex assembly.
CPX-1787	Nem1-Spo7 phosphatase complex	Nem1p-Spo7p complex	YAL009W;YHR004C	Essential role in formation of a spherical nucleus and meiotic division. Dephosphorylates Smp2, a critical factor in coordinating phospholipid biosynthesis at the nuclear/ER membrane with nuclear growth during the cell cycle.
CPX-1792	THO complex	THO transcription elongation complex	YNL253W;YHR167W;YNL139C;YML062C;YDR138W	Functions at the interface between transcription and mRNA export via its interaction with Sub2 in the TREX complex (CPX-1793). Recruited to transcribed genes and moves along the gene with the elongating polymerase during transcription. THO is important for stabilizing nascent RNA in the RNA polymerase II elongation complex by preventing formation of DNA:RNA hybrids behind the elongating polymeras…
CPX-1793	TREX complex	TRanscription/EXport complex|TREX/THO complex	YHR167W;YNL139C;YDR138W;YNL253W;YDR381W;YDL084W;YML062C	Couples transcription elongation by RNA polymerase II to mRNA export. Associates with the polymerase and travels with it along the length of the transcribed gene. TREX is composed of the THO transcription elongation complex as well as other proteins that couple THO to mRNA export proteins.
CPX-1800	Ccr4-Not complex	-	YDL165W;YIL038C;YCR093W;YNL288W;YNR052C;YPR072W;YER068W;YAL021C;YGR134W	Major cellular mRNA deadenylase complex, removing polyA tails that protect transcripts from degradation and promotes translation in the cytoplasm. The complex is linked to various cellular processes including bulk mRNA degradation, miRNA-mediated repression, translational repression during translational initiation, and general transcription regulation, potentially by promoting the resumption of e…
CPX-1805	Dynactin	-	YPL174C;YDR106W;YLL049W;YMR294W;YHR129C	Required for intracellular transport by dynein by localizing cytoplasmic dynein to its proper intracellular cargo and modulating dynein motor activity. Dynactin increases the run length of single dynein motors, but does not alter the directionality of dynein movement. Required for the spindle translocation late in anaphase and is involved in a cell wall synthesis checkpoint.
CPX-1806	Rad17-Mec3-Ddc1 checkpoint clamp complex	Checkpoint clamp complex|Rad17-Mec3-Ddc1 complex|9-1-1 complex|Rad17/3/1	YOR368W;YLR288C;YPL194W	Enables the DNA repair pathways to restore the integrity of the DNA prior to DNA synthesis or separation of the replicated chromosomes. Associates with sites of DNA damage and modulates the MEC1 signaling pathway and the activation of RAD53 in response to DNA damage at phase G1. Loads onto DNA in an ATP-dependent manner through its interaction with the RAD24-RFC checkpoint clamp loader complex (C…
CPX-1807	Rad17 RFC-like complex	Rad24-RFC checkpoint clamp loader complex	YER173W;YOL094C;YNL290W;YJR068W;YBR087W	ATP-dependent clamp loader complex for the Rad17-Mec3-Ddc1 checkpoint clamp complex (CPX-1806). During a clamp loading circle, the RFC:clamp complex binds to DNA and the recognition of the double-stranded/single-stranded junction stimulates ATP hydrolysis by RFC. The complex presumably provides bipartite ATP sites in which one subunit supplies a catalytic site for hydrolysis of ATP bound to the n…
CPX-1808	GCN1-GCN20 complex	-	YFR009W;YGL195W	Functions on translating ribosomes to promote binding of uncharged tRNA to the A-site or in the transfer of uncharged tRNA from the A-site to the histidyl-tRNA synthetase (HisRS)-like domain in GCN2 for kinase activation. It is thus required for activation of GCN2 and the consequent induction of GCN4 translation in amino acid-starved cells.
CPX-1809	MER2-MEI4-REC114 meiotic recombination initiation complex	-	YMR133W;YER044C-A;YJR021C	Appears to act as a regulatory subunit for the Spo11 loading onto potential double strand break sites, as an essential part of the initiation of meiotic recombination.
CPX-1810	NuA3 histone acetyltransferase complex	NuA3 complex	YPR031W;YPL129W;YJR082C;YOR064C;YBL052C	Acetylates Histone H3 on Lys-14 of the mature histone protein, resulting in transcription elongation. Histone H3 methylation leads to the recruitment of NuA3 to nucleosomes, via binding of the Yng1 subunit.
CPX-1811	Sir2-3-4 silent chromatin complex	Sir2-3-4 complex|Sir2-Sir3-Sir4 complex|SIR holocomplex	YLR442C;YDL042C;YDR227W	Required for transcriptional repression of the silent mating type loci, HML and HMR. Spreads from sites of nucleation by first deacetylating the H3 and H4 histone tails, and then binding stably to nucleosomes to silence promoters up to 3 kb from the telomeric repeat.
CPX-1812	1,3-beta-D-glucan synthase complex	-	YLR342W;YPR165W	Synthesizes 1,3-beta-glucan, a major structural component of the yeast cell wall and of the yeast spore wall. Deletion of FKS2 leads to aberrant spore formation whereas variant 1 is responsible for synthesis of the cell wall.
CPX-1813	1,3-beta-D-glucan synthase complex	-	YPR165W;YGR032W	Synthesizes 1,3-beta-glucan, a major structural component of the yeast cell wall and of the yeast spore wall. Deletion of GSC2/FKS2 leads to aberrant spore formation whereas variant 1 is responsible for synthesis of the cell wall.
CPX-1814	R2TP complex	-	YCR060W;YDR190C;YPL235W;YHR034C	Plays a role in box C/D snoRNP assembly/maintenance, especially under stress conditions. Also involved in the proper accumulation of box H/ACA small nucleolar RNAs. Regulates the stability of phosphatidylinositol 3-kinase-related protein kinases (PIKKs) such as TEL1 (P38110) and MEC1 (P38111), which are required for checkpoint signaling. Newly synthesized PIKK interacts with TEL2, in the TEL2–TTI…
CPX-1830	CCAAT-binding factor complex	CBF|HAP complex II|Hap2p/Hap3p/Hap4p/Hap5p-DNA Complex	YBL021C;YOR358W;YGL237C;YKL109W	Transcriptional activator that binds to the 5'-CCAAT-3' consensus elements within promoters required for yeast to grow on nonfermentable carbon sources, thus acting as a global regulator of respiration. The Hap2/Hap3/Hap5 trimer is sufficient for CCAAT-specific binding at target promoters. Hap4, is necessary for transcriptional activation and is subject to glucose repression.
CPX-1831	Eukaryotic translation initiation factor 3 core complex	eIF-3 core complex	YMR309C;YOR361C;YDR429C;YBR079C;YMR146C	Orchestrates several crucial steps in the translation initiation pathway. eIF3, eIF2 (CPX-427), eIF5, and eIF1 bind to each other to form a multifactor complex (MFC) which then binds to the 40S ribosome to form the 43S preinitiation complex. Thus formed, 43S preinitiation complex binds to mRNA to form 48S PIC and scans the mRNA leader region for the start codon. In addition to the five core subun…
CPX-1832	tRNA-intron endonuclease complex	-	YMR059W;YAR008W;YLR105C;YPL083C	Catalyzes the first step of tRNA splicing, cleaving the splice sites of all the intron-containing pre-tRNAs, either in the nucleus or on the mitochondrial surface after their export out of the nucleus. The products are an intron and two tRNA half-molecules bearing 2',3' cyclic phosphate and 5'-OH termini. There are no conserved sequences at the splice sites, but the intron is invariably located a…
CPX-1833	SEC61 translocon complex	PCC|Protein translocation channel	YDR086C;YLR378C;YER087C-B	Cotranslational protein translocation channel (PCC) that also assembles with the Sec62–Sec63 complex (CPX-3056) to form the post-translational translocon complex (CPX-3055). Transports secretory across, and inserts integral membrane proteins into, the membrane of the endoplasmic reticulum. The ribosome with an emerging signal sequence is targeted to the membrane by the signal recognition particle…
CPX-1834	SSH1 translocon complex	-	YER019C-A;YDR086C;YBR283C	Forms the protein-conducting channel (PCC) for secretory and membrane proteins which engages in the post- and cotranslational translocation of secretory proteins across and the insertion of integral membrane proteins into the membrane of the endoplasmic reticulum. The ribosome with an emerging signal sequence is targeted to the membrane by the signal recognition particle (SRP) and its receptor. T…
CPX-1835	Signal peptidase complex	SPC	YML055W;YIR022W;YJR010C-A;YLR066W	Catalyzes the cleavage of N-terminal signal sequences of proteins targeted to the endoplasmic reticulum. SPC cleaves the signal peptides of most secretory and many membrane proteins as soon as the lumenal domain of the translocating polypeptide is large enough to expose its cleavage site to the enzyme, during the translocation of the protein through the translocon pore into the endoplasmic reticu…
CPX-1836	RNA polymerase I core factor complex	Core factor|CF	YML043C;YJL025W;YBL014C	Transcription preinitiation complex which binds tightly to the upstream element of the RNA Polymerase I (RNAP-I, CPX-1664) promoter of 35S rRNA genes. Initiation of transcription requires the assembly of the upstream activating factor (UAF, CPX-1101), the core factor (CF), the TATA binding protein SPT15, and RNAP-I with RRN3 on the upstream element and core promoter. Upon transcription initiation…
CPX-1837	CUL3-HRT1/ELC1/ELA1 ubiquitin ligase complex	Elc1/Ela1/Cul3/Hrt1 ubiquitin ligase complex|ELA1-ELC1 complex|Elc1/Ela1 complex	YGR003W;YOL133W;YPL046C;YNL230C	Ubiquitin ligase complex. Required for lysine 48-linked polyubiquitylation of Rpb1, the largest subunit of RNA polymerase II, which targets Pol II for proteasomal degradation, removing stalled RNA polymerase II from a DNA lesion site enabling the repair machinery to bind.
CPX-1838	a-agglutinin	-	YNR044W;YGL032C	Cell surface mannoproteins that mediate cell-cell adhesion of haploid cells during mating. The a- and alpha-agglutinins, expressed by MATa and MATalpha cells, respectively, interact directly with 1:1 stoichiometry. Exposure to the pheromone expressed by the opposite mating type induces agglutinin expression and thus facilitates the agglutination reaction.
CPX-1839	alpha-1,6-mannosyltransferase complex	M-Pol II complex|Mannan polymerase II|Mannosyltransferase Complex M-Pol II	YJR075W;YJL183W;YEL036C;YDR245W	Role in the initiation and extension of an alpha -1,6-linked polymannose backbone as a first step in mannan synthesis, a branched polymer attached to the glycans of many of the proteins destined for the cell wall. May play the major role in the the extension of the mannan backbone after it is initiated by M-Pol I (CPX-1672).
CPX-1840	Golgi transport complex	COG complex|Conserved oligomeric Golgi complex|Golgi transport complex	YER157W;YGR120C;YPR105C;YGL005C;YML071C;YNL051W;YGL223C;YNL041C	Peripheral membrane oligomeric protein complex which acts as a retrograde vesicle tethering factor in intra-Golgi protein trafficking, bringing cargo vesicles in close proximity to their target compartment. May play a role in protein glycosylation by directly or indirectly effecting transport, retention, or retrieval to appropriate cisternae of resident Golgi glycosylation enzymes.
CPX-1846	Histone H2A phosphatase complex	HTP-C	YDR075W;YBL046W;YNL201C	Dephosphorylates gammaH2AX, a required step in efficient recovery from the DNA damage checkpoint following a double-strand break repair. The phosphatase appears to target gammaH2AX after its displacement from DNA.
CPX-1848	ATG12-ATG5 complex	APG12-APG5 complex	YBR217W;YPL149W	Essential for autophagy during nutrient deprivation, a catabolic process that sequesters undesired cellular material into autophagosomes for delivery to lysosomes for degradation. Contributes to nutrition homeostasis and damage control in eukaryotic cells. Acts as an E3-like ligase dependent on ATP and two enzymes, ATG7 (P38862) as an E1-like activating enzyme and ATG10 (Q07879) as an E2-like con…
CPX-1849	ATG12-ATG5-ATG16 complex	APG12-APG5-APG16 complex|ATG12 conjugation system|ATG16L1 complex	YPL149W;YMR159C;YBR217W	Essential for autophagy during nutrient deprivation, a catabolic process that sequesters undesired cellular material into autophagosomes for delivery to lysosomes for degradation. Functions as an E3-like enzyme in the ATG8 conjugation system. The ATG12-ATG5-ATG16 complex targets the autophagic membrane via the ATG5-ATG16 complex moiety and then recruits an ATG3:ATG8 thioester intermediate via the…
CPX-1850	Anthranilate synthase complex	InGPSase/ASase complex;	YER090W;YKL211C	Catalyses the conversion of chorismic acid to anthranilic acid in the first step in the tryptophan branch of aromatic amino acid biosynthesis. Tryptophan-specific regulation of enzyme activity level occurs through feedback regulation by the end product of the pathway, regulated by a tryptophan regulatory element (62LLESAKTNNELDRYS76) within Trp2. Component I (Trp2) and Component II (Trp3) are req…
CPX-1851	RPD3S histone deacetylase complex	Rpd3/Sin3 complex|Rpd3-Sin3 complex|RPD3C(S)|Rpd3/Sin3 small histone deacetylase complex	YPR023C;YNL330C;YOL004W;YPL139C;YMR075W	Histone deacetylase which functions in a signaling pathway from elongating RNA Pol II through the SET2 histone methyltransferase. Rpd3S recognizes the SET2 methylated histones and deacetylates histones within transcribed sequences. This erases transcription elongation-associated histone acetylation and serves to repress the occurrence of spurious transcription initiation from cryptic start sites …
CPX-1852	RPD3L histone deacetylase complex	RPD3L complex|RPD3(L)|RPD3/SIN3 large histone deacetylase complex	YMR263W;YNL097C;YPL181W;YOL004W;YPL139C;YBR095C;YIL084C;YNL330C;YDL076C;YAL013W	Histone deacetylase recruited to promoters in association with specific transcription factors such as UME6 (P39001), ASH1 (P34233), IME1 (P21190), WHI5 (Q12416), and STB1 (P42845) where it acts as a promoter targeted regulator of transcription.. At the promoter region, RPD3 deacetylates specific lysine residues on histones H3 and H4 in a localized region spanning about two nucleosomes. During veg…
CPX-1853	CKM complex	SRB8/9/10/11 complex|CDK kinase module|SRB8-SRB11 complex	YPL042C;YDR443C;YCR081W;YNL025C	Cyclin-dependent kinase complex which reversibly associates with the Mediator complex (CPX-3226). The mediator complex lacking the CKM complex has a stimulatory effect on basal transcription. In contrast, the mediator complex containing the sub-complex represses basal transcription. This effect is independent of kinase activity but binding of the complex to the Mediator may interfere with RNAPII …
CPX-1854	Golgi t-SNARE complex, BOS1 variant	-	YLR268W;YLR026C;YLR078C	When membranes are tethered, their soluble N-ethylmaleimide–sensitive factor attachment protein receptors (SNAREs) bind to each other in-trans, that is, with SNAREs anchored in each apposed tethered membrane. The Golgi membrane target (t-) SNAREs bind a single, membrane-integral vesicle (v-) SNARE BET1 (P22804) to drive membrane fusion. As an incoming vesicle approaches its target membrane, the v…
CPX-1855	Golgi SNARE complex SED5-GOS1-YKT6-SFT1	-	YHL031C;YLR026C;YKL196C	When membranes are tethered, their soluble N-ethylmaleimide–sensitive factor attachment protein receptors (SNAREs) bind to each other in-trans, that is, with SNAREs anchored in each apposed tethered membrane. The Golgi membrane target (t-) SNAREs bind a single, membrane-integral vesicle (v-) SNARE SFT1 (P43682) to drive membrane fusion. As an incoming vesicle approaches its target membrane, the v…
CPX-1856	Serine/threonine-protein phosphatase PP2A variant 1	Serine/threonine-protein phosphatase 2A|Protein phosphatase 2A|Serine/threonine-protein phosphatase PP2A|Protein phosphatase PP2A	YAL016W;YGL190C;YDL134C	A serine/threonine phosphatase, the activity of the catalytic subunit of which is highly regulated by members of a family of regulatory subunits, which determine the substrate specificity, (sub)cellular localization and catalytic activity of the PP2A holoenzymes. The catalytic subunits are subject to two types of post-translational modification, phosphorylation and methylation, which are also tho…
CPX-1857	Serine/threonine-protein phosphatase PP2A variant 2	Serine/threonine-protein phosphatase 2A|Protein phosphatase 2A|Serine/threonine-protein phosphatase PP2A|Protein phosphatase PP2A	YOR014W;YDL134C;YAL016W	A serine/threonine phosphatase, the activity of the catalytic subunit of which is highly regulated by members of a family of regulatory subunits, which determine the substrate specificity, (sub)cellular localization and catalytic activity of the PP2A holoenzymes. The catalytic subunits are subject to two types of post-translational modification, phosphorylation and methylation, which are also tho…
CPX-1858	Serine/threonine-protein phosphatase PP2A variant 4	Serine/threonine-protein phosphatase 2A|Protein phosphatase 2A|Serine/threonine-protein phosphatase PP2A|Protein phosphatase PP2A	YOR014W;YDL188C;YAL016W	A serine/threonine phosphatase, the activity of the catalytic subunit of which is highly regulated by members of a family of regulatory subunits, which determine the substrate specificity, (sub)cellular localization and catalytic activity of the PP2A holoenzymes. The catalytic subunits are subject to two types of post-translational modification, phosphorylation and methylation, which are also tho…
CPX-1859	Serine/threonine-protein phosphatase PP2A variant 3	Serine/threonine-protein phosphatase 2A|Protein phosphatase 2A|Serine/threonine-protein phosphatase PP2A|Protein phosphatase PP2A	YDL188C;YAL016W;YGL190C	A serine/threonine phosphatase, the activity of the catalytic subunit of which is highly regulated by members of a family of regulatory subunits, which determine the substrate specificity, (sub)cellular localization and catalytic activity of the PP2A holoenzymes. The catalytic subunits are subject to two types of post-translational modification, phosphorylation and methylation, which are also tho…
CPX-1861	GET4-GET5 transmembrane domain recognition complex	TRC complex	YOR164C;YOL111C;YOR007C;YBR137W;YLL026W	Escorts newly-synthesised tail-anchored proteins to GET3 (Q12154) of the GET complex (CPX-956) for insertion into the endoplasmic reticulum membrane. The complex acts both as an active tethering device that brings GET3 into proximity with its substrates and enzymatically activates GET3 for transmembrane domain recognition. the complex may contain additional heat-shock domain proteins, and it is u…
CPX-1862	PeBoW complex	NOP7 complex|Nop7 subcomplex	YGR103W;YMR049C;YOR272W	Role in coordinating ribosome biogenesis with cell cycle progression, necessary for the conversion of 27SA3 pre-rRNA to 27SBS pre-rRNA.
CPX-1863	TAP42-RRD1-SIT4 phosphatase complex	Tap42-phosphatase complex	YMR028W;YDL047W;YIL153W	A serine/threonine protein phosphatase complex that plays a major role in TOR1/2 (P35169/P32600)-mediated signaling and gene expression. Rapamycin causes release of the phosphatase-RRD dimer from TAP42.
CPX-1864	SIT4-SAP155 phosphatase complex	SIT4 holoenzyme complex	YDL047W;YFR040W	Forms in response to nutrient deprivation, mediates G1 to S cell cycle progression and a number of signaling events controlled by the target of rapamycin TOR signaling cascade including growth, budding, NCR gene expression and Gcn2-regulated translation.
CPX-1865	SIT4-SAP185 phosphatase complex	SIT4 holoenzyme complex	YDL047W;YJL098W	Forms in response to nutrient deprivation, mediates G1 to S cell cycle progression and a number of signaling events controlled by the target of rapamycin TOR signaling cascade including growth, budding, NCR gene expression and Gcn2-regulated translation.
CPX-1866	SIT4-SAP190 phosphatase complex	SIT4 holoenzyme complex	YDL047W;YKR028W	Forms in response to nutrient deprivation, mediates G1 to S cell cycle progression and a number of signaling events controlled by the target of rapamycin TOR signaling cascade including growth, budding, NCR gene expression and Gcn2-regulated translation.
CPX-1867	Nuclear mitotic cohesin complex	Cohesin complex	YJL074C;YIL026C;YDL003W;YFL008W	Required for sister chromatid cohesion during cell division, which enables cells to attach sister kinetochores to microtubules with opposing polarity (bi-orientation) and subsequently resists the tendency of these microtubules to pull chromatids toward opposite spindle poles. Before the commencement of replication, the cohesin complex (CPX-1408) is loaded onto DNA. The arms of the Smc1/3 molecule…
CPX-1868	SCC2-SCC4 cohesin loader complex	scc2-scc4|Cohesin loading factor complex|SMC loading complex|Scc2/Scc4 complex	YDR180W;YER147C	Required for the stable association of the cohesin complex (CPX-1867) with DNA and ensures its enrichment at the mitotic spindle of the centromere thus ensuring correct segregation of the sister chromatids into the daughter cells during cell replication. The RSC chromatin remodeling complex (CPX-1889/CPX-1888) recruits budding yeast SCC2/SCC4 to broad nucleosome-free regions and thhe SCC2/SCC4 co…
CPX-1869	Nuclear condensin complex	Condensin	YLR272C;YFR031C;YLR086W;YDR325W;YBL097W	Essential for the structural organization of chromosomes during their segregation by the mitotic spindle. Condensin subunits localize along the axial core of pachytene chromosomes and probably introduce positive supercoils into relaxed DNA in the presence of type I topoisomerases and converts nicked DNA into positive knotted forms in the presence of type II topoisomerases.
CPX-1872	MRE11-RAD50-XRS2 meiotic recombination initiation complex	Mre11 complex|MRX complex|MRE11/RAD50/XRS2 complex	YMR224C;YDR369C;YNL250W	Plays a crucial role in mitotic cells for sensing and repairing double-stranded breaks (DSB). In meiosis the Mre11 complex is also required for meiotic recombination. Required for the formation of the DSB catalysed by the transesterase Spo11 protein and subsequently removes covalently attached Spo11 from the 5' extremity of the breaks through its nuclease activity, to allow further break resectio…
CPX-1873	Nucleolar ribonuclease P complex	RNase P|Ribonuclease P	YNL282W;YHR062C;YBR257W;YAL033W;YNL221C;YGR030C;YBR167C;YBL018C;YIR015W	Responsible for the 5' endonucleolytic cleavage of precursor tRNAs (pre-tRNAs), catalyzing phosphodiester bond hydrolysis to remove approximately 12 leader nucleotides to yield mature tRNAs. The RNA subunit of the nucleolar RNase P is a catalytically active ribozyme that is capable of both recognizing and cleaving substrates efficiently and accurately. The protein component serves as an absolutel…
CPX-1881	Phosphatidylinositol 3-kinase complex I	VPS34 PI3-kinase complex I|Vps34 Ptdins 3-kinase complex I	YLR211C;YBR097W;YBR128C;YLR240W;YPL120W	Catalyzes phosphorylation of phosphatidyl inositol, one of the major phospholipids in the cell, specifically at the d-3 position of the inositol ring, to generate PtdIns(3)P. Complex I functions in autophagy but it remains unclear whether PtdIns 3-kinase complex I itself acts directly in autophagy in a kinase-independent manner, or whether the production of PtdIns(3)P is essential for autophagy.
CPX-1882	HAP1 transcriptional repressor complex - variant 1	HAP1-PSP71-MAS1-SRO9 complex|High-molecular-weight complex|HMC	YNL064C;YCL037C;YLR256W;YAL005C	Represses the transcriptional activity of HAP1 in the absence of haem. When haem concentration increases, haem enhances the interaction of Hsp90 with HAP1 and binds to AP1, causing conformational changes in the multi-chaperone-HAP1 complex and leading to HAP1 activation.
CPX-1883	HAP1 transcriptional repressor complex variant 2	Hap1-Ssa-Ydj1-Sro9 complex|High-molecular-weight complex|HMC	YCL037C;YNL064C;YLL024C	Represses the transcriptional activity of HAP1 in the absence of haem. When haem concentration increases, haem enhances the interaction of Hsp90 with HAP1 and binds to HAP1, causing conformational changes in the multichaperone-Hap1 complex and leading to HAP1 activation.
CPX-1884	HDA1 complex	Histone deacetylase complex 1	YPR179C;YNL021W;YDR295C	Class II histone deacetylase, recruited to recruited to target promoters (e.g., ENA1 gene) through the Tup1 repressor, which can interact with the sequence-specific DNA-binding protein. Subsequently, adjacent nucleosomes are precisely modified at the lysine residues of histone H2B and H3 (but not H2A and H4).
CPX-1885	NineTeen complex	PRP19-associated complex|Nineteen complex|NTC	YDR416W;YJR050W;YBR188C;YMR213W;YLL036C;YPR101W;YLR117C;YGR129W	Required for spliceosome activation, associates with the spliceosome after the release of U1 and U4 to stabilize the association of U5 and U6 with the spliceosome. The NTC plays an important role in promoting or stabilizing high-specificity interactions between U6 and the 5' splice site and between U5 and the exon sequence at the splice junctions after U1 and U4 have dissociated
CPX-1886	Post-mRNA release spliceosomal complex	NTR complex|NTC-related complex	YKR022C;YLR424W;YGL120C	Catalyzes disassembly of the spliceosome in an ATP-dependent manner, separating U2, U5, U6, NTC (NineTeen Complex, CPX-1885), and lariat-intron.
CPX-1887	Vacuolar t-SNARE complex	Soluble N-ethylmaleimide-sensitive factor (NSF) attachment receptor complex	YOR106W;YMR197C;YGL212W	When membranes are tethered, their soluble N-ethylmaleimide–sensitive factor attachment protein receptors (SNAREs) bind to each other in-trans, that is, with SNAREs anchored in each apposed tethered membrane. The vacuolar target (t-) SNAREs bind a single, membrane-integral vesicle (v-) SNARE e.g. NYV1 (Q12255) to drive membrane fusion. As an incoming vesicle approaches its target membrane, the v-…
CPX-1888	RSC complex variant RSC2	RSC complex, RSC2 form|chromatin structure remodeling complex|remodel the structure of chromatin complex	YBL006C;YLR321C;YDR303C;YLR033W;YMR033W;YPR034W;YHR056C;YMR091C;YLR357W;YIL126W;YML127W;YFR037C;YCR052W;YKR008W;YCR020W-B;YGR275W	Member of the SWI/SNF family of ATP-dependent chromatin remodelers with a role in contributing to the integrity of centromeric DNA. The RSC complex is generally recruited to RNA polymerase III promoters and is specifically recruited to RNA polymerase II promoters by transcriptional activators and repressors where it is responsible for the transfer of a histone octamer from a nucleosome core parti…
CPX-1889	RSC complex variant RSC1	RSC complex, RSC2 form|chromatin structure remodeling complex|remodel the structure of chromatin complex	YMR091C;YIL126W;YLR033W;YHR056C;YPR034W;YDR303C;YFR037C;YMR033W;YLR321C;YBL006C;YML127W;YGR056W;YCR020W-B;YKR008W;YCR052W;YGR275W	Member of the SWI/SNF family of ATP-dependent chromatin remodelers with a role in contributing to the integrity of centromeric DNA. The RSC complex is generally recruited to RNA polymerase III promoters and is specifically recruited to RNA polymerase II promoters by transcriptional activators and repressors where it is responsible for the transfer of a histone octamer from a nucleosome core parti…
CPX-1890	Exocyst	-	YGL233W;YIL068C;YDR166C;YER008C;YPR055W;YLR166C;YJL085W;YBR102C	Recruited to sites of active exocytosis and membrane expansion, where it mediates the tethering of secretory vesicles to the plasma membrane in preparation for soluble N-ethylmaleimide-sensitive factor (NSF) attachment protein receptor (SNARE)-mediated membrane fusion. The exocyst is localized to the emerging bud tip, where it mediates exocytosis for the asymmetric expansion of daughter cell surf…
CPX-1891	RNA polymerase II, RPB4-RPB7 subcomplex	RPB4-RPB7 complex	YJL140W;YDR404C	Shuttles between the nucleus and cytoplasm and mediates both transcription and the two major cytoplasmic mRNA decay pathways. Interacts with components of the translation initiation factor 3 (eIF3), and is required for efficient translation initiation. Efficient translation in the cytoplasm depends on association of Rpb4/7 with RNA polymerase II (Pol II) in the nucleus.
CPX-1892	Mitochondrial inner membrane peptidase complex	IMP complex	YEL059C-A;YIL154C;YMR150C	Processes certain precursor proteins that are exported from the matrix into the inner membrane or the intermembrane space. The two IMP subunits are associated with the inner membrane, and their catalytic sites are exposed to the intermembrane space. The Imp1 and Imp2 proteins both display proteolytic activity and have non-overlapping substrate specificities. Imp1 has been shown to catalyse the ma…
CPX-1893	MPP10 complex	U3 small nucleolar RNA-associated Mpp10 complex|U3 small nucleolar RNA-associated protein complex	YNL075W;YJR002W;YHR148W	Required for early co-transcriptional events in ribosome biogenesis, acting as an RNA chaperone to initiate ribosome assembly. IMP3 protein directly associates with the first 70 nucleotides of the U3 snoRNA, with a stem-loop structure within the hinge region, and thereby directs the preassembled MPP10 complex to the U3 preprocessome. A sub-unit of the small subunit (SSU) processome, a 2.2 MDa rib…
CPX-1894	COP9 signalosome	COP9/signalosome|CSN	YDL216C;YOL117W;YMR025W;YDR179C;YJR084W;YIL071C	Essential regulator of the ubiquitin conjugation pathway by mediating the deneddylation of the cullin subunits.
CPX-1895	mRNA cleavage factor complex CF IA	Cleavage factor IA|CF IA	YOR250C;YMR061W;YGL044C;YDR228C	Required for the posttranscriptional maturation of eukaryotic mRNA 3' ends. CFI (CPX-1896) and CFII recognize the processing signals of the RNA and perform the endonucleolytic cleavage, whereas CFI (CPX-1896), polyadenylation factor I (PFI), and the single-polypeptide PAP1 are required for the polyadenylation step. CFIA forms a stable sub-complex.
CPX-1896	mRNA cleavage factor complex CF I	CF I	YMR061W;YOL123W;YGL044C;YOR250C;YDR228C	Required for the posttranscriptional maturation of eukaryotic mRNA 3' ends. CFI and CFII recognize the processing signals of the RNA and perform the endonucleolytic cleavage, whereas CFI, polyadenylation factor I (PFI), and the single-polypeptide PAP1 are required for the polyadenylation step. CFIA (CPX-1895) forms a stable sub-complex.
CPX-1898	CBF3 complex	centromere DNA-binding protein complex CBF3|CBF3A-CBF3B-CBF3C-SKP1 complex	YDR328C;YGR140W;YMR168C;YMR094W	Binds to the CDEIII DNA element, conserved between all yeast chromosomes, early in kinetochore assembly and acts as the the primary determinant of assembly.Binding of the CBF3 complex and presence of the unique N-terminal tails of the two Cse4 molecules in the nucleosome could cooperate to induce a sharp bending of the centromeric DNA, thus creating a C-loop structure in which the Cse4 nucleosome…
CPX-1899	Spc105 complex	-	YGL093W;YDR532C	Located to the kinetochore, interacts with centromere proteins.
CPX-1900	Chromosomal passenger complex	Ipl1 kinase complex|Aurora kinase complex|BIR1-IPL1-NBL1-SLI15 kinetochore-associated complex|CPC	YHR199C-A;YBR156C;YJR089W;YPL209C	Serine/threonine kinase complex which ensures chromosome bi-orientation on the mitotic spindle during metaphase by phosphorylating multiple kinetochore components. It destabilizes monopolar attachments by phosphorylating key proteins at the kinetophore. The opposing Chromosomal Passenger complex and Glc7 (P32598) activities ensure that chromosomes achieve a bipolar attachment to the spindle. Mono…
CPX-1901	Peroxisomal protein import complex	PEX1/PEX6/PEX15	YKL197C;YOL044W;YNL329C	Mediates the ATP-dependent relocation and recycling of the peroxisomal targeting signal-1 import receptor PEX5 from the peroxisomal membrane to the cytosol, where it is then available for another round of protein import
CPX-1902	Pex1/Pex6 heterodimer	-	YNL329C;YKL197C	High molecular weight complex found in the cytoplasm, prior to becoming part of the peroxisomal protein import complex.
CPX-1903	Pex2/Pex10/Pex12 ubiquitin ligase complex	RING ubiquitin ligase Pex2/Pex10/Pex12 complex	YJL210W;YMR026C;YDR265W	Ubiquitin-ligase which ubiquinates the peroxisomal targeting signal-1-receptor, PEX5, and promotes its recycling.
CPX-1904	Peroxisomal docking Pex13/Pex14/Pex 15 complex	-	YLR191W;YGL153W;YNL214W	Facilitates the docking of carge-loaded, peroxisomal targeting signal tyoe 1 recognising Pex 5 receptors at the cytoplasmic side of the peroxisomal membranes.
CPX-1905	Pex7-Pex18 receptor complex	-	YHR160C;YDR142C	Receptor complex which recognises peroxisomal targeting signal type 1 containing proteins.
CPX-1906	Pex7-Pex21 receptor complex	-	YGR239C;YDR142C	Receptor complex which recognises peroxisomal targeting signal type 1 containing proteins.
CPX-1939	TRAPPII protein complex	Transport protein particle II complex	YBR254C;YKR068C;YDR246W;YDR407C;YMR218C;YEL048C;YDR472W;YOR115C;YML077W;YGR166W	Tethering complexes which provide the initial recognition event that links a particular vesicle with its target membrane. Participates in intra-Golgi and endosome-Golgi transport. Binds to a component of the COPI coat. BET3, BET5, TRS23, and TRS31 create a catalytic site for promoting GDP/GTP exchange in YPT1.
CPX-1940	TRAPPI protein complex	TRAPPI|Transport protein particle I complex	YDR472W;YKR068C;YBR254C;YDR246W;YOR115C;YML077W	Tethering complexes which provide the initial recognition event that links a particular vesicle with its target membrane. Participates in ER-Golgi transport and is a guanine nucleotide exchange factor for the Rab protein YPT1 (P01123). BET3 binds the SEC23 (P15303) subunit of the coat protein II (COPII) coat. BET3, BET5, TRS23, and TRS31 create a catalytic site for promoting GDP/GTP exchange in Y…
CPX-1947	Methionyl glutamyl tRNA synthetase complex	Arc1p-aminoacyl-tRNA synthetase complex: Arc1-Gus1-Mes1|Arc1-GluRS-MetRS|G4P1-SYEC-SYMC complex	YGR264C;YGL105W;YGL245W	Catalyzes the aminoacylation of tRNAs by their cognate amino acid. Arc1p makes contact with MetRS and GluRS through its amino-terminal domain, while its carboxy-terminal contains a tRNA-binding domain. As a result of the formation of this complex, cognate tRNAs are bound with high affinity and aminoacylation efficiency is increased.
CPX-2091	DNA polymerase alpha:primase complex	DPOLA-DPOA2-PRI1-PRI2 complex|Alpha DNA polymerase:primase complex|heterotetrameric polymerase alpha holoenzyme|pol-prim|primosome|Pol alpha-primase complex|polymerase alpha-primase complex	YKL045W;YNL102W;YIR008C;YBL035C	Initiates DNA replication by synthesizing short RNA primers on the leading and lagging strand templates in a minimum of five steps: template binding, NTP binding, dinucleotide formation, extension to a functional RNA primer, and primer transfer to the POLA catalytic site for elongation into hybrid primers of about 35 nucleotides.
CPX-21	Replication Protein A complex	-	YNL312W;YJL173C;YAR007C	RPA is a highly conserved single-stranded DNA binding protein complex involved in all processes that involve ssDNA: DNA replication, repair, recombination; RPA protects against inappropriate telomere recombination, and upon telomere uncapping, prevents cell proliferation by a checkpoint-independent pathway. RPA prevents degradation of ssDNA and prevents formation of secondary structures; it also …
CPX-2101	DNA polymerase delta complex	DNA polymerase delta heterotrimer|Pol delta	YJR043C;YJR006W;YDL102W	Believed to be the major polymerase for the elongation of both leading and lagging strands of chromosomal DNA in eukaryotic cells. Required for Okazaki fragment maturation together with Fen1 and proliferating cell nuclear antigen (PCNA). The 3'�5'-exonuclease activity of DNA polymerase delta is important for this process. Also involved in telomerase-mediated telomere addition and participates in …
CPX-2110	DNA polymerase epsilon complex	DNA polymerase epsilon heterotetramer|Pol epsilon	YDR121W;YPR175W;YBR278W;YNL262W	Believed to play a role in the elongation of both leading and lagging strands of chromosomal DNA in eukaryotic cells. Required for DNA replication, DNA repair, transcriptional silencing and sister-chromatid cohesion.
CPX-2112	Telosome	Rap1-Rif1-Rif2 telosome|Rap1-Rif1-Rif2 telomere cap	YNL216W;YBR275C;YLR453C	A protective cap that inhibits telomerase, counteracts SIR-mediated transcriptional silencing, and prevents inadvertent recognition of telomeres as DNA double-strand breaks. Rif1 and Rif2 have separable and independent Rap1-binding epitopes, allowing Rap1 recruitment and binding over large distances (42-110 A).
CPX-2122	Swr1 chromatin remodelling complex	Swr1 complex	YDR485C;YML041C;YNL107W;YGR002C;YLR399C;YDR190C;YFL039C;YPL235W;YDR334W;YLR085C;YAL011W;YJL081C;YBR231C;YLR385C	ATP-dependent chromatin-remodeling complex. SWR1 replaces the canonical H2A/H2B dimer at nucleosomes flanking histone-depleted regions, such as promoters, with a variant histone H2A.Z/H2B dimer. H2A.Z has been shown to affect the stability of its host nucleosome, higher-order chromatin folding, and recruitment of transcriptional factors
CPX-2143	Hpa2 acetyltransferase	Hpa2 complex	YPR193C	Acetyltransferase which catalyzes the transfer of an acetyl group from acetyl-CoA to an acceptor residue on histones H-3 and H-4 and also on polyamines. May also acetylate certain small basic proteins.
CPX-2146	SYP1 complex	-	YCR030C	Acts as a component of the machinery that drives clathrin-mediated endocytosis in budding yeast. Plays a role in the distribution of endocytic sites. Recruits Ede1 (P34216) which is important for endocytic site formation. Negatively regulates the WAS-Arp2/3 complex that helps choreograph the precise timing of actin assembly during endocytosis. Also functions in polarized cell growth.
CPX-2147	Ire1 complex	Ire1 oligomer|Serine/threonine-protein kinase/endoribonuclease IRE1	YHR079C;YHR079C	Endoplasmic reticulum localized, type-I transmembrane homodimer which forms in response to the accumulation of unfolded protein in the ER and evokes the unfolded protein response (UPR) by splicing the mRNA encoding master transcriptional regulators of the UPR, Hac. Ire1 cleaves a single phosphodiester bond in each of two RNA hairpins (with non-specific base paired stems and loops of consensus seq…
CPX-2148	Phosphatidylinositol transporter complex	PDR16 complex	YNL231C	Phosphatidylinositol (PI) transfer homodimer which may assist in shuttling sterols or their intermediates, between membranes or, alternatively, between sterol biosynthetic enzymes or complexes. Required for the resistance of yeast cells to azole antifungals.
CPX-2156	Chaperonin-containing T-complex	Cytosolic chaperonin containing TCP1|TriC|TCP-1 ring complex|cytosolic chaperonin-containing TCP-1|Cytosolic chaperonin CCT complex|CCT	YIL142W;YDR212W;YDR188W;YJL111W;YJR064W;YJL014W;YJL008C;YDL143W	Essential chaperonin that uses ATP cycling to facilitate protein folding.
CPX-2225	Myosin class V complex, MYO2 variant	Unconventional myosin V complex|Myosin class 5 complex|Myo5 complex	YBR109C;YOR326W;YGL106W	Building block of the class V myosin processive molecular motor involved in a range of organelle-transporting functions, including the transport of vacuoles and mRNA. The myosin heavy chain motor domain mediates the ATP-dependent interaction with the F-actin cytoskeleton. The myosin neck region with the bound light chains acts as a rigid lever arm that amplifies movements within the myosin motor …
CPX-2262	26S Proteasome complex	Proteasome Activator	YDR363W-A;YGL048C;YOR117W;YOR259C;YDR394W;YDL007W;YKL145W;YHR200W;YIL075C;YHR027C;YPR108W;YFR052W;YER021W;YDR427W;YLR421C;YOR261C;YDL147W;YDL097C;YFR004W;YMR314W;YML092C;YPR103W;YOL038W;YER012W;YBL041W;YJL001W;YFR050C;YGR253C;YGR135W;YER094C;YOR157C;YGL011C;YOR362C	Multi-enzyme complex that functions as the primary degradation machinery for the selective turnover of surplus or damaged proteins within the cell. Proteins targeted for degradation are covalently labeled with polyubiquitin chains which are recognized and removed by the proteasome. The core contains the protease active sites (chymotrypsin-like, trypsin-like and peptidylglutamyl-peptide hydrolyzin…
CPX-2267	SOD1-CCS1 Superoxide Dismutase heterodimer	-	YMR038C;YJR104C	Protects cells against oxygen stress and reactive oxygen species by converting superoxide radicals into water and hydrogen peroxide. SOD1 (CPX-2896) activation involves both insertion of copper and oxidation of an intrasubunit disulfide bond. Insertion of copper is required for any enzymatic activity. Oxidation of the disulfide bond is required to increase the enzymatic activity from approximatel…
CPX-2268	TIM9-TIM10 mitochondrial intermembrane space protein transporter complex	Tim9-Tim10 complex	YHR005C-A;YEL020W-A	Resides in the intermembrane of mitochondria and sorts hydrophobic precursors of the outer membrane beta-barrel family and inner membrane carrier family through this aqueous compartment. Functions as a chaperone to maintain the hydrophobic membrane proteins in an import competent state and escort substrates to the TIM22 insertion complex (CPX-1629), which mediates protein insertion into the membr…
CPX-23	U1 snRNP	-	YLR298C;YGR013W;YDR240C;YIL061C;YPR182W;YFL017W-A;YOR159C;YLR147C;YLR275W;YGR074W;YER029C;YDR235W;YKL012W;YML046W;YHR086W;YBR119W;YDL087C	Non-coding RNA containing complex that is involved in mRNA splicing. U1 snRNP binds to the 5-prime splice site contributing to the formation of the Commitment complex (CPX-1418) during spliceosome assembly. The spliceosome is a highly dynamic structure, assembled by sequential binding and release of the small nuclear RNAs and protein factors which removes intronic sequence from pre-mRNA. After as…
CPX-231	Snf1 protein kinase complex variant GAL83	Snf1 serine/threonine protein kinase complex|AMPK|AMP-activated protein kinase complex	YER027C;YGL115W;YDR477W	Energy sensor protein kinase complex, activated by glucose depletion. Regulates cellular energy metabolism by activating energy-producing pathways and inhibiting energy-consuming processes via derepression of glucose-repressed genes. Required for the diauxic shift, in which genes required for mitochondrial oxidative metabolism (normally repressed by glucose) are switched on; growth then resumes a…
CPX-232	Snf1 protein kinase complex variant SIP1	Snf1 serine/threonine protein kinase complex|AMPK|AMP-activated protein kinase complex	YDR422C;YGL115W;YDR477W	Energy sensor protein kinase complex, activated by glucose depletion. Regulates cellular energy metabolism by activating energy-producing pathways and inhibiting energy-consuming processes via derepression of glucose-repressed genes. Required for the diauxic shift, in which genes required for mitochondrial oxidative metabolism (normally repressed by glucose) are switched on; growth then resumes a…
CPX-2371	TIM8-TIM13 mitochondrial intermembrane space protein transporter complex	-	YGR181W;YJR135W-A	Resides in the intermembrane of mitochondria and sorts hydrophobic precursors of the outer membrane beta-barrel family and inner membrane carrier family through this aqueous compartment. Functions as a chaperone to maintain the hydrophobic membrane proteins in an import competent state and escort substrates to the TIM22 insertion complex (CPX-1629), which mediates protein insertion into the membr…
CPX-24	U6 snRNP complex	-	YJR022W;YMR268C;YLR438C-A;YDR378C;YNL147W;YBL026W;YER146W;YER112W	Non-coding RNA containing complex that is involved in mRNA splicing. Instead of the Sm ring found in the other spliceosomal snRNPs, it contains an Sm-like ring. The spliceosome is a highly dynamic structure, assembled by sequential binding and release of the small nuclear RNAs and protein factors which removes intronic sequence from pre-mRNA. U6 is part of the activated spliceosome and is involve…
CPX-242	FAL1-SGD1 complex	-	YLR336C;YDR021W	Involved in 18S rRNA biogenesis.
CPX-25	U4/U6.U5 tri-snRNP complex	U4/U6 x U5 snRNP complex|U4/U6.U5 tri-small nuclear ribonucleoprotein complex	YFR005C;YJR022W;YGR091W;YLR147C;YOR308C;YDL098C;YPR178W;YBR055C;YOR159C;YDR243C;YLR438C-A;YEL026W;YPR182W;YGR074W;YDR378C;YLR275W;YPR082C;YNL147W;YGR075C;YBL026W;YBR152W;YDR473C;YFL017W-A;YER146W;YER112W;YER029C;YHR165C;YKL173W;YER172C	Non-coding RNA containing complex that is involved in mRNA splicing. The U4/U6 x U5 tri-snRNP complex binds to the pre-spliceosome complex to form the pre-activation complex. The spliceosome is a highly dynamic structure, assembled by sequential binding and release of the small nuclear RNAs and protein factors which removes intronic sequence from pre-mRNA.
CPX-2523	COPII vesicle coat complex	COPII complex|Cytoplasmic coat protein complex II	YDL195W;YIL109C;YPR181C;YPL218W;YLR208W;YDL195W	Mediates formation of the membrane vesicles that export newly synthesised proteins from the endoplasmic reticulum. Upon exchange of GDP for GTP (catalysed by SEC12), SAR1 exposes an N-terminal amphipathic helix that inserts into the outer ER membrane leaflet, promoting curvature. SAR1 recruits SEC23/24 to the membrane to form the inner layer of the COPII coat. SEC24 binds transport cargo while SE…
CPX-2541	MMS2-UBC13 ubiquitin ligase complex	MMS2-UBC13 ubiquitin ligase complex	YDR092W;YGL087C	Ubiquitin ligase complex. Transfers the thioester-bound donor ubiquitin from Ubc13 onto the Mms2 catalytically inactive E2 variant. Functions in concert with RING E3 ubiquitin ligase Rad5 to catalyze the Lys-63-linked polyubiquitination of monoubiquitinated replication processivity factor PCNA (CPX-544). Mms2 positions the acceptor ubiquitin so that only Lys-63 approaches the active site cysteine…
CPX-2566	Nucleosome, variant HTA1-HTB2	-	YDR225W;YBL002W	Nucleosomes wrap and compact DNA into chromatin, limiting DNA accessibility to the cellular machineries which require DNA as a template. Histones thereby play a central role in transcription regulation, DNA repair, DNA replication and chromosomal stability.
CPX-26	U2 snRNP	-	YNL138W-A;YIR009W;YMR288W;YLR147C;YDL030W;YPL213W;YOR319W;YOR159C;YPR182W;YGR074W;YLR275W;YDL043C;YPR094W;YMR240C;YFL017W-A;YML049C;YER029C;YJL203W;YLR016C;YIR005W;YNL286W;YGL174W	Non-coding RNA containing complex that is involved in mRNA splicing. U2 snRNP binds to the intron branch site of the commitment complex to form the pre-spliceosome in an ATP dependent step. The spliceosome is a highly dynamic structure, assembled by sequential binding and release of the small nuclear RNAs and protein factors which removes intronic sequence from pre-mRNA. During formation of the a…
CPX-2660	DNA-directed RNA polymerase III complex	Pol III|RNA Polymerase 3|RNA polymerase III	YNL113W;YBR154C;YPR110C;YOR224C;YPR187W;YOR210W;YHR143W-A;YKR025W;YDR045C;YPR190C;YDL150W;YNL151C;YOR207C;YNR003C;YOR116C;YJL011C;YKL144C	Catalyzes the transcription of RNA from an DNA template by acting as a nucleotidyl transferase that polymerizes ribonucleotides at the 3-prime end of an RNA transcript. Responsible for the transcription of genes encoding small structured RNAs such as tRNAs, the 7 SL lncRNA, spliceosomal U6 snRNA and ribosomal 5S RNA. Pol III machinery recognizes conserved promoter elements located within the tran…
CPX-2662	DNA-directed RNA polymerase II complex	RNA polymerase II|Pol II|RNA polymerase 2	YPR187W;YOR151C;YDL140C;YOL005C;YOR210W;YOR224C;YIL021W;YBR154C;YHR143W-A;YGL070C;YJL140W;YDR404C	Catalyzes the transcription of RNA from a DNA template by acting as a nucleotidyl transferase that polymerizes ribonucleotides at the 3-prime end of an RNA transcript. Synthesizes precursors of mRNAs, and most snRNA and microRNAs. During a transcription cycle, Pol II, general transcription factors and the mediator complex (CPX-3226) assemble as the preinitiation complex (PIC) at the promoter. 11-…
CPX-2800	Snf1 protein kinase complex variant SIP2	Snf1 serine/threonine protein kinase complex|AMPK|AMP-activated protein kinase complex	YGL208W;YGL115W;YDR477W	Energy sensor protein kinase complex, activated by glucose depletion. Regulates cellular energy metabolism by activating energy-producing pathways and inhibiting energy-consuming processes via derepression of glucose-repressed genes. Required for the diauxic shift, in which genes required for mitochondrial oxidative metabolism (normally repressed by glucose) are switched on; growth then resumes a…
CPX-2854	Elongation Factor eEF1 complex, variant CAM1	eEF1A-eEF1Ba-eEF1Bg1 complex|Eukaryotic elongation factor 1 complex	YPL048W;YPL048W;YAL003W	Transports an aminoacylated-tRNA (aa-tRNA) to the ribosomal A-site during the elongation phase of protein synthesis. GTP bound to eEF1A (TEF1/2) is hydrolyzed upon codon-anticodon match between an aa-tRNA in the ribosomal RNA A-site and mRNA bound to the ribosome. Inactive eEF1A-GDP leaves the ribosome and must be recycled to eEF1A-GTP before binding another molecule of aa-tRNA. The guanine nucle…
CPX-2894	Inositol phosphorylceramide synthase complex	ICP synthase complex	YDR367W;YKL004W	Catalyzes the addition of a phosphorylinositol group onto ceramide to form inositol phosphorylceramide, an essential step in sphingolipid biosynthesis. The Kei1 regulatory subunit is cleaved by the Kex2 protease but this does not appear to regulate ICP synthase activity and may not be biologically significant.
CPX-2895	Superoxide dismutase 1 copper chaperone	-	YMR038C	Copper chaperone for superoxide dismutase which delivers copper to the [Cu-Zn] superoxide dismutase I (SOD1, CPX-2896) forming heterodimer (CPX-2267). Insertion of copper is required for SOD1 enzymatic activity. Oxidation of the disulfide bond is required to increase the enzymatic activity from approximately 10 % in disulfide-reduced SOD1 to 100 % in disulfide-oxidized SOD1. The copper chaperone,…
CPX-2896	[Cu-Zn] Superoxide dismutase complex	Copper–zinc superoxide dismutase	YJR104C	Catalyzes the breakdown of two superoxide molecules into dioxygen and hydrogen peroxide. Copper is required for any activity, and full activity requires oxidation of the disulfide bond (disulfide-reduced SOD1 has only 10 % activity). Formation of the disulfide bond in SOD1 is generally a consequence of the formation of a heterodimer with the CCS1 chaperone (CPX-2267), but there is also evidence o…
CPX-29	U5 snRNP	-	YLR147C;YBR055C;YOR159C;YDR243C;YHR156C;YPR182W;YGR074W;YLR275W;YPR082C;YFL017W-A;YER029C;YHR165C;YKL173W;YER172C	Non-coding RNA containing complex that is involved in mRNA splicing. U5 snRNP is delivered to the forming spliceosome as part of the U4/U6 x U5 tri-snRNP complex (CPX-25). The spliceosome is a highly dynamic structure, assembled by sequential binding and release of the small nuclear RNAs and protein factors which removes intronic sequence from pre-mRNA. During spliceosome activation several subun…
CPX-2902	RAD6-RAD18 ubiquitin ligase complex	UBC2-RAD18 ubiquitin ligase complex|RAD6-RAD18 complex|UBC2-RAD18 complex|RAD6/UBC2-Rad18 complex|RAD6/UBC2-RAD18 ubiquitin ligase complex	YCR066W;YGL058W	Ubiquitin ligase complex invovled in post-replicative repair of damaged DNA. Mono-ubiquitinates PCNA at a highly conserved lysine, lys-164, in response to replication-stalling DNA damage. This promotes the recruitment of a class of specialized polymerases capable of using damaged DNA as a template for trans-lesion synthesis. Also plays a role in the prevention of spontaneous mutations caused by o…
CPX-2910	BRE1-RAD6 ubiquitin ligase complex	BRE1-RAD6 complex|BRE1-UBC2 complex|BRE1-RAD6/UBC2 complex|BRE1-UBC2 ubiquitin ligase complex|BRE1-RAD6/UBC2 ubiquitin ligase complex	YDL074C;YGL058W	Ubiquitin ligase complex. Mono-ubiquitinates the histone H2B residue lysine-123. This provides a specific tag for epigenetic transcriptional activation in addition to modulating the formation of double-strand breaks during meiosis and being a prerequisite for DNA-damage checkpoint activation. Ubiquitination of lys-123 is a prerequisite for the subsequent di- and trimethylation of histone H3 on K4…
CPX-2911	BRE1 E3 ubiquitin-protein ligase complex	-	YDL074C;YDL074C	E3 ubiquitin-protein ligase. Plays a required role in regulation of RNA polymerase II association with active genes.
CPX-2918	UBR1-RAD6 ubiquitin ligase complex	UBR1-RAD6/UBC2 complex|UBR1-UBC2 ubiquitin ligase complex|UBR1-RAD6/UBC2 ubiquitin ligase complex|UBR1-RAD6 complex|UBR1-UBC2 complex	YGR184C;YGL058W	Ubiquitin ligase complex. Polyubiquitinates proteins containing unacetylated N-terminal residues causing their subsequent degradation by the proteasome as part of the Ac/N-End Rule pathway. Recognizes unacetylated N-terminal methionine if it is followed by a hydrophobic residue. Additionally, acts in an N-end rule independent manner as a component of a novel quality control pathway for proteins s…
CPX-2921	RSP5-BUL1 ubiquitin ligase complex	-	YMR275C;YER125W	Ubiquitin ligase complex. Polyubiquinates plasma membrane transporters and permeases, required for their endocytosis and subsequent degradation in the vacuole. BUL1 binds to the target protein, enabling ubiquitylation by RSP5. Phosphorylation of BUL1 results in binding to 14-3-3 proteins proteins, protecting the permeases from down-regulation. Appears to be redundant with the RSP5-BUL2 ubiquitin …
CPX-2923	RSP5-BUL2 ubiquitin ligase complex	-	YML111W;YER125W	Ubiquitin ligase complex. Polyubiquinates plasma membrane transporters and permeases, required for their endocytosis and subsequent degradation in the vacuole. BUL2 binds to the target protein, enabling ubiquitylation by RSP5. Phosphorylation of BUL2 results in binding to 14-3-3 proteins , protecting the permeases from down-regulation. Appears to be redundant with the BUL1:RSP5 complex (CPX-2921).
CPX-2935	RAD6-UBR2 ubiquitin ligase complex	RAD6-UBR2 complex|UBC2-UBR2 complex|RAD6/UBC2-UBR2 complex|UBC2-UBR2 ubiquitin ligase complex|RAD6/UBC2-UBR2 ubiquitin ligase complex	YLR024C;YGL058W	Ubiquitin ligase complex. May act in a quality control pathway for proteins synthesized on cytosolic ribosomes. Ubr2 is a paralog of Ubr1 (P19812) but lacks the conserved sequence motifs required for N-end rule degradation.
CPX-2937	MUB1-RAD6-UBR2 ubiquitin ligase complex	MUB1-UBC2-UBR2 ubiquitin ligase complex|MUB1-RAD6/UBC2-UBR2 ubiquitin ligase complex|MUB1-RAD6-UBR2 complex|MUB1-UBC2-UBR2 complex|MUB1-RAD6/UBC2-UBR2 complex	YMR100W;YLR024C;YGL058W	Ubiquitin ligase complex. Ubiquitylates, and targets for destruction, the RPN4 transcription factor, which upregulates the proteasome genes. The binding of MUB1 may position the RPN4 ubiquitylation site proximal to the Ub∼RAD6 thioester and allowing the transfer of Ubiquitin from RAD6 to RPN4. MUB1 is a short-lived protein and is ubiquitinated by the UBR2-RAD6 ubiquitin conjugating enzyme (CPX-29…
CPX-2944	MCM complex	MCM2-7 heterohexamer|MCM2-7|Minichromosome maintenance (Mcm) 2-7	YBL023C;YGL201C;YPR019W;YEL032W;YBR202W;YLR274W	Essential for 'once per cell cycle' DNA replication initiation and elongation in eukaryotic cells, associates with the origins of DNA replication to form part of the pre-replicative complex. Activation of the MCM complex at origins by cyclin-dependent kinases and the Cdc7 protein kinase leads to initiation of DNA synthesis. MCM2-7 complexes unwind the double stranded DNA at the origins, recruit D…
CPX-2946	CDC48-NPL4-UFD1 AAA ATPase complex	Ufd1-Npl4-Cdc48/p97 (UNC) complex|UNC complex|CDC48(UFD1/NPL4) complex|Cdc48-Ufd1-Npl4 complex|Cdc48p-Npl4p-Ufd1p AAA ATPase complex	YBR170C;YGR048W;YDL126C	Recruited by the integral membrane protein Ubx2 (Q04228) and interacts with ubiquitin ligase complexes involved in the endoplasmic reticulum-associated degradation (ERAD) pathway. Binds and appears to disassemble ubiquitylated protein complexes so may function as a segregase.
CPX-2948	CUE1-UBC7 ubiquitin-conjugating enzyme complex	CUE1-UBC7 ubiquitin-conjugating enzyme (E2) complex|UBC7/CUE1 complex	YMR264W;YMR022W	Component of the endoplasmic reticulum-associated protein degradation (ERAD) pathway. UBC7 is a ubiquitin-conjugating enzyme (E2) that functions with endoplasmic reticulum resident ubiquitin ligases (E3s) only if bound to the ER surface by CUE1. UBC7 may also be activated by CUE1.
CPX-2950	TIM9-TIM10-TIM12 mitochondrial intermembrane space protein transporter complex	TIM9-TIM10-TIM12 complex	YEL020W-A;YHR005C-A;YBR091C	Intermediate assembly in the formation of the TIM22 complex (CPX-1629), which mediates the import and insertion of multi-pass transmembrane proteins into the mitochondrial inner membrane. Role in sorting hydrophobic precursors of the outer membrane beta-barrel family and inner membrane carrier family through this aqueous compartment. A soluble form of TIM12 first assembles with the TIM9-TIM10 com…
CPX-297	CMG helicase complex	Cdc45-MCM-GINS complex	YLR103C;YBL023C;YGL201C;YPR019W;YEL032W;YBR202W;YLR274W;YDR489W;YDR013W;YOL146W;YJL072C	Surrounds the leading strand during DNA replication and recruits the DNA polymerase epsilon complex (CPX-2110) for leading-strand synthesis. CDC45 adds the GINS complex (CPX-1641) onto each MCM2-7 complex (CPX-2944) to form two active CMG helicases that surround each strand of parental DNA. CMG then translocates along single-strand DNA in the 3-prime to 5-prime direction for bidirectional replica…
CPX-30	Aar2-U5 snRNP	-	YLR147C;YOR159C;YPR182W;YGR074W;YLR275W;YFL017W-A;YER029C;YHR165C;YKL173W;YBL074C	A - presumably immature - form of the U5 snRNP (CPX-29), that is mainly found in the cytoplasm. Aar2 is mutually exclusive with Brr2, which is present in the form of U5 localized at the spliceosome. The spliceosome is a highly dynamic structure, assembled by sequential binding and release of the small nuclear RNAs and protein factors which removes intronic sequence from pre-mRNA.
CPX-301	GID ubiquitin ligase complex	GID E3 ligase|GID ubiquitin ligase complex|FBP degradation complex	YGL227W;YIL097W;YMR135C;YCL039W;YIL017C;YBR105C;YDR255C	E3 ligase complex that triggers polyubiquitylation and subsequent proteasomal degradation of the gluconeogenic enzymes fructose-1,6-bisphosphatase (FBPase), phosphoenolpyruvate carboxykinase (PEPCK and cytoplasmic malate dehydrogenase (c-MDH). E3 ubiquitin ligase activity is provided by Rmd5 and Fyv10. Orthologous to mammalian CTLH complex.
CPX-302	Mitochondrial pyruvate carrier, fermentative isoform	-	YHR162W;YGL080W	The fermentative isoform of the mitochondrial pyruvate carrier resides in the mitochondrial inner membrane and mediates uptake of pyruvate into the mitochondrion during growth on fermentable carbon sources such as glucose.
CPX-3028	1,3-beta-D-glucan synthase complex	-	YMR306W;YPR165W	Synthesizes 1,3-beta-glucan, a major structural component of the yeast cell wall and of the yeast spore wall.
CPX-303	Mitochondrial pyruvate carrier, respiratory isoform	-	YGR243W;YGL080W	The respiratory isoform of the mitochondrial pyruvate carrier resides in the mitochondrial inner membrane and mediates uptake of pyruvate into the mitochondrion during growth on respiratory carbon sources such as ethanol and glycerol.
CPX-3034	Acetolactate synthase complex	AHAS|ALS|Acetohydroxy-acid synthase	YMR108W;YCL009C	Catalyzes the first step that is common to the biosynthesis of branched-chain amino acids. The reaction involves the irreversible decarboxylation of pyruvate to a bound hydroxyethyl group that then condenses with either a second pyruvate molecule to form 2-acetolactate or with 2-ketobutyrate to form 2-aceto-2-hydroxybutyrate.
CPX-3036	PMT1-PMT2 dolichyl-phosphate-mannose-protein mannosyltransferase complex	-	YAL023C;YDL095W	Initiates protein O-mannosylation by catalyzing the transfer of a mannosyl residue from dolichol-phosphate-beta-D-Mannose to Ser and Thr residues of proteins in an alpha-D-mannosidic linkage. Some proteins with moderate Ser/Thr content are O-mannosylated when they are not properly folded. In the endoplasmic reticulum this removes them from folding cycles by reducing engagement with the KAR2 chape…
CPX-3037	PMT1-PMT3 dolichyl-phosphate-mannose-protein mannosyltransferase complex	-	YOR321W;YDL095W	Initiates protein O-mannosylation by catalyzing the transfer of a mannosyl residue from dolichol-phosphate-beta-D-Mannose to Ser and Thr residues of proteins in an alpha-D-mannosidic linkage. Some proteins with moderate Ser/Thr content are O-mannosylated when they are not properly folded. In the endoplasmic reticulum this removes them from folding cycles by reducing engagement with the KAR2 chape…
CPX-3038	PMT5-PMT2 dolichyl-phosphate-mannose-protein mannosyltransferase complex	-	YAL023C;YDL093W	Initiates protein O-mannosylation by catalyzing the transfer of a mannosyl residue from dolichol-phosphate-beta-D-Mannose to Ser and Thr residues of proteins in an alpha-D-mannosidic linkage. Some proteins with moderate Ser/Thr content are O-mannosylated when they are not properly folded. In the endoplasmic reticulum this removes them from folding cycles by reducing engagement with the KAR2 chape…
CPX-3039	PMT4 dolichyl-phosphate-mannose-protein mannosyltransferase complex	PMT4 dolichyl-phosphate-mannose-protein mannosyltransferase homodimer	YJR143C	Initiates protein O-mannosylation by catalyzing the transfer of a mannosyl residue from dolichol-phosphate-beta-D-Mannose to Ser and Thr residues of proteins in an alpha-D-mannosidic linkage. O-mannosyl glycans are important for the stability, localization and/or function of various secretory and membrane proteins and hence cell wall integrity. Acts on membrane-bound proteins.
CPX-3040	PMT5-PMT3 dolichyl-phosphate-mannose-protein mannosyltransferase complex	-	YDL093W;YOR321W	Initiates protein O-mannosylation by catalyzing the transfer of a mannosyl residue from dolichol-phosphate-beta-D-Mannose to Ser and Thr residues of proteins in an alpha-D-mannosidic linkage. Some proteins with moderate Ser/Thr content are O-mannosylated when they are not properly folded. In the endoplasmic reticulum this removes them from folding cycles by reducing engagement with the KAR2 chape…
CPX-3055	Translocon complex	Post-translational translocon complex|Post-translocon	YDR086C;YLR292C;YBR171W;YOR254C;YPL094C;YER087C-B;YLR378C	Post-translationally translocates nascent proteins into the endoplasmic reticulum. The complex is composed of the SEC61 translocon complex protein-conducting channel (CPX-1833) and the tetrameric SEC62-63 complex (CPX-3056). The SEC62-63 complex plays a crucial role in targeting of the signal recognition particle-independent protein substrate to the protein-conducting channel and also in the asse…
CPX-3056	SEC62-SEC63 complex	Sec62-Sec63-Sec71-Sec72 complex|SEC62/SEC63 complex	YLR292C;YOR254C;YPL094C;YBR171W	Required for post-translational translocation of nascent proteins into the endoplasmic reticulum. Plays a crucial role in targeting of the signal recognition particle-independent protein substrate to the protein-conducting channel and also in the assembly of the post-translocon complex (CPX-3055).
CPX-3069	Cdc48-Npl4-Vms1 AAA ATPase complex	Vms1–Npl4–Cdc48/p97|Cdc48p-Npl4p-Ufd1p AAA ATPase complex|CDC48(VMS1/NPL4) complex|Cdc48-Vms1-Npl4 complex	YDR049W;YBR170C;YDL126C	Required for the destruction of damaged, misfolded and ubiquitinated proteins in the mitochondrion. Under conditions of mitochondrial stress, Vms1 recruits Cdc48 and Npl4 and extracts ubiquitinated proteins for proteasomal degradation. May also play a role in endoplasmic reticulum-associated protein degradation (ERAD).
CPX-307	Endoplasmic Reticulum Membrane Complex	-	YLL014W;YIL027C;YGL231C;YKL207W;YJR088C;YCL045C	Required for transfer of phosphatidylserine (PS) from the endoplasmic reticulum to mitochondria. Complex is tethered to the ER and mitochondria through Tom5 (P80967).
CPX-3070	HRD1 ubiquitin ligase complex	Hrd1p ubiquitin ligase complex|Ubiquitin ligase ERAD-L complex	YLR207W;YML029W;YML013W;YOL013C;YDR057W;YBR201W	Transmembrane E3 ubiquitin ligase complex involved in the endoplasmic reticulum-associated degradation (ERAD) pathway, directing misfolded proteins to proteasomal degradation. Required for ERAD-L, -M subpathways which degrade proteins with misfolded luminal or transmembrane domains, respectively. The Hrd1 core complex acts together with the E2 ubiquitin conjugating enzymes Cue1-Ubc7 (CPX-2948) an…
CPX-3074	Doa10 ubiquitin ligase complex	Doa10p ubiquitin ligase complex	YIL030C;YML013W	Transmembrane E3 ubiquitin ligase complex involved in the endoplasmic reticulum-associated degradation (ERAD) pathway, directing misfolded proteins to proteasomal degradation. Required for ERAD-C subpathway which degrades proteins with misfolded cytoplasmic domains. The Doa10 core complex acts together with the E2 ubiquitin conjugating enzymes Ubc6 (P33296) and Cue1-Ubc7 (CPX-2948) and also the C…
CPX-3078	Ric1-Rgp1 guanyl-nucleotide exchange factor complex	-	YLR039C;YDR137W	Guanine nucleotide exchange factor (GEF) that activates Ypt6 (Q99260), by exchanging bound GDP for free GTP. Ypt6 is a Rab GTPase which mediates the fusion of vesicles from endosomes at the Golgi apparatus and, once activated, recruits the GARP tethering complex (CPX-1718).
CPX-3087	Shu complex	-	YLR376C;YIL132C;YDR078C;YHL006C	Role in the early stages of the homologous recombination DNA damage repair process. Recruits the Rad55-Rad57 complex (CPX-3139) and the homologous recombination machinery to the sites of single-stranded DNA gaps left by replication-blocking lesions to complete error-free DNA-damage tolerance.
CPX-3088	PAS complex	PtdIns(3,5)P2 regulatory complex|PI(3,5)P2 regulatory complex	YFR019W;YLR386W;YNL325C;YNL054W;YFR021W	Role in the synthesis and turnover of the low abundance, signaling lipid phosphatidylinositol 3,5-bisphosphate (PtdIns(3,5)P2; CHEBI:16851). PtIns(3,2)P2 has been implicated in processes such as vacuole morphology, homeostasis, membrane scission, acidification and transport vesicle formation.
CPX-31	U4 snRNP	U4 small nuclear ribonucleoprotein complex	YLR147C;YPR178W;YOR159C;YEL026W;YPR182W;YGR074W;YLR275W;YDR473C;YFL017W-A;YER029C	Non-coding RNA containing complex that is involved in mRNA splicing. U4 is found in a complex with U6 snRNP (the U4/6 snRNP complex, CPX-32), which is an intermediate in the assembly of the spliceosome. The spliceosome is a highly dynamic structure, assembled by sequential binding and release of the small nuclear RNAs and protein factors which removes intronic sequence from pre-mRNA. U4 dissociat…
CPX-3139	RAD55-RAD57 complex	Rhp55-Rhp57 complex	YDR076W;YDR004W	Role in the early stages of the homologous recombination DNA damage repair process. Recruited by the Shu complex (CPX-3087) to the sites of single-stranded DNA gaps left by replication-blocking lesions to complete error-free DNA-damage tolerance. Counteracts the anti-recombination activity of the Srs2 helicase by associating with the Rad51-ssDNA filament, rendering it more stable than a nucleopro…
CPX-3146	Mitochondrial DNA-directed RNA polymerase complex	mitochondrial RNA polymerase|MTF1-RPOM complex	YMR228W;YFL036W	Mitochondrial RNA polymerase resides in the mitochondrion and is responsible for transcription of all genes on the mitochondrial genome, both protein- and RNA-coding. Binding of the polymerase complex to the promoter consensus sequence 5′-(− 8)ATATAAGTA(+ 1) bends and opens promoter DNA. The ability to initiate transcription at mitochondrial promoters is conferred by the regulatory subunit Mtf1p.…
CPX-3155	NuA4 histone acetyltransferase complex	-	YDR359C;YNL107W;YJL081C;YHR099W;YHR090C;YGR002C;YOR244W;YEL018W;YNL136W;YPR023C;YFL039C;YJR082C;YFL024C	Essential gene regulatory acetyltransferase with ATPase, DNA helicase and structural DNA binding activities. NuA4 histone acetyltransferase (HAT) complex is involved in epigenetic transcriptional activation of selected genes principally by acetylation of nucleosomal histones H4, H3, H2B, H2A and H2A variant H2A.Z. Acetylates histone H4 to form H4K5ac, H4K8ac, H4K12ac and H4K16ac, histone H3 to fo…
CPX-3158	SPOTS complex	Serine Palmitoyltransferase Orm1/2, Tsc3, and Sac1 complex	YGR038W;YKL212W;YLR350W;YBR058C-A;YDR062W;YMR296C	Serine C-palmitoyltransferase (SPT) catalyzes the first committed step in the biosynthesis of sphingolipids: condensation of serine with palmitoyl-CoA to form 3-ketosphinganine. The catalytic activity depends on LCB1 and LCB2, and is stimulated several-fold by TSC3. The remaining components are believed to play regulatory roles. Mature sphingolipids are an essential component of the plasma membra…
CPX-3159	Slx1-Slx4 complex	SLX1-SLX4 structure-specific DNA endonuclease complex	YBR228W;YLR135W	A structure-specific DNA endonuclease that is involved in DNA recombination and repair. It is involved in rDNA copy number regulation. Appears to act at the termination of rDNA replication cleaves stalled replication forks.
CPX-3163	Sulfite reductase complex (NADPH)	hydrogen sulfide:NADP+ oxidoreductase|NADPH-sulfite reductase|sulphite reductase complex (NADPH)|YSiR	YJR137C;YFR030W	Sulfite reductase is a flavoprotein complex that catalyzes the reduction of sulfite to sulfide in the cysteine and methionine biosynthesis pathway. The activity is also required for sulfate assimilation.
CPX-3172	EGO complex	-	YCR075W-A;YKR007W;YBR077C;YGR163W;YML121W	The EGO complex is localized to the vacuolar membranes and activates vacuolar membrane associated TORC1 in the presence of preferred nitrogen sources. It thereby has an important role in regulating cell growth and autophagy by relaying amino acid signals. Specifically, its subunit Gtr1p becomes activated to a GTP-bound form in a downstream response to nutrient signals, causing EGO to interact wit…
CPX-3179	Slx5-Slx8 SUMO-targeted ubiquitin ligase (STUbL) complex	-	YER116C;YDL013W	The Slx5-Slx8 complex is a heterodimeric ubiquitin ligase (E3) that recognizes sumoylated proteins and causes the transfer of ubiquitin from an E2 to its target, attaching polyubiquitin chains to it. The complex has DNA-binding activity and is involved in various cellular processes, including targeting poly-sumoylated proteins for degradation; DNA damage repair and genome stability. The complex i…
CPX-3180	Mitochondrial degradosome	mtEXO	YMR287C;YPL029W	The mitochondrial degradosome complex is essential for mitochondrial biogenesis. The degradosome, which has both RNA helicase and exoribonuclease activity, co-purifies with proteins from both mitochondrial large and small ribosomal subunits, suggesting that it associates with intact ribosomes. Helicase activity of the degradosome is more efficient with substrates with 3-prime overhangs, and requi…
CPX-3184	EAF5/7/3 complex	nucleosome dissasembly/reassembly complex	YEL018W;YPR023C;YNL136W	Plays a role in co-transcriptional RNA processing and maturation by associating with the coding region of transcriptionally active genes and affecting RNA polymerase II processivity. Promote the disruption, and subsequent reassembly, of nucleosomes. Also exists as a component of the NuA4 histone acetyltransferase complex (CPX-3155) which is involved in transcriptional activation of selected genes…
CPX-3185	Piccolo NuA4 histone acetyltransferase complex	piccolo HAT|picNuA4	YHR090C;YOR244W;YFL024C	Histone acetyltransferase complex which is involved in transcriptional activation of selected genes, principally by acetylation of nucleosomal histone H4 and H2A. Strongly prefers chromatin over free histones as substrate. Also acts as the catalytic core of the 1.3-MDa NuA4 histone acetyltransferase complex (CPX-3155).
CPX-3188	Polarisome	-	YER149C;YOL112W;YNL293W;YNL271C;YLR319C;YLL021W	The polarisome is a protein complex involved in control of polarized (unidimensional) cell growth in yeast and other fungi. Deletion of any component results in defective bud site selection, abnormal cell shape and disrupted filamentous growth. One of the targets of polarisome is the Rab GTPase Sec4, which associates with secretory vesicles and stimulates their fusion with the exocytic sites at t…
CPX-3196	ERMES complex	ER-mitochondria encounter structure|MMM1 complex|Mdm10/Mdm12/Mmm1 complex|mitochore	YLL006W;YAL048C;YAL010C;YGL219C;YOL009C	The ERMES complex serves as a physical connection between the endoplasmic reticulum (ER) and the mitochondrion. The complex, or simply the physical connection provided by the complex, may facilitate transfer of lipids, calcium ions, or other metabolites between the organelles. Mitochondrial nucleoids are located near ERMES, and the complex is required for accurate segregation of the mitochondrial…
CPX-32	U4/U6 snRNP	U4/U6 small nuclear ribonucleoprotein complex	YJR022W;YGR091W;YLR147C;YPR178W;YOR159C;YLR438C-A;YEL026W;YPR182W;YGR074W;YDR378C;YLR275W;YNL147W;YBL026W;YDR473C;YFL017W-A;YER146W;YER112W;YER029C	Non-coding RNA containing complex that is involved in mRNA splicing. Intermediate complex in the assembly of U4/U6 x U5 tri-snRNP complex (CPX-25) and the precatalytic spliceosome. Its main function is to deliver U6 (CPX-24) to the spliceosome, a highly dynamic structure, assembled by sequential binding and release of the small nuclear RNAs and protein factors which removes intronic sequence from…
CPX-3207	Mitochondrial pyruvate dehydrogenase complex	PDH|pyruvate dehydrogenase complex (lipoamide)	YFL018C;YBR221C;YNL071W;YER178W;YGR193C	Mitochondrial matrix enzyme that converts pyruvate to acetyl-CoA and CO2. This provides a metabolic connection between glycolysis, whose end product is pyruvate, and the tricarboxylic acid cycle, which starts with acetyl-CoA. Pyruvate dehydrogenase (PDH) activity is negatively regulated via phosphorylation of its PDA1 subunit. The protein kinases PKP1 (P40530) and PKP2 (P53170) phosphorylate PDA1…
CPX-3211	MIS complex	Mum2, Ime4, Slz1 complex	YNL196C;YGL192W;YBR057C	The MIS complex is a methyltransferase which methylates adenosine at the N6 position to form N6-methyladenosine. mRNA methylation in Saccharomyces cerevisiae occurs only during meiosis. During meiosis, complete mRNA methylation requires MIS complex localization to the nucleolus in a Slz1-dependent manner. NDT80 also regulates Mum2 and Ime4 nucleolar localization during meiosis. Methylation of mRN…
CPX-3212	Mitotic checkpoint complex, MAD1-MAD2-BUB1-BUB3 subcomplex	Mad2p-Mad1p-Bub1p-Bub3p	YJL030W;YOR026W;YGL086W;YGR188C	This complex forms during mitosis, as a result of the activation of the spindle checkpoint. BUB3 and BUB1 are associated through the cell cycle, however, the addition of MAD1 is cell cycle dependent. The formation of a stable complex requires the functions of MAD2, BUB3, and MPS1. In addition, a highly conserved Arg-Leu-Lys motif at 653-655 of MAD1 is required for the formation of a complete comp…
CPX-3215	FACT complex	yeast facilitator of chromatin transactions|Pob3-Spt16 complex|yFACT|yeast facilitator of chromatin transcription	YML069W;YGL207W	The FACT complex is a heterodimeric H2A-H2B histone chaperone, that helps reorganize nucleosomes in an ATP independent fashion. It promotes histone removal, deposition and replacement on chromatin. Due to its role in chromatin dynamics, it has a role in many cellular processes related to chromatin: DNA replication, DNA damage and repair, transcription initiation and elongation. The redundant Nhp6…
CPX-3226	Core mediator complex	-	YOL051W;YNL236W;YMR112C;YER022W;YBL093C;YPR070W;YGR104C;YGL025C;YOL135C;YDL005C;YLR071C;YHR058C;YPR168W;YDR308C;YNR010W;YGL127C;YBR253W;YBR193C;YOR174W;YGL151W;YHR041C	Plays an essential role in gene expression regulation by acting as a bridge between DNA-binding transcription factors and the RNA polymerase II (RNAPII) transcription machinery, serving as a central scaffold within the pre-initiation complex. The Mediator complex is also targeted by sequence-specific, DNA-binding transcription factors and appears to regulate RNAPII at both the initiation and elon…
CPX-3231	SEA complex	Seh1-associated complex	YGL100W;YLR208W;YEL062W;YDR128W;YBL104C;YJR138W;YOL138C;YHL023C	The SEA complex is a vacuole associated complex of eight proteins. One end of the SEA complex is made of the IML1/NPR2/NPR3 trimer (SEACIT), involved in inhibition of TORC1 (CPX-1715, CPX-1716) signaling, while the other end, composed of RTC1/MTC5/SEA4/SEH1/SecEC13 (SEACAT), is involved in the activation of TORC1 signaling. The subcomplexes interact via MTC5. The complex regulates TORC1 signaling…
CPX-3233	GSE complex	Gtr1-Gtr2 GTPase complex|GTPase-containing complex for Gap1p sorting in the endosomes	YKL143W;YGR163W;YBR077C;YKR007W;YML121W	The GSE complex was shown to be localized to late endosomes, and to be required for sorting of GAP1 - a general amino acid permease - to the plasma membrane from endosomes. GSE has the same subunits as the EGO complex plus LTV1.
CPX-3234	SCF-Cdc4 ubiquitin ligase complex	-	YDR328C;YFL009W;YDL132W;YDR054C;YOL133W	SCF-Cdc4 is a member of the SCF (Skp1-Cullin-F-box) E3 ubiquitin ligase family, in which the F-box protein, Cdc4, forms the substrate recognition subunit. It is required for both G1/S and G2/M cell cycle transitions, when it ubiquitinates and targets to degradation its substrates such as SIC1, FAR1, CLN1/2 and CLB6. The active complex may be a homodimer.
CPX-3238	SUMO activating enzyme complex	Aos1-Uba2 E1complex|SUMO E1 activator enzyme complex|SAE complex	YPR180W;YDR390C	SUMO activating complex provides an E1-like activity that catalyzes the first step in conjugation of Smt3 (SUMO) to proteins (sumoylation). The activated Smt3 is then transferred to the E2-like SUMO conjugating enzyme Ubc9. In subsequent steps, Smt3 is covalently attached to lysine residues on target proteins by one of the E3-like SUMO ligases that include Siz1, Mms21, Cst9, and Nfi1. Attachment …
CPX-3241	SCF-Grr1 ubiquitin ligase complex	-	YOL133W;YJR090C;YDR328C;YDR054C;YDL132W	SCF-Grr1 is a member of the SCF (Skp1-Cullin-F-box) E3 ubiquitin ligase family, in which the F-box protein, Grr1, forms the substrate recognition subunit. It is required for the G1/S cell cycle transition, when it ubiquitinates and targets proteins such as CLN1/2 and GIC2 for degradation. It is a central component in glucose-induced signal transduction, regulating the induction of the glucose tra…
CPX-3242	SCF-Mdm30 ubiquitin ligase complex	-	YDL132W;YLR368W;YOL133W;YDR054C;YDR328C	SCF-Mdm30 is a member of the SCF (Skp1-Cullin-F-box) E3 ubiquitin ligase family, in which the F-box protein, Mdm30, forms the substrate recognition subunit. The complex is required for the degradation of Fzo1 and Gal80, and is thereby involved in mitochondrial fusion and regulation of galactose metabolism. The active complex may be a homodimer.
CPX-3243	SCF-Ufo1 ubiquitin ligase complex	-	YDL132W;YML088W;YOL133W;YDR328C;YDR054C	SCF-Ufo1 is a member of the SCF (Skp1-Cullin-F-box) E3 ubiquitin ligase family, in which the F-box protein, Ufo1, forms the substrate recognition subunit. The complex is required for the degradation of HO and Gal80, thereby involved in mating type switching and regulation of galactose metabolism. The complex may form a homodimer.
CPX-3244	SCF-Das1 ubiquitin ligase complex	-	YDR054C;YOL133W;YDR328C;YDL132W;YJL149W	SCF-Das1 is a member of the SCF (Skp1-Cullin-F-box) E3 ubiquitin ligase family, in which the F-box protein, Das1, forms the substrate recognition subunit. The complex is required for the degradation of MIG2 and Gal80, thereby involved in regulation of galactose metabolism. The complex may form a homodimer.
CPX-3248	Asi complex	Asi ubiquitin ligase complex	YNL159C;YMR119W;YNL008C	The Asi complex resides in the nuclear inner membrane and ubiquitinates proteins to target them for degradation, as part of the endoplasmic reticulum-associated degradation (ERAD) pathway. It targets two types of substrate: misfolded nuclear inner membrane proteins; and proteins that participate in sterol biosynthesis, including Erg11p (lanosterol 14-alpha-demethylase) and Nsg1p, a regulator of s…
CPX-3249	SCF-Met30 ubiquitin ligase complex	-	YDR054C;YOL133W;YDR328C;YDL132W;YIL046W	SCF-Met30 is a member of the SCF (Skp1-Cullin-F-box) E3 ubiquitin ligase family, in which the F-box protein, Met30, forms the substrate recognition subunit. The complex is required for the ubiquitylation of Met4 and Met32. SCF-Met30 coordinates cell cycle progression with biosynthetic pathways of sulfur-containing metabolites, such as methionine, cysteine, and S-adenosylmethionine. The complex ma…
CPX-325	Glutathione hydrolase complex	GSH degradosomal complex	YBR281C;YBR281C;YNL191W;YNL191W	Glutathione hydrolase/Glutamine Amidotransferase II complex responsible for glutathione degradation. Both DUG2 and DUG3 are depressed under sulfur limitation conditions. Although neither protein alone can cleave glutathione, the complex degrades glutathione by cleaving of the gamma-glutamyl linkage. DUG3 has the GATase activity, while DUG2 probably acts as a scaffold protein, bringing two DUG3 pr…
CPX-3250	SCF-Dia2 ubiquitin ligase complex	-	YDL132W;YDR328C;YDR054C;YOL133W;YOR080W	SCF-Dia2 is a member of the SCF (Skp1-Cullin-F-box) E3 ubiquitin ligase family, in which the F-box protein, Dia2, forms the substrate recognition subunit. The complex may form a homodimer. SCF-Dia2 is involved in a number of cellular processes: it has been associated with replication stress response and is considered part of the replisome progression complex responsible for fork stability. CSF-Di…
CPX-3253	SCF-Ylr352w ubiquitin ligase complex	-	YDL132W;YOL133W;YDR328C;YDR054C;YLR352W	SCF-Ylr362w is a member of the SCF (Skp1-Cullin-F-box) E3 ubiquitin ligase family, in which the F-box protein, Ylr352w, forms the substrate recognition subunit. The cellular role of this complex is unknown. The complex may form a homodimer.
CPX-3254	SCF-Saf1 ubiquitin ligase complex	-	YBR280C;YDL132W;YDR328C;YDR054C;YOL133W	SCF-Saf1 is a member of the SCF (Skp1-Cullin-F-box) E3 ubiquitin ligase family, in which the F-box protein, Saf1, forms the substrate recognition subunit. The complex is required for the ubiquitylation of Aah1 and several vacuolar/lysosomal enzymes. The complex may form a homodimer.
CPX-3255	SCF-Hrt3 ubiquitin ligase complex	-	YLR097C;YOL133W;YDL132W;YDR328C;YDR054C	SCF-Hrt3 is a member of the SCF (Skp1-Cullin-F-box) E3 ubiquitin ligase family, in which the F-box protein, Hrt3, forms the substrate recognition subunit. The complex is involved in the cellular response to methylmercury. The complex may form a homodimer.
CPX-3265	RQC complex	Ribosome quality control complex|RQC|Ribosome-bound quality control complex	YPL009C;YDL126C;YMR247C;YBR170C;YDR333C;YGR048W	The RQC complex is a 60S ribosomal subunit-associated complex involved in ubiquitin proteasome mediated degradation of polypeptides whose translation is stalled on the ribosome. Rkr1 is an E3 enzyme believed to modify the stalled polypeptide, while the Cdc48 subcomplex is thought to extract the ubiquitinated polypeptide from the ribosome. Tae2 signals the 'translational stress' to the Hsf1 (P1096…
CPX-3279	INAC complex	Mitochondrial inner membrane assembly complex	YPL099C;YIR024C	Inner membrane assembly complex (INAC) promotes the biogenesis of mitochondrial F1Fo-ATP synthase by facilitating assembly of the peripheral stalk. Loss of INAC function causes dissociation of the F1-domain from the membrane-integral Fo-portion.
CPX-3281	Mitochondrial proton-transporting ATP synthase complex	Mitochondrial respiratory chain complex V	YDL004W;YDR322C-A;YPR020W;YOL077W-A;Q0085;Q0080;YML081C-A;YPL271W;YPL078C;YLR295C;YJR121W;YDR377W;YDR298C;YKL016C;YBL099W;YBR039W;Q0130	Acts to convert the energy of oxidation-reduction reactions of the electron transport chain (respiration) to the phosphorylation of ADP. The synthesis of ATP is coupled to the respiratory chain via the proton potential. The ATP synthase is a molecular motor composed of two separable parts: F1 and F0. The F1 portion contains the catalytic sites for ATP synthesis and protrudes into the mitochondria…
CPX-3284	Nucleolar ribonuclease MRP complex	Ribonuclease MRP|NuMRP|RNAse MRP	YNL221C;YDR478W;YBR167C;YNL282W;YGR030C;YBL018C;YLR145W;YHR062C;YBR257W;YAL033W	RNAse MRP is a highly conserved, essential, site-specific endonuclease complex, closely related to RNAse P complex (CPX-1873). Most protein subunits are common between the two complexes, only Snm1 and Rnp1 are unique to MRP, as well as the RNA component NME1. RNAse MRP is involved in rRNA processing in the nucleolus, but during exit from mitosis it also localizes to specialized cytoplasmic P bodi…
CPX-3294	PAN complex	-	YKL025C;YGL094C	PAN is a polyA-binding protein dependent polyA-specific 3' exoribonuclease. It is involved in the regulation of polyA-tail length, shortening it from a default length to transcript specific size. The complex is non-essential, but its deletion results in increased polyA-tail length.
CPX-3297	FUN30 complex	-	YAL019W	Important roles in heterochromatin silencing and DNA repair. Remodels chromatin at the 5-prime end of genes by sliding promoter-proximal nucleosomes.
CPX-3298	Telomerase holoenzyme complex	-	YLR233C;YLR318W;YIL009C-A	Telomerase is a ribonucleoprotein complex that is essential for maintenance of telomeres. It is a reverse transcriptase that elongates the single-stranded G-rich 3' protruding ends of chromosomal DNA using TLC1 RNA as a template. Est1 and TLC1 are sufficient for telomerase activity in vitro, but in vivo all 4 subunits are required. Although telomerase activity can be detected throughout the cell …
CPX-334	VPS4 complex	ESCRT-IV complex|Vacuolar protein sorting-associated complex|Endosomal sorting complex required for transport-IV complex	YPR173C;YPR173C	An AAA-ATPase that is probably the main energy-providing system for the membrane deformation and abscission function of the ESCRT machinery consisting of ESCRT-0 (CPX-1622), -I (CPX-940), -II (CPX-1623), -III (CPX-1624) and -IV (this complex) . Required for the dissociation and recycling of ESCRT-III complex subunits from vesicle and plasma membranes as well as the midbody during the final stages…
CPX-3342	Seipin complex	-	YCL005W;YLR404W	Required for resulating the size, morphology and content of lipid droplets. Acts to stabilize the contact points between the endoplasmic reticulum and lipid droplet, preventing the equilibration of the two membrane systems and establishing a diffusion barrier. The complex modulates the balance between neutral lipid and phospholipid synthesis and appears to affect the distribution of enzymes invol…
CPX-335	CLB1-CDC28 kinase complex	-	YGR108W;YBR160W	Cyclin-dependent protein kinase complex required for the control of the cell cycle at the G2/M (mitosis) transition. Mitotic cyclin-CDKs (M-CDKs) regulate accurate chromosome segregation through mitosis.
CPX-336	CLB3-CDC28 kinase complex	-	YDL155W;YBR160W	Cyclin-dependent protein kinase complex required for the control of the cell cycle at the G2/M (mitosis) transition. Mitotic cyclin-CDKs (M-CDKs) regulate accurate chromosome segregation through mitosis.
CPX-337	CLB4-CDC28 kinase complex	-	YLR210W;YBR160W	Cyclin-dependent protein kinase complex required for the control of the cell cycle at the G2/M (mitosis) transition. Mitotic cyclin-CDKs (M-CDKs) regulate accurate chromosome segregation through mitosis.
CPX-3384	LAS1 RNA processome complex	LAS1-GRC3-RAT1-RAI1 complex	YKR063C;YLL035W;YLL035W;YKR063C;YOR048C;YGL246C	Endonucleotide responsible for the removal of the second internal transcribed spacer region (ITS2) from 35S pre-ribosomal RNA, located between the 5.8S and 25S rRNA. LAS1 within this complex functions as RNA endonuclease, which cleaves at site C2, yielding a 2′,3′ cyclic phosphate at the 7S pre-rRNA and a hydroxyl group at the 5′ end of the 26S pre-rRNA. Subsequently, GRC3, phosphorylates 26S pre…
CPX-339	CLB6-CDC28 kinase complex	CDK1-CGS5 complex|CDK-S complex	YBR160W;YGR109C	Cyclin-dependent protein kinase complex required for the control of the cell cycle during S-phase where it is required to activate DNA replication.
CPX-342	CLN2-CDC28 kinase complex	CDK1-CG12 complex	YBR160W;YPL256C;YBR135W	Cyclin-dependent protein kinase complex required for the control of the cell cycle at the G1/S (start) transition, controlling the trigger of post-Start processes such as spindle pole body duplication, and the initiation of DNA replication. CKS1 is required for activity of CLN-CDC28 complexes. The protein may also play a role in complex stability and substrate recognition.
CPX-3462	CLA4-BEM1-CDC24 polarity complex	-	YNL298W;YBR200W;YAL041W	Required for the establishment of cell polarity during the cell division cycle, and essential for bud emergence. Binds directly to activated CDC42 GTPase and is required for orchestrating a cellular gradient of CDC42. The complex assembles in late G1 and BEM1 directly augments the guanine exchange factor (GEF) activity of CDC24, promoting the exchange of CDC42-bound GDP with GTP. BEM1 also increa…
CPX-36	Kelch-containing Formin Regulatory Complex	KFRC|Bud14-Kel1-Kel2 complex	YGR238C;YHR158C;YAR014C	Regulates BNR1 (P40450)-mediated actin cable formation, polarized cell growth, and cytokinesis. Localizes to the bud neck and cortex and binds to the FH2 domain of the formin, displacing BNR1 from the growing ends of actin filaments to control actin cable architecture. Actin cables serve as linear tracks for myosin V-based transport of secretory vesicles, organelles, and daughter-specific transcr…
CPX-361	ATG2-ATG18 complex	-	YFR021W;YNL242W	Essential for autophagy during nutrient deprivation, a catabolic process that sequesters undesired cellular material into autophagosomes for delivery to lysosomes for degradation. Contributes to nutrition homeostasis and damage control in eukaryotic cells. Functions at a late step of autophagosome formation for efficient completion of sequestration, probably through facilitating recruitment of AT…
CPX-384	CBP3-CBP6 complex	-	YPL215W;YBR120C	Role in both the efficient synthesis of cytochrome b and protection of the newly synthesized protein from proteolysis. Associates with mitochondrial ribosomes at the polypeptide tunnel exit and is necessary for efficient translation of cytochrome b transcript. Also interacts directly with newly synthesized cytochrome b in an assembly intermediate that is not ribosome bound and coordinates cytochr…
CPX-385	CFD1-NBP35 complex	Nbp35-Cfd1 complex|Ndor1-anamorsin complex|NADPH-dependent diflavin oxidoreductase 1-anamorsin complex	YGL091C;YIL003W;YGL091C;YIL003W	Scaffold complex that assembles nascent FeS clusters as part of the iron-sulfur cluster (ISC) assembly system, for transfer to FeS-requiring enzymes. NBP35 appears to bind the major portion of FeS clusters in the complex whereas CFD1 enhances this binding and drives the release of FeS to target apo-FeS proteins. The complex appears to have low level ATPase activity.
CPX-386	TAH18-DRE2 complex	DRE2-TAH18 complex	YPR048W;YKR071C	Protein complex that supplies reducing equivalents to the early steps of the cytosolic Fe-S assembly (CIA) pathway and also functions in ribonucleotide reductase cluster assembly, potentially also supplying reducing equivalents to the di-iron cluster. Electrons from NADPH are transferred via FAD and FMN, the two flavin cofactors in TAH18, to the Fe-S cluster(s) in DRE2, which subsequently deliver…
CPX-392	NFS1-ISD11 cysteine desulphurase complex	-	YER048W-A;YCL017C	Protein complex that catalyses mitochondrial Fe-S cluster assembly, abstracting sulphur from free cysteine, with subsequent transfer to the ISU1 scaffold protein (Q03020). Forms a Schiff base with the pyridoxal phosphate (PLP) cofactor. The substrate cysteine interacts with the cofactor, creating a cysteine-PLP ketimine adduct. Nucleophilic attack by the thiolate anion of the active site cysteine…
CPX-393	Phosphopantothenoylcysteine decarboxylase complex	PPCDC complex|PPC-DC complex|CoaC complex|CoA caroxylase complex|Hal3-Vhs3-Cab3 complex	YKL088W;YOR054C;YKR072C	Catalyses the third step of the coenzyme A (CoA) biosynthetic pathway, namely the decarboxylation of 4′-phosphopantothenoylcysteine to form 4′-phosphopantetheine. May potentially be part of a larger Coenzyme A-synthesizing protein complex (CPX-396) but this is not yet clear. The synthesis of CoA involves the phosphorylation of pantothenate (vitamin B5) to 4'-phosphopantothenate, to which a cystei…
CPX-396	Coenzyme A-synthesizing protein complex	-	YDR196C;YGR277C;YKL088W;YIL083C	Catalyses multiple steps in the coenzyme A (CoA) biosynthetic pathway, with the CAB3 protein potentially acting as a scaffold to which other enzymes bind. This may be a larger complex, also incorporating the Phosphopantothenoylcysteine decarboxylase complex (CPX-393) but this is not yet clear. The synthesis of CoA involves the phosphorylation of pantothenate (vitamin B5) to 4'-phosphopantothenate…
CPX-397	Atg17-Atg31-Atg29 complex	-	YLR423C;YPL166W;YDR022C;YPL166W;YDR022C;YLR423C	Scaffolding complex required for the assembly of the preautophagosomal structure (PAS), the first step of autophagosome formation. Constructively present under both growing and starvation conditions. Under conditions of nutrient starvation, it forms a complex with ATG1 and ATG13 to enhance the kinase activity of ATG1 (CPX-1676).
CPX-416	Glutamyl-tRNA(Gln) amidotransferase complex	Glu-tRNA-dependent amidotransferase complex|GatCAB AdT complex|Glu-AdT complex	YGR102C;YMR293C;YBL080C	Generates glutaminyl-tRNA(Gln) in the mitochondrion. Cytosolic glutamyl-tRNA synthetase (ERS) is imported into mitochondria, where it constitutes the mitochondrial nondiscriminating ERS that generates the mitochondrial misacylated glutamyl-tRNA(Gln) substrate for the Glutamyl-tRNA(Gln) amidotransferase complex. The reaction takes place in the presence of glutamine and ATP through an activated gam…
CPX-417	Glucosidase II complex	G-II complex|Glucosidase 2 complex|Alpha-glucosidase II complex	YBR229C;YDR221W	Glycoprotein-processing enzyme that successively cleaves the innermost two alpha1,3-linked glucose residues from N-linked oligosaccharides in the endoplasmic reticulum during glycoprotein biogenesis. The enzyme has dual activity, cleaving two alpha1,3-linked glucose residues in succession from Glc2Man9GlcNAc2 (G2M9) to Glc1Man9GlcNAc2 (G1M9) (cleavage-1), and then to Man9GlcNAc2 (M9) (cleavage-2)…
CPX-418	MTQ2-TRM112 eRF1 methyltransferase complex	S-adenosylmethionine-dependent eRF1 methyltransferase complex|S-adenosylmethionine-dependent methyltransferase complex|S-adenosyl-L-methionine-dependent methyltransferase complex|SAM-dependent methyltransferase complex	YNR046W;YDR140W	S-adenosylmethionine-dependent methyltransferase responsible for methylating Gln-182 present in the conserved GGQ motif of the eRF1 subunit of the class 1 peptide chain release factor eRF1-eRF3 complex. Methylation occurs in the presence of GTP. This terminates the translation of nascent peptides in response to the termination codons UAA, UAG and UGA. Uses S-adenosyl L-methionine as methyl donor.
CPX-422	ELG1-RFC complex	Elg1 replication factor C-like complex|Elg1-RLC|Elg1-RFC-like complex	YJR068W;YOR144C;YNL290W;YBR087W;YOL094C	Role in sister chromatid cohesion, unloading both unmodified and SUMOylated PCNA from DNA following replication. This is a genome-wide process and follows Okazaki fragment ligation.
CPX-425	Elongation Factor eEF1 complex, variant TEF4	eEF1A-eEF1Ba-eEF1Bg2 complex|Eukaryotic elongation factor 1 complex	YKL081W;YKL081W;YAL003W	Transports an aminoacylated-tRNA (aa-tRNA) to the ribosomal A-site during the elongation phase of protein synthesis. GTP bound to eEF1A (TEF1/2) is hydrolyzed upon codon-anticodon match between an aa-tRNA in the ribosomal RNA A-site and mRNA bound to the ribosome. Inactive eEF1A-GDP leaves the ribosome and must be recycled to eEF1A-GTP before binding another molecule of aa-tRNA. The guanine nucle…
CPX-426	PAN1 actin cytoskeleton-regulatory complex	Pan1p/Sla1p/End3p complex|Pan1/Sla1/End3 complex	YIR006C;YNL084C;YBL007C	Actin cytoskeleton-regulatory complex which is believed to be required for the internalization of endosomes during actin-coupled endocytosis. The complex links the site of endocytosis to the cell membrane-associated actin cytoskeleton, coordinating ARP2/3 stimulation at the later stages of endocytosis. Present in the late endocytic coat.
CPX-427	Eukaryotic translation initiation factor 2 complex	IF-2 complex|IF2 complex|eIF2 complex|eIF-2 complex	YPL237W;YJR007W;YER025W	Delivers initiator methionyl-tRNA to the 40S ribosomal subunit in a eukaryotic translation initiation factor 2 (eIF2).GTP.Met-tRNA(Met) ternary complex. The resulting 43S complex, which also includes eIF3 and eIF1A, binds at or near the 5-prime end of capped eukaryotic messenger RNAs. Recognition of the AUG codon translational start site is accompanied by GTP hydrolysis (stimulated by the eIF5 co…
CPX-429	Eukaryotic translation initiation factor 2B complex	IF-2B complex|eIF-2B complex|eIF2B complex|IF2B complex	YOR260W;YLR291C;YGR083C;YDR211W;YKR026C	Plays a critical regulatory role in eukaryotic translation initiation. Acts as a guanine nucleotide exchange factor (GEF) catalyzing the exchange of GDP on eIF2-GDP for GTP, thus reactivating eIF2 (CPX-427) and allowing subsequent rounds of translation initiation. This activity is inhibited by the when phosphorylated eIF2 (alpha subunit) binds to eIF2B. Phosphorylation of eIF2 occurs in response …
CPX-43	Sm complex	-	YLR147C;YOR159C;YPR182W;YLR275W;YER029C;YGR074W;YFL017W-A	Essential role in pre-mRNA splicing. Form a heteroheptameric complex on binding to a conserved Sm site [consensus AU(4-6)G] found in single-stranded regions of U1, U2, U4 and U5 snRNAs. U1, U2, U4 and U5 snRNAs are produced in the nucleus by RNA polymerase II and exported to the cytoplasm, where the Sm proteins bind to them and promote the hypermethylation of the N7-monomethyl guanosine cap at th…
CPX-430	Eukaryotic translation initiation factor 4F complex, variant TIF4631	eIF-4F complex|eIF4F complex|IF4F complex|IF-4F complex	YOL139C;YGR162W	Binds the 5-prime cap of messenger RNAs to recruit mRNA to the ribosome during translation initiation. During cap-dependent translation, eIF4G brings the 5′ end of the mRNA in proximity with the helicase eIF4A through interactions with eIF4E. The 48S pre-initiation complex then forms through interaction with eIF3 (CPX-1831). The relatively weak helicase activity of eIF4A is presumed to be require…
CPX-431	Eukaryotic translation initiation factor 4F complex, variant TIF4632	eIF-4F complex|eIF4F complex|IF-4F complex|IF4F complex	YOL139C;YGL049C	Binds the 5-prime cap of messenger RNAs to recruit mRNA to the ribosome during translation initiation. During cap-dependent translation, eIF4G brings the 5′ end of the mRNA in proximity with the helicase eIF4A through interactions with eIF4E. The 48S pre-initiation complex then forms through interaction with eIF3 (CPX-1831). The relatively weak helicase activity of eIF4A is presumed to be require…
CPX-435	Translation release factor ERF1-ERF3 complex	Peptide release factor ERF1-ERF3	YDR172W;YBR143C	Required for the termination of protein synthesis which occurs when one of three stop codons (UAA, UAG or UGA) enters the ribosomal A site. ERF1 recognises and binds to a stop codon, the eRF3 GTPase then hydolyses peptidyltransferase RNA before dissociating from the complex.
CPX-44	LSM2-8 complex	-	YLR438C-A;YNL147W;YER146W;YER112W;YDR378C;YBL026W;YJR022W	The hetero-heptameric complex of seven Lsm proteins (Lsm2-8) affects the processing of small stable RNAs (including tRNAs, rRNAs) and pre-mRNAs in the nucleus. The complex is part of the U6 snRNA, where it binds to the U6 RNA and contributes to stabilizing the U6 snRNA and chaperoning it through the splicing process. The Lsm2-8 complex is thought to pre-exist in the cell and bind to U6 as a compl…
CPX-45	LSM1-7 complex	-	YLR438C-A;YNL147W;YER146W;YER112W;YJL124C;YDR378C;YBL026W	Lsm1-7 is a complex conserved in all eukaryotes and has similar function to the homohexamer Hfq in bacteria. It is an important part of cytoplasmic mRNA degradation. It preferentially binds oligo-adenylated (but not poly-A) mRNAs at their 3' end and promotes decapping at the 5' end thereby directing the mRNA for degradation through the 5' to 3' pathway. Lsm1-7 in yeast can be isolated as part of …
CPX-46	LSM2-7 complex	-	YLR438C-A;YNL147W;YER146W;YER112W;YDR378C;YBL026W	Sml2-7 proteins form a complex that is found associated with snR5 and pre-Rnase P in yeast nucleoli. The function of this complex is unclear.
CPX-465	DOM34-HBS1 ribosome dissociation complex	-	YNL001W;YKR084C	Mediates dissociation of inactive 80S ribosomes associated in a non-translating, inactive pool, for example following stress-induced global shut-down of translation. Binds to the ribosomal A site. GTP hydrolysis, dissociation of HBS1 and accommodation of DOM34 in the ribosome, results in the binding of RLI1 (Q03195) followed by ATP-dependent subunit dissociation. Also plays a role in RNA quality …
CPX-473	Mitochondrial outer membrane translocase core complex	Tom core complex|Mitochondrial outer membrane translocase core complex|GIP complex|General import pore	YNL131W;YOR045W;YNL070W;YMR203W;YPR133W-A	Core cation-selective high-conductance channel of the mitochondrial outer membrane preprotein translocase, through which nuclear-encoded precursor proteins cross the membrane in an unfolded state. The existance of this core complex may be an artefact of the purification process but yeast cells lacking the receptor subunits (Tom20 and Tom70) are viable and import proteins at a reduced rate into th…
CPX-474	Mitochondrial outer membrane translocase holocomplex	Tom holocomplex|Mitochondrial outer membrane translocase holocomplex|Preprotein translocase of the outer mitochondrial membrane	YOR045W;YNL121C;YGR082W;YNL131W;YNL070W;YMR203W;YPR133W-A	Translocase in the outer mitochondrial membrane that mediates the import of precursor protein and mediates inset of some resident outer membrane proteins. The holo TOM complex contains two or three pores, each of which has a diameter of approximately 20A. When translocation by the TOM complex is coupled with that by the TIM23 or TIM22 complex, the TOM channel can operate as a passive pore to allo…
CPX-532	Adapter complex AP-1	-	YLR170C;YPL259C;YKL135C;YPR029C	Plays a central role in clathrin-coated vesicle formation by coupling coat assembly and cargo collection. Binds short linear motifs on cargo proteins and incorporates them into the clathrin coat of forming vesicles. Mediates the bi-directional transfer of membrane proteins between the trans-Golgi network and the early endosome. Related complexes AP-1 and AP-1R (CPX-533) differ only in the mu chai…
CPX-533	Adapter complex AP-1R	AP-1 Related complex	YLR170C;YHL019C;YKL135C;YPR029C	Plays a central role in clathrin-coated vesicle formation by coupling coat assembly and cargo collection. Binds short linear motifs on cargo proteins and incorporates them into the clathrin coat of forming vesicles. Mediates the bi-directional transfer of membrane proteins between the trans-Golgi network and the early endosome. Related complexes AP-1 (CPX-532) and AP-1R differ only in the mu chai…
CPX-534	Adapter complex AP-2	AP-2R complex	YJR058C;YOL062C;YJR005W;YBL037W	Probably acts in a clathrin-independent protein sorting pathway. Found at the plasma membrane.
CPX-535	Adapter complex AP-3	-	YJL024C;YBR288C;YGR261C;YPL195W	Probably acts in clathrin-independent traffic of membrane proteins from the Golgi apparatus to vacuoles.
CPX-536	cAMP-dependent protein kinase complex variant 1	PKA complex|cyclic AMP-dependent protein kinase complex	YJL164C;YIL033C	Inactive form of the cAMP-dependent protein kinase which assembles when cAMP concentrations are low. Exists as a tetramer composed of two catalytic subunits and two regulatory subunits. When cAMP concentrations are high, the nucleotide binds to the inhibitory BCY1 subunits, causing dissociation from, and activation of, the catalytic subunits.
CPX-537	cAMP-dependent protein kinase complex variant 2	PKA complex|cyclic AMP-dependent protein kinase complex	YPL203W;YIL033C	Inactive form of the cAMP-dependent protein kinase which assembles when cAMP concentrations are low. Exists as a tetramer composed of two catalytic subunits and two regulatory subunits. When cAMP concentrations are high, the nucleotide binds to the inhibitory BCY1 subunits, causing dissociation from and activation of the catalytic subunits.
CPX-539	Mitochondrial inner membrane pre-sequence translocase complex	Tim23 complex|Mitochondrial inner membrane translocase complex|Inner mitochondrial membrane presequence translocase|Import inner membrane translocase	YIL022W;YOR232W;YJL104W;YJR045C;YLR008C;YJL143W;YPL063W;YNR017W;YGR033C	Major preprotein translocase in the inner membrane of mitochondria, mediates the translocation of N-terminal, positively charged presequence-containing proteins. Proteins in which the charged sequence is followed by a hydrophobic sorting signal are laterally transferred and inserted into the inner membrane. and the hydrolysis of ATP. TIM50 interacts with incoming presequence-carrying preproteins …
CPX-544	PCNA homotrimer	PCNA complex|Proliferating Cell Nuclear Antigen complex|Proliferating Cell Nuclear Antigen	YBR088C	Role in DNA replication, repair, cell-cycle control, and chromatin remodeling. Exists as a double back-to-back homotrimeric ring which encircles double-stranded DNA and slides spontaneously across it. Loaded onto at template-primer junctions synthesized on unwound DNA during S phase in an ATP-dependent process by replication factor C (CPX-545), where it recruits replicative DNA polymerases and st…
CPX-545	DNA replication factor C complex	RFC|RFC complex|Activator 1 complex|RFC Heteropentamer	YJR068W;YOL094C;YOR217W;YNL290W;YBR087W	DNA-dependent ATPase that functions with PCNA (CPX-544) to confer processivity on DNA polymerase delta. RFC uses the energy of ATP binding and hydrolysis to recruit PCNA to DNA, break one clamp interface, and topologically link the clamp to primed template DNA during the duplication of chromosomal DNA prior to cell division. After loading PCNA, RFC then dissociates, allowing PCNA to function with…
CPX-548	NDC80 complex	Tid3 complex|Nuf2-Ndc80 complex|NDC80-NUF2-SPC24-SPC25 complex	YER018C;YOL069W;YMR117C;YIL144W	Crucial for the stable kinetochore-microtubule attachments that are needed to sustain the centromere tensions involved in achieving proper chromosome alignment in eukaryotic cells, with a role in chromosome alignment and microtubule-dependent control of MAD1/MAD2 and dynein complexes at kinetochores. Loss-of-function mutation of any of 4 subunits in yeast causes disrupted kinetochore-microtubule …
CPX-554	6-phosphofructokinase complex	6-phosphofructokinase|phosphofructokinase|phosphohexokinase|6PF-1-K complex|Pfk-1 complex|PFK complex	YGR240C;YMR205C	Catalyzes the phosphorylation of fructose 6-phosphate to fructose 1,6-bisphosphate in the presence of MgATP, the first irreversible step for glycolysis. The enzyme is stablilized in the presence of Fructose 6-P and exhibits cooperative binding of Fructose 6-P. Its activity is controlled by many allosteric activators and inhibitors (including ATP), showing its crucial role in regulation of glycoly…
CPX-558	Mitochondrial isocitrate dehydrogenase complex (NAD+)	Isocitrate dehydrogenase (NAD+) holoenzyme|NAD-dependent isocitrate dehydrogenase|Isocitrate dehydrogenase holoenzyme|threo-Ds-isocitrate:NAD+ oxidoreductase (decarboxylating)|IDH|beta-ketoglutaric-isocitric carboxylase|nicotinamide adenine dinucleotide isocitrate dehydrogenase|NAD isocitrate dehydrogenase|NAD isocitric dehydrogenase|NAD-linked isocitrate dehydrogenase|NAD-specific isocitrate deh…	YOR136W;YNL037C	A tricarboxylic acid cycle enzyme which catalyzes the conversion of threo-Ds-isocitrate to alpha-ketoglutarate and carbon dioxide, important for regulatory control of mitochondrial energy metabolism. Allosterically regulated, activated by citrate and ADP, inhibited by ATP and NADH. Binds specifically and with high affinity to 5'-untranslated regions of yeast mitochondrial mRNAs.
CPX-565	Mitochondrial respiratory chain complex II	Succinate dehydrogenase complex|Succinate dehydrogenase (ubiquinone)|Respiratory chain complex II|Complex II|succinate:ubiquinone oxidoreductase|CII|SQR|Fumarate reductase complex|Menaquinol: fumarate oxidoreductase|Succinic dehydrogenase	YKL141W;YDR178W;YLL041C;YKL148C	Key role in aerobic respiration, in which mitochondrial enzymes accept electrons from electron carriers reduced in glycolysis and the tricarboxylic acid cycle. Catalyzes the oxidation of succinate to fumarate as part of tricarboxylic acid cycle and and transfers the electrons to coenzyme Q of the respiratory chain to form ubiquinol. Under most conditions the electrons are used to reduce oxygen, a…
CPX-567	Mitochondrial electron transport complex III	Ubiquinol-cytochrome c reductase complex|b6/f complex|bc1 complex|coenzyme Q-cytochrome c reductase|coenzyme QH2-cytochrome c reductase|complex III|coQH2-cytochrome c oxidoreductase|cyt bc1|Cyt bc1 complex|cytochrome b-c1 complex|cytochrome b-c2 complex|cytochrome bc1 complex|dihydrocoenzyme Q-cytochrome c reductase|f-b6 complex|hydroubiquinone c2 oxidoreductase|plastoquinol-plastocyanin oxidored…	YDR529C;YJL166W;YGR183C;YHR001W-A;YEL024W;YFR033C;Q0105;YOR065W;YBL045C;YPR191W	Key role in aerobic respiration, in which mitochondrial enzymes accept electrons from electron carriers reduced in glycolysis and the tricarboxylic acid cycle. Ubiquinol-cytochrome c reductase pumps protons into the intermembrane space, creating an electrochemical gradient. This is achieved by oxidizing ubiquinol (ubihydroquinone) which reacts from the membrane phase, reducing cytochrome c in the…
CPX-568	Chromatin assembly factor 1 complex	CAF-1|CAF1|CAC1:CAC2:CAC3|CAC1:CAC2:MSI1	YPR018W;YBR195C;YML102W	Catalyzes de novo assembly of nucleosomes onto newly synthesized DNA, involved in chromatin assembly following both DNA replication and some forms of DNA repair. Binds modified histones H3 and H4 and deposits them as a tetramer, preferentially onto replicating DNA, in a step coupled to the replication process. This is followed by deposition of a pair of dimers of histones H2A and H2B mediated by …
CPX-571	cAMP-dependent protein kinase complex variant 3	cyclic AMP-dependent protein kinase complex|PKA complex	YKL166C;YIL033C	Inactive form of the cAMP-dependent protein kinase which assembles when cAMP concentrations are low. Exists as a tetramer composed of two catalytic subunits and two regulatory subunits. When cAMP concentrations are high, the nucleotide binds to the inhibitory BCY1 subunits, causing dissociation from and activation of the catalytic subunits.
CPX-572	cAMP-dependent protein kinase complex variant 4	PKA complex|cyclic AMP-dependent protein kinase complex	YPL203W;YIL033C;YJL164C	Inactive form of the cAMP-dependent protein kinase which assembles when cAMP concentrations are low. Exists as a tetramer composed of two catalytic subunits and two regulatory subunits. When cAMP concentrations are high, the nucleotide binds to the inhibitory BCY1 subunits, causing dissociation from and activation of the catalytic subunits.
CPX-573	cAMP-dependent protein kinase complex variant 5	PKA complex|cyclic AMP-dependent protein kinase complex	YKL166C;YIL033C;YJL164C	Inactive form of the cAMP-dependent protein kinase which assembles when cAMP concentrations are low. Exists as a tetramer composed of two catalytic subunits and two regulatory subunits. When cAMP concentrations are high, the nucleotide binds to the inhibitory BCY1 subunits, causing dissociation from and activation of the catalytic subunits.
CPX-574	cAMP-dependent protein kinase complex variant 6	PKA complex|cyclic AMP-dependent protein kinase complex	YKL166C;YIL033C;YPL203W	Inactive form of the cAMP-dependent protein kinase which assembles when cAMP concentrations are low. Exists as a tetramer composed of two catalytic subunits and two regulatory subunits. When cAMP concentrations are high, the nucleotide binds to the inhibitory BCY1 subunits, causing dissociation from and activation of the catalytic subunits.
CPX-575	Ste12/Dig1/Dig2 transcription regulation complex	-	YDR480W;YPL049C;YHR084W	Translational repressor complex which binds to the pheromone response elements (PREs; TGAAACR) in mating gene promoters. Upon pheromone stimulation, Fus3 MAPK (P16892) phosphorylates members of the Ste12 complex leading to dissociation and/or conformational change of the complex and to relief of Ste12 repression.
CPX-576	Tec1/Ste12/Dig1 transcription regulation complex	Ste12/Tec1/Dig1 complex	YBR083W;YPL049C;YHR084W	Translational repressor complex which binds to the filamentation response elements (FREs) on filamentous growth-specific target genes and, at much lower levels, at the pheremone response elements (PREs) of mating genes. Upon pheromone stimulation, Fus3 MAPK (P16892) phosphorylates members of the Ste12 complex leading to dissociation and/or conformational change of the complex and to relief of Ste…
CPX-579	Carbamoyl-phosphate synthase arginine-specific	carbamoyl-phosphate synthase (glutamine-hydrolysing)|carbamoyl-phosphate synthetase (glutamine-hydrolysing)|carbamoylphosphate synthetase II|carbamyl phosphate synthetase (glutamine)|glutamine-dependent carbamyl phosphate synthetase|GD-CPSase|glutamine-dependent carbamoyl-phosphate synthase|carbamoyl phosphate synthetase|CPS|CPS-A|carbon-dioxide::L-glutamine amido-ligase (ADP-forming, carbamate-p…	YJR109C;YOR303W	Carbamoyl-phosphate synthase is a heterodimer consisting in the CPA1 and CPA2 subunits. CPS catalyzes the formation of carbamoyl phosphate from the ammonia moiety of glutamine, carbonate, and phosphate donated by ATP, as the first step in biosynthetic pathway leading to formation of arginine and/or urea. The small subunit (glutamine amidotransferase) binds and cleaves glutamine and the large subu…
CPX-580	mRNA cap methyltransferase complex	mRNA guanylyltransferase heterotrimer|mRNA capping enzyme|Protein lambda2|messenger RNA guanylyltransferase|GTP:mRNA guanylyltransferase.|CET1-MCE1 complex	YPL228W;YGL130W	Catalyzes the first step in mRNA cap formation. Consists of two subunits: an RNA 5'-triphosphatase (RTPase) and GTP:mRNA guanylyltransferase (GTase). The GTase subunit (Ceg1) binds to the phosphorylated carboxyl-terminal domain of the largest subunit (CTD-P) of RNA polymerase II, coupling capping with transcription. The subunits form a dimeric structure with 2 parallel tunnels, having at centre c…
CPX-581	Protein kinase CK2 variant 1	CK2|CK-2|CKII|casein kinase 2|casein kinase II|CSK21-CSK22-CSK2B-CSK2C complex	YOR061W;YGL019W;YOR039W;YIL035C	CK2 is involved in regulation of cell cycle progression, presumably through phosphorylation of target proteins. CK2 may also have role(s) in inhibiting apoptosis. Phosphorylates serine or threonine residues proximal to acidic amino acids (consensus Ser-Xaa-Xaa-Acidic where acidic residue may be Glu, Asp, pSer or pTYr). Thought to be a dual-specificity kinase in yeast, also able to phosphorylate t…
CPX-582	Trehalose-6-phosphate synthase/phosphatase variant 1	Trehalose synthase complex|Trehalose-6-phosphate synthase/phosphatase complex|TSP/TPP|alpha,alpha-trehalose-phosphate synthase [UDP-forming]/trehalose-6-phosphate synthase|UDPG-dependent trehalose synthase-phosphatase complex.	YBR126C;YDR074W;YMR261C	Catalyzes the production of trehalose from glucose-6-phosphate and UDP-glucose in a two step process. The Tps1 subunit is a trehalose-6-phosphate synthase (TPS) and catalyses the production of alpha,alpha-trehalose 6-phosphate from UDP-glucose and D-glucose 6-phosphate. Tps2 acts as a trehalose-6-phosphate phosphatase (TPP) to release trehalose as a final product. Tsp3 is a regulatory subunit and…
CPX-583	Trehalose-6-phosphate synthase/phosphatase variant 2	Trehalose synthase complex|Trehalose-6-phosphate synthase/phosphatase complex|TSP/TPP|alpha,alpha-trehalose-phosphate synthase [UDP-forming]/trehalose-6-phosphate synthase|UDPG-dependent trehalose synthase-phosphatase complex.	YML100W;YDR074W;YBR126C	Catalyzes the production of trehalose from glucose-6-phosphate and UDP-glucose in a two step process. The Tps1 subunit is a trehalose-6-phosphate synthase (TPS) and catalyses the production of alpha,alpha-trehalose 6-phosphate from UDP-glucose and D-glucose 6-phosphate. Tps2 acts as a trehalose-6-phosphate phosphatase (TPP) to release trehalose as a final product. Tsl1 is a regulatory subunit and…
CPX-588	Calcineurin complex variant 1	calcineurin|phosphatase 2B|protein phosphatase-2B|serine/threonine-protein phosphatase 2B|PP2B|protein phosphatase 3|PP3|PP2B1-CANB complex	YKL190W;YLR433C	A Ca2+/calmodulin-regulated Ser/Thr protein phosphatase, highly conserved through evolution and a critical component of Ca2+-regulated signaling in a wide range of unicellular and multicellular eukaryotes. Calcineurin is a heterodimer containing a catalytic (A) subunit complexed with an essential regulatory (B) subunit. Calcineurin function requires interaction of both subunits. The catalytic sub…
CPX-590	Calcineurin complex variant 2	calcineurin|phosphatase 2B|protein phosphatase-2B|serine/threonine-protein phosphatase 2B|PP2B|PP3|protein phosphatase 3|PP2B2-CANB complex	YKL190W;YML057W	A Ca2+/calmodulin-regulated Ser/Thr protein phosphatase, highly conserved through evolution and a critical component of Ca2+-regulated signaling in a wide range of unicellular and multicellular eukaryotes. Calcineurin is a heterodimer containing a catalytic (A) subunit complexed with an essential regulatory (B) subunit. Calcineurin function requires interaction of both subunits. The catalytic sub…
CPX-599	Nuclear/nucleolar exosome complex, DIS3-RRP6 variant	Nuclear exosome complex, RRP44-RRP6 variant	YOR001W;YOL021C;YDR280W;YCR035C;YDL111C;YGR158C;YGR095C;YGR195W;YOL142W;YHR069C;YNL232W	3-prime to 5-prime exo- and endoribonuclease complex that is involved in RNA maturation and degradation which include the removal of unstable and aberrant transcripts and may also regulate the levels of specific transcripts in response to environmental factors. Restricted to processing linear and circular single-stranded RNAs only. RNAs with complex secondary structures, particularly at the 3-pri…
CPX-603	Cytoplasmic exosome complex, DIS3 variant	Nuclear exosome complex, RRP44 variant	YOL021C;YDR280W;YCR035C;YDL111C;YGR158C;YGR095C;YGR195W;YOL142W;YHR069C;YNL232W	3-prime to 5-prime exo- and endoribonuclease complex that is involved in RNA maturation and degradation which include the removal of unstable and aberrant transcripts and may also regulate the levels of specific transcripts in response to environmental factors. Restricted to processing linear and circular single-stranded RNAs only. RNAs with complex secondary structures, particularly at the 3-pri…
CPX-607	Arp2/3 complex	ARP complex|actin-related protein complex.|ARP2-ARP3-ARPC1-ARPC2-ARPC3-ARPC4-ARPC5 complex	YBR234C;YKL013C;YDL029W;YLR370C;YNR035C;YJR065C;YIL062C	Highly conserved actin regulator that nucleates branched actin networks associated with regions of the plasma membrane and capable of generating protrusive force and resisting mechanical deformation. Purified Arp2/3 complex is inactive but stimulates rapid actin polymerization in the presence of activator proteins, the most potent type being the VCA domain-containing Wiskott-Aldrich syndrome prot…
CPX-608	Ada2/Gcn5/Ada3 transcription activator complex	ADA complex|ADA histone acetyltransferase complex|ADA HAT complex.|ADA2-ADA3-AHC1-GCN5 complex	YOR023C;YDR176W;YDR448W;YGR252W	Acetylates nucleosomes primarily on histones H3 and H2B in vitro but does not seem to participate directly in transcription in vivo. Ada2 is thought to potentiate Gcn5 catalytic activity and Ada3 to facilitate nucleosomal acetylation and an expanded lysine specificity. The relationship between ADA complex and the SAGA complex (CPX-656) is not yet clear. Both complexes contain Gcn5 as the catalyti…
CPX-609	Signal recognition particle	SRP	YPR088C;YPL243W;YPL210C;YML105C;YKL122C;YDL092W	A conserved ribonucleoprotein particle, which includes in its structure a small cytoplasmic RNA (scRNA). In co-translational targeting of membrane and secretory proteins, SRP recognizes signal sequences as soon as they emerge from the ribosomal polypeptide exit tunnel and binds to the ribosome-nascent chain complex (RNC), leading to retardation of peptide elongation. The SRP-RNC complex is target…
CPX-636	ISW1b chromatin remodeling complex	ISW1b complex|Imitation switch complex 1b	YBR245C;YLR095C;YMR044W	ATP-dependent chromatin remodeling complex, however ISW1b has a low affinity for nucleosomes resulting in a loss of nucleosome spacing and sliding activities. Appears to play a role in response to increases in temperature and is required for the transcriptional repression of a number of genes, this set differs from those repressed by ISW1a (CPX-637) with which it shares a catalytic subunit.
CPX-637	ISW1a chromatin remodeling complex	ISW1a complex|Imitation switch complex 1a|ISW1a chromatin-remodeling complex.	YFR013W;YBR245C	ATP-dependent chromatin remodeling complex which modulates the structure of chromatin to regulate a variety of cellular processes, including DNA replication, repair, chromosome segregation and transcription. Slides mononucleosomes from the end to the center of DNA and requires the flexible, acidic patch of the histone H4 tail to efficiently dock its translocase on the nucleosome, for stimulating …
CPX-656	SAGA complex	Spt-Ada-Gcn5 acetyltransferase complex|ADA2-ADA3-CHD1-GCN5-ADA1-SGF11-SGF29-SGF73-ADA5-SPT3-SPT7-SPT8-SUS1-TAF10-TAF12-TAF5-TAF6-TAF9-TRA1-UBP8 complex	YBR198C;YPL254W;YDR176W;YDR145W;YLR055C;YOL148C;YDR167W;YGL112C;YPL047W;YBR111W-A;YGL066W;YGR252W;YBR081C;YMR236W;YDR448W;YHR099W;YCL010C;YMR223W;YER164W;YDR392W	A chromatin-acetylating transcription coactivator with histone acetyltransferase activity. Recruited to gene loci by the interaction of TRA1 with specific transcriptional activators, and the bromodomain of GCN5 binds acetylated H3 and H4 N-terminal tails which potentiates cooperative nucleosome acetylation of histone H3 catalysed by the acetylation module. This opens up the chromatin landscape fo…
CPX-675	SLIK (SAGA-like) complex	SALSA complex|SAGA variant complex|SAGA altered|Spt8 absent complex|SLIK|SLIK/SALSA complex	YMR223W;YGL252C;YMR236W;YDR167W;YGL066W;YER164W;YDR448W;YOL148C;YDR145W;YPL254W;YGL112C;YDR392W;YGR252W;YDR176W;YBR198C;YBR081C;YHR099W	Required for growth under stressful conditions to activate transcription of stress-responsive, Pol II-transcribed genes. Acetylates nucleosomal H3 and H2B. Plays a role in the yeast retrograde response pathway that is important for gene expression changes during mitochondrial dysfunction.
CPX-684	Mating-type MATalpha2-MATa1 complex	-	YCR097W;YCR039C	Transcriptional repressor with a role in determining the three cell types of Saccharomyces cerevisiae: the a and alpha haploid cells and the a/alpha diploid cell type. Binds to a 21-base pair DNA sequence, the haploid-specific gene (hsg) operator, to repress transcription of haploid-specific genes and of MATALPHA1 (P0CY06).
CPX-692	Mating-type MATalpha2-MCM1 complex	-	YCR039C;YMR043W;YMR043W;YCR039C	Transcriptional repressor with a role in determining the three cell types of Saccharomyces cerevisiae: the a and alpha haploid cells and the a/alpha diploid cell type. Binds to a 30- or 31-base-pair (bp) a-specific operator DNA, which contains the pseudosymmetric MCM1 16-bp P-box-binding site flanked on either side by alpha2-binding sites, to repress transcription of a-specific genes.
CPX-693	Mating-type MATalpha1-MCM1 complex	-	YMR043W;YCR040W;YMR043W;YCR040W	Transcriptional activator with a role in determining the three cell types of Saccharomyces cerevisiae: the a and alpha haploid cells and the a/alpha diploid cell type. Binds P-primeQ promoter elements to activate the expression of alpha-specific genes.
CPX-695	Adenylyl cyclase complex	Suppressor of ras:cyclase associated protein complex	YNL138W;YJL005W	An adenylate cyclase complex probably required for an enhanced response of adenylyl cyclase to activated RAS family members. Adenylyl cyclase catalyzes the synthesis of a second messenger, cAMP.
CPX-728	ISW2 chromatin remodeling complex	ISW2 chromatin-remodeling complex variant 1|ISW2 complex|Imitation switch complex 2|CHRAC-like complex|Isw2p-Itc1p complex|Imitation switch two complex.|CHRAC complex|Chromatin accessibility complex	YOR304W;YJL065C;YDR121W;YGL133W	ATP-dependent chromatin remodeling complex which is required for repression of early meiotic genes during mitotic cell growth. Slides mononucleosomes from the end to the center of DNA and requires the flexible, acidic patch of the histone H4 tail to efficiently dock its translocase on the nucleosome, for stimulating the ATPase activity and inducing nucleosome mobility. Preferentially bind nucleos…
CPX-729	Box C/D snoRNP complex	-	YEL026W;YDL014W;YOR310C;YLR197W	Small nucleolar ribonucleoprotein particles (snoRNP) with a role in pre-rRNA cleavage and in 2-prime-O-methylation of nucleotides at specific positions in rRNAs, snoRNAs, and other RNAs during maturation. The snoRNA present in the complex guides the site-specific 2-prime-O-ribose methylation by base pairing with the rRNA for 10 to 21 nucleotides immediately 5-prime of box D. The residue targeted …
CPX-734	ISW2 chromatin remodeling complex variant 2	ISW2 chromatin-remodeling complex|ISW2 complex|Imitation switch complex 2|CHRAC-like complex|Isw2p-Itc1p complex|Imitation switch two complex.|CHRAC complex	YOR304W;YGL133W	ATP-dependent chromatin remodeling complex which is required for repression of early meiotic genes during mitotic cell growth. Slides mononucleosomes from the end to the center of DNA and requires the flexible, acidic patch of the histone H4 tail to efficiently dock its translocase on the nucleosome, for stimulating the ATPase activity and inducing nucleosome mobility. Preferentially bind nucleos…
CPX-737	Box H/ACA ribonucleoprotein complex	-	YDL208W;YHR089C;YLR175W;YHR072W-A	Pseudouridine synthesis complex that converts uridine into pseudouridine at numerous specific sites within ribosomal RNAs (rRNAs) and spliceosomal small nuclear RNAs (snRNAs), isomerizing the uridine such that the ribose is subsequently attached to C5, instead of the normal N1. Pseudouridine residues may serve to stabilize the conformation of rRNAs.
CPX-756	Anaphase-Promoting Complex variant 1	Anaphase-Promoting Complex|Anaphase Promoting Complex/Cyclosome|APC/C|APC|Cyclosome|Anaphase-Promoting Complex core complex	YLR102C;YBL084C;YFR036W;YDL008W;YHR166C;YDR260C;YGL240W;YLR127C;YDR118W;YNL172W;YIR025W;YKL022C;YOR249C	APC, a key regulator of cell cycle progression, is a conserved E3 ubiqutin ligase which facilitates multiubiqutination of cell cycle proteins, including cyclins, so marking them for proteasomal destruction. Generally believed that APC acts as a scaffold that brings E2 enzymes and substrates into close proximity. APC activity is required for metaphase-anaphase transition, mitotic exit, G1 phase an…
CPX-760	Anaphase-Promoting Complex variant 2	Anaphase-Promoting Complex|Anaphase Promoting Complex/Cyclosome|APC/C|APC|Cyclosome|APC-Cdc20	YDL008W;YLR127C;YKL022C;YFR036W;YGL240W;YNL172W;YOR249C;YDR260C;YGL116W;YHR166C;YIR025W;YLR102C;YDR118W;YBL084C	APC, a key regulator of cell cycle progression, is a conserved E3 ubiqutin ligase which facilitates multiubiqutination of cell cycle proteins, including cyclins, so marking them for proteasomal destruction. Generally believed that APC acts as a scaffold that brings E2 enzymes and substrates into close proximity. APC activity is required for metaphase-anaphase transition, mitotic exit, G1 phase an…
CPX-761	Anaphase-Promoting Complex variant 3	Anaphase-Promoting Complex|Anaphase Promoting Complex/Cyclosome|APC/C|APC|Cyclosome|APC-Cdh1	YHR166C;YGL240W;YNL172W;YBL084C;YDL008W;YGL003C;YLR127C;YDR260C;YKL022C;YLR102C;YIR025W;YFR036W;YDR118W;YOR249C	APC, a key regulator of cell cycle progression, is a conserved E3 ubiqutin ligase which facilitates multiubiqutination of cell cycle proteins, including cyclins, so marking them for proteasomal destruction. Generally believed that APC acts as a scaffold that brings E2 enzymes and substrates into close proximity. APC activity is required for metaphase-anaphase transition, mitotic exit, G1 phase an…
CPX-762	Anaphase-Promoting Complex variant 4	Anaphase-Promoting Complex|Anaphase Promoting Complex/Cyclosome|APC/C|APC|Cyclosome|APC-Ama1	YBL084C;YDR118W;YGL240W;YKL022C;YOR249C;YHR166C;YDL008W;YGR225W;YLR102C;YDR260C;YIR025W;YFR036W;YLR127C;YNL172W	APC, a key regulator of cell cycle progression, is a conserved E3 ubiqutin ligase which facilitates multiubiqutination of cell cycle proteins, including cyclins, so marking them for proteasomal destruction. Generally believed that APC acts as a scaffold that brings E2 enzymes and substrates into close proximity. APC activity is required for metaphase-anaphase transition, mitotic exit, G1 phase an…
CPX-768	Nuclear origin recognition complex	ORC1-6 complex	YHR118C;YNL261W;YPR162C;YLL004W;YBR060C;YML065W	Protein complex that binds to origin DNA in an ATP-dependent manner and recruits other essential proteins, such as the initiation factors CDC6 (P09119), Cdt1 (P47112), and the presumptive DNA helicase complex MCM (CPX-2944), to the autonomously replicating sequence (ARS) to form a pre-replicative complex before the initiation of DNA replication that occurs in S phase.
CPX-769	Protein kinase CK2 variant 2	CK2|CK-2|CKII|casein kinase 2|casein kinase II|CSK21-CSK2B-CSK2C complex	YGL019W;YOR039W;YIL035C	CK2 is involved in regulation of cell cycle progression, presumably through phosphorylation of target proteins. CK2 may also have role(s) in inhibiting apoptosis.Phosphorylates serine or threonine residues proximal to acidic amino acids (consensus Ser-Xaa-Xaa-Acidic where acidic residue may be Glu, Asp, pSer or pTYr). Thought to be a dual-specificity kinase in yeast, also able to phosphorylate ty…
CPX-770	Protein kinase CK2 variant 3	CK2|CK-2|CKII|casein kinase 2|casein kinase II|CSK22-CSK2B-CSK2C complex	YOR039W;YGL019W;YOR061W	CK2 is involved in regulation of cell cycle progression, presumably through phosphorylation of target proteins. CK2 may also have role(s) in inhibiting apoptosis.Phosphorylates serine or threonine residues proximal to acidic amino acids (consensus Ser-Xaa-Xaa-Acidic where acidic residue may be Glu, Asp, pSer or pTYr). Thought to be a dual-specificity kinase in yeast, also able to phosphorylate ty…
CPX-771	UTP-C complex variant 2	-	YIL035C;YOR039W;YGR090W;YCL031C;YGL019W	A subcomplex of the 90S preribosome required for early processing of 18S rRNA and 40S ribosome formation.
CPX-772	UTP-C complex variant 1	-	YIL035C;YGL019W;YOR061W;YGR090W;YCL031C;YOR039W	A subcomplex of the 90S preribosome required for early processing of 18S rRNA and 40S ribosome formation.
CPX-773	UTP-C complex variant 3	-	YOR039W;YGR090W;YCL031C;YOR061W;YGL019W	A subcomplex of the 90S preribosome required for early processing of 18S rRNA and 40S ribosome formation.
CPX-774	CURI complex variant 1	CK2-Utp22-Rrp7-Ifh1 complex variant 1	YIL035C;YOR039W;YLR223C;YGR090W;YGL019W;YCL031C;YOR061W	Plays a role in coupling ribosomal protein gene transcription and ribosomal RNA synthesis and processing. Acts to sequester the ribosomal protein (RP)-specific transcription factor, IFH1, to reduce transcription of RP genes during periods of growth inhibition. Upon growth inhibition, the key regulator of cell growth, TORC1 is inactivated, which leads to rapid release of IFH1 from the RP gene prom…
CPX-775	CURI complex variant 2	CK2-Utp22-Rrp7-Ifh1 complex variant 2	YGL019W;YIL035C;YLR223C;YGR090W;YOR039W;YCL031C	Plays a role in coupling ribosomal protein gene transcription and ribosomal RNA synthesis and processing. Acts to sequester the ribosomal protein (RP)-specific transcription factor, IFH1, to reduce transcription of RP genes during periods of growth inhibition. Upon growth inhibition, the key regulator of cell growth, TORC1 is inactivated, which leads to rapid release of IFH1 from the RP gene prom…
CPX-776	CURI complex variant 3	CK2-Utp22-Rrp7-Ifh1 complex variant 3	YLR223C;YCL031C;YGR090W;YGL019W;YOR039W;YOR061W	Plays a role in coupling ribosomal protein gene transcription and ribosomal RNA synthesis and processing. Acts to sequester the ribosomal protein (RP)-specific transcription factor, IFH1, to reduce transcription of RP genes during periods of growth inhibition. Upon growth inhibition, the key regulator of cell growth, TORC1 is inactivated, which leads to rapid release of IFH1 from the RP gene prom…
CPX-777	SAS acetyltransferase complex	Something About Silencing complex|SAS complex|SAS-I complex.	YDR181C;YOR213C;YMR127C	Histone acetyltransferase (HAT) complex capable of acetylating both free histones and nucleosomes, although the nucleosomal HAT activity of SAS complex is relatively weak. Exclusively acetylates Lys-16 of histone H4 and may provide a barrier to Sir (silent information regulator) proteins that would prevent adjacent euchromatic regions from being transcriptionally inactivated. The complex appears …
CPX-778	TRM11-TRM112 tRNA (m2G10) methyltransferase complex	Trm11/Trm112 2'-O-ribose methyltransferase complex|tRNA guanosine-2'-O-methyltransferase complex|Trm11p-Trm112p complex|S-adenosyl-L-methionine-dependent methyltransferase complex|SAM-dependent methyltransferase complex|S-adenosylmethionine-dependent methyltransferase complex	YOL124C;YNR046W	S-adenosylmethionine-dependent methyltransferase responsible for the formation of N2-monomethylguanosine at position 10 (m2G10) in yeast cytoplasmic tRNA. The m2G10 is part of the body of the tRNA and is likely involved in tRNA folding and stability. m2G10 is stacked onto the m22G26 nucleotide which is methylated by Trm1 (P15565).
CPX-779	Elongator holoenzyme complex	elongator complex|RNA polymerase II elongator complex	YLR384C;YGR200C;YPL101W;YPL086C;YMR312W;YHR187W	Histone acetyltransferase component of the chromatin-associated, hyper-phosphorylated form of RNAPII which acts to acetylate the nucleosome in front of elongation machinery, so promoting RNA polymerase elongation, to polarize exocytosis, and to form modified wobble uridines in tRNA. Binds to both naked and nucleosomal DNA and acetylates histones H3, preferentially at Lys-14, and H4, preferentiall…
CPX-780	Signal recognition particle receptor	signal recognition particle receptor complex|SR complex|SR|SRPR|SRP receptor|docking protein complex|docking protein	YDR292C;YKL154W	Mediates the co-translational targeting of membrane and secretory proteins. The signal recognition particle (SRP) binds to 9-12 large hydrophobic residues that constitute the signal sequences of nascent proteins as they emerge from the exit tunnel of the ribosome. The resulting targeting complex, composed of the SRP and the ribosome-nascent chain complex, then docks with the Signal recognition pa…
CPX-781	NatC complex	N-terminal acetyltransferase C complex|NatC Nalpha-terminal acetyltransferase|N(alpha)-acetyltransferase NatC|L-A virus GAG protein N-acetyltransferase	YPR051W;YCR020C-A;YEL053C	N(alpha)-acetyltransferases, NatA (CPX-781), NatB (CPX-782) and NatC, carry out N-terminal acetylation, one of the most common co-translational modifications. Mak3 is the catalytic subunit of NatC. All three subunits are required for NatC activity. NatC substrates are rare but subclasses of proteins with Met-Ile, Met-Leu, Met-Trp, or Met-Phe termini are not acetylated in Mak3 deletion mutants. Al…
CPX-782	NatB complex	N-terminal acetyltransferase B complex|NatB Nalpha-terminal acetyltransferase|N(alpha)-acetyltransferase NatB	YOL076W;YPR131C	N(alpha)-acetyltransferases, NatA (CPX-783), NatB and NatC (CPX-781), carry out N-terminal acetylation, one of the most common co-translational modifications. NatB is responsible for the acetylation of Met-Glu-, Met-Asp-, Met-Asn- and Met-Mete-. Nat3 is the catalytic subunit, Nmdm20 anchors to the ribosome and interacts with nascent polypeptides.
CPX-783	NatA complex	N-terminal acetyltransferase A complex|NatA Nalpha-terminal acetyltransferase|N(alpha)-acetyltransferase NatA	YDL040C;YOR253W;YHR013C	N(alpha)-acetyltransferases, NatA, NatB (CPX-783) and NatC (CPX-781), carry out N-terminal acetylation, one of the most common co-translational modifications. NatA is the major Nalpha-terminal acetyltransferase in the yeast cytosol, responsible for the acetylation of serine, alanine, threonine, and glycine. Ard1 is the catalytic subunit, Nat1 anchors to the ribosome and interacts with nascent pol…
CPX-784	Vacuolar transporter chaperone complex	-	YER072W;YFL004W;YJL012C;YPL019C	High-molecular-weight integral membrane complex enriched at the vacuolar membrane, but also localizes to other cellular compartments. Vtc proteins have been implicated in several membrane-related processes, such as sorting of H+-translocating ATPases, endocytosis, ER-Golgi trafficking, vacuole fusion, vacuolar polyphosphate homeostasis and the microautophagic scission of vesicles into the vacuola…
CPX-813	Palmitoyltransferase ERF2/SHR5 complex	Erf2/Erf4 PAT complex|Palmitoyltransferase ERF2-SHR5 complex|Erf2-Erf4 PAT complex	YLR246W;YOL110W	Palmitoyltransferase complex that catalyzes the palmitoylation of proteins through a two step reaction - the autopalmitoylation of the enzyme to create a palmitoyl-ERF2 intermediate followed by the transfer of the palmitoyl moiety to the RAS substrate. Palmitoyl-CoA serves as the palmitate donor.
CPX-824	Nuclear pore complex	Nuclear pore|NPC|yNPC	YDR192C;YIL115C;YLR018C;YAR002W;YGL172W;YER105C;YMR129W;YMR153W;YJL061W;YGL092W;YDR164C;YML103C;YJR042W;YJL039C;YDL116W;YKR082W;YGL100W;YGR119C;YBL079W;YOR257W;YML031W;YFR002W;YMR047C;YLR335W;YJL041W;YER107C;YDL088C;YKL057C;YOR098C;YKL068W;YDL207W	Mediates the bidirectional exchange of molecules between the cytoplasm and the nucleus. The central transporter is encircled by an inner spoke ring and a membrane-associated ring formed by nucleoporins that contain repetitive motifs of Phe-Gly (FG) amino-acid residues sitting on a scaffold of non-FG-nucleoporins, including Nup170 and Nup188. The scaffold is embedded into the pore membrane (POM) b…
CPX-828	RTG transcription factor complex	RTG1-RTG3 transcription factor complex|RTG complex	YOL067C;YBL103C	Heterodimeric transcription factor involved in the regulation of nuclear genes, such as CIT2, in response to mitochondrial stress. Also essential for peroxisome proliferation. Binds to each of two identical non-E-box core sequences, 5-GGTCAC-3, in the 76-bp regulatory upstream activation sequence element of the CIT2 promoter.
CPX-863	INO80 chromatin remodeling complex	INO80 chromatin remodeling complex|Ino80 ATPase	YFL013C;YGL150C;YNL059C;YJL081C;YDR190C;YPL129W;YOR189W;YEL044W;YLR052W;YDL002C;YPL235W;YFL039C;YNL215W;YOR141C;YER092W	Chromatin remodeling complex with both DNA-dependent ATPase activity, as well as 3'-5' helicase activity. Mobilizes mononucleosomes in an ATP-dependent manner thus regulating a distinct subset of genes. Also involved in multiple DNA repair pathways by its nucleosome remodeling ability, by regulating the accessibility of DNA repair proteins around the DNA double strand break site and by facilitati…
CPX-867	DBF4-dependent CDC7 kinase complex	DDK complex|Dbf4-dependent protein kinase complex	YDR052C;YDL017W	Serine/threonine-protein kinase essential for the initiation of DNA replication and commitment of meiotic cells to reductional chromosome segregation in meiosis I. Associates with replication origins where it phosphorylates components of the prereplicative complex including the MCM helicase (CPX-2944). Has post-replicative functions in meiosis and is essential for double-strand break formation an…
CPX-868	FET3-FTR1 high affinity iron permease complex	FTR1/FES3 permease oxidase complex	YER145C;YMR058W	High affinity iron uptake complex present in the plasma membrane. The complex forms in the endoplasmic reticulum and then traffics to the plasma membrane. Environmental ferric iron (Fe(III), Fe3+) is mobilized by reduction to ferrous ion (Fe(II), Fe2+) by surface metalloreductases such as FRE1 (P32791), followed by oxidation to Fe(III) by FET3. This FET3-bound Fe(III) is the substrate for permeat…
CPX-869	FET5-FTH1 high affinity iron exporter complex	-	YFL041W;YBR207W	High-affinity vacuolar exporter complex which transports ferrous iron ions (Fe(II), Fe2+) from the vacuole, the main storage component of intracellular free iron, into the cytoplasm in a low iron environment. The complex forms in the endoplasmic reticulum and then traffics to the vacuolar membrane. Plays a role in the switch from fermentative metabolism to respiratory metabolism.
CPX-940	ESCRT-I complex	ESCRT-I complex|ESCRT1 complex|Endosomal sorting complex required for transport-I complex.|ESCRT-1 complex	YCL008C;YGR206W;YPL065W;YLR119W	The ESCRT machinery consists of ESCRT-0 (CPX-1622), -I (this complex), -II (CPX-1623), -III (CPX-1624) and -IV (VPS4 complex, CPX-334) and is required for the downregulation of cell-surface receptors and for the final membrane scission step during endocytosis. The ESCRT-I complex directs the lysosomal degradation of ubiquinated transmembrane proteins. Consists of a headpiece attached to a stalk, …
CPX-946	SBF transcription complex	SBF transcription factor complex|SCB binding factor|SWI4/SWI6 complex|SWI4/6 complex|Swi4/6 cell cycle box binding factor.	YLR182W;YER111C	Heteromeric transcription factor, composed of a regulatory subunit (Swi6) and a DNA-binding protein (Swi4), that activates gene expression during the G1/S transition of the cell cycle. Binds to a sequence motif called the SCB element (Swi4/6 cell cycle box, CACGAAA) which acts as a late Gl-specific UAS element in genes predominantly involved in budding, and in membrane and cell-wall biosynthesis.
CPX-950	MBP transcription complex	MBF transcription factor complex|MCB binding factor|Mlu1 cell cycle box binding factor.	YLR182W;YDL056W	Heteromeric transcription factor, composed of a regulatory subunit (Swi6) and a DNA-binding protein (Mbp1), that activates gene expression during the G1/S transition of the cell cycle. Binds to a sequence motif called the MCB element (MluI cell cycle box, ACGCGTNA) which acts as a late Gl-specific UAS element in genes predominantly involved in DNA replication and repair .
CPX-956	GET complex	Golgi to ER Traffic complex	YER083C;YDL100C;YGL020C	Required for the post-translational delivery of tail-anchored (TA) proteins to the endoplasmic reticulum. GET1 and GET2 act as a membrane receptor for soluble GET3, which recognizes and selectively binds the transmembrane domain of TA proteins in the cytosol, delivered to it by the GET4-GET5 transmembrane domain recognition complex (CPX-1861). Cooperates with the HDEL receptor ERD2 (P18414) to me…
CPX-961	Mitotic spindle assembly checkpoint Mad1-Mad2 complex	Mad1-Mad2 core complex	YGL086W;YJL030W	Acts at the spindle checkpoint, in a surveillance mechanism that mediates a delay in the onset of anaphase, until all chromosomes are properly attached to the mitotic or meiotic spindle. Required for the checkpoint response to absence of spindle tension, localising only to unattached kinetochores but not to attached kinetochores that lack tension, and participate in a bipolar orientation defect s…
CPX-962	Mitotic checkpoint complex, CDC20-MAD2 subcomplex	Mad2-Cdc20 complex	YJL030W;YGL116W	Acts at the spindle checkpoint, in a surveillance mechanism that mediates a metaphase delay, until all chromosomes are properly attached to the mitotic or meiotic spindle, by sequestering Cdc20, thus preventing the activation of the anaphase-promoting complex (CPX-760). This ensures all chromosomes are correctly attached in a bipolar fashion to the mitotic spindle. Mad2 adopts a closed conformati…
CPX-963	Mitotic checkpoint complex	MCC	YOR026W;YGL116W;YJL013C;YJL030W	Acts at the spindle checkpoint, in a surveillance mechanism that mediates a delay in the onset of anaphase, until all chromosomes are properly attached to the mitotic or meiotic spindle, by inhibiting the anaphase-promoting complex (CPX-760). The Mitotic checkpoint complex is a more potent inhibitor of the APC/C than Mad2-Cdc20 alone (CPX-962).
CPX-964	Bfa1-Bub2 complex	-	YJR053W;YMR055C	Acts as a two-component GTPase-activating protein for Tem1 GTPase, thus regulating a signal transduction cascade, called the mitotic exit network (MEN), which is required for mitotic exit and cytokinesis. Bub2/Bfa1 keeps Tem1 inactive until the spindle is properly oriented, thus inhibiting MEN activation. Bfa1 appears to act both as an adaptor to connect Bub2 and Tem1 and as an allosteric effecto…
CPX-977	CDC24-FAR1-BG complex	CDC24-FAR1-Gbetagamma complex	YJR086W;YOR212W;YAL041W;YJL157C	Required for oriented growth of haploid cells in response to a pheromone gradient created by a mating partner of the opposite mating type. Forms at the cell cortex during mating, when a Far1-Cdc24 complex translocates from the nucleus. Recruits Cdc42 and Bem1 (P29366) away from the bud site, thus providing the switch from bud growth to polarized growth, enabling the cell to project a shmoo toward…
CPX-995	KEOPS complex	N(6)-L-threonylcarbamoyladenine synthase complex|Kinase, putative Endopeptidase, and Other Proteins of Small size complex|EKC complex|Endopeptidase-like Kinase Chromatin-associated complex	YKR095W-A;YJL184W;YML036W;YGR262C;YKR038C	Catalyses the transfer of the threonylcarbamoyl-moiety of threonylcarbamoyladenylate (TCA) onto A37 of substrate tRNA in the cytoplasm. The N6-threonylcarbamoyladenosine (t6A) modification is present at position 37 of tRNAs that recognize ANN-codons, with N being any nucleotide, enhancing the codon-anti-codon interaction and is required for recognition of the AUG start codon. The modification is …
CPX-999	MET4-MET28-MET31 sulfur metabolism transcription factor complex	-	YIR017C;YNL103W;YPL038W	Transcription factor complex regulating sulfur metabolism. MET4 lacks DNA-binding ability and relies on interactions with MET31 and MET32 (Q03081), paralogous proteins that bind the same cis-regulatory element, to activate its targets. MET31 and MET32 are C2H2 zinc finger-containing proteins that act solely as adaptors for recruiting MET4 to promoters, binding to sites with a TGTGGC core. MET28 a…

## Sheet: KEGG_biological_pthway_standard
ID	Name	Class	Pathway membership
10	Glycolysis / Gluconeogenesis - Saccharomyces cerevisiae (budding yeast)	Metabolism; Carbohydrate metabolism	YGL253W,YFR053C,YCL040W,YDR516C,YBR196C,YMR205C,YGR240C,YLR377C,YKL060C,YDR050C,YGR192C,YJL052W,YJR009C,YCR012W,YDL021W,YKL152C,YOL056W,YOR283W,YKR043C,YMR323W,YGR254W,YHR174W,YOR393W,YPL281C,YAL038W,YOR347C,YER178W,YBR221C,YNL071W,YPL017C,YFL018C,YDL080C,YGR087C,YLR044C,YLR134W,YDL168W,YOL086C,YMR303C,YBR145W,YMR083W,YGL256W,YCR105W,YMR318C,YOR374W,YPL061W,YER073W,YMR169C,YMR170C,YAL054C,YLR153C…
20	Citrate cycle (TCA cycle) - Saccharomyces cerevisiae (budding yeast)	Metabolism; Carbohydrate metabolism	YCR005C,YNR001C,YPR001W,YLR304C,YNL009W,YDL066W,YLR174W,YOR136W,YNL037C,YIL125W,YDR148C,YPL017C,YFL018C,YOR142W,YGR244C,YJL045W,YKL148C,YLL041C,YMR118C,YKL141W,YLR164W,YDR178W,YPL262W,YKL085W,YOL126C,YDL078C,YGL062W,YBR218C,YKR097W,YER178W,YBR221C,YNL071W
30	Pentose phosphate pathway - Saccharomyces cerevisiae (budding yeast)	Metabolism; Carbohydrate metabolism	YBR196C,YNL241C,YNR034W,YCR073W-A,YGR248W,YHR163W,YGR256W,YHR183W,YJL121C,YPR074C,YBR117C,YLR354C,YGR043C,YOR095C,YCR036W,YMR105C,YKL127W,YMR278W,YOL061W,YHL011C,YER099C,YBL068W,YKL181W,YDR248C,YKL060C,YLR377C,YMR205C,YGR240C
40	Pentose and glucuronate interconversions - Saccharomyces cerevisiae (budding yeast)	Metabolism; Carbohydrate metabolism	YJR153W,YHL012W,YKL035W,YCR105W,YMR318C,YJL121C,YGR194C,YHR104W,YLR070C,YJR159W,YDL246C,YOR374W,YPL061W,YER073W
51	Fructose and mannose metabolism - Saccharomyces cerevisiae (budding yeast)	Metabolism; Carbohydrate metabolism	YER003C,YFL045C,YDL055C,YGL253W,YFR053C,YCL040W,YDR516C,YMR205C,YGR240C,YLR377C,YJL155C,YLR345W,YOL136C,YIL107C,YNL331C,YFL056C,YCR107W,YDL243C,YJR155W,YJR159W,YDL246C,YEL070W,YNR073C,YKL060C,YDR050C
52	Galactose metabolism - Saccharomyces cerevisiae (budding yeast)	Metabolism; Carbohydrate metabolism	YBR019C,YDR009W,YBR020W,YBR018C,YHL012W,YKL035W,YMR105C,YKL127W,YMR278W,YGL253W,YFR053C,YCL040W,YDR516C,YMR205C,YGR240C,YIL162W,YGR287C,YGR292W,YIL172C,YJL216C,YJL221C,YBR299W,YOL157C
61	Fatty acid biosynthesis - Saccharomyces cerevisiae (budding yeast)	Metabolism; Lipid metabolism	YNR016C,YMR207C,YOR221C,YKL182W,YPL231W,YER061C,YOR317W,YMR246W,YER015W,YIL009W
62	Fatty acid elongation - Saccharomyces cerevisiae (budding yeast)	Metabolism; Lipid metabolism	YBR026C,YCR034W,YJL196C,YLR372W,YBR159W,YJL097W,YDL015C,YJR019C
71	Fatty acid degradation - Saccharomyces cerevisiae (budding yeast)	Metabolism; Lipid metabolism	YPL028W,YIL160C,YGL205W,YOR317W,YMR246W,YER015W,YIL009W,YDL168W,YOL086C,YMR303C,YBR145W,YMR083W,YGL256W,YOR374W,YPL061W,YER073W,YDR402C
72	Synthesis and degradation of ketone bodies - Saccharomyces cerevisiae (budding yeast)	Metabolism; Lipid metabolism	YML126C,YPL028W
100	Steroid biosynthesis - Saccharomyces cerevisiae (budding yeast)	Metabolism; Lipid metabolism	YHR190W,YGR175C,YHR072W,YHR007C,YNL280C,YGR060W,YGL001C,YLR100W,YLR056W,YKR089C,YNR019W,YCR048W,YML008C,YMR202W,YMR015C,YGL012W
130	Ubiquinone and other terpenoid-quinone biosynthesis - Saccharomyces cerevisiae (budding yeast)	Metabolism; Metabolism of cofactors and vitamins	YGL202W,YNR041C,YOL096C,YGR255C,YML110C,YOR125C
190	Oxidative phosphorylation - Saccharomyces cerevisiae (budding yeast)	Metabolism; Energy metabolism	YKL192C,YJL045W,YKL148C,YLL041C,YMR118C,YKL141W,YLR164W,YDR178W,YEL024W,YOR065W,YBL045C,YPR191W,YFR033C,YDR529C,YJL166W,YGR183C,YHR001W-A,YPL172C,YNL052W,YIL111W,YHR051W,YGL187C,YGL191W,YLR038C,YMR256C,YDL067C,YLR395C,YPL132W,YER141W,YLL009C,YBL099W,YJR121W,YBR039W,YDL004W,YPL271W,YDR298C,YPL078C,YKL016C,YDR322C-A,YDR377W,YPR020W,YLR295C,YML081C-A,YOL077W-A,YDL185W,YBR127C,YKL080W,YEL051W,YOR332W…
230	Purine metabolism - Saccharomyces cerevisiae (budding yeast)	Metabolism; Nucleotide metabolism	YBR111C,YMR105C,YKL127W,YMR278W,YOL061W,YHL011C,YER099C,YBL068W,YKL181W,YMR300C,YGL234W,YDR408C,YGR061C,YOR128C,YAR015W,YLR359W,YMR120C,YLR028C,YML022W,YDR441C,YLR209C,YLR432W,YML056C,YHR216W,YKL067W,YER005W,YMR217W,YDL238C,YDR454C,YAL038W,YOR347C,YIL066C,YER070W,YJL026W,YGR180C,YOR341W,YPR010C,YJR063W,YDR156W,YJL148W,YOR340C,YNL248C,YDL140C,YOR151C,YIL021W,YJL140W,YBR154C,YPR187W,YDR404C,YOR224C…
240	Pyrimidine metabolism - Saccharomyces cerevisiae (budding yeast)	Metabolism; Nucleotide metabolism	YJL130C,YJR109C,YOR303W,YLR420W,YKL216W,YML106W,YMR271C,YEL021W,YKL024C,YKL067W,YER005W,YBL039C,YJR103W,YOR341W,YPR010C,YJR063W,YDR156W,YJL148W,YOR340C,YNL248C,YDL140C,YOR151C,YIL021W,YJL140W,YBR154C,YPR187W,YDR404C,YOR224C,YGL070C,YOR210W,YOL005C,YHR143W-A,YOR116C,YOR207C,YPR190C,YDL150W,YKR025W,YPR110C,YDR045C,YNL113W,YKL144C,YNL151C,YNR003C,YNL102W,YBL035C,YIR008C,YKL045W,YDL102W,YJR006W,YJR04…
250	Alanine, aspartate and glutamate metabolism - Saccharomyces cerevisiae (budding yeast)	Metabolism; Amino acid metabolism	YLR027C,YKL106W,YDR321W,YLR155C,YLR157C,YLR158C,YLR160C,YPR145W,YGR124W,YDR111C,YLR089C,YFL030W,YOL058W,YHR018C,YNL220W,YLR359W,YMR250W,YGR019W,YBR006W,YDL171C,YDL215C,YOR375C,YAL062W,YHR037W,YPR035W,YJL130C,YJR109C,YOR303W,YKL104C,YMR300C
260	Glycine, serine and threonine metabolism - Saccharomyces cerevisiae (budding yeast)	Metabolism; Amino acid metabolism	YER052C,YDR158W,YJR139C,YHR025W,YCR053W,YEL046C,YBR263W,YLR058C,YGR208W,YOR184W,YER081W,YIL074C,YGR205W,YDL021W,YKL152C,YOL056W,YOR283W,YKR043C,YDR232W,YMR189W,YDR019C,YPL017C,YFL018C,YAL044C,YFL030W,YER026C,YGR155W,YAL012W,YER086W,YCL064C,YGL026C
270	Cysteine and methionine metabolism - Saccharomyces cerevisiae (budding yeast)	Metabolism; Amino acid metabolism	YGR012W,YLR303W,YAL012W,YFR055W,YGL184C,YGR155W,YPL273W,YER091C,YLR180W,YDR502C,YOL052C,YPR069C,YLR146C,YLR017W,YPR118W,YJR024C,YEL038W,YMR009W,YGL202W,YER043C,YER052C,YDR158W,YJR139C,YJR130C,YML082W,YLL058W,YNL277W,YLR027C,YKL106W,YOR251C,YKL085W,YOL126C,YDL078C,YCL064C,YKL069W
280	Valine, leucine and isoleucine degradation - Saccharomyces cerevisiae (budding yeast)	Metabolism; Amino acid metabolism	YHR208W,YJR148W,YPL017C,YFL018C,YIL160C,YDR036C,YOR374W,YPL061W,YER073W,YGR019W,YPL028W,YML126C
290	Valine, leucine and isoleucine biosynthesis - Saccharomyces cerevisiae (budding yeast)	Metabolism; Amino acid metabolism	YER086W,YCL064C,YGL009C,YCL018W,YMR108W,YCL009C,YLR355C,YJR016C,YHR208W,YJR148W,YNL104C,YOR108W
300	Lysine biosynthesis - Saccharomyces cerevisiae (budding yeast)	Metabolism; Amino acid metabolism	YJR139C,YER052C,YDR158W,YDL131W,YDL182W,YJL200C,YDR234W,YIL094C,YGL202W,YBR115C,YNR050C,YIR034C
310	Lysine degradation - Saccharomyces cerevisiae (budding yeast)	Metabolism; Amino acid metabolism	YIR034C,YNR050C,YBR115C,YIL125W,YDR148C,YPL028W,YBR006W,YDR440W,YHR119W,YJL168C,YOR374W,YPL061W,YER073W
330	Arginine and proline metabolism - Saccharomyces cerevisiae (budding yeast)	Metabolism; Amino acid metabolism	YPR062W,YKL184W,YPR069C,YLR146C,YOL052C,YMR020W,YOR374W,YPL061W,YER073W,YDR242W,YLR438W,YER023W,YLR142W,YHR037W,YDR300C,YHR033W,YOR323C,YLR027C,YKL106W,YJL088W,YOL058W,YHR018C,YPL111W,YBR208C,YPR035W,YDL215C,YOR375C,YAL062W,YJL071W,YMR062C,YER069W,YOL140W
332	Carbapenem biosynthesis - Saccharomyces cerevisiae (budding yeast)	Metabolism; Biosynthesis of other secondary metabolites	YDR300C,YHR033W,YOR323C
340	Histidine metabolism - Saccharomyces cerevisiae (budding yeast)	Metabolism; Amino acid metabolism	YER055C,YCL030C,YIL020C,YBR248C,YOR202W,YIL116W,YFR025C,YOR374W,YPL061W,YER073W,YMR169C,YMR170C
350	Tyrosine metabolism - Saccharomyces cerevisiae (budding yeast)	Metabolism; Amino acid metabolism	YLR027C,YKL106W,YIL116W,YGL202W,YHR137W,YMR169C,YMR170C,YDL168W,YOL086C,YMR303C,YBR145W,YMR083W,YGL256W,YBR006W,YJL218W
360	Phenylalanine metabolism - Saccharomyces cerevisiae (budding yeast)	Metabolism; Amino acid metabolism	YMR169C,YMR170C,YLR027C,YKL106W,YIL116W,YGL202W,YHR137W,YDR380W,YDR242W
380	Tryptophan metabolism - Saccharomyces cerevisiae (budding yeast)	Metabolism; Amino acid metabolism	YJR078W,YDR428C,YBL098W,YLR231C,YJR025C,YIL125W,YPL028W,YJL060W,YOR374W,YPL061W,YER073W,YDR402C,YGL202W,YDR242W,YDR256C,YGR088W
400	Phenylalanine, tyrosine and tryptophan biosynthesis - Saccharomyces cerevisiae (budding yeast)	Metabolism; Amino acid metabolism	YBR249C,YDR035W,YDR127W,YGL148W,YKL211C,YER090W,YDR354W,YDR007W,YGL026C,YPR060C,YBR166C,YNL316C,YLR027C,YKL106W,YIL116W,YGL202W,YHR137W
410	beta-Alanine metabolism - Saccharomyces cerevisiae (budding yeast)	Metabolism; Metabolism of other amino acids	YMR250W,YGR019W,YPR069C,YLR146C,YMR020W,YOR374W,YPL061W,YER073W,YMR169C,YMR170C,YIL145C,YDR036C
430	Taurine and hypotaurine metabolism - Saccharomyces cerevisiae (budding yeast)	Metabolism; Metabolism of other amino acids	YMR250W,YLR299W,YDL215C
450	Selenocompound metabolism - Saccharomyces cerevisiae (budding yeast)	Metabolism; Metabolism of other amino acids	YJR130C,YML082W,YLL058W,YFR055W,YGL184C,YER091C,YAL012W,YDR353W,YHR106W,YJR010W,YGR264C,YGR171C
460	Cyanoamino acid metabolism - Saccharomyces cerevisiae (budding yeast)	Metabolism; Metabolism of other amino acids	YLR299W,YDR321W,YLR155C,YLR157C,YLR158C,YLR160C,YBR263W,YLR058C
480	Glutathione metabolism - Saccharomyces cerevisiae (budding yeast)	Metabolism; Metabolism of other amino acids	YLR299W,YKL215C,YJL101C,YOL049W,YFR044C,YIR038C,YNL229C,YPL091W,YNL009W,YDL066W,YLR174W,YGR256W,YHR183W,YNL241C,YBR244W,YKL026C,YIR037W,YKL184W,YPR069C,YLR146C,YIL066C,YER070W,YJL026W,YGR180C
500	Starch and sucrose metabolism - Saccharomyces cerevisiae (budding yeast)	Metabolism; Carbohydrate metabolism	YIL162W,YGR287C,YGR292W,YIL172C,YJL216C,YJL221C,YBR299W,YOL157C,YMR306W,YLR342W,YGR032W,YOR190W,YLR300W,YGR282C,YDR261C,YBR126C,YML100W,YDR074W,YMR261C,YPR026W,YBR001C,YDR001C,YJR153W,YHL012W,YKL035W,YMR105C,YKL127W,YMR278W,YGL253W,YFR053C,YCL040W,YDR516C,YBR196C,YEL011W,YPR160W,YLR258W,YFR015C,YIL099W,YIR019C,YPR184W
510	N-Glycan biosynthesis - Saccharomyces cerevisiae (budding yeast)	Metabolism; Glycan biosynthesis and metabolism	YMR013C,YBR243C,YPL227C,YGL047W,YBR070C,YPR183W,YIL102C-A,YBR110W,YGL065C,YNL048W,YBL082C,YNL219C,YNR030W,YOR002W,YOR067C,YGR227W,YGL022W,YJL002C,YMR149W,YOR103C,YML019W,YOR085W,YEL002C,YDL232W,YGL226C-A,YGR036C,YGL027C,YBR229C,YJR131W,YLR057W
511	Other glycan degradation - Saccharomyces cerevisiae (budding yeast)	Metabolism; Glycan biosynthesis and metabolism	YGL156W
513	Various types of N-glycan biosynthesis - Saccharomyces cerevisiae (budding yeast)	Metabolism; Glycan biosynthesis and metabolism	YGL047W,YBR070C,YBR110W,YGL065C,YNL048W,YBL082C,YNL219C,YNR030W,YGL022W,YJL002C,YMR149W,YOR103C,YML019W,YOR085W,YEL002C,YDL232W,YGL226C-A,YJR131W,YLR057W,YGL038C,YPL050C,YML115C,YDR245W,YJL183W,YEL036C,YJR075W,YBR015C,YJL186W,YPL053C,YER001W
514	Other types of O-glycan biosynthesis - Saccharomyces cerevisiae (budding yeast)	Metabolism; Glycan biosynthesis and metabolism	YOR321W,YDL095W,YDR307W,YAL023C,YJR143C,YGR199W,YDL093W,YBR205W,YOR099W,YDR483W,YER001W,YGL257C,YIL014W
520	Amino sugar and nucleotide sugar metabolism - Saccharomyces cerevisiae (budding yeast)	Metabolism; Carbohydrate metabolism	YLR286C,YDR371W,YLR307W,YLR308W,YEL058W,YDL103C,YIL043C,YKL150W,YNL192W,YBR023C,YBR038W,YGL253W,YFR053C,YCL040W,YDR516C,YFL017C,YKL104C,YBR196C,YMR105C,YKL127W,YMR278W,YHL012W,YKL035W,YBR018C,YDR009W,YBR020W,YBR019C,YFL045C,YDL055C,YER003C
561	Glycerolipid metabolism - Saccharomyces cerevisiae (budding yeast)	Metabolism; Lipid metabolism	YGR205W,YOR374W,YPL061W,YER073W,YCR105W,YMR318C,YML070W,YFL053W,YOR120W,YHL032C,YIL053W,YER062C,YKR067W,YBL011W,YDL052C,YOR175C,YMR165C,YDR284C,YNR008W,YDR058C,YMR313C,YKR089C,YCR068W
562	Inositol phosphate metabolism - Saccharomyces cerevisiae (budding yeast)	Metabolism; Carbohydrate metabolism	YLR240W,YNL267W,YLR305C,YDR208W,YPL268W,YFR019W,YHR046C,YDR287W,YPR113W,YJL153C,YNL106C,YOL065C,YOR109W,YDR173C,YDR050C
563	Glycosylphosphatidylinositol(GPI)-anchor biosynthesis - Saccharomyces cerevisiae (budding yeast)	Metabolism; Glycan biosynthesis and metabolism	YPL175W,YNL038W,YPL076W,YGR216C,YDR437W,YPL096C-A,YIL102C-A,YMR281W,YJL091C,YJL132W,YJR013W,YCL052C,YBR004C,YKL165C,YGL142C,YDR302W,YLL031C,YLR088W,YDR331W,YDR434W,YHR188C,YLR459W,YFL025C,YOR149C,YJL062W
564	Glycerophospholipid metabolism - Saccharomyces cerevisiae (budding yeast)	Metabolism; Lipid metabolism	YOL059W,YDL022W,YIL155C,YKR067W,YBL011W,YDL052C,YOR175C,YIL124W,YMR165C,YDR284C,YOR311C,YNL130C,YPL206C,YKR031C,YKR089C,YMR006C,YOL011W,YMR008C,YML059C,YPL110C,YLR133W,YGR202C,YHR123W,YDR147W,YGR007W,YGR157W,YJR073C,YBR029C,YER026C,YNL169C,YGR170W,YCL004W,YHR100C,YDL142C,YPR140W,YGR110W,YPR113W
565	Ether lipid metabolism - Saccharomyces cerevisiae (budding yeast)	Metabolism; Lipid metabolism	YIL124W,YHR123W,YNL130C,YKR089C,YKR031C,YOR175C,YOR269W
590	Arachidonic acid metabolism - Saccharomyces cerevisiae (budding yeast)	Metabolism; Lipid metabolism	YKR089C,YNL045W,YBR244W,YKL026C,YIR037W
591	Linoleic acid metabolism - Saccharomyces cerevisiae (budding yeast)	Metabolism; Lipid metabolism	YKR089C,YNL331C,YFL056C,YCR107W,YDL243C,YJR155W
592	alpha-Linolenic acid metabolism - Saccharomyces cerevisiae (budding yeast)	Metabolism; Lipid metabolism	YKR089C,YGL205W,YIL160C
600	Sphingolipid metabolism - Saccharomyces cerevisiae (budding yeast)	Metabolism; Lipid metabolism	YDR062W,YMR296C,YBR265W,YHL003C,YKL008C,YPL087W,YDR297W,YBR183W,YJL134W,YKR053C,YOR171C,YLR260W,YDR294C
620	Pyruvate metabolism - Saccharomyces cerevisiae (budding yeast)	Metabolism; Carbohydrate metabolism	YAL054C,YLR153C,YER178W,YBR221C,YNL071W,YPL017C,YFL018C,YAL038W,YOR347C,YNR016C,YMR207C,YOR374W,YPL061W,YER073W,YBL015W,YML054C,YDL174C,YOL151W,YML004C,YOR040W,YDR272W,YKL029C,YGL062W,YBR218C,YKL085W,YOL126C,YDL078C,YPL262W,YKR097W,YIR031C,YNL117W,YPL028W,YNL104C,YOR108W,YDL131W,YDL182W
630	Glyoxylate and dicarboxylate metabolism - Saccharomyces cerevisiae (budding yeast)	Metabolism; Carbohydrate metabolism	YPR006C,YER065C,YIR031C,YNL117W,YKL085W,YOL126C,YDL078C,YCR005C,YNR001C,YPR001W,YLR304C,YPL028W,YDR256C,YGR088W,YFL030W,YPR035W,YBR263W,YLR058C,YAL044C,YGR205W,YOR388C,YDR428C
640	Propanoate metabolism - Saccharomyces cerevisiae (budding yeast)	Metabolism; Carbohydrate metabolism	YAL054C,YLR153C,YDR036C,YNR016C,YMR207C,YGR019W,YOR142W,YGR244C,YPR002W,YPL028W,YOL151W
650	Butanoate metabolism - Saccharomyces cerevisiae (budding yeast)	Metabolism; Carbohydrate metabolism	YPL028W,YNL331C,YFL056C,YCR107W,YDL243C,YJR155W,YMR250W,YGR019W,YBR006W,YML126C,YMR108W,YCL009C,YAL060W,YAL061W
660	C5-Branched dibasic acid metabolism - Saccharomyces cerevisiae (budding yeast)	Metabolism; Carbohydrate metabolism	YMR108W,YCL009C,YCL018W
670	One carbon pool by folate - Saccharomyces cerevisiae (budding yeast)	Metabolism; Metabolism of cofactors and vitamins	YOR236W,YGR204W,YBR084W,YKR080W,YBR263W,YLR058C,YDR408C,YMR120C,YLR028C,YBL013W,YDR019C,YOR074C,YGL125W,YPL023C,YER183C
680	Methane metabolism - Saccharomyces cerevisiae (budding yeast)	Metabolism; Energy metabolism	YDL168W,YJL068C,YOR388C,YBR263W,YLR058C,YFL030W,YMR323W,YGR254W,YHR174W,YOR393W,YPL281C,YML070W,YFL053W,YKL060C,YLR377C,YMR205C,YGR240C,YAL054C,YLR153C,YDL021W,YKL152C,YOL056W,YOR283W,YKR043C,YER081W,YIL074C,YOR184W,YGR208W
730	Thiamine metabolism - Saccharomyces cerevisiae (budding yeast)	Metabolism; Metabolism of cofactors and vitamins	YOL055C,YPL258C,YNL332W,YJR156C,YDL244W,YFL058W,YCL017C,YGR144W,YPL214C,YOR143C
740	Riboflavin metabolism - Saccharomyces cerevisiae (budding yeast)	Metabolism; Metabolism of cofactors and vitamins	YBL033C,YBR153W,YOL066C,YDR487C,YOL143C,YBR256C,YDR236C,YDL045C,YHR215W,YBR092C,YDL024C,YBR093C,YAR071W,YPR073C
750	Vitamin B6 metabolism - Saccharomyces cerevisiae (budding yeast)	Metabolism; Metabolism of cofactors and vitamins	YBR035C,YNR027W,YEL029C,YPR127W,YOR184W,YCR053W,YMR096W,YFL059W,YMR095C,YFL060C,YNL334C
760	Nicotinate and nicotinamide metabolism - Saccharomyces cerevisiae (budding yeast)	Metabolism; Metabolism of cofactors and vitamins	YFR047C,YOR209C,YLR209C,YNL129W,YOR155C,YGL224C,YDR400W,YLR328W,YGR010W,YHR074W,YGL037C,YDL042C,YOL068C,YPL015C,YDR191W,YOR025W,YJR049C
770	Pantothenate and CoA biosynthesis - Saccharomyces cerevisiae (budding yeast)	Metabolism; Metabolism of cofactors and vitamins	YMR108W,YCL009C,YLR355C,YJR016C,YBR176W,YHR063C,YIL145C,YDR531W,YIL083C,YKL088W,YGR277C,YDR196C,YGL154C,YHR208W,YJR148W
780	Biotin metabolism - Saccharomyces cerevisiae (budding yeast)	Metabolism; Metabolism of cofactors and vitamins	YER061C,YNR058W,YNR057C,YGR286C,YDL141W
785	Lipoic acid metabolism - Saccharomyces cerevisiae (budding yeast)	Metabolism; Metabolism of cofactors and vitamins	YOR196C,YLR239C,YJL046W
790	Folate biosynthesis - Saccharomyces cerevisiae (budding yeast)	Metabolism; Metabolism of cofactors and vitamins	YGR267C,YDR481C,YNL256W,YOR236W,YOR241W,YKL132C,YMR113W,YNR033W
860	Porphyrin and chlorophyll metabolism - Saccharomyces cerevisiae (budding yeast)	Metabolism; Metabolism of cofactors and vitamins	YDR232W,YOL033W,YGL245W,YGL040C,YDL205C,YOR278W,YKR069W,YBR213W,YDR047W,YDR044W,YER014W,YOR176W,YPL172C,YER141W,YAL039C,YKL087C
900	Terpenoid backbone biosynthesis - Saccharomyces cerevisiae (budding yeast)	Metabolism; Metabolism of terpenoids and polyketides	YPL028W,YML126C,YLR450W,YML075C,YMR208W,YMR220W,YNR043W,YPL117C,YJL167W,YPL069C,YBR003W,YBR002C,YMR101C,YKL019W,YDL090C,YMR274C,YJR117W,YDR410C
909	Sesquiterpenoid and triterpenoid biosynthesis - Saccharomyces cerevisiae (budding yeast)	Metabolism; Metabolism of terpenoids and polyketides	YHR190W,YGR175C
910	Nitrogen metabolism - Saccharomyces cerevisiae (budding yeast)	Metabolism; Energy metabolism	YJR149W,YDL215C,YOR375C,YAL062W,YPR035W,YDL171C
920	Sulfur metabolism - Saccharomyces cerevisiae (budding yeast)	Metabolism; Energy metabolism	YJR010W,YKL001C,YOL064C,YPR167C,YJR048W,YEL039C,YFR030W,YJR137C,YOR251C,YGR012W,YLR303W,YJR130C,YML082W,YLL058W,YCL050C
970	Aminoacyl-tRNA biosynthesis - Saccharomyces cerevisiae (budding yeast)	Genetic Information Processing; Translation	YOL033W,YGL245W,YMR293C,YBL080C,YOR168W,YOR335C,YPL104W,YLL018C,YHR019C,YCR024C,YPR081C,YBR121C,YIL078W,YKL194C,YHR011W,YDR023W,YNL247W,YGR264C,YGR171C,YBL013W,YGR094W,YPL160W,YLR382C,YPL040C,YBL076C,YDR037W,YNL073W,YHR091C,YDR341C,YER087W,YHR020W,YPR033C,YPR047W,YFL022C,YLR060W,YPL097W,YGR185C,YDR268W,YOL097C
1040	Biosynthesis of unsaturated fatty acids - Saccharomyces cerevisiae (budding yeast)	Metabolism; Lipid metabolism	YCR034W,YJL196C,YLR372W,YBR159W,YJL097W,YDL015C,YGL055W,YGL205W,YJR019C
2010	ABC transporters - Saccharomyces cerevisiae (budding yeast)	Environmental Information Processing; Membrane transport	YKL209C,YMR301C,YPL147W,YKL188C,YOR153W,YDR011W
3008	Ribosome biogenesis in eukaryotes - Saccharomyces cerevisiae (budding yeast)	Genetic Information Processing; Translation	YGL019W,YOR039W,YIL035C,YOR061W,YGR090W,YCL031C,YDR398W,YGR128C,YDR324C,YMR093W,YJL109C,YHR196W,YPL126W,YJL069C,YLR409C,YLR222C,YLR129W,YDR449C,YCR057C,YJR002W,YHR148W,YNL075W,YDL014W,YLR197W,YOR310C,YEL026W,YLR175W,YDL208W,YHR089C,YHR072W-A,YDR339C,YML093W,YMR239C,YLR186W,YPL217C,YNL132W,YOL010W,YNL221C,YNL282W,YBR257W,YAL033W,YGR030C,YBR167C,YBL018C,YHR062C,YDR478W,YLR145W,YGR276C,YLR059C,YGL17…
3010	Ribosome - Saccharomyces cerevisiae (budding yeast)	Genetic Information Processing; Translation	YHL004W,YBR251W,YKL003C,YJR113C,YBR146W,YDR041W,YNL306W,YNR036C,YNL081C,YPR166C,YDR337W,YPL013C,YMR188C,YER050C,YGL123W,YNL178W,YLR441C,YML063W,YHR203C,YJR145C,YJR123W,YPL090C,YBR181C,YOR096W,YNL096C,YER102W,YBL072C,YPL081W,YBR189W,YOR293W,YMR230W,YBR048W,YDR025W,YOR369C,YDR064W,YJL191W,YCR031C,YOL040C,YLR367W,YJL190C,YMR143W,YDL083C,YML024W,YDR447C,YML026C,YDR450W,YNL302C,YOL121C,YHL015W,YJL136C…
3013	RNA transport - Saccharomyces cerevisiae (budding yeast)	Genetic Information Processing; Translation	YNL221C,YNL282W,YBR257W,YAL033W,YGR030C,YBR167C,YBL018C,YHR062C,YIR015W,YML091C,YKR079C,YER168C,YLR293C,YOR185C,YKL205W,YDR335W,YPR080W,YBR118W,YGR218W,YMR125W,YPL178W,YBR133C,YPL157W,YLR347C,YHR170W,YKR095W,YIL149C,YMR047C,YKL068W,YER107C,YLR208W,YGL100W,YKR082W,YDL116W,YKL057C,YJR042W,YJL041W,YGL172W,YGR119C,YFR002W,YJL039C,YML103C,YBL079W,YER105C,YMR153W,YML031W,YMR235C,YDL064W,YDR510W,YLR192C…
3015	mRNA surveillance pathway - Saccharomyces cerevisiae (budding yeast)	Genetic Information Processing; Translation	YMR125W,YPL178W,YGR072W,YDR021W,YDR381W,YPL169C,YKL186C,YDL084W,YBR236C,YIR001C,YKR002W,YOR250C,YDR228C,YDR301W,YLR115W,YLR277C,YOR179C,YPR107C,YJR093C,YKL059C,YNL317W,YKL018W,YDR195W,YER133W,YDR436W,YML016C,YPL179W,YNL222W,YGL044C,YGR156W,YMR061W,YAL043C,YOR076C,YOL123W,YER165W,YBR143C,YDR172W,YMR080C,YHR077C,YDL134C,YDL188C,YAL016W,YGL190C,YOR014W,YKR084C,YNL001W
3018	RNA degradation - Saccharomyces cerevisiae (budding yeast)	Genetic Information Processing; Folding, sorting and degradation	YLR270W,YNL232W,YHR069C,YOL142W,YCR035C,YGR158C,YDL111C,YGR195W,YGR095C,YDR280W,YOL021C,YOR001W,YHR081W,YNR024W,YOR076C,YOL115W,YNL299W,YIL079C,YDL175C,YJL050W,YLR398C,YPR189W,YGL213C,YAL021C,YCR093W,YDL165W,YIL038C,YPR072W,YER068W,YNR052C,YNL288W,YFL028C,YNL278W,YLR187W,YER165W,YGL094C,YKL025C,YOL149W,YNL118C,YDL160C,YEL015W,YCR077C,YGL173C,YOR048C,YJL124C,YBL026W,YLR438C-A,YER112W,YER146W,YDR37…
3020	RNA polymerase - Saccharomyces cerevisiae (budding yeast)	Genetic Information Processing; Transcription	YOR151C,YDL140C,YIL021W,YOL005C,YJL140W,YDR404C,YGL070C,YBR154C,YPR187W,YOR224C,YHR143W-A,YOR210W,YOR207C,YOR116C,YNL113W,YPR110C,YPR190C,YDL150W,YKR025W,YDR045C,YKL144C,YNL151C,YNR003C,YPR010C,YOR341W,YJR063W,YDR156W,YJL148W,YNL248C,YOR340C
3022	Basal transcription factors - Saccharomyces cerevisiae (budding yeast)	Genetic Information Processing; Transcription	YOR194C,YKL058W,YPR086W,YER148W,YGR274C,YCR042C,YMR227C,YML114C,YPL011C,YDR167W,YBR198C,YDR145W,YGL112C,YMR236W,YPL129W,YML015C,YML098W,YDR432W,YKL028W,YKR062W,YGR186W,YGR005C,YDR311W,YLR005W,YPR056W,YPL122C,YIL143C,YER171W,YDR079C-A,YDL108W,YDR460W,YPR025C
3030	DNA replication - Saccharomyces cerevisiae (budding yeast)	Genetic Information Processing; Replication and repair	YMR234W,YNL102W,YBL035C,YIR008C,YKL045W,YDL102W,YJR006W,YJR043C,YNL262W,YPR175W,YDR121W,YBR278W,YJL065C,YBL023C,YEL032W,YPR019W,YLR274W,YGL201C,YBR202W,YAR007C,YNL312W,YBR088C,YOR217W,YJR068W,YOL094C,YNL290W,YBR087W,YHR164C,YNL072W,YKL113C,YDL164C
3040	Spliceosome - Saccharomyces cerevisiae (budding yeast)	Genetic Information Processing; Transcription	YBR237W,YDL084W,YNR011C,YKR086W,YDR364C,YGR006W,YER013W,YDR088C,YGL120C,YER029C,YGR074W,YLR275W,YLR147C,YOR159C,YPR182W,YFL017W-A,YIL061C,YLR298C,YKL012W,YNL112W,YPL213W,YDL043C,YDL030W,YMR288W,YMR240C,YML049C,YOR319W,YNL138W-A,YPR094W,YKL074C,YBL026W,YLR438C-A,YER112W,YER146W,YDR378C,YNL147W,YJR022W,YDR473C,YPR178W,YGR091W,YEL026W,YFR005C,YOR308C,YDL098C,YGR075C,YKL173W,YER172C,YBR055C,YHR165C,Y…
3050	Proteasome - Saccharomyces cerevisiae (budding yeast)	Genetic Information Processing; Folding, sorting and degradation	YER021W,YDL147W,YDL097C,YPR108W,YOR261C,YDR427W,YFR004W,YFR052W,YDR363W-A,YHR200W,YHR027C,YIL075C,YLR421C,YKL145W,YDL007W,YGL048C,YOR259C,YOR117W,YDR394W,YFL007W,YGL011C,YML092C,YGR135W,YOL038W,YGR253C,YMR314W,YOR362C,YJL001W,YOR157C,YER094C,YER012W,YPR103W,YBL041W,YFR050C,YBR173C
3060	Protein export - Saccharomyces cerevisiae (budding yeast)	Genetic Information Processing; Folding, sorting and degradation	YER154W,YPR088C,YLR378C,YBR283C,YER087C-B,YER019C-A,YDR086C,YPL094C,YOR254C,YJL034W,YDL092W,YPL210C,YPL243W,YML105C,YDR292C,YKL154W,YJR010C-A,YML055W,YLR066W,YIR022W,YMR150C,YMR035W
3410	Base excision repair - Saccharomyces cerevisiae (budding yeast)	Genetic Information Processing; Replication and repair	YML060W,YAL015C,YOL043C,YER142C,YML021C,YKL114C,YBL019W,YBR088C,YDL102W,YJR006W,YJR043C,YNL262W,YPR175W,YDR121W,YBR278W,YJL065C,YKL113C,YDL164C
3420	Nucleotide excision repair - Saccharomyces cerevisiae (budding yeast)	Genetic Information Processing; Replication and repair	YJL092W,YOL133W,YER162C,YEL037C,YDR030C,YJR035W,YDL108W,YDR460W,YPR025C,YIL143C,YER171W,YDR079C-A,YDR311W,YLR005W,YPR056W,YPL122C,YGR258C,YMR201C,YAR007C,YNL312W,YPL022W,YML095C,YDL102W,YJR006W,YJR043C,YNL262W,YPR175W,YDR121W,YBR278W,YJL065C,YBR088C,YOR217W,YJR068W,YOL094C,YNL290W,YBR087W,YDL164C
3430	Mismatch repair - Saccharomyces cerevisiae (budding yeast)	Genetic Information Processing; Replication and repair	YJL092W,YNL082W,YMR167W,YDR097C,YOL090W,YCR092C,YPL164C,YOR217W,YJR068W,YOL094C,YNL290W,YBR087W,YBR088C,YOR033C,YAR007C,YNL312W,YDL102W,YJR006W,YJR043C,YDL164C
3440	Homologous recombination - Saccharomyces cerevisiae (budding yeast)	Genetic Information Processing; Replication and repair	YNL250W,YMR224C,YDR369C,YDR076W,YDR004W,YAR007C,YNL312W,YER095W,YML032C,YDR363W-A,YDL059C,YGL163C,YBR073W,YDL102W,YJR006W,YJR043C,YMR190C,YLR234W,YDR386W
3450	Non-homologous end-joining - Saccharomyces cerevisiae (budding yeast)	Genetic Information Processing; Replication and repair	YMR284W,YMR106C,YOR005C,YNL250W,YMR224C,YDR369C,YCR014C,YKL113C,YGL090W,YLR265C
4011	MAPK signaling pathway - yeast - Saccharomyces cerevisiae (budding yeast)	Environmental Information Processing; Signal transduction	YGL089C,YPL187W,YDR461W,YNL145W,YFL026W,YKL178C,YJR086W,YLR229C,YAL041W,YBR200W,YNL271C,YHL007C,YLR362W,YDR103W,YDL159W,YNL053W,YPL049C,YDR480W,YHR084W,YMR043W,YCL027W,YJL157C,YNL283C,YOR008C,YOL105C,YLR332W,YPR165W,YBL105C,YJL095W,YOR231W,YPL140C,YHR030C,YKR095W,YIL149C,YER111C,YLR182W,YER118C,YIL147C,YDL235C,YLR006C,YCR073C,YNR031C,YJL128C,YLR113W,YKL062W,YMR037C,YML004C,YBR083W,YBL016W,YGR032W…
4070	Phosphatidylinositol signaling system - Saccharomyces cerevisiae (budding yeast)	Environmental Information Processing; Signal transduction	YNL267W,YLR305C,YDR208W,YLR240W,YFR019W,YBR029C,YPR113W,YHR046C,YDR287W,YNL106C,YOL065C,YOR109W,YPL268W,YBL105C,YBR109C
4111	Cell cycle - yeast - Saccharomyces cerevisiae (budding yeast)	Cellular Processes; Cell growth and death	YAL040C,YBR160W,YER111C,YLR182W,YMR199W,YPL256C,YLR079W,YDL056W,YGR109C,YPR120C,YJL194W,YML065W,YBR060C,YLL004W,YPR162C,YNL261W,YHR118C,YBL023C,YEL032W,YPR019W,YLR274W,YGL201C,YBR202W,YJR046W,YDL017W,YDR052C,YLR103C,YMR043W,YOR083W,YJL157C,YNL172W,YLR127C,YBL084C,YDR118W,YOR249C,YKL022C,YHR166C,YLR102C,YGL240W,YDL008W,YFR036W,YDR260C,YGL116W,YDR328C,YDL132W,YOL133W,YJR090C,YFL009W,YNL289W,YDL127W…
4113	Meiosis - yeast - Saccharomyces cerevisiae (budding yeast)	Cellular Processes; Cell growth and death	YAL040C,YBR160W,YER111C,YLR182W,YPL256C,YCR097W,YCL067C,YCR039C,YCR096C,YGR044C,YDL245C,YDR342C,YDR343C,YDR345C,YEL069C,YFL011W,YHR092C,YHR094C,YHR096C,YJL214W,YJL219W,YJR158W,YLR081W,YMR011W,YNR072W,YOL156W,YDL138W,YDL194W,YDR477W,YDL035C,YJL005W,YJL164C,YPL203W,YKL166C,YKL062W,YMR037C,YMR016C,YJR094C,YJL106W,YLR079W,YGR109C,YPR120C,YJL194W,YJR046W,YML065W,YBR060C,YLL004W,YPR162C,YNL261W,YHR118C…
4120	Ubiquitin mediated proteolysis - Saccharomyces cerevisiae (budding yeast)	Genetic Information Processing; Folding, sorting and degradation	YKL210W,YPR180W,YDR390C,YPR066W,YGL058W,YOR339C,YBR082C,YDR059C,YMR022W,YEL012W,YDL064W,YER100W,YLR306W,YDR092W,YDR054C,YDR177W,YGL141W,YKL010C,YER125W,YDR457W,YDL190C,YLL036C,YDR409W,YOL013C,YOL133W,YDL132W,YDR328C,YFL009W,YIL046W,YJR090C,YPL046C,YGR003W,YDR030C,YDL008W,YLR127C,YGL116W,YGL003C,YNL172W,YBL084C,YDR118W,YOR249C,YKL022C,YHR166C,YLR102C,YGL240W,YFR036W,YDR260C
4122	Sulfur relay system - Saccharomyces cerevisiae (budding yeast)	Genetic Information Processing; Folding, sorting and degradation	YCL017C,YOR251C,YIL008W,YHR111W,YGL211W,YNL119W,YLR109W,YDL033C
4130	SNARE interactions in vesicular transport - Saccharomyces cerevisiae (budding yeast)	Genetic Information Processing; Folding, sorting and degradation	YMR183C,YPL232W,YOR036W,YOR106W,YOL018C,YLR026C,YOR075W,YMR197C,YHL031C,YLR078C,YDR498C,YDR468C,YAL014C,YGL212W,YIL004C,YKL006C-A,YGL098W,YAL030W,YOR327C,YKL196C,YLR268W
4140	Regulation of autophagy - Saccharomyces cerevisiae (budding yeast)	Cellular Processes; Transport and catabolism	YGL180W,YLR423C,YPR049C,YPR185W,YEL013W,YBR097W,YPL120W,YBR128C,YLR240W,YBR217W,YHR171W,YLL042C,YPL149W,YMR159C,YBL078C,YNL223W,YNR007C
4141	Protein processing in endoplasmic reticulum - Saccharomyces cerevisiae (budding yeast)	Genetic Information Processing; Folding, sorting and degradation	YLR378C,YBR283C,YER087C-B,YER019C-A,YDR086C,YPL094C,YOR254C,YJL002C,YMR149W,YOR103C,YML019W,YOR085W,YEL002C,YDL232W,YGL226C-A,YGL022W,YGL027C,YOL031C,YKL073W,YJL034W,YJL073W,YMR214W,YBR229C,YAL058W,YJR131W,YLR057W,YPL218W,YLR208W,YDL195W,YPR181C,YIL109C,YOR336W,YCL043C,YDR518W,YOR288C,YIL005W,YDR057W,YDL072C,YBR201W,YDR411C,YBL058W,YML013W,YDL126C,YBR170C,YGR048W,YLL024C,YAL005C,YER103W,YBL075C,Y…
4144	Endocytosis - Saccharomyces cerevisiae (budding yeast)	Cellular Processes; Transport and catabolism	YDR208W,YKR031C,YGL206C,YBL037W,YJR058C,YER125W,YLR206W,YPR165W,YLL024C,YAL005C,YER103W,YBL075C,YNL209W,YDR069C,YER144C,YML001W,YNR006W,YHL002W,YCL008C,YGR206W,YPL065W,YPL002C,YLR417W,YJR102C,YMR077C,YLR025W,YKL041W,YKL002W,YJL049W,YPR173C,YLR181C,YKR035W-A,YDR486C,YOR275C,YKR014C,YGR044C,YGL210W,YLR229C,YIL044C,YDL226C,YER122C,YDR170C,YEL022W,YDL192W,YDL137W
4145	Phagosome - Saccharomyces cerevisiae (budding yeast)	Cellular Processes; Transport and catabolism	YOR036W,YOR106W,YFL039C,YOR075W,YLR268W,YKR014C,YLR240W,YNR006W,YDL185W,YBR127C,YKL080W,YEL051W,YOR332W,YGR020C,YHR039C-A,YMR054W,YOR270C,YLR447C,YPR036W,YEL027W,YPL234C,YHR026W,YML001W,YKR054C,YDR488C,YML085C,YFL037W,YFR019W,YPR079W,YLR378C,YBR283C,YER087C-B,YER019C-A,YDR086C,YAL058W
4146	Peroxisome - Saccharomyces cerevisiae (budding yeast)	Cellular Processes; Transport and catabolism	YDR329C,YDL065C,YKL197C,YNL329C,YDR142C,YDR244W,YGL153W,YLR191W,YMR026C,YDR265W,YJL210W,YLR251W,YEL020C,YGL205W,YNL202W,YPL147W,YKL188C,YOR317W,YMR246W,YER015W,YIL009W,YML042W,YAR035W,YMR208W,YFL030W,YNL009W,YDL066W,YLR174W,YDR256C,YGR088W,YJR104C,YHR008C,YDR347W,YJR101W

## Sheet: gene_features_GW_data
ORF	Name	StrainID	relative_cell_size	cell_size_relative_SD	vacuole_marker_relative_abundance	vacuole_marker_abundance_CV	coat_marker_relative_abundance	coat_marker_abundance_CV	actin_marker_relative_abundance	actin_marker_abundance_CV	LE_marker_relative_abundance	LE_marker_abundance_CV
YBL038W	MRPL16	DMA-SLOW1	0.8664	0.321	1.1263	0.2656	0.8815	0.2415	1.1169	0.3051	1.06	0.382
YAL016W	TPD3	DMA-SLOW10									0.7505	0.2653
YDR350C	ATP22	DMA-SLOW100	0.9218	0.3254	1.1649	0.2288	1.1536	0.1907	1.1624	0.2432	1.3507	0.2574
YDR347W	MRP1	DMA-SLOW101	0.9584	0.2951	1.2481	0.1613	1.1034	0.1754	1.0585	0.213	1.2344	0.2224
YDR337W	MRPS28	DMA-SLOW102	1.0451	0.435	1.0763	0.232	0.8289	0.464	0.8877	0.3372	1.1804	0.2349
YDR323C	PEP7	DMA-SLOW103	1.0203	0.4151	0.7774	0.2045	0.9209	0.3245			1.0294	0.2639
YDR322W	MRPL35	DMA-SLOW104	1.0239	0.3545	0.9945	0.2368	1.0143	0.2102	0.8924	0.35	1.2015	0.2536
YDR300C	PRO1	DMA-SLOW105			0.7463	0.4482
YDR298C	ATP5	DMA-SLOW106	0.86	0.3101	1.2352	0.1896	1.0887	0.2607	1.0389	0.2803	1.24	0.277
YDR296W	MHR1	DMA-SLOW107	0.9936	0.3479	1.0924	0.2112	0.9908	0.1844	0.9932	0.2007	0.9346	0.2297
YDR295C	HDA2	DMA-SLOW108	0.9638	0.3086	1.2077	0.2289	1.1298	0.1761	1.0935	0.2114	1.1359	0.2475
YDR495C	VPS3	DMA-SLOW109	1.1062	0.4088	0.7645	0.2893	1.1367	0.2647			1.1665	0.2454
YDR484W	VPS52	DMA-SLOW110	1.1069	0.5103	1.1432	0.2463					1.2842	0.3632
YDR470C	UGO1	DMA-SLOW111	0.9236	0.3378	1.0016	0.4245	0.8124	0.1898	1.1486	0.2848	1.0479	0.288
YDR462W	MRPL28	DMA-SLOW112			1.0818	0.3011					1.2166	0.318
YDR457W	TOM1	DMA-SLOW113	0.858	0.4246			0.7022	0.3282	0.9293	0.3458
YDR456W	NHX1	DMA-SLOW114	0.9942	0.4152	0.8638	0.3581	0.8295	0.362			1.6858	0.347
YDR450W	RPS18A	DMA-SLOW115	0.9576	0.4864	1.1689	0.2421	0.7865	0.1638	1.0513	0.4072	1.5136	0.2864
YDR448W	ADA2	DMA-SLOW116			0.6668	0.3965	0.6642	0.3211			0.7811	0.4721
YDR443C	SSN2	DMA-SLOW117	0.9206	0.4294	1.2273	0.2413	1.1995	0.196	1.367	0.3984	1.2158	0.2584
YDR442W		DMA-SLOW118			0.8631	0.3252
YDR432W	NPL3	DMA-SLOW119			1.0338	0.3241
YAL009W	SPO7	DMA-SLOW12	0.9436	0.2726	1.1698	0.2551	0.9446	0.2339	0.9992	0.3113	1.2448	0.3415
YDR418W	RPL12B	DMA-SLOW120	0.8758	0.3335	1.2577	0.2109	1.1739	0.3348	1.0888	0.3616	1.1744	0.3039
YEL046C	GLY1	DMA-SLOW121	1.0965	0.4257			0.8126	0.2897	1.0352	0.4364
YEL045C		DMA-SLOW122	1.1003	0.3973	0.8547	0.2369	0.9237	0.2345	0.9326	0.2796	0.7749	0.1781
YEL044W	IES6	DMA-SLOW123									0.801	0.1571
YEL036C	ANP1	DMA-SLOW124			1.3793	0.4117					0.8012	0.1378
YEL029C	BUD16	DMA-SLOW125	1.0997	0.3807	1.1352	0.2662	0.8787	0.2159	0.927	0.3073	0.9999	0.4158
YEL027W	VMA3	DMA-SLOW126	0.993	0.3486	0.2095	0.1742	1.2939	0.1818			0.7803	0.2083
YEL009C	GCN4	DMA-SLOW127	1.2337	0.4035	0.4902	0.31					0.7402	0.1562
YDR529C	QCR7	DMA-SLOW128	1.032	0.3048	1.2034	0.213	0.9663	0.1721	0.9855	0.3626	1.1693	0.2486
YDR518W	EUG1	DMA-SLOW131	0.907	0.3044	1.22	0.1783	1.0869	0.1864	1.0455	0.3009	1.2997	0.2285
YDR507C	GIN4	DMA-SLOW132	1.0406	0.5539	1.1767	0.2902	0.9392	0.2112	1.0648	0.4123	1.2169	0.4185
YER070W	RNR1	DMA-SLOW133	1.2154	0.4414	0.7326	0.6973	0.7387	0.3933			0.8297	0.4265
YER058W	PET117	DMA-SLOW136	0.947	0.2716	1.1762	0.217	0.954	0.2875	0.9903	0.2673	1.1284	0.2605
YER050C	RSM18	DMA-SLOW137	0.9462	0.3168	1.1562	0.1937	1.051	0.1731	0.9733	0.2472	1.1508	0.233
YER044C	ERG28	DMA-SLOW138					1.0132	0.2164			0.7411	0.1728
YER040W	GLN3	DMA-SLOW139	1.0712	0.4122	0.9395	0.2966	0.8302	0.2638	1.954	0.2933	1.1905	0.2959
YBR037C	SCO1	DMA-SLOW14	1.0186	0.3486	0.8838	0.2684	0.9596	0.2483	0.986	0.2754	0.8705	0.213
YER017C	AFG3	DMA-SLOW140	0.978	0.3137	1.1124	0.212	1.0231	0.1807	1.0723	0.3711	0.9605	0.2142
YER014C-A	BUD25	DMA-SLOW141	1.1044	0.4188			1.2336	0.2618	3.0246	0.173	0.8091	0.4855
YEL054C	RPL12A	DMA-SLOW142	0.8435	0.3613	1.0877	0.2228	0.8454	0.241	0.8978	0.3519	0.9886	0.2246
YEL051W	VMA8	DMA-SLOW143
YEL050C	RML2	DMA-SLOW144	1.0578	0.3507	1.1583	0.1795					1.376	0.2491
YGL033W	HOP2	DMA-SLOW145			0.4189	0.4876	1.0571	0.2154
YGL025C	PGD1	DMA-SLOW146	1.5514	0.798	1.18	0.3964	0.9147	0.5929	1.8475	0.2934	0.6298	0.3385
YGL003C	CDH1	DMA-SLOW147	1.3074	0.4402	0.7836	0.7624	0.6379	0.5038	0.8106	0.2029	0.6336	0.4662
YFR001W	LOC1	DMA-SLOW148	0.8593	0.4362	1.0337	0.2438	0.925	0.2619	1.0022	0.3116	0.9953	0.228
YER169W	RPH1	DMA-SLOW149	0.9495	0.3164	1.2064	0.2154	0.9564	0.1937	0.9004	0.2256	1.3969	0.2993
YBR035C	PDX3	DMA-SLOW15	0.9288	0.3345	1.0905	0.2362	1.0406	0.1782	0.9424	0.168	0.9485	0.2246
YER154W	OXA1	DMA-SLOW150	0.9253	0.3216	1.145	0.2006	1.0469	0.1625	1.0244	0.5183	1.1215	0.2033
YER141W	COX15	DMA-SLOW151	0.9719	0.2983	1.2062	0.1841	1.0787	0.152	0.8927	0.1709	1.0012	0.2092
YER122C	GLO3	DMA-SLOW152	0.9693	0.3555	1.0259	0.2358	0.9925	0.2125	1.3144	0.2923
YER110C	KAP123	DMA-SLOW153									0.8795	0.4746
YER103W	SSA4	DMA-SLOW154	0.942	0.3536	1.1414	0.1925	1.026	0.1737	0.9292	0.2312	1.2084	0.2272
YER087W	AIM10	DMA-SLOW155			1.0815	0.2171
YER086W	ILV1	DMA-SLOW156			0.8208	0.4565	0.6295	0.393			0.8969	0.3027
YGL246C	RAI1	DMA-SLOW157	0.8803	0.3995	1.0128	0.3375	0.9321	0.3017	1.158	0.2314	0.6325	0.3195
YGL240W	DOC1	DMA-SLOW158	1.1374	0.4904	0.9852	0.3749	0.8837	0.3993	1.2135	0.3595	1.5155	0.438
YGL223C	COG1	DMA-SLOW159									0.6881	0.1663
YBR021W	FUR4	DMA-SLOW16			1.269	0.1664					0.9127	0.2311
YGL220W	FRA2	DMA-SLOW160	0.9463	0.3063	1.1156	0.1624	0.9827	0.1775	0.8632	0.2984	1.1993	0.2542
YGL200C	EMP24	DMA-SLOW162	1.0798	0.4386	0.7223	0.3769	0.6951	0.3112			0.3613	0.362
YGL143C	MRF1	DMA-SLOW163	0.9186	0.3114	1.0393	0.2035	0.9259	0.2226	0.9997	0.2748	1.1063	0.2285
YGL135W	RPL1B	DMA-SLOW164			1.0329	0.4136
YGL129C	RSM23	DMA-SLOW165	0.9205	0.2666	1.1825	0.1499	0.9884	0.1578	0.9783	0.2039	1.0867	0.3118
YGL107C	RMD9	DMA-SLOW166	0.9286	0.2952	1.1649	0.2172	0.9021	0.2485	1.1132	0.305	1.2324	0.2613
YGL072C		DMA-SLOW167			0.8748	0.355	0.8957	0.2631			0.793	0.3406
YGL070C	RPB9	DMA-SLOW168	1.1764	0.4354	0.8398	0.2568	1.2691	0.2168	1.1299	0.4497	0.9764	0.1979
YGR160W		DMA-SLOW169	1.0017	0.4294	1.0123	0.1958	0.594	0.2819	0.9131	0.3578	1.0314	0.3829
YBR003W	COQ1	DMA-SLOW17	1.2642	0.3173	1.0343	0.2579	0.7453	0.2313	0.5553	0.245	1.0887	0.3348
YGR159C	NSR1	DMA-SLOW170	1.2616	0.3931	0.9482	0.3072	0.8422	0.2606	1.0269	0.3752	0.7924	0.4541
YGR150C	CCM1	DMA-SLOW171	1.1584	0.4926	0.8908	0.2815					0.7881	0.2151
YGR104C	SRB5	DMA-SLOW172	1.0535	0.4078	0.8861	0.5391	0.7286	0.6228	2.415	0.8052	1.5568	0.2745
YGR102C	GTF1	DMA-SLOW173	0.9854	0.3984	1.0153	0.2093					1.1858	0.3169
YGR076C	MRPL25	DMA-SLOW174	0.9356	0.3257	1.2778	0.2028	0.9735	0.1841	1.0771	0.2525	1.1116	0.2817
YGR064W		DMA-SLOW175					0.4268	0.5712			0.6425	0.451
YGR063C	SPT4	DMA-SLOW176			1.2947	0.2807					1.2451	0.2339
YGR062C	COX18	DMA-SLOW177	0.9971	0.3422	1.0702	0.2265	1.0845	0.1897	1.0906	0.257	1.2553	0.2833
YGR036C	CAX4	DMA-SLOW178	1.263	0.5591	1.1649	0.5469	1.0748	0.341			0.68	0.2226
YGR020C	VMA7	DMA-SLOW179	1.0071	0.4273	0.2889	0.2514	0.9143	0.2931
YBL099W	ATP1	DMA-SLOW18			1.0896	0.3159
YGR006W	PRP18	DMA-SLOW180	1.0949	0.4369	0.8331	0.3432	0.5983	0.4514			1.069	0.2441
YGR262C	BUD32	DMA-SLOW181	1.0437	0.4983	0.6907	0.4258
YGR258C	RAD2	DMA-SLOW182	0.9459	0.3563	1.1391	0.2457	0.9893	0.194	1.1621	0.2133	1.2431	0.2652
YGR240C	PFK1	DMA-SLOW183	0.893	0.3791	1.2409	0.2144	1.2046	0.2075	1.3301	0.3801	0.7414	0.1617
YGR222W	PET54	DMA-SLOW184	0.9376	0.2881	1.1838	0.1612	1.0015	0.2197	1.0288	0.2763	1.1804	0.268
YGR220C	MRPL9	DMA-SLOW185	0.8846	0.2987	1.1396	0.2602	0.9278	0.198	1.0677	0.2709	1.2769	0.327
YGR219W		DMA-SLOW186	0.9889	0.3727	1.1113	0.1859	0.9694	0.1899	1.0337	0.3012	1.1864	0.2847
YGR215W	RSM27	DMA-SLOW187			1.1793	0.2166					0.7352	0.2264
YGR180C	RNR4	DMA-SLOW189	1.313	0.4305	0.9492	0.4507	0.497	0.2458	0.6147	0.313
YBL093C	ROX3	DMA-SLOW19			1.0418	0.4201	1.3397	0.2107			1.336	0.1604
YGR171C	MSM1	DMA-SLOW190	1.0473	0.3903	1.0913	0.231	0.9643	0.3619	1.4471	0.5342	1.0946	0.2519
YGR167W	CLC1	DMA-SLOW191	1.0349	0.4102	0.6509	0.455					0.5927	0.5683
YGR165W	MRPS35	DMA-SLOW192	0.9489	0.3013	1.3213	0.2067	0.9289	0.1699	0.9018	0.2277	1.0376	0.2308
YHR120W	MSH1	DMA-SLOW193
YHR064C	SSZ1	DMA-SLOW194	1.1305	0.3889	0.8663	0.2457	0.8153	0.231	1.4283	0.4447	1.4125	0.1679
YHR060W	VMA22	DMA-SLOW195	1.046	0.3889	0.3778	0.2464	0.688	0.4981			0.7799	0.1554
YHR039C-A	VMA10	DMA-SLOW196									0.8004	0.1368
YHR038W	RRF1	DMA-SLOW197			1.2894	0.2087					1.1782	0.2739
YHR013C	ARD1	DMA-SLOW199			0.9438	0.4626	0.5322	0.7443			0.9632	0.4328
YBL022C	PIM1	DMA-SLOW2									0.801	0.1419
YBL090W	MRP21	DMA-SLOW20			1.0843	0.2323					1.5922	0.3406
YHR011W	DIA4	DMA-SLOW200	0.9527	0.2946	1.2268	0.2283	1.0807	0.1919	1.0258	0.269
YHR010W	RPL27A	DMA-SLOW201	1.1865	0.3907	0.8783	0.2198	0.6478	0.3134	0.8518	0.3922
YHL038C	CBP2	DMA-SLOW202	0.9295	0.336	1.1307	0.2015	1.1222	0.1669	0.9978	0.275	1.1451	0.2178
YGR285C	ZUO1	DMA-SLOW204
YJL056C	ZAP1	DMA-SLOW205	1.0605	0.3635	1.0223	0.2587	0.8244	0.242	0.9489	0.2883	0.9734	0.3779
YJL052W	TDH1	DMA-SLOW206	0.9506	0.2865	1.1486	0.1813	1.1325	0.174	0.9262	0.1875	1.1197	0.2779
YJL003W	COX16	DMA-SLOW208			1.2341	0.1714					1.1959	0.2024
YIR026C	YVH1	DMA-SLOW209	0.8993	0.3785	1.102	0.2476	0.8011	0.3028	0.9657	0.4113	1.0526	0.2685
YBL080C	PET112	DMA-SLOW21	0.9351	0.3091	1.2022	0.1998	1.027	0.2718	0.9464	0.3863	1.1954	0.2372
YIR021W	MRS1	DMA-SLOW210	0.9022	0.3312	1.079	0.2024	1.0945	0.1821	1.2652	0.2242	1.2284	0.3154
YIL121W	QDR2	DMA-SLOW211	1.1642	0.392	0.8653	0.405	0.9616	0.2408	0.8605	0.4993	1.178	0.3447
YIL018W	RPL2B	DMA-SLOW212									0.899	0.3493
YIL009W	FAA3	DMA-SLOW213	0.964	0.3006	1.169	0.2313	0.8058	0.2115	0.9113	0.1929	1.2359	0.2771
YHR183W	GND1	DMA-SLOW214			1.2234	0.2447
YHR168W	MTG2	DMA-SLOW215	1.0692	0.3361	1.1843	0.2152	1.0149	0.2141	0.9588	0.1558	0.7768	0.1484
YHR147C	MRPL6	DMA-SLOW216	0.8531	0.3229	0.7259	0.3449	0.7933	0.1693	1.2391	0.5121	0.671	0.1617
YJL200C	ACO2	DMA-SLOW217	1.0671	0.3503	0.614	0.3302	0.7467	0.7564	1.6355	0.5927	0.7652	0.1594
YJL180C	ATP12	DMA-SLOW219	1.0693	0.3932	1.0616	0.308	0.4828	0.2688	0.6045	0.3757	1.2573	0.3925
YBL058W	SHP1	DMA-SLOW22	0.939	0.4612	0.7913	0.3774	0.7821	0.3961	1.8332	0.4046	1.2987	0.3976
YJL166W	QCR8	DMA-SLOW221	1.0629	0.4331	1.1351	0.193	0.977	0.2497	1.0306	0.2524	1.1552	0.2474
YJL140W	RPB4	DMA-SLOW222			0.6488	0.526					0.7477	0.1729
YJL129C	TRK1	DMA-SLOW223			1.0482	0.2355					0.8159	0.2996
YJL127C	SPT10	DMA-SLOW224					0.7595	0.6648			0.6588	0.1708
YJL102W	MEF2	DMA-SLOW225	1.0047	0.334	1.0197	0.2497	1.046	0.1848	1.1279	0.2901	1.1359	0.2435
YJL096W	MRPL49	DMA-SLOW226	0.9498	0.3318	0.9791	0.2241	1.0666	0.2039	1.1158	0.2925	1.1566	0.2951
YJL080C	SCP160	DMA-SLOW227	1.2483	0.4055	0.503	0.3957	0.427	0.9113	0.4846	0.303
YJL063C	MRPL8	DMA-SLOW228			1.0685	0.1901					0.8315	0.3067
YKL003C	MRP17	DMA-SLOW229	0.9441	0.2933	1.2022	0.1819	1.0789	0.2106	1.4328	0.3252	1.1481	0.205
YBL045C	COR1	DMA-SLOW23			1.162	0.1719					1.1941	0.2671
YKL002W	DID4	DMA-SLOW230	1.5774	0.5817	0.8081	0.4505	0.9095	0.1867	1.1998	0.2882	1.0449	0.6208
YJR144W	MGM101	DMA-SLOW231			1.1401	0.1897					1.1163	0.2626
YJR122W	IBA57	DMA-SLOW232	0.9319	0.2844	1.1393	0.2414	0.9758	0.1892	0.9049	0.2475	1.1065	0.1812
YJR113C	RSM7	DMA-SLOW233	0.9518	0.3398	1.0935	0.2053	1.0122	0.2412	0.989	0.2995
YJR105W	ADO1	DMA-SLOW234	1.2617	0.486	1.0275	0.4494	0.6987	0.4058	1.0519	0.3021	0.7419	0.4849
YJR104C	SOD1	DMA-SLOW235	1.2688	0.3965			0.5569	0.2367	0.88	0.3198	0.7256	0.1769
YJR102C	VPS25	DMA-SLOW236	1.07	0.4223	0.8292	0.3856	1.2168	0.2574			0.9781	0.4015
YJR056C		DMA-SLOW237	1.0331	0.3369	1.1836	0.1877	1.0337	0.1972	0.783	0.1917	1.1956	0.2678
YJR055W	HIT1	DMA-SLOW238	0.9529	0.3142	1.0719	0.2417	0.9143	0.2174	1.0601	0.2382	1.316	0.2409
YJR004C	SAG1	DMA-SLOW239	0.9646	0.3459	1.1819	0.1963	1.0701	0.186	0.96	0.1949	1.1723	0.2818
YBL044W		DMA-SLOW24	0.9556	0.3516	1.042	0.2738	1.0874	0.2505	0.9417	0.2747	1.1879	0.3236
YJL209W	CBP1	DMA-SLOW240	0.9509	0.304	1.1398	0.2288	1.0323	0.1844	1.2069	0.2029	1.2372	0.2638
YKL169C		DMA-SLOW241	1.1168	0.3324	0.9307	0.3282	0.5116	0.4704	0.9898	0.3275	0.9489	0.2959
YKL162C-A		DMA-SLOW242	1.0569	0.3816	1.0293	0.2852	0.7902	0.3284	0.9764	0.4672	0.9784	0.407
YKL155C	RSM22	DMA-SLOW243	0.9028	0.3121	1.1617	0.2164	1.0492	0.2166	1.1377	0.344	1.2044	0.2741
YKL143W	LTV1	DMA-SLOW244	1.0958	0.3737	1.0859	0.1902	0.7298	0.2127	1.155	0.2854	0.7779	0.1769
YKL138C	MRPL31	DMA-SLOW245	0.9574	0.3169	1.1534	0.1851	1.1008	0.207	1.0609	0.2194	0.7725	0.1733
YKL134C	OCT1	DMA-SLOW246	0.9237	0.2947	1.3134	0.2035	0.9925	0.2035	0.9574	0.2399	1.0661	0.3163
YKL126W	YPK1	DMA-SLOW247			0.9199	0.2504
YKL119C	VPH2	DMA-SLOW248	1.0193	0.4161	0.3058	0.2302	0.8433	0.4052			0.6636	0.2065
YBR282W	MRPL27	DMA-SLOW25	0.9475	0.2869	1.1451	0.2157	0.9437	0.2128	0.9455	0.2303	0.7551	0.1955
YKL011C	CCE1	DMA-SLOW252	1.017	0.3663	0.9364	0.2713	0.958	0.1979	0.9905	0.2612	1.0333	0.2788
YLR027C	AAT2	DMA-SLOW253									0.7208	0.1655
YLR025W	SNF7	DMA-SLOW254	1.0987	0.4114	0.8137	0.3388	1.2114	0.2825
YLL033W	IRC19	DMA-SLOW255	0.9425	0.3283	1.1269	0.2022	1.1003	0.1628	1.1211	0.3332
YLL030C	RRT7	DMA-SLOW256	0.9135	0.3272	1.0956	0.2618	1.0061	0.2319	0.8059	0.2557	1.1018	0.1942
YLL027W	ISA1	DMA-SLOW257									0.9459	0.3531
YLL018C-A	COX19	DMA-SLOW258	0.9463	0.3221	1.1978	0.1909	1.0993	0.2016	1.0306	0.2507	1.1115	0.2076
YKR085C	MRPL20	DMA-SLOW259			1.2094	0.2134					1.2021	0.2142
YBR268W	MRPL37	DMA-SLOW26	0.875	0.3232	1.1519	0.2103	0.9869	0.3355	1.5676	0.3655	0.8296	0.2772
YKR075C		DMA-SLOW260	0.9697	0.3237	1.1517	0.2136	0.9883	0.1983	0.7048	0.3271	1.0793	0.2347
YKR073C		DMA-SLOW261	0.9397	0.3199	1.1126	0.2542	0.8868	0.1803	0.9839	0.4173	1.1892	0.315
YKR006C	MRPL13	DMA-SLOW262	1.1131	0.3298	1.0046	0.2907	0.8006	0.2183	0.9043	0.282	0.8845	0.343
YKL194C	MST1	DMA-SLOW263	0.8949	0.3062	1.3118	0.1903	1.0599	0.1969	1.0749	0.2696	1.0973	0.2307
YKL170W	MRPL38	DMA-SLOW264	0.904	0.3015	1.1956	0.2014	1.0946	0.1941	1.1076	0.2763	1.1823	0.2729
YLR244C	MAP1	DMA-SLOW265	1.066	0.4972	1.1148	0.3498	0.4526	0.8006	1.1811	1.0549
YLR226W	BUR2	DMA-SLOW267	1.2539	0.3752	1.3237	0.3362	0.9224	0.4279	1.0155	0.325	0.8351	0.1456
YLR203C	MSS51	DMA-SLOW268	0.9334	0.3051	1.2691	0.2162	1.0503	0.1987	0.8527	0.2585	1.2197	0.284
YLR202C		DMA-SLOW269	0.9152	0.2747	1.1605	0.2997	1.0512	0.2039	0.9699	0.2334	1.2207	0.4006
YBR251W	MRPS5	DMA-SLOW27			0.9916	0.1816					0.7449	0.1494
YLR201C	COQ9	DMA-SLOW270	0.9627	0.3218	1.1656	0.1993	0.987	0.1896	0.9419	0.2199	0.9034	0.189
YLR139C	SLS1	DMA-SLOW272									0.7916	0.3766
YLR074C	BUD20	DMA-SLOW273	1.0071	0.3492	1.1201	0.2336	0.7201	0.3127	0.97	0.5382	1.0368	0.2017
YLR069C	MEF1	DMA-SLOW274			0.9092	0.3156	0.8348	0.2805			0.8047	0.4946
YLR068W	FYV7	DMA-SLOW275	1.0401	0.3205	1.1559	0.2331	0.7466	0.2239	0.9114	0.3413	1.0378	0.2423
YLR052W	IES3	DMA-SLOW276	0.9501	0.3596	1.0262	0.2466	0.733	0.2226	1.0841	0.2808	1.199	0.2471
YLR396C	VPS33	DMA-SLOW277					0.3365	0.6219			0.6992	0.3642
YLR382C	NAM2	DMA-SLOW278	0.9726	0.2932	1.1386	0.1817	0.969	0.2071	1.0271	0.283	1.1551	0.2707
YLR369W	SSQ1	DMA-SLOW279	0.9902	0.3272	0.9394	0.1797	1.0145	0.1835	0.993	0.2006	0.8391	0.1856
YBR191W	RPL21A	DMA-SLOW28	0.8478	0.3528	1.0656	0.2373	0.8014	0.2603	1.0495	0.5387
YLR358C		DMA-SLOW280	1.2664	0.3541	0.5657	0.1814	0.7749	0.2362	0.6194	0.4043
YLR331C	JIP3	DMA-SLOW281	0.8843	0.29	1.2115	0.2064	1.0481	0.2419	0.9982	0.3018	1.2834	0.2981
YLR312W-A	MRPL15	DMA-SLOW283	1.0073	0.3248	1.1515	0.2256	1.1164	0.1515	0.9965	0.1539	1.2363	0.2163
YLR304C	ACO1	DMA-SLOW284	0.9624	0.2913			0.9257	0.1963	0.8996	0.2619
YLR295C	ATP14	DMA-SLOW285			1.0703	0.1819					1.1823	0.341
YLR288C	MEC3	DMA-SLOW286	0.9159	0.3198	1.1053	0.2479	0.9728	0.2006	0.9917	0.2583	1.1289	0.2718
YLR270W	DCS1	DMA-SLOW287	1.1544	0.3583	0.6904	0.3444	1.2096	0.2661	1.154	0.2692	0.8808	0.3186
YLR260W	LCB5	DMA-SLOW288	0.9316	0.3248	1.1699	0.2769	0.9741	0.2497	1.0836	0.3079	1.2041	0.2609
YBR179C	FZO1	DMA-SLOW29	0.9872	0.3407	1.0411	0.2439	0.9946	0.2339	0.9505	0.2987	1.0923	0.2629
YMR024W	MRPL3	DMA-SLOW290			0.9481	0.184
YML094C-A		DMA-SLOW291	1.2442	0.4732	1.0189	0.2448	1.0817	0.3285	1.3071	0.4338	1.1599	0.3179
YML061C	PIF1	DMA-SLOW292	0.8667	0.3113	1.2859	0.2295	0.8837	0.2102	0.9833	0.2717	1.1293	0.2809
YML024W	RPS17A	DMA-SLOW293	1.0418	0.4044	0.72	0.3644	0.7225	0.31	0.8528	0.3497	0.9727	0.2036
YML014W	TRM9	DMA-SLOW294	1.1034	0.3437	0.781	0.2721	0.7921	0.2334	0.9964	0.2847
YML009W-B		DMA-SLOW295	1.0992	0.4418	1.0086	0.256	1.257	0.3054	1.3257	0.3635	1.2612	0.339
YLR447C	VMA6	DMA-SLOW296			0.1809	0.152					0.6947	0.181
YLR439W	MRPL4	DMA-SLOW297	0.9113	0.2941	1.125	0.2136	1.0599	0.1967	1.0121	0.3054	1.0971	0.3157
YLR417W	VPS36	DMA-SLOW298	1.0862	0.4247	0.7945	0.3715					1.2622	0.7387
YLR403W	SFP1	DMA-SLOW299	1.1656	0.4128	0.4062	0.4194					1.0028	0.3055
YBL012C		DMA-SLOW3	0.9326	0.4021	1.0918	0.2192					1.194	0.29
YBR173C	UMP1	DMA-SLOW30	1.0381	0.5289	0.7107	0.3382	0.6858	0.4067	1.9585	0.5987	0.9866	0.381
YMR090W		DMA-SLOW302	0.959	0.309	1.1674	0.2081	0.9706	0.2441	0.9081	0.2633	1.1269	0.2443
YMR089C	YTA12	DMA-SLOW303	0.9373	0.2741	1.1568	0.1869	1.0469	0.1699	1.0136	0.188
YMR084W		DMA-SLOW304	0.91	0.3039	1.1906	0.1957	0.9916	0.164	0.8246	0.3119	1.2223	0.2731
YMR083W	ADH3	DMA-SLOW305	1.0455	0.3276	1.0655	0.2161	0.8109	0.1775	1.2512	0.2115	0.815	0.2018
YMR082C		DMA-SLOW306	1.0421	0.3746	1.1243	0.2527	0.8409	0.2538	1.2205	0.534	1.0467	0.2534
YMR081C	ISF1	DMA-SLOW307	0.9316	0.2993	1.2345	0.1939	0.948	0.2255	0.8606	0.2604	1.0098	0.3277
YMR077C	VPS20	DMA-SLOW308									0.9014	0.3402
YMR072W	ABF2	DMA-SLOW309	0.918	0.2964	1.1669	0.1942	0.9616	0.219	1.0157	0.3207	1.2137	0.3154
YBR163W	EXO5	DMA-SLOW31	0.9917	0.3356	1.0247	0.2243	1.0401	0.1811	1.0815	0.227	1.0681	0.2994
YMR071C	TVP18	DMA-SLOW310	0.9235	0.3003	1.1837	0.1852	1.0754	0.1911	1.0756	0.3961	1.3401	0.3414
YMR069W	NAT4	DMA-SLOW311	0.9451	0.3089	1.1218	0.1757	0.9565	0.2521	0.8622	0.3063	1.0712	0.3039
YMR062C	ARG7	DMA-SLOW312	1.124	0.4067	0.8186	0.2181	0.7432	0.1974	1.1305	0.2629	0.7005	0.1996
YMR267W	PPA2	DMA-SLOW313	1.0319	0.3091	1.1594	0.1987	0.8542	0.1809	0.9264	0.1958	0.8072	0.1936
YMR257C	PET111	DMA-SLOW314	0.9655	0.3386	1.1348	0.2596	1.0989	0.1675	1.0388	0.2366	1.1056	0.2172
YMR242C	RPL20A	DMA-SLOW315	0.9228	0.4152	0.9259	0.3204	0.7016	0.2991	0.9851	0.3547	0.9881	0.2847
YMR228W	MTF1	DMA-SLOW317	1.0278	0.3549			0.9414	0.2231	1.0164	0.39	0.7059	0.1503
YMR193W	MRPL24	DMA-SLOW318	0.8707	0.2601	1.2317	0.2204	1.0683	0.1886	1.2931	0.1863	0.9682	0.1627
YMR184W	ADD37	DMA-SLOW319	0.9254	0.3436	1.1948	0.195	1.0299	0.209	0.9629	0.3486	1.2643	0.2807
YMR158W	MRPS8	DMA-SLOW320	0.9044	0.2981	1.1311	0.2302	0.9921	0.1848	0.9903	0.2406	1.2592	0.214
YMR151W	YIM2	DMA-SLOW321	0.9538	0.2863	1.1832	0.2099	0.9979	0.1517	0.9572	0.2021	1.1488	0.2523
YMR150C	IMP1	DMA-SLOW322	0.9091	0.3085	1.1425	0.2171	1.0882	0.1969	1.0457	0.2588	1.2132	0.2403
YMR142C	RPL13B	DMA-SLOW323	1.0294	0.3075	0.9081	0.2217	0.8556	0.2022	1.1494	0.2805
YMR125W	STO1	DMA-SLOW324	0.9848	0.3471			0.6671	0.2513	1.319	0.2583	0.833	0.1263
YNL184C		DMA-SLOW325	0.935	0.3425	1.1393	0.2017	1.0907	0.2878	1.1321	0.3605	0.7902	0.1316
YNL177C	MRPL22	DMA-SLOW326	0.9217	0.3072	1.1512	0.1892	0.9769	0.1916	0.8216	0.1884	1.1932	0.2692
YNL160W	YGP1	DMA-SLOW327	0.9102	0.3139	1.229	0.1901	1.1137	0.1993	0.996	0.2616	1.2278	0.2819
YNL148C	ALF1	DMA-SLOW328	1.113	0.4248	1.0683	0.2357	0.8278	0.2979	1.6864	0.4297
YBR127C	VMA2	DMA-SLOW33			0.8484	0.3298	0.6363	0.4556
YNL133C	FYV6	DMA-SLOW330			0.2585	1.2309
YNL084C	END3	DMA-SLOW331	1.0033	0.3602	1.1453	0.2238	1.0617	0.2248	1.3342	0.388
YNL073W	MSK1	DMA-SLOW332	1.0127	0.3952	0.9947	0.2072	1.0492	0.2341	1.1266	0.2491	1.1026	0.224
YNL005C	MRP7	DMA-SLOW333	0.9359	0.3053	1.1699	0.2175	0.8726	0.1926	1.0848	0.3366	1.2087	0.2442
YMR293C	HER2	DMA-SLOW334	0.9474	0.3157	1.2357	0.1736	1.1109	0.1905	1.0335	0.2475	1.2056	0.2515
YMR287C	DSS1	DMA-SLOW335	0.9453	0.3199	1.1503	0.2076	0.9576	0.1778	0.9348	0.2441	1.048	0.2922
YMR286W	MRPL33	DMA-SLOW336	0.9424	0.3294	1.0254	0.2597	0.8279	0.2999	1.12	0.4094	1.0168	0.3089
YNR052C	POP2	DMA-SLOW337			0.6567	0.6127	0.6361	0.6144			0.7277	0.1766
YNR037C	RSM19	DMA-SLOW338	0.9156	0.3345	0.8849	0.3104	1.1214	0.2524	1.3717	0.2409	0.9948	0.4132
YNR036C	MRPS12	DMA-SLOW339	0.9539	0.2977	1.2129	0.2145	1.0553	0.2121	0.9355	0.231	1.1927	0.2482
YBR120C	CBP6	DMA-SLOW34			1.0734	0.2617	0.5082	0.5823			1.0465	0.3103
YNL276C		DMA-SLOW340	0.8868	0.3132	1.224	0.2012	1.0757	0.1718	0.8256	0.2243	1.1428	0.3125
YNL266W		DMA-SLOW342									0.7045	0.3126
YNL264C	PDR17	DMA-SLOW343	0.9221	0.3061			1.134	0.2008	1.0842	0.2335
YNL252C	MRPL17	DMA-SLOW344	1.0657	0.318			0.9445	0.18	1.0065	0.2049
YNL250W	RAD50	DMA-SLOW345									0.7041	0.2189
YNL248C	RPA49	DMA-SLOW346	1.0141	0.3545	0.9218	0.2746	0.9187	0.2379	1.0128	0.2664
YNL213C	RRG9	DMA-SLOW348	0.8888	0.3192	1.1296	0.2576	1.0592	0.1967	1.1959	0.2146	1.1511	0.232
YOR096W	RPS7A	DMA-SLOW349	0.9957	0.3738	1.0488	0.2291	0.7594	0.2697	1.2536	0.277	1.1045	0.2656
YOR073W	SGO1	DMA-SLOW350	0.9976	0.3639	1.138	0.2134	1.0235	0.1938	0.9239	0.3796	1.0946	0.2764
YOL148C	SPT20	DMA-SLOW352	0.8773	0.2972	1.1926	0.2142	0.9351	0.2437	0.8529	0.3072	1.0759	0.2508
YOL100W	PKH2	DMA-SLOW353	0.9047	0.3098	1.1668	0.2468	0.9819	0.174	1.2418	0.2577	1.162	0.2569
YOL096C	COQ3	DMA-SLOW354	0.9526	0.2994	1.1451	0.2194	0.9176	0.2051	1.0061	0.229	0.9768	0.217
YOL076W	MDM20	DMA-SLOW355	1.119	0.4113	1.0006	0.4039	0.8886	0.3594	1.3035	0.4818	0.7911	0.2191
YOL033W	MSE1	DMA-SLOW358			1.0254	0.1806					0.66	0.2053
YOL023W	IFM1	DMA-SLOW359	0.989	0.3871	0.9787	0.2119	1.1206	0.1804	1.2321	0.322	1.0946	0.2873
YBR097W	VPS15	DMA-SLOW36	0.9118	0.2849	1.1696	0.2141	0.9439	0.188	0.9367	0.2072	1.2921	0.2611
YNR070W	PDR18	DMA-SLOW360	0.9497	0.3602	0.9228	0.288	1.0441	0.2526	0.935	0.2507	1.1195	0.2923
YOR305W	RRG7	DMA-SLOW362	0.9089	0.3954	1.0931	0.2131	0.9937	0.2235	1.3571	0.3561	1.0119	0.2857
YOR295W	UAF30	DMA-SLOW363			0.7121	0.4588	0.7314	0.5214			0.6174	0.4617
YOR241W	MET7	DMA-SLOW366									0.7652	0.1633
YOR211C	MGM1	DMA-SLOW367	1.1091	0.3857	1.0831	0.1627	0.8023	0.1966	0.9331	0.1933	0.7567	0.1746
YOR205C	GEP3	DMA-SLOW368	0.9611	0.3383	1.0239	0.1894	1.0996	0.1794	1.0708	0.2341	1.112	0.2724
YOR199W		DMA-SLOW369	0.9017	0.2946	1.1186	0.1774	1.0315	0.198	0.9586	0.3197	1.1547	0.2496
YCR047C	BUD23	DMA-SLOW37	1.0571	0.3429			0.5997	0.2061	0.7743	0.2114
YOR198C	BFR1	DMA-SLOW370	1.1536	0.4255	0.5205	0.2378	0.2759	0.6032			0.4528	0.3916
YOR187W	TUF1	DMA-SLOW371	0.8345	0.2832	1.0843	0.3039	1.0134	0.2214	1.0999	0.1981
YOR130C	ORT1	DMA-SLOW372									0.7583	0.1563
YPL049C	DIG1	DMA-SLOW374	0.8438	0.4055			0.5101	0.6372	1.0082	0.5097
YPL040C	ISM1	DMA-SLOW377			0.5104	0.3836	0.5067	0.3732			1.2936	0.4609
YPL029W	SUV3	DMA-SLOW379			1.0547	0.1988					1.2399	0.2523
YCR046C	IMG1	DMA-SLOW38	1.0376	0.4361	1.167	0.3564					1.263	0.2445
YPL013C	MRPS16	DMA-SLOW380	0.8845	0.307	1.4394	0.2297	0.9555	0.1983	1.1969	0.243	1.1764	0.2673
YPL005W	AEP3	DMA-SLOW381	1.0095	0.3068	1.2253	0.2356	0.9497	0.1713	1.1235	0.2381	1.1572	0.3043
YPL002C	SNF8	DMA-SLOW382	1.0254	0.3864	0.766	0.3064	1.2162	0.2994			1.2108	0.5191
YOR332W	VMA4	DMA-SLOW383			1.3369	0.208
YOR330C	MIP1	DMA-SLOW384	0.9296	0.2926	1.107	0.1861	1.0984	0.2364	1.1248	0.2205	1.1598	0.2461
YPL173W	MRPL40	DMA-SLOW385	0.89	0.3037	1.213	0.185	1.0529	0.227	0.9849	0.2977	0.9513	0.2219
YPL148C	PPT2	DMA-SLOW386	1.0125	0.2989	1.0804	0.2139	0.754	0.2471	1.0939	0.2203
YPL132W	COX11	DMA-SLOW387	0.9108	0.3204	1.1904	0.1806	0.9621	0.1927	1.0687	0.2372	0.8212	0.2462
YPL129W	TAF14	DMA-SLOW388	1.3923	0.4206			1.1351	0.2761	0.5922	0.3403	1.0015	0.3122
YPL118W	MRP51	DMA-SLOW389	0.8907	0.3524	1.0093	0.2527	0.9245	0.2439	1.1738	0.2241	1.0804	0.3206
YCR028C	FEN2	DMA-SLOW39	0.9781	0.3487	1.0146	0.3469	1.0225	0.3287	1.7571	0.3568	0.9567	0.3942
YPL104W	MSD1	DMA-SLOW390	0.9243	0.3464	1.2415	0.1856	1.1427	0.2218	1.1311	0.234	1.2103	0.2711
YPL097W	MSY1	DMA-SLOW391	1.0191	0.3825	1.3795	0.3374					1.0467	0.2699
YPL084W	BRO1	DMA-SLOW392			0.8194	0.3548					1.1476	0.4401
YPL078C	ATP4	DMA-SLOW393	0.9711	0.3254	1.1871	0.2264	1.0656	0.1723	0.9745	0.238	0.9745	0.1763
YPL077C		DMA-SLOW394	0.9477	0.3174	1.2059	0.2093	1.0416	0.2233	0.9985	0.276	1.0145	0.2082
YPL065W	VPS28	DMA-SLOW395	1.1221	0.3727	0.8875	0.2989	1.0482	0.2418	1.6475	0.4392	1.2628	0.2416
YPL059W	GRX5	DMA-SLOW396			0.5126	0.4749	1.0472	0.2849
YBL006C	LDB7	DMA-SLOW4	1.2138	0.5347	0.7097	0.4264	0.4567	0.2987			0.9392	0.3882
YCR024C	SLM5	DMA-SLOW40	0.8747	0.3351	1.1302	0.2173	0.9192	0.1626	0.821	0.2868	0.972	0.2571
YPR047W	MSF1	DMA-SLOW400	1.0486	0.3723	0.8778	0.3667	0.7684	0.3743	1.7039	0.3944	0.7388	0.1537
YPR036W	VMA13	DMA-SLOW401	1.02	0.3526	1.1721	0.2365	1.0185	0.1683	1.6406	0.3804
YPL271W	ATP15	DMA-SLOW402			1.0187	0.2894	0.9599	0.2159			1.0473	0.3402
YPL268W	PLC1	DMA-SLOW403			0.8414	0.4996	0.7571	0.356
YPL234C	VMA11	DMA-SLOW405	0.9712	0.3922	0.2762	0.2306					0.7507	0.1994
YPL215W	CBP3	DMA-SLOW406	0.9577	0.3112	1.1232	0.225	0.9793	0.1781	1.0119	0.2425	1.2911	0.2766
YPL193W	RSA1	DMA-SLOW407			1.2577	0.2365					0.7662	0.1784
YPR166C	MRP2	DMA-SLOW410	0.9519	0.327	0.9722	0.2218	0.9964	0.1773	1.0653	0.2222	1.1193	0.2323
YPR163C	TIF3	DMA-SLOW411
YPR139C	LOA1	DMA-SLOW413			1.2934	0.1949
YPR131C	NAT3	DMA-SLOW414	0.9931	0.3793	0.9699	0.3911	0.7705	0.2854	1.2107	0.373
YPR124W	CTR1	DMA-SLOW415	0.9665	0.3122	1.1799	0.2385	0.9046	0.1858	1.1146	0.2005	1.1972	0.2609
YPR116W	RRG8	DMA-SLOW416	0.9391	0.2858	1.2143	0.1961	1.0332	0.221	0.9422	0.2491	1.1984	0.2665
YPR101W	SNT309	DMA-SLOW417	1.0337	0.3623	0.6334	0.3551	0.8493	0.3607	1.2909	0.4014	0.6372	0.3651
YPR100W	MRPL51	DMA-SLOW418	0.9543	0.2969	1.2455	0.2212	1.0153	0.1944	1.0808	0.2253	1.1646	0.2316
YPR099C		DMA-SLOW419			1.1232	0.3037					0.7881	0.2044
YCR004C	YCP4	DMA-SLOW42	0.9292	0.3992	1.215	0.1732	1.0734	0.1945	1.0045	0.2452	1.205	0.2384
YOR201C	MRM1	DMA-SLOW421	0.9543	0.3745	1.1004	0.225	0.9859	0.1745	1.0751	0.3256	1.1512	0.2437
YOR200W		DMA-SLOW422	0.9339	0.351	0.9059	0.3339	0.8773	0.2285	0.9294	0.2572	0.7024	0.3896
YNL025C	SSN8	DMA-SLOW423	1.0526	0.3394	0.6898	0.2768
YML086C	ALO1	DMA-SLOW424	0.9596	0.3332	1.0585	0.2227	0.9235	0.2333	0.9036	0.3081	1.0859	0.3052
YLR204W	QRI5	DMA-SLOW425			1.0677	0.2289					1.1682	0.2572
YLR067C	PET309	DMA-SLOW426	0.9432	0.3588	1.1608	0.2114	1.0317	0.2135	1.0501	0.3192	0.9611	0.2199
YKL016C	ATP7	DMA-SLOW427	0.9519	0.3106	1.1227	0.2147	1.022	0.1961	1.2306	0.255	1.3056	0.284
YGR112W	SHY1	DMA-SLOW429	0.9145	0.2721	1.1957	0.1652	1.0276	0.1904	0.9783	0.2734	1.2285	0.3313
YCR003W	MRPL32	DMA-SLOW43	0.9535	0.3595	1.1309	0.1873	1.0455	0.1898	0.9498	0.3379	1.1186	0.2742
YGR057C	LST7	DMA-SLOW430	1.0743	0.3831	0.8847	0.3023	0.765	0.2615	0.9652	0.3364	1.0976	0.2355
YFR036W	CDC26	DMA-SLOW431			1.0535	0.3076	1.0231	0.287			1.1559	0.3378
YDR433W		DMA-SLOW432	1.2002	0.4129	0.9775	0.2397	1.1306	0.4834	1.2729	0.5849	2.0092	0.2674
YCR002C	CDC10	DMA-SLOW44	1.0672	0.3835			0.7522	0.2267	0.9518	0.4906
YCL058C	FYV5	DMA-SLOW45	1.0801	0.3453	0.8284	0.2665	0.8915	0.2782	0.9376	0.4663
YCL008C	STP22	DMA-SLOW46	1.1235	0.3974	0.8624	0.3143	1.085	0.2343	1.2536	0.3116	1.1311	0.2818
YCL007C		DMA-SLOW47									0.763	0.8003
YCL005W	LDB16	DMA-SLOW48			0.7418	0.4085					0.4791	0.2971
YDL057W		DMA-SLOW49	0.8882	0.3321	1.2128	0.2435	1.0224	0.1918	0.9173	0.3008	1.2309	0.2555
YBL002W	HTB2	DMA-SLOW5	0.9563	0.3246	1.2321	0.1739	0.9972	0.2101	1.0177	0.3027	1.0856	0.2889
YDL049C	KNH1	DMA-SLOW50	0.9721	0.3099	1.1524	0.2107	1.0931	0.196	1.0138	0.1863	1.0723	0.27
YDL075W	RPL31A	DMA-SLOW51	1.0206	0.4064	0.9865	0.2797					0.7111	0.1734
YDL045W-A	MRP10	DMA-SLOW52			1.1823	0.1876					0.7381	0.2089
YDL044C	MTF2	DMA-SLOW53	0.9486	0.3008	1.1172	0.2504	1.0457	0.1592	0.9128	0.3214	0.8399	0.2944
YDL032W		DMA-SLOW54	1.0449	0.3712	1.0708	0.2484	0.7139	0.2375	0.8783	0.1703	1.1924	0.289
YDL022W	GPD1	DMA-SLOW55	0.9311	0.3078	1.0255	0.2954	0.9443	0.2081	0.8838	0.3162	1.0885	0.3039
YDL009C		DMA-SLOW57	0.9311	0.2842	1.2413	0.1725	1.0808	0.2037	0.999	0.2519	1.2581	0.2533
YCR094W	CDC50	DMA-SLOW58			1.2353	0.2165	0.644	0.7329
YCR084C	TUP1	DMA-SLOW59					0.9654	0.2245
YAL044C	GCV3	DMA-SLOW6	1.039	0.3804	0.9791	0.2211	0.8574	0.2218	1.0814	0.2735	0.7647	0.2289
YCR066W	RAD18	DMA-SLOW60	1.0735	0.3681	1.1084	0.2693	1.075	0.2307	1.0988	0.3875	1.0232	0.2533
YDR017C	KCS1	DMA-SLOW61			1.1549	0.3034	0.5728	0.6025
YDL151C	BUD30	DMA-SLOW64	1.3022	0.4545			0.7575	0.1754	0.9049	0.2457	0.7156	0.2464
YDL116W	NUP84	DMA-SLOW65	0.9738	0.41	1.266	0.2566	1.0474	0.2375	1.0355	0.5394	1.2553	0.2109
YDL107W	MSS2	DMA-SLOW66	0.9311	0.3182	1.1719	0.2327	1.1449	0.1888	1.426	0.2358	1.2608	0.3195
YDL047W	SIT4	DMA-SLOW67			1.1511	0.1943					0.9872	0.2362
YDL073W		DMA-SLOW68	0.9594	0.3295	1.1604	0.1951	1.2535	0.1633	1.1265	0.2187	1.1959	0.2692
YDL069C	CBS1	DMA-SLOW69	0.9938	0.2891	1.1611	0.1888	1.0314	0.1761	0.8907	0.2423	1.1831	0.2994
YAL039C	CYC3	DMA-SLOW7	0.9706	0.3114			1.0515	0.1737	0.9794	0.3241	1.2503	0.2574
YDL068W		DMA-SLOW70	0.9325	0.3131	1.1701	0.2008	1.0697	0.1833	1.0495	0.2936	0.9489	0.1919
YDL067C	COX9	DMA-SLOW71	0.8783	0.3479	1.2295	0.2143	1.0608	0.2304	0.9695	0.3081	1.1087	0.2657
YDL063C	SYO1	DMA-SLOW72	0.889	0.3671	1.0826	0.2259	0.8962	0.1976	0.9963	0.2703	1.1305	0.2353
YDR176W	NGG1	DMA-SLOW73	1.2021	0.3421	0.6453	0.3718	0.6413	0.2437	0.4312	0.2669	0.8745	0.4136
YDR175C	RSM24	DMA-SLOW74	0.9879	0.3464			0.9708	0.146	0.9085	0.163	1.1263	0.2187
YDR140W	MTQ2	DMA-SLOW75	1.1895	0.6363			0.3941	0.4101	0.7331	0.404	0.4707	0.4611
YDR137W	RGP1	DMA-SLOW76	1.0464	0.4543	0.9136	0.2902	0.8063	0.2873			0.9707	0.5005
YDR136C	VPS61	DMA-SLOW77	1.0851	0.4931	1.0059	0.4146	1.1008	0.2091	2.3422	0.3921	0.6954	0.8916
YDR129C	SAC6	DMA-SLOW78	1.1842	0.4563	0.8483	0.4527	0.7539	0.55			0.72	0.1788
YDR115W	MRX14	DMA-SLOW79									1.1914	0.246
YAL035W	FUN12	DMA-SLOW8	1.1545	0.3633	0.8034	0.394	1.017	0.2084	1.0176	0.2977	0.7879	0.1625
YDR114C		DMA-SLOW80	0.9155	0.3008	1.2985	0.1996	0.9511	0.1659	1.3845	0.2008	0.9421	0.23
YDR079W	PET100	DMA-SLOW81	0.9437	0.3732	1.2097	0.2319	1.0125	0.2182	1.0284	0.2877	1.0779	0.2427
YDR078C	SHU2	DMA-SLOW82	0.9101	0.2875	1.1886	0.2019	1.0631	0.1876	0.9731	0.2672	1.0628	0.2184
YDR069C	DOA4	DMA-SLOW83			0.8381	0.4953	0.7654	0.2921			0.9396	0.4607
YDR065W	RRG1	DMA-SLOW84			1.094	0.1995					1.0681	0.2135
YDR283C	GCN2	DMA-SLOW85			0.905	0.3268
YDR268W	MSW1	DMA-SLOW86	0.9764	0.3308	1.1527	0.2171	0.9511	0.1534	0.9052	0.1875	0.7838	0.1628
YDR237W	MRPL7	DMA-SLOW88	0.9147	0.3028	1.307	0.2129	0.9878	0.1683	0.9178	0.2375	1.0842	0.2742
YDR231C	COX20	DMA-SLOW89	0.9557	0.303	1.1397	0.2234	0.9867	0.2441	0.8966	0.3228	1.2034	0.2541
YAL021C	CCR4	DMA-SLOW9			0.7056	0.5099	0.8659	0.3822			0.7594	0.1838
YDR230W		DMA-SLOW90	0.9328	0.3189	1.2036	0.2343	1.0763	0.179	0.95	0.2774	1.2246	0.2133
YDR226W	ADK1	DMA-SLOW91	1.1575	0.3429	0.8991	0.3519	0.9254	0.2423	0.9522	0.2845	1.1457	0.4874
YDR204W	COQ4	DMA-SLOW92	1.4051	0.3919	0.9649	0.381	0.6858	0.485	1.6815	0.5981	1.0554	0.6077
YDR200C	VPS64	DMA-SLOW93	1.2555	0.4024	1.0655	0.3672	0.5971	0.4531			1.3573	0.4619
YDR197W	CBS2	DMA-SLOW94	0.9847	0.4038	1.0318	0.2615	0.9293	0.2766	0.5417	0.5102	1.0386	0.3626
YDR195W	REF2	DMA-SLOW95	1.2558	0.424	1.3502	0.308	0.7006	0.4511	1.2673	0.3247	0.8745	0.2767
YDR194C	MSS116	DMA-SLOW96	0.9461	0.3587	1.1932	0.1867	1.0043	0.2896	1.0198	0.482	1.2335	0.2599
YDR405W	MRP20	DMA-SLOW97			1.0483	0.1832					0.8232	0.1547
YDR377W	ATP17	DMA-SLOW98	1.0223	0.3231	1.1121	0.2781	1.2787	0.1641	1.3777	0.2498
YDR364C	CDC40	DMA-SLOW99									1.2206	0.3786
YOR202W	HIS3	DMA1	0.9998	0.3444	0.9976	0.2419	0.9963	0.2514	1.0001	0.3411	0.9919	0.317
YDR249C		DMA1000	1.0665	0.4063	0.8692	0.1969	0.9568	0.1504	0.9312	0.4379	1.0463	0.2136
YDR248C		DMA1001	1.0379	0.526	0.9254	0.2006	0.9221	0.1963	0.9536	0.2383	0.9863	0.1892
YDR247W	VHS1	DMA1002	1.038	0.3257	0.9658	0.2146	0.893	0.1957	0.933	0.2616	1.0395	0.2091
YDR245W	MNN10	DMA1003	1.4062	0.5552	0.7946	0.3495	0.847	0.4008	1.2093	0.4302	0.7068	0.2577
YDR244W	PEX5	DMA1004	1.0632	0.3133	0.9855	0.2197	0.7526	0.2905	0.9465	0.3425	0.9221	0.2204
YDR241W	BUD26	DMA1005	1.0678	0.3384	0.8679	0.2853	0.9077	0.2526	0.9066	0.2616	0.8528	0.322
YDR239C		DMA1006	1.0159	0.3064	0.9452	0.2176	1.0148	0.1948	0.9537	0.226	0.9712	0.1865
YDR263C	DIN7	DMA1009	1.134	0.3628	0.9768	0.1992	0.9191	0.1818	0.8648	0.225	0.9087	0.1759
YDR262W		DMA1010	1.0276	0.3418	0.9958	0.2052	0.9928	0.1523	0.9463	0.1774	1.0438	0.216
YDR261C	EXG2	DMA1011	1.001	0.3075	0.9792	0.1911	0.9517	0.2154	0.8896	0.2323	1.0805	0.195
YDR260C	SWM1	DMA1012	0.9856	0.2715	0.9606	0.2208	0.8854	0.1931	0.8651	0.2602	1.0287	0.2007
YDR259C	YAP6	DMA1013	0.983	0.3168	1.0462	0.2195	0.9181	0.1957	0.9043	0.2936	1.0052	0.1966
YDR258C	HSP78	DMA1014	0.9834	0.2964	0.9796	0.189	0.9952	0.1875	0.9133	0.2573	1.1069	0.232
YDR257C	RKM4	DMA1015	0.9961	0.3052	0.9635	0.2067	0.9919	0.1732	1.121	0.3024	0.8601	0.2879
YDR256C	CTA1	DMA1016	1.0443	0.3161	0.9915	0.1925	0.987	0.1873	0.9852	0.2255	1.1043	0.205
YDR255C	RMD5	DMA1017	0.9897	0.3378	0.9692	0.2146	1.0152	0.1572	0.9288	0.2484	1.0115	0.2491
YDR254W	CHL4	DMA1018	1.0035	0.316	0.954	0.2027	0.9645	0.1828	0.9363	0.2742	1.0062	0.2568
YDR253C	MET32	DMA1019	0.9931	0.3207	0.9431	0.2231	0.9552	0.2176	0.927	0.3126	1.0752	0.1877
YDR279W	RNH202	DMA1021	1.0905	0.3256	0.9687	0.2395	0.9453	0.169	0.9155	0.4367	1.0526	0.3991
YDR278C		DMA1022	0.9592	0.2922	1.0434	0.1902	0.9768	0.1723	0.8325	0.2518	0.9724	0.2301
YDR277C	MTH1	DMA1023	1.001	0.2978	0.953	0.2046	0.9322	0.1477	0.9211	0.2433	0.9275	0.1625
YDR276C	PMP3	DMA1024	1.1723	0.3973	0.8997	0.2764	1.1738	0.21	1.5004	0.3875	0.9358	0.5438
YDR275W	BSC2	DMA1025	0.9876	0.2821	0.9566	0.2138	0.9538	0.1945	0.9237	0.2262	0.995	0.2081
YDR274C		DMA1026	1.0122	0.3464	0.9493	0.2327	0.8808	0.2185	0.9801	0.2994	1.0152	0.245
YDR273W	DON1	DMA1027	1.0215	0.295	0.9618	0.1905	0.953	0.1897	0.9083	0.2549	0.9099	0.2093
YDR272W	GLO2	DMA1028	0.9759	0.3208	1.0131	0.1889	0.9437	0.2173	0.9617	0.2708	1.0383	0.1843
YDR270W	CCC2	DMA1029	1.0611	0.2978	0.9946	0.1827	1.0091	0.1816	0.9699	0.2316	1.0215	0.2522
YDR266C	HEL2	DMA1030	1.0683	0.3665	0.9848	0.2336	0.9457	0.1866	1.1136	0.3511	1.0333	0.2645
YDR265W	PEX10	DMA1031	1.0823	0.3217	0.9694	0.2194	0.9236	0.2208	0.9973	0.2425	0.9941	0.1924
YDR297W	SUR2	DMA1033	0.9925	0.2885	0.9962	0.2014	0.9708	0.1759	0.8722	0.2202	1.085	0.3109
YDR294C	DPL1	DMA1034	1.016	0.3158	0.9411	0.2246	0.9558	0.1473	0.8879	0.2392	0.9903	0.1739
YDR293C	SSD1	DMA1035	1.1289	0.3873	0.7589	0.2432	0.8516	0.2354	0.9271	0.3437	0.97	0.2394
YDR291W	HRQ1	DMA1036	0.9728	0.3085	1.0428	0.2049	1.018	0.2024	0.8962	0.2376	1.0652	0.2202
YDR289C	RTT103	DMA1037	1.1305	0.355	0.9474	0.3057	1.0047	0.2045	0.9402	0.2273	1.0073	0.436
YDR287W	INM2	DMA1038	1.0547	0.3311	0.9877	0.182	0.9587	0.2298	0.9059	0.2748	1.0744	0.2558
YDR286C		DMA1039	1.0157	0.3545	0.9906	0.1857	0.9392	0.1948	0.9661	0.2384	1.0035	0.2306
YDR285W	ZIP1	DMA1040	1.0164	0.3095	0.9455	0.1739	0.9665	0.1884	0.9835	0.2269	0.99	0.2799
YDR284C	DPP1	DMA1041	1.0434	0.3104	0.9414	0.2302	1.0052	0.1889	0.9389	0.2044	1.0384	0.2447
YDR282C	MRX10	DMA1042	1.0421	0.3559	0.8979	0.2145	1.0226	0.1438	0.9484	0.1874	0.9679	0.2909
YDR281C	PHM6	DMA1043	1.065	0.4265	0.9835	0.2172	1.0366	0.1864	0.902	0.2771	1.0492	0.1949
YDR316W	OMS1	DMA1058	0.9749	0.2955	1.1433	0.2333	0.8541	0.1446	0.8486	0.1434	1.0216	0.2239
YDR315C	IPK1	DMA1059	1.1531	0.3233	1.1108	0.2736	0.8526	0.1735	0.9846	0.4606	0.9552	0.3351
YDR314C	RAD34	DMA1060	1.0049	0.2861	1.0502	0.2432	0.9165	0.214	0.9669	0.3873	1.0149	0.6163
YDR313C	PIB1	DMA1061	1.1683	0.4272	1.0476	0.2487	0.8084	0.4416	0.6132	0.724	1.0926	0.3146
YDR312W	SSF2	DMA1062	0.8829	0.4013	0.9648	0.287	0.9248	0.1866	1.1443	0.5287	1.0154	0.2483
YDR310C	SUM1	DMA1063	1.1463	0.3767	0.9108	0.3259	0.8916	0.2967	1.1678	0.4414	0.9536	0.2936
YDR309C	GIC2	DMA1064	0.9836	0.3193	1.0344	0.216	0.9075	0.1578	0.9568	0.2709	0.9853	0.2842
YDR307W	PMT7	DMA1065	0.9356	0.3016	0.9366	0.259	0.9336	0.1636	0.8796	0.2664	0.9487	0.2653
YDR306C		DMA1066	0.8974	0.2769	0.9353	0.2526	1.041	0.1797	0.8937	0.28	0.9846	0.222
YDR305C	HNT2	DMA1067	0.906	0.2931	1.0159	0.2339	0.9543	0.2225	0.9855	0.3022	0.9768	0.2456
YDR304C	CPR5	DMA1068	0.9387	0.4485	1.1003	0.2467	0.9309	0.184	0.8488	0.2419	1.02	0.212
YDR335W	MSN5	DMA1070			0.7914	0.2612	0.3979	0.8109
YDR334W	SWR1	DMA1071	1.0877	0.4029	1.0096	0.2511	0.9053	0.2491	1.1905	0.3098	0.7637	0.2605
YDR333C	RQC1	DMA1072	0.9553	0.3225	1.0316	0.1957	0.9742	0.1759	0.7753	0.3736	0.9605	0.3012
YDR332W	IRC3	DMA1073	0.9498	0.2885	1.0199	0.2167	0.9407	0.2175	0.9258	0.2526	0.909	0.1651
YDR330W	UBX5	DMA1074	0.9328	0.3283	1.0378	0.2241	0.932	0.2141	0.9858	0.3016	0.9746	0.2017
YDR329C	PEX3	DMA1075	0.9881	0.3022	1.03	0.2111	0.8181	0.2344	1.0339	0.3399	0.9352	0.3094
YDR321W	ASP1	DMA1076	1.0225	0.368	0.9553	0.1703	0.8744	0.2409	0.9312	0.2255	0.9948	0.2127
YDR320C	SWA2	DMA1077	0.9566	0.3246	1.0391	0.1851	0.9994	0.1754	0.9886	0.2094	1.0723	0.2461
YDR319C	YFT2	DMA1078	0.9974	0.3377	1.0513	0.194	0.9127	0.1576	0.9306	0.2457	0.9841	0.2202
YDR318W	MCM21	DMA1079	1.1426	0.3686	0.9063	0.287	0.9323	0.2365	0.9381	0.3607	0.8828	0.3373
YDR317W	HIM1	DMA1080	0.9515	0.2857	0.9888	0.2054	0.9297	0.1545	0.7234	0.4727	0.9669	0.2018
YDR352W	YPQ2	DMA1083	0.9072	0.2916	1.0767	0.2398	0.96	0.2197	0.9443	0.4319	0.9683	0.2506
YDR351W	SBE2	DMA1084	0.9283	0.2963	1.0626	0.1819	0.9282	0.1751	0.9065	0.2836	0.9558	0.272
YDR349C	YPS7	DMA1085	0.8898	0.336	1.0771	0.2067	0.9295	0.2423	0.9624	0.3341	1.018	0.2332
YDR348C	PAL1	DMA1086	0.9543	0.3051	0.9501	0.1983	0.9624	0.2223	1.0524	0.2802	1.0153	0.1793
YDR346C	SVF1	DMA1087	0.922	0.297	1.0783	0.1855	1.0202	0.1942	0.9665	0.2625	0.9991	0.1936
YDR345C	HXT3	DMA1088	0.9519	0.2864	1.0138	0.2013	0.9539	0.1981	1.0931	0.292	0.9106	0.2752
YDR344C		DMA1089	0.9622	0.2934	0.9499	0.1678	0.9348	0.1867	0.9515	0.2963	1.0043	0.2462
YDR340W		DMA1090	0.9759	0.3162	1.0823	0.1949	0.8971	0.2172	0.9702	0.2895	1.059	0.2811
YDR338C		DMA1091	0.9733	0.3147	1.022	0.176	0.9003	0.2011	0.9139	0.2879	1.0641	0.226
YDR336W	MRX8	DMA1092	0.9974	0.2784	0.9942	0.1855	0.9486	0.2217	0.9745	0.2334	1.0403	0.2222
YDR372C	VPS74	DMA1094			1.1531	0.2097					1.156	0.3272
YDR371W	CTS2	DMA1095	0.9348	0.2894	1.113	0.2041	0.9556	0.2032	0.9125	0.2711	1.0375	0.212
YDR370C	DXO1	DMA1096	0.9936	0.3529	0.9767	0.2245	1.0585	0.2055	0.8482	0.3802	1.0569	0.2697
YDR369C	XRS2	DMA1097	0.9251	0.2975	1.0987	0.2417	0.9488	0.2014	0.928	0.3669	0.9798	0.2149
YDR368W	YPR1	DMA1098	0.9505	0.3422	1.0836	0.2077	0.9547	0.1784	1.0008	0.2886	1.1252	0.273
YDR363W-A	SEM1	DMA1099	0.9784	0.3624	0.9234	0.2995	0.8558	0.2274	1.1121	0.2132	1.114	0.3181
YBL032W	HEK2	DMA110	1.0544	0.3834	1.0238	0.214	0.987	0.202	1.1172	0.4715	1.1213	0.2352
YDR363W	ESC2	DMA1100	1.1133	0.3516	0.8833	0.3359	0.9308	0.1783	1.1214	0.4	0.9731	0.4133
YDR360W	OPI7	DMA1101	0.9552	0.284	0.8512	0.2373	0.7946	0.222	1.0712	0.2341	0.8658	0.1888
YDR359C	EAF1	DMA1102	1.0204	0.3576	0.5461	0.4384	0.6196	0.372	1.1846	0.3121	0.5893	0.2848
YDR358W	GGA1	DMA1103	0.9976	0.3363	1.0009	0.1853	0.9419	0.2105	1.0621	0.2566	1.0258	0.2067
YDR357C	CNL1	DMA1104	1.0092	0.2801	0.9391	0.1853	0.9891	0.1909	1.0072	0.2173	1.0181	0.1887
YDR387C		DMA1106	0.9528	0.2581	1.1411	0.1976	0.9641	0.1564	0.8772	0.2019	1.0636	0.1983
YDR386W	MUS81	DMA1107	0.9614	0.288	0.9631	0.2748	0.9256	0.1845	0.947	0.2631	1.0098	0.1555
YDR385W	EFT2	DMA1108	0.973	0.2929	1.0023	0.2094	0.9376	0.2565	0.8985	0.2458	0.9801	0.2445
YDR384C	ATO3	DMA1109	0.9422	0.3084	1.0704	0.1942	0.9708	0.2003	0.8994	0.2149	1.0475	0.2056
YBL031W	SHE1	DMA111			0.9969	0.2127	0.9101	0.1885
YDR383C	NKP1	DMA1110	0.9649	0.3282	1.083	0.2145	0.9507	0.2109	0.9739	0.2885	0.9994	0.2413
YDR382W	RPP2B	DMA1111	1.0377	0.3892	0.947	0.2105	0.9694	0.2498	0.9892	0.3704	1.0446	0.2796
YDR380W	ARO10	DMA1112	1.0464	0.408	0.9953	0.2491	0.9831	0.1856	0.9608	0.3522	1.0253	0.2587
YDR379W	RGA2	DMA1113	0.9965	0.3369	1.0097	0.2093	0.9668	0.1959	1.0105	0.2865	1.0416	0.2643
YDR378C	LSM6	DMA1114	1.2337	0.4106	0.7789	0.3631	0.6872	0.4387	0.9963	0.4937	0.8325	0.4808
YDR375C	BCS1	DMA1115			1.0473	0.2115	1.0282	0.1773			1.0296	0.2234
YDR374C	PHO92	DMA1116	1.0188	0.3416	1.0226	0.1994	0.9118	0.1682	0.8943	0.2803	1.0259	0.2009
YDR403W	DIT1	DMA1118	1.0386	0.3188	1.0522	0.2028	0.9862	0.1523	0.931	0.1483	0.9067	0.2409
YDR402C	DIT2	DMA1119	0.9469	0.3165	1.1259	0.1884	0.9659	0.1633	0.932	0.1845	0.9684	0.254
YBL029W		DMA112	0.9511	0.3124	1.0048	0.1647	1.0229	0.256	1.1728	0.416	1.1029	0.2456
YDR401W		DMA1120	0.9567	0.3637	1.0995	0.1966	0.9912	0.1871	0.9453	0.2889	0.9977	0.2392
YDR400W	URH1	DMA1121	0.9569	0.3451	1.0808	0.1902	1.017	0.1904	0.9924	0.4674	1.0184	0.2306
YDR399W	HPT1	DMA1122	0.9766	0.2773	1.0571	0.1948	0.9344	0.2165	0.986	0.3092	0.9053	0.1595
YDR395W	SXM1	DMA1123	0.9967	0.3825	1.1177	0.1666	0.8768	0.2054	1.234	0.2747	1.0509	0.2276
YDR393W	SHE9	DMA1124	0.994	0.307	1.0834	0.2393	0.8374	0.1651	1.156	0.3522	1.097	0.2626
YDR392W	SPT3	DMA1125	1.0525	0.6179	0.9534	0.2523	1.0348	0.2843	1.467	0.3492	1.0148	0.2303
YDR391C		DMA1126	1.0393	0.3812	1.0648	0.1901	1.0433	0.2076	1.0278	0.2666	1.035	0.2136
YDR389W	SAC7	DMA1127	0.953	0.3339	0.9723	0.3089	1.0394	0.1879	1.2581	0.4142
YDR388W	RVS167	DMA1128	1.3682	0.4434	0.8305	0.388	1.1342	0.2427	2.1238	0.2106	0.9533	0.3241
YBL028C		DMA113	0.9699	0.2994	0.9515	0.2175	1.0443	0.1805	1.0456	0.2582	1.1793	0.2749
YDR422C	SIP1	DMA1130	1.056	0.2882	1.1137	0.21	0.9732	0.1895	0.9553	0.2014	1.0615	0.2175
YDR421W	ARO80	DMA1131	0.9926	0.345	1.0973	0.1998	0.9178	0.2072	0.9102	0.266	1.0087	0.1987
YDR420W	HKR1	DMA1132	0.9503	0.3395	1.0071	0.1727	0.9727	0.2198	0.9981	0.5145	1.0282	0.1997
YDR419W	RAD30	DMA1133	0.9838	0.2864	1.0612	0.197	0.8917	0.2177	0.9805	0.2011	1.0387	0.245
YDR415C		DMA1134	0.9724	0.3377	1.0459	0.1925	0.8944	0.2218	0.969	0.2221	1.0976	0.262
YDR414C	ERD1	DMA1135	1.2046	0.4232	0.9637	0.4292	0.8733	0.3952	1.0102	0.1828	0.8903	0.3327
YDR411C	DFM1	DMA1136	0.9898	0.3393	1.06	0.1931	0.9639	0.1967	0.9912	0.2827	1.0239	0.1975
YDR410C	STE14	DMA1137	1.1591	0.3435			0.7744	0.2342	1.119	0.5582
YDR409W	SIZ1	DMA1138	0.9829	0.3438	1.0651	0.1815	1.1047	0.211	1.105	0.2158	1.1261	0.1992
YDR408C	ADE8	DMA1139	1.0637	0.4154	0.8692	0.3107	0.9784	0.256			0.9896	0.4947
YBL027W	RPL19B	DMA114	1.0527	0.2842	0.9389	0.2169	0.86	0.1391	0.7725	0.1786	0.9072	0.3022
YDR406W	PDR15	DMA1140	1.0863	0.5285	1.0017	0.1844	0.9483	0.2131	1.0194	0.275
YBL025W	RRN10	DMA115	1.3648	0.3262	0.659	0.3707	0.3657	0.4125	0.5275	0.1961	0.5627	0.3152
YBL024W	NCL1	DMA116	1.0652	0.3151	0.8781	0.1782	0.9792	0.197	1.0471	0.2497	1.0623	0.2626
YDR439W	LRS4	DMA1165	1.0656	0.3221	0.9762	0.1979	0.8924	0.2105	0.9389	0.269	1.0017	0.3747
YDR438W	THI74	DMA1166	0.9653	0.3013	0.9851	0.1788	0.9648	0.2064	0.8274	0.2517
YDR436W	PPZ2	DMA1167	0.9543	0.292	0.9959	0.1858	1.0032	0.151	0.9912	0.2054	1.1123	0.2223
YDR435C	PPM1	DMA1168	0.9838	0.3234	0.8893	0.2025	0.9696	0.1773	1.1454	0.2355	0.7564	0.268
YDR431W		DMA1169	1.0126	0.3883	0.9999	0.2019	1	0.2181	0.974	0.3196	1.1414	0.2622
YBL021C	HAP3	DMA117	0.9635	0.3668	0.9953	0.1794	1.0202	0.1575	1.108	0.2861	1.1305	0.2713
YDR430C	CYM1	DMA1170	1.0466	0.4098	0.987	0.1562	0.9458	0.2233	1.0888	0.4318	0.9665	0.2031
YDR428C	BNA7	DMA1171	0.9562	0.3963	1.0172	0.1715	0.9594	0.2427	1.0936	0.2564	0.7391	0.1869
YDR426C		DMA1172	0.9594	0.305	0.9055	0.2517	1.0378	0.1785	1.0672	0.3646	0.9711	0.2122
YDR425W	SNX41	DMA1173	1.006	0.315	1.0017	0.1859	0.9694	0.1719	1.0461	0.2994
YDR424C	DYN2	DMA1174	1.0053	0.2697	0.9638	0.1754	1.0062	0.1812	1.0469	0.2591	1.1118	0.2229
YDR423C	CAD1	DMA1175	1.0254	0.3358	0.9734	0.198	0.9783	0.16	0.8713	0.1957	1.0734	0.2457
YDR459C	PFA5	DMA1177	1.0819	0.4419	0.9732	0.1934	1.0745	0.1364	0.956	0.1823	0.9946	0.2542
YDR458C	HEH2	DMA1178	0.9766	0.3254	1.0021	0.2416	1.1041	0.1895	0.9678	0.2479	1.067	0.2706
YDR455C		DMA1179	1.006	0.3464	0.8033	0.2785	1.103	0.2066	1.5964	0.4505	1.2022	0.3409
YBL019W	APN2	DMA118	1.0046	0.3146	0.9271	0.1753	1.0356	0.1956	1.1605	0.2578	1.0885	0.2296
YDR453C	TSA2	DMA1180	1.0929	0.3137	1.0006	0.1853	0.9234	0.1702	0.8712	0.1992	1.1121	0.2313
YDR452W	PPN1	DMA1181	1.2359	0.5719	1.0207	0.2014	0.5917	0.7373	0.7688	0.3434	0.7239	0.3846
YDR451C	YHP1	DMA1182	1.0019	0.3162	1.0626	0.1724	0.7599	0.2796	0.8521	0.3735	1.1515	0.2533
YDR447C	RPS17B	DMA1183	0.9758	0.2811	1.0695	0.1898	0.9267	0.1804	0.9613	0.2059	1.1668	0.2275
YDR446W	ECM11	DMA1184	0.9881	0.3954	1.0209	0.207	1.0125	0.259	0.9503	0.222	1.0753	0.1877
YDR445C		DMA1185	1.0086	0.2283	1.0173	0.1871	1.0013	0.1699	0.8903	0.1953	1.132	0.1945
YDR441C	APT2	DMA1186	1.0113	0.3743	0.8915	0.2656	1.0756	0.2002	1.0009	0.3552	1.0402	0.2212
YDR440W	DOT1	DMA1187	1.0814	0.3014	0.9575	0.1968	0.8442	0.2223	1.2521	0.3202
YDR480W	DIG2	DMA1189	1.1411	0.443	1.0685	0.1803	0.9658	0.147	0.9398	0.1876	0.9879	0.2589
YBL017C	PEP1	DMA119	1.3128	0.3544	0.8814	0.2894	0.5737	0.2129	0.6209	0.4239	0.9911	0.3491
YDR479C	PEX29	DMA1190	1.0269	0.3308	1.0377	0.197	0.8823	0.1791	0.7269	0.1587	0.9727	0.2281
YDR476C		DMA1191	1.0473	0.2383	1.0153	0.1995	0.9863	0.1617	0.9811	0.3909	1.1281	0.2144
YDR475C	JIP4	DMA1192	1.1181	0.3898	0.875	0.2571	0.9509	0.2281	0.9762	0.3226	1.1248	0.2904
YDR474C		DMA1193	1.0147	0.4841	1.0119	0.2071	0.8923	0.2531	0.9941	0.3578	1.1102	0.194
YDR471W	RPL27B	DMA1194	1.0335	0.3327	1.0112	0.1856	0.8186	0.3175	0.8132	0.3433	1.0529	0.2055
YDR469W	SDC1	DMA1195	1.0725	0.3939	1.2443	0.2076	1.0757	0.1975	0.8114	0.2256	0.7687	0.3097
YDR467C		DMA1196	0.9869	0.4428	1.0716	0.1911	1.064	0.228	1.034	0.3019	1.1161	0.2188
YDR466W	PKH3	DMA1197	1.0172	0.342	1.0148	0.2025	1.0141	0.2706	0.9875	0.3035	1.0855	0.1956
YDR465C	RMT2	DMA1198	1.0418	0.3253	0.9856	0.1961	0.8445	0.1979	0.8363	0.3117	1.1425	0.2822
YDR463W	STP1	DMA1199	1.0613	0.3724	0.9002	0.273	0.9295	0.2061	1.1138	0.4121	1.0383	0.2348
YBL016W	FUS3	DMA120	1.054	0.2913	0.9087	0.3102	1.1431	0.1407	1.4091	0.229	0.7553	0.1551
YDR496C	PUF6	DMA1201	1.1169	0.3541	1.0007	0.2199	0.7587	0.227	0.8806	0.317	0.9154	0.2899
YDR494W	RSM28	DMA1202	1.0119	0.3139	1.1137	0.1803	1.0884	0.18	0.9749	0.1707	1.1534	0.2479
YDR492W	IZH1	DMA1203	1.0382	0.346	1.0078	0.2251	0.9755	0.1897	1.0027	0.3138	1.0031	0.2411
YDR491C		DMA1204	1.0507	0.3414	1.0347	0.2214	0.924	0.2147	1.0007	0.2834	0.9799	0.285
YDR490C	PKH1	DMA1205	0.9685	0.3768	1.0958	0.1959	1.0106	0.236	0.9773	0.2434	1.0879	0.2443
YDR488C	PAC11	DMA1206	1.0603	0.4022	1.0191	0.2365	0.9768	0.2147	1.122	0.4965	0.8561	0.2476
YDR486C	VPS60	DMA1207	1.0625	0.3513	0.9446	0.2509	0.9988	0.1899	0.9605	0.3663	1.0466	0.3782
YDR485C	VPS72	DMA1208	0.9872	0.4139	1.0885	0.2185	0.9748	0.1948	1.0666	0.1991	1.077	0.2716
YDR483W	KRE2	DMA1209	0.9569	0.3237	0.9957	0.2439	1.009	0.2088	0.9459	0.2914	0.9392	0.1874
YDR482C	CWC21	DMA1210	1.0593	0.3457	0.9782	0.1926	1.0741	0.2189	1.0093	0.237	0.9369	0.2214
YDR481C	PHO8	DMA1211	0.9954	0.3179			1.0398	0.2085	0.9993	0.271	1.1075	0.2445
YDR512C	EMI1	DMA1213	1.0323	0.341	1.0081	0.2314	1.0052	0.2229	1.0418	0.2968	1.1596	0.2815
YDR511W	SDH7	DMA1214			1.0906	0.1962					1.1527	0.2164
YDR509W		DMA1215	1.0553	0.4791	1.0621	0.2101	1.0474	0.1973	0.8627	0.3586	0.914	0.1973
YDR508C	GNP1	DMA1216	0.9787	0.3144	0.9576	0.2387	1.0169	0.188	1.1451	0.2611	1.0711	0.16
YDR506C	GMC1	DMA1217	0.9781	0.3127	1.036	0.1989	0.9179	0.1877	0.9796	0.2578	1.0695	0.2599
YDR505C	PSP1	DMA1218	1.0637	0.3435	0.9651	0.2339	1.0749	0.1659	1.0168	0.2183	1.1817	0.2182
YDR504C	SPG3	DMA1219	0.9591	0.3243	1.0759	0.1966	1.0859	0.1708	1.5626	0.5916	1.159	0.2218
YBL052C	SAS3	DMA122	0.9735	0.3214	1.1079	0.2014	0.9725	0.1822	1.0696	0.2555	1.2464	0.2966
YDR503C	LPP1	DMA1220	0.9716	0.3145	0.9176	0.2778	1.0388	0.2112	1.0101	0.2536	1.1353	0.2581
YDR501W	PLM2	DMA1221	0.9479	0.362	1.0548	0.1923	1.0773	0.1996	1.1095	0.5248	1.1716	0.2359
YDR500C	RPL37B	DMA1222			0.9721	0.3153	0.8718	0.2104
YDR497C	ITR1	DMA1223	1.258	0.5083	1.1595	0.2857	0.9796	0.2383	2.3615	0.389	1.2138	0.4266
YDR528W	HLR1	DMA1225	0.9928	0.3653	1.0785	0.2059	1.052	0.1456	0.8996	0.1941	1.0382	0.2247
YDR525W-A	SNA2	DMA1226	0.9955	0.3197	1.1145	0.1966	1.019	0.133	0.9552	0.1914	1.1354	0.2488
YDR525W	API2	DMA1227	1.0739	0.4163	1.0276	0.1932	1.0626	0.177	1.0937	0.269	1.2986	0.2791
YDR524C	AGE1	DMA1228	0.9954	0.318	1.0714	0.2162	1.0482	0.1921	0.9848	0.2848	0.7608	0.2148
YDR522C	SPS2	DMA1229	1.2051	0.3151	1.0187	0.1981	0.9215	0.2268	0.9651	0.25	1.0111	0.1849
YBL051C	PIN4	DMA123	1.08	0.3588	0.9124	0.3497	1.137	0.3626			1.0946	0.3388
YDR520C	URC2	DMA1230	0.9665	0.385	1.019	0.2074	0.9955	0.2957	1.0977	0.2628	1.148	0.1971
YDR519W	FPR2	DMA1231	0.9779	0.3264	1.0647	0.1898	1.2985	0.3288	1.0122	0.2081	0.7857	0.2005
YDR517W	GRH1	DMA1232	0.9794	0.2994	1.1067	0.1782	1.0503	0.1988	1.0863	0.302	1.193	0.2348
YDR516C	EMI2	DMA1233	0.9558	0.3259	1.0497	0.1891	1.0732	0.1933	1.0502	0.2817	1.1514	0.1801
YDR514C		DMA1234			1.0086	0.1808
YDR513W	GRX2	DMA1235	1.0235	0.3858	0.9455	0.2483	0.9815	0.1958	1.0055	0.293	1.0567	0.3141
YDR541C		DMA1237	1.0391	0.3312	1.0436	0.2027	1.0009	0.1961	0.9626	0.2395	1.0515	0.3405
YDR540C	IRC4	DMA1238	1.0453	0.3488	0.9815	0.214	0.9593	0.3048	1.1514	0.3993	1.0389	0.3021
YDR539W	FDC1	DMA1239	0.9418	0.3098	1.094	0.1985	0.9085	0.1587	0.9285	0.2635	1.1038	0.1829
YBL049W	MOH1	DMA124	0.9105	0.3018	1.0092	0.188	1.008	0.2041	1.1493	0.4611	1.0738	0.2379
YDR538W	PAD1	DMA1240	0.9475	0.2967	1.0974	0.2243	1.0806	0.17	0.9998	0.2575	1.0382	0.2068
YDR537C		DMA1241	1.1606	0.2497	0.9926	0.2026	0.9789	0.2058	1.0366	0.1298	1.2702	0.2745
YDR536W	STL1	DMA1242			1.0208	0.2601	0.975	0.2522			0.9716	0.3854
YDR535C		DMA1243	1.1821	0.4582	0.9717	0.2001	0.9828	0.244	1.2444	0.2406	1.1544	0.2065
YDR534C	FIT1	DMA1244	1.2566	0.2935	1.0524	0.1767	0.6612	0.2448	0.6709	0.1926	1.1351	0.1955
YDR533C	HSP31	DMA1245	1.1649	0.3208	0.9976	0.1808	0.9648	0.238	0.8153	0.3532	1.0158	0.2289
YDR532C	KRE28	DMA1246	1.0038	0.3861			1.0864	0.3626	1.112	0.5552	0.8049	0.2281
YDR530C	APA2	DMA1247	1.0066	0.3542	1.0352	0.1966	1.2203	0.2056	1.0677	0.2698	1.1269	0.2499
YBL048W	RRT1	DMA125	0.9776	0.3246	1.0266	0.1825	0.9696	0.2214	1.1692	0.3807	1.0466	0.2565
YBL047C	EDE1	DMA126	1.1842	0.3921	0.8605	0.305	0.7668	0.4335	0.7509	0.7166	1.0717	0.4256
YEL013W	VAC8	DMA1262	0.9217	0.3663	0.8089	0.6812	0.8682	0.2493	1.0338	0.3007	1.1584	0.5316
YEL012W	UBC8	DMA1263	0.9253	0.3221			1.1334	0.2806	1.7721	0.6421	1.1038	0.2502
YEL011W	GLC3	DMA1264	1.0479	0.3371	1.039	0.2571	1.0239	0.2554	0.8405	0.2642	1.1365	0.2249
YEL010W		DMA1265	0.9892	0.3356	0.9464	0.2307	1.138	0.2643	1.2168	0.4308	0.8662	0.2959
YEL008W		DMA1266	0.9634	0.3502	0.9881	0.205	1.374	0.4448	1.7511	0.7091	0.701	0.2397
YEL007W	MIT1	DMA1267	1.1736	0.3855	1.0441	0.2214	1.0022	0.2298	1.0259	0.4316	0.9061	0.2526
YEL006W	YEA6	DMA1268	0.9968	0.27			0.8775	0.3726	0.9761	0.6926	1.0019	0.2451
YEL005C	VAB2	DMA1269	1.0187	0.3401	0.9333	0.216	1.1357	0.2681	0.9891	0.5758	0.8536	0.2025
YBL046W	PSY4	DMA127	0.9895	0.3429	1.0007	0.1726	1.0725	0.1667	1.048	0.1762	1.1896	0.226
YEL004W	YEA4	DMA1270	1.0997	0.3708	0.9786	0.2196	1.096	0.3249	1.124	0.5856	0.902	0.2531
YEL003W	GIM4	DMA1271	1.1003	0.3614	0.8975	0.2644	1.1155	0.3118	1.2738	0.5182	0.7183	0.2367
YEL001C	IRC22	DMA1272	1.1347	0.3709	0.9394	0.2192	0.901	0.6313	1.1489	0.937	0.9594	0.3206
YEL031W	SPF1	DMA1274	1.0172	0.3626	0.9747	0.2211	1.0624	0.2544	1.2483	0.7783
YEL030W	ECM10	DMA1275	0.9766	0.3849	0.9523	0.2356	1.151	0.3273	1.3384	0.6272	0.7518	0.4227
YEL028W		DMA1276	0.9297	0.3231	1.0429	0.2115	1.1123	0.2631	1.5418	0.5509	0.749	0.1968
YEL025C		DMA1277	0.8766	0.3113	1.035	0.1917	0.9973	0.2433	0.7668	0.9531	1.0952	0.2861
YEL023C		DMA1278	0.9853	0.3381	0.9803	0.195	1.109	0.3379	1.4672	0.5417	1.0107	0.1906
YEL020C		DMA1279	0.947	0.2983	1.0203	0.2151	1.1724	0.3605	1.3273	0.6141	0.9881	0.2872
YBL043W	ECM13	DMA128	1.0065	0.3434	1.0657	0.197	0.8292	0.3559	0.8518	0.3937	1.1199	0.2726
YEL017W	GTT3	DMA1280	0.9502	0.3316	1.0329	0.1927	1.0651	0.2231	0.9938	0.3683	0.8785	0.1953
YEL017C-A	PMP2	DMA1281	0.9418	0.3026	1.0412	0.1849	1.0798	0.3239	1.1063	0.6209	1.0872	0.2172
YEL016C	NPP2	DMA1282	0.9833	0.3213	1.0142	0.1829	1.003	0.2084	0.9501	0.4477	1.1746	0.2289
YEL015W	EDC3	DMA1283	0.9946	0.3627	1.0541	0.1997	1.1813	0.3001	1.2932	0.5141	1.1475	0.2988
YEL014C		DMA1284	0.9644	0.3073	1.0341	0.1948	1.0082	0.2669	0.9815	0.4816	1.0099	0.2592
YEL049W	PAU2	DMA1286	1.1663	0.3476	0.9294	0.2913	0.7454	0.5164	1.1112	0.7471	0.9013	0.3362
YEL048C	TCA17	DMA1287	0.9391	0.3334	0.9891	0.2048	1.187	0.4149	1.4975	0.7117	1.0255	0.2662
YEL047C	FRD1	DMA1288	0.9649	0.3045	1.0616	0.197	1.1393	0.3248	1.2103	0.6241	1.1491	0.2142
YEL043W		DMA1289	0.9549	0.3504	1.1908	0.191	1.3143	0.4968	1.6006	0.7882	0.989	0.2828
YBL042C	FUI1	DMA129	1.2575	0.3825	1.0361	0.1861	0.7875	0.2545	1.0816	0.3869	1.2285	0.2877
YEL042W	GDA1	DMA1290	0.9498	0.3628	1.1439	0.2197	1.2003	0.3301	1.3912	0.5677
YEL041W	YEF1	DMA1291	0.9637	0.3166	1.1176	0.215	1.0432	0.262	1.3118	0.6078	0.9117	0.287
YEL040W	UTR2	DMA1292	1.0322	0.3452	0.9791	0.1989	1.0495	0.3268	1.0933	0.4632	0.994	0.362
YEL039C	CYC7	DMA1293	0.962	0.3363	1.0131	0.2075	0.9342	0.2577	0.7765	0.2317
YEL038W	UTR4	DMA1294	1.2626	0.3666			0.7839	0.5488	0.7828	0.8618	1.1313	0.2355
YEL037C	RAD23	DMA1295	1.0439	0.3572			1.0241	0.2215	1.0674	0.4353	1.1164	0.2139
YEL033W	MTC7	DMA1296	1.0476	0.3723	0.9793	0.2968	1.0027	0.323	0.9094	0.2992	0.8512	0.3273
YEL065W	SIT1	DMA1298					1.1156	0.1748			1.1799	0.2166
YEL064C	AVT2	DMA1299	0.857	0.3326			1.3697	0.2136	2.5656	0.233
YAL017W	PSK1	DMA13	1.0164	0.4342	0.9637	0.2071	0.9843	0.1854	0.9884	0.199	0.7215	0.1314
YBL039C	URA7	DMA130	0.9725	0.3168	0.925	0.2128	1.1597	0.2573	0.8499	0.1916	0.93	0.2897
YEL062W	NPR2	DMA1301	1.2305	0.3279	1.1962	0.2011	0.7371	0.3086	0.5147	0.6012	0.7155	0.1435
YEL061C	CIN8	DMA1302	1.2708	0.4397	0.8792	0.4115	0.7711	0.2254			0.8761	0.3455
YEL060C	PRB1	DMA1303	0.9082	0.3712	0.9925	0.1933	1.4399	0.2138	3.0045	0.2094
YEL059W	HHY1	DMA1304	1.0081	0.3736	0.9798	0.2228	1.0127	0.2877	1.2919	0.6459	1.1371	0.2493
YEL057C		DMA1305	1.0045	0.3637	0.9682	0.2299	1.0504	0.2335	1.1064	0.415	1.266	0.3689
YEL056W	HAT2	DMA1306	0.9702	0.3103	1.0437	0.2184	1.2122	0.1974	1.9943	0.2649	1.0663	0.2767
YEL053C	MAK10	DMA1307	0.9731	0.3035	0.9247	0.1973	1.027	0.2203	0.9914	0.4121	1.1003	0.259
YEL052W	AFG1	DMA1308	0.9316	0.301	1.04	0.2011	0.9086	0.1788	1.0311	0.2655	1.019	0.2127
YBL037W	APL3	DMA131	1.0348	0.4071	0.9164	0.2131	1.114	0.1352	1.0951	0.2165	0.7477	0.16
YER010C		DMA1310	0.9909	0.3112	0.967	0.2754	1.0684	0.2838	0.8759	0.5376	1.0102	0.3354
YER007W	PAC2	DMA1311	0.9944	0.4114	0.9858	0.2162	1.146	0.3115	1.2498	0.4605	1.0796	0.5275
YER007C-A	TMA20	DMA1312	0.9236	0.3454	1.0195	0.1705	1.003	0.328	1.1734	0.4273	0.8721	0.2814
YER005W	YND1	DMA1313	1.0649	0.4421	1.0495	0.1903	1.1296	0.3219	1.1875	0.6309	1.0921	0.3228
YER004W	FMP52	DMA1314	0.9902	0.334	1.0011	0.1859	1.0397	0.2554	0.9352	0.3609	1.0948	0.2413
YER002W	NOP16	DMA1315	0.9975	0.3352	0.9926	0.1868	0.9541	0.208	0.9969	0.328	1.0868	0.2494
YER001W	MNN1	DMA1316	0.9619	0.324	1.1219	0.2038	1.0143	0.2712	1.0154	0.4361	0.7685	0.1639
YEL071W	DLD3	DMA1317			1.0894	0.2025	0.8895	0.2211			1.0479	0.2338
YEL068C		DMA1318	0.9629	0.3128	1.0585	0.2155	1.0209	0.2486	1.4669	0.3207	0.9162	0.3802
YEL067C		DMA1319	0.9807	0.3286	0.975	0.193	1.0046	0.1826	0.8038	0.2426	0.8617	0.3561
YBL036C		DMA132	0.9017	0.313	1.0368	0.1793	1.0003	0.1752	1.014	0.2692	0.9474	0.2565
YEL066W	HPA3	DMA1320			0.914	0.3797	0.9508	0.2211
YER032W	FIR1	DMA1322	0.9889	0.2986	1.0084	0.1844	1.3767	0.4219	1.6115	0.6869	1.1521	0.248
YER031C	YPT31	DMA1323	0.972	0.2943	1.0297	0.1945	1.0649	0.3077	1.0792	0.4332	1.1765	0.2649
YER030W	CHZ1	DMA1324	0.9367	0.3083	1.0737	0.2432	1.1163	0.1681	1.1936	0.2697	1.2359	0.2401
YER028C	MIG3	DMA1325	1.0101	0.3371	1.0407	0.2139	1.2371	0.3821	1.3679	0.6837	1.0941	0.2065
YER027C	GAL83	DMA1326	1.0125	0.3545	1.0694	0.2239	1.0085	0.2588	0.9749	0.2595	0.9497	0.3114
YER024W	YAT2	DMA1327	1.0463	0.344	1.0602	0.1726	0.8734	0.238	0.9639	0.3224	1.0701	0.1922
YER020W	GPA2	DMA1328	0.9395	0.3628	0.9242	0.2157	0.9682	0.1889	0.9001	0.2248	0.8821	0.2105
YER019W	ISC1	DMA1329	1.0274	0.3444	0.9718	0.1763	0.9909	0.1766	0.9185	0.2063	1.1191	0.1999
YER019C-A	SBH2	DMA1330	1.2911	0.3275			0.7519	0.6449	0.8584	0.9535	1.1713	0.2045
YER016W	BIM1	DMA1331	0.9423	0.3795	1.1147	0.2213	1.1703	0.3716	1.6542	0.466	0.7557	0.2841
YER011W	TIR1	DMA1332	0.8973	0.2921	1.0323	0.2347	1.2776	0.2681	2.0447	0.3458	1.0478	0.2439
YER046W	SPO73	DMA1334	0.9076	0.2885	1.1472	0.2006	0.9651	0.1664	0.9144	0.3372	1.0853	0.2078
YER045C	ACA1	DMA1335	0.9777	0.3573	1.0183	0.2008	1.1732	0.3362	1.1517	0.6255	0.8796	0.2992
YER044C-A	MEI4	DMA1336	1.0251	0.3732	1.0901	0.2075	1.1801	0.4477	1.4809	0.8094	1.1048	0.2136
YER042W	MXR1	DMA1337	0.9671	0.3204	1.0582	0.1951	1.1793	0.4403	1.3394	0.7577	1.1003	0.2883
YER039C-A		DMA1338	1	0.3347	0.9704	0.2288	0.9881	0.1806	0.9693	0.2653	0.9467	0.2626
YER041W	YEN1	DMA1339			0.995	0.2104	0.8579	0.1907			0.9819	0.2406
YBL064C	PRX1	DMA134			1.1036	0.2207					1.2202	0.2693
YER039C	HVG1	DMA1340	0.966	0.3256	1.0897	0.2052	1.0128	0.174	1.1234	0.2678	1.0487	0.2719
YER038W-A		DMA1341	1.2017	0.3784	1.0388	0.1964	0.56	0.2248	0.4925	0.2792	0.9898	0.2796
YER035W	EDC2	DMA1342	0.9652	0.2997	1.0349	0.2274	1.046	0.2483	0.9229	0.4148	1.1837	0.2191
YER034W		DMA1343	0.9928	0.3704	1.0679	0.1638	1.1919	0.361	1.2784	0.6387	1.1851	0.2389
YER033C	ZRG8	DMA1344	0.9857	0.2921	1.0535	0.2092	0.9969	0.2436	1.0203	0.4095	1.184	0.2214
YER056C-A	RPL34A	DMA1345	1.082	0.3376	0.8555	0.1964	0.748	0.1582	0.7149	0.2821	1.0429	0.2171
YER056C	FCY2	DMA1346	0.9117	0.3035	0.9616	0.2294	0.9573	0.1974	0.8726	0.2756	0.9569	0.1793
YER055C	HIS1	DMA1347									0.6222	0.1616
YER054C	GIP2	DMA1348	0.9408	0.2913	0.981	0.2057	0.9869	0.2056	0.9599	0.2423	1.0674	0.2345
YER053C	PIC2	DMA1349	0.9278	0.2875	0.9804	0.1923	0.9718	0.2172	1.024	0.2926	1.0863	0.2232
YBL063W	KIP1	DMA135	0.9961	0.3482	1.0077	0.1967	1.0248	0.1783	0.9948	0.2186	0.707	0.2137
YER052C	HOM3	DMA1350			0.6074	0.3042
YER051W	JHD1	DMA1351	1.0148	0.3447	0.933	0.1713	0.935	0.1908	1.1389	0.2613	1.1653	0.2405
YER049W	TPA1	DMA1352	0.9852	0.2993	0.9428	0.2251	0.8571	0.168	0.8278	0.2925	1.0349	0.2279
YER048C	CAJ1	DMA1353	1.0791	0.4373	0.9452	0.2234	0.9661	0.2447	1.1065	0.3286	1.1219	0.2637
YER047C	SAP1	DMA1354	1.1141	0.3676	0.94	0.2301	0.895	0.1776	1.0643	0.2242	1.1153	0.2343
YER046W-A		DMA1355			0.9039	0.2099					0.9887	0.2957
YER066W	RRT13	DMA1357	1.0078	0.3408	0.9507	0.2028	0.9446	0.2079	0.9375	0.2308	0.992	0.2567
YER066C-A		DMA1358	0.9436	0.3523	0.9911	0.2115	0.9552	0.1988	0.9883	0.23	1.0609	0.2547
YER065C	ICL1	DMA1359	0.9781	0.3946	0.9415	0.1935	0.9543	0.1854	0.8786	0.2285	1.0884	0.2583
YBL062W		DMA136	1.0848	0.5417	1.0169	0.2276	0.9673	0.1796	0.9719	0.231	0.7663	0.1461
YER064C	VHR2	DMA1360	0.9924	0.2699	0.8928	0.2245	0.915	0.2054	0.8746	0.2473	1.1599	0.1975
YER063W	THO1	DMA1361	0.9424	0.3267	0.9781	0.1823	1.1162	0.2061	1.0463	0.2767	1.0384	0.2443
YER062C	GPP2	DMA1362	0.9457	0.2858	1.0612	0.1825	0.9316	0.1922	0.9692	0.2309	0.8907	0.2719
YER061C	CEM1	DMA1363	1.1965	0.3441	0.8463	0.2412	0.6437	0.3354	0.9797	0.3239	0.6534	0.283
YER060W-A	FCY22	DMA1364	1.0521	0.3599	0.9415	0.207	0.9381	0.1822	1.0134	0.2527	1.0227	0.2177
YER060W	FCY21	DMA1365	1.0061	0.3082	0.9476	0.2304	0.9485	0.2259	0.9211	0.2451	1.0617	0.2101
YER059W	PCL6	DMA1366	1.113	0.3381	1.0178	0.2284	0.8829	0.1933	1.0613	0.2606	1.0596	0.279
YER057C	HMF1	DMA1367	1.0148	0.3439	0.9642	0.1544	0.93	0.2074	1.0465	0.2315	1.1494	0.2053
YER079W		DMA1369	1.0006	0.3447	0.8991	0.1869	0.9354	0.1848	0.8904	0.2964	0.9203	0.2191
YBL061C	SKT5	DMA137	1.1046	0.5042	0.9659	0.2149	0.9756	0.192	1.1694	0.4648	1.1326	0.2345
YER078C	ICP55	DMA1370	0.9724	0.3098	0.9758	0.1928	0.9445	0.1844	1.0352	0.1884	1.0987	0.232
YER077C	MRX1	DMA1371	1.0047	0.3123	0.9379	0.2164	0.9503	0.1693	1.0478	0.2272	0.9791	0.3421
YER075C	PTP3	DMA1372	0.9789	0.3338	0.952	0.1939	1.0446	0.2068	0.979	0.2543	0.8711	0.2849
YER074W	RPS24A	DMA1373	1.025	0.4867	0.8524	0.2427	0.5295	0.356	0.9729	0.2845	0.8635	0.1489
YER073W	ALD5	DMA1374	1.0087	0.3144	0.933	0.216	0.9366	0.2205	0.9733	0.2581	0.8713	0.2863
YER072W	VTC1	DMA1375	0.9491	0.332	1.0463	0.2049	0.9317	0.196	0.9389	0.2686	1.1345	0.2158
YER071C	TDA2	DMA1376	1.0449	0.3495	0.9428	0.1872	0.8916	0.2391	1.0424	0.3433	1.1002	0.2591
YER067W	RGI1	DMA1378	1.0335	0.3633	1.0175	0.1923	0.9057	0.2064	1.0261	0.2339	1.1137	0.2645
YER067C-A		DMA1379	0.9925	0.3279	0.9714	0.2048	0.9456	0.181	0.9845	0.2878	1.1175	0.251
YBL060W	YEL1	DMA138	0.9999	0.4269	0.9658	0.2599	1.0046	0.2033	0.9863	0.2146	1.0055	0.3253
YER092W	IES5	DMA1381	1.0498	0.3154	1.0409	0.2077	0.9126	0.2177	1.1344	0.2705	1.1023	0.2562
YER091C-A		DMA1382	0.958	0.3022	0.9213	0.285	1.0022	0.2291	0.9371	0.1846	0.8934	0.3421
YER091C	MET6	DMA1383	0.9726	0.3639	1.0339	0.2527	0.959	0.2051	0.9291	0.2374	1.0889	0.2265
YER088C	DOT6	DMA1385	0.9806	0.3532	0.9777	0.2011	0.9677	0.1979	1.0036	0.282	1.1216	0.2295
YER087C-A		DMA1386	0.9161	0.43	1.0455	0.2623	0.972	0.2157	0.4413	0.4364	1.0975	0.341
YER085C		DMA1387	1.0249	0.3167	0.9222	0.2125	0.9777	0.1873	1.021	0.2405	1.0889	0.216
YER084W		DMA1388	1.0725	0.3587	0.9584	0.2197	0.9695	0.2241	1.1222	0.4389	1.1937	0.214
YER083C	GET2	DMA1389	1.1666	0.3736	0.928	0.2285	0.8936	0.2138	1.0492	0.3406	1.0627	0.2587
YBL059W		DMA139	0.9199	0.2942	1.0536	0.1756	1.0329	0.191	1.0875	0.2847	0.8259	0.2638
YER081W	SER3	DMA1390	1.0649	0.333	0.9535	0.206	0.7652	0.2077	1.1862	0.2962	0.906	0.288
YER080W	AIM9	DMA1391	1.0067	0.3568	0.9783	0.1734	0.9705	0.2204	1.0806	0.2429	1.0277	0.1942
YER113C	TMN3	DMA1393	0.9899	0.3145	0.9801	0.1797	0.9064	0.1596	0.8851	0.162	0.945	0.206
YER111C	SWI4	DMA1394	1.1995	0.3898	1.0764	0.2593	1.0652	0.318	1.2472	0.2651	1.1064	0.4951
YER109C	FLO8	DMA1395	1.0055	0.335	0.9933	0.2065	0.7537	0.2575	0.8499	0.2951	1.0227	0.2105
YER108C		DMA1396	0.9088	0.3464	0.9446	0.2022	0.9198	0.2238	0.7301	0.4489	1.0805	0.2003
YER106W	MAM1	DMA1397	0.9114	0.318	1.0268	0.1821	0.947	0.1983	0.9238	0.2748	1.1336	0.2164
YER101C	AST2	DMA1398	0.9669	0.3449	1.0028	0.2272	0.9351	0.2031	0.8742	0.2516	1.1466	0.2514
YER098W	UBP9	DMA1399	0.9775	0.3432	0.918	0.2276	0.9247	0.2011	0.9511	0.2839	1.0125	0.2169
YAL015C	NTG1	DMA14	0.9784	0.2912	0.9692	0.2399	0.9018	0.1788	1.1739	0.648	1.0922	0.2203
YBL057C	PTH2	DMA140	0.9813	0.3169	1.0003	0.1821	1.0678	0.2192	1.0657	0.242	1.0626	0.1916
YER097W		DMA1400	0.9456	0.3207	0.9919	0.2028	0.9576	0.201	1.0482	0.2855	1.1212	0.2266
YER096W	SHC1	DMA1401	1.0076	0.322	0.9523	0.1997	1.0772	0.1676	1.0167	0.3557	0.9733	0.2275
YER095W	RAD51	DMA1402	1.1001	0.3761	0.9357	0.3163	0.9253	0.2602	1.1421	0.4905	0.9656	0.4559
YER093C-A	AIM11	DMA1403	1.0445	0.3478	0.9558	0.2006	1.0039	0.191	1.1125	0.2162	1.117	0.2291
YER124C	DSE1	DMA1405	1.0354	0.4045	0.9891	0.2274	0.824	0.1661	0.7812	0.2086	1.1161	0.2008
YER123W	YCK3	DMA1406	1.1517	0.5712	0.9988	0.5467	0.9686	0.3347			0.8252	0.4625
YER121W		DMA1407	1.0038	0.31	1.0245	0.1955	1.1141	0.273	0.8952	0.2469	1.1997	0.2675
YER120W	SCS2	DMA1408	1.3343	0.3431	0.946	0.2257	0.4678	0.2386	0.5666	0.4831	1.0572	0.2819
YER119C-A		DMA1409	1.1243	0.3499	0.7142	0.2456	0.3049	0.8759
YBL056W	PTC3	DMA141	1.2731	0.3489	1.0075	0.1934	0.5856	0.2255	0.6643	0.2568	0.9624	0.2182
YER119C	AVT6	DMA1410	1.0312	0.3791	0.9035	0.1998	0.9349	0.1983	0.9962	0.2759	1.1281	0.2675
YER118C	SHO1	DMA1411	0.9724	0.3921	1.0406	0.2208	0.9334	0.1697	0.9036	0.3493	1.1053	0.1947
YER117W	RPL23B	DMA1412	0.936	0.3021	1.0942	0.1835	1.0212	0.1735	0.9565	0.2822	1.2304	0.243
YER116C	SLX8	DMA1413	1.3771	0.4592	1.0072	0.282	1.0427	0.2499	1.3504	0.4082	1.021	0.2972
YER115C	SPR6	DMA1414	0.9394	0.2965	0.9711	0.2066	1.0276	0.1829	0.8189	0.2483	1.0148	0.2307
YER114C	BOI2	DMA1415	1.0552	0.3941	0.9834	0.2071	0.9553	0.1979	1.1177	0.3331	0.9281	0.3177
YER142C	MAG1	DMA1417	0.9904	0.4062	0.9576	0.2778	0.9782	0.1714	0.8835	0.1731	1.1593	0.2041
YER140W	EMP65	DMA1418	1.232	0.5133	1.0495	0.2008	0.9302	0.1872			1.0869	0.278
YER139C	RTR1	DMA1419	1.2243	0.3762	0.9096	0.2726	0.7806	0.3762	0.7808	0.2126	0.9485	0.319
YBL055C		DMA142	1.1125	0.3798	1.024	0.1915	0.7863	0.2709	0.9162	0.3186	0.7539	0.1723
YER137C		DMA1420	0.9551	0.3211	1.065	0.1617	0.9269	0.2145	0.9201	0.2736	0.9848	0.2808
YER135C		DMA1421	1.0271	0.3368	0.9813	0.1825	0.9544	0.2523	1.0298	0.257	1.0219	0.3513
YER134C		DMA1422	1.2296	0.3502	0.9926	0.2114	0.7075	0.2471	0.771	0.3135	1.0933	0.2478
YER132C	PMD1	DMA1423	0.9655	0.3343	0.9907	0.1814	1.0917	0.1831	1.0658	0.2471	0.9938	0.2763
YER131W	RPS26B	DMA1424	1.0005	0.3493	0.9796	0.2103	0.8069	0.2088	1.0197	0.2998	1.0347	0.2461
YER130C	COM2	DMA1425	1.0539	0.3386	1.029	0.1944	0.9306	0.1927	1.0414	0.3209	1.0293	0.1844
YER129W	SAK1	DMA1426	1.0232	0.3226	1.0135	0.2175	0.9354	0.2258	1.0811	0.3221	1.0505	0.4228
YER128W	VFA1	DMA1427	1.0193	0.3542	1.0127	0.2274	0.914	0.2235	0.963	0.289	1.098	0.2859
YBL054W	TOD6	DMA143	1.1025	0.361	0.9328	0.2282	1.1206	0.1472	1.1549	0.1973	1.1492	0.2432
YBL053W		DMA144	1.0392	0.4548	0.9594	0.1968	1.0231	0.1643	1.1285	0.2768	1.0651	0.2086
YER158C		DMA1442	1.0039	0.3401	1.0122	0.1947	0.9518	0.1897	0.9931	0.2451	0.8912	0.244
YER156C		DMA1443	0.9904	0.3291	0.9705	0.2112	0.942	0.2536	0.8465	0.2751	0.9717	0.2467
YER155C	BEM2	DMA1444	1.3017	0.4955	0.9334	0.2169	0.8981	0.1839	0.9397	0.2826	0.8782	0.2463
YER153C	PET122	DMA1445	0.9406	0.3026	1.0125	0.1957	0.9741	0.2063	1.0511	0.3085	1.0916	0.185
YER152C		DMA1446	1.1623	0.3606	0.9923	0.2103	0.6832	0.2046	0.8397	0.2688	1.0776	0.3173
YER151C	UBP3	DMA1447	1.0935	0.3868	0.6143	0.3023	0.463	0.3251	1.2777	0.3402	0.7314	0.1447
YER150W	SPI1	DMA1448	0.9943	0.2698	0.8721	0.2379	0.8137	0.2081	0.8593	0.1648	1.0172	0.2179
YER149C	PEA2	DMA1449	0.9685	0.353	0.9444	0.2604	1.1001	0.2157	1.1754	0.3888
YER145C	FTR1	DMA1450	1.024	0.3905	0.8814	0.337	0.8895	0.4034			1.2473	0.4409
YER144C	UBP5	DMA1451	0.9855	0.2911	0.906	0.2264	0.9727	0.1778	1.0244	0.2291	1.0798	0.2102
YER143W	DDI1	DMA1452	0.9936	0.3747	1.0306	0.2007	0.9757	0.1982	0.9839	0.2321
YER176W	ECM32	DMA1454	0.8926	0.3154	1.022	0.1956	0.9365	0.1825	0.8458	0.2295	1.0045	0.1807
YER175C	TMT1	DMA1455	0.9549	0.3167	1.0275	0.1993	0.9542	0.1912	0.8401	0.2171	1.136	0.2214
YER174C	GRX4	DMA1456	0.925	0.3095	1.0205	0.2119	0.985	0.1801	0.8896	0.2124	0.9958	0.2148
YER173W	RAD24	DMA1457	0.965	0.301	0.953	0.2227	0.8395	0.2125	0.8916	0.2833	1.0236	0.211
YER170W	ADK2	DMA1458	0.9472	0.3139	1.0435	0.1949	0.9643	0.2055	1.0643	0.2993	0.9355	0.2921
YER167W	BCK2	DMA1459	1.2667	0.3646	1.1488	0.1869	0.8482	0.274	0.9846	0.4106	0.9376	0.3306
YBL079W	NUP170	DMA146	1.2584	0.3378	1.041	0.1972	0.6151	0.2258	0.6179	0.3533	1.1381	0.2902
YER166W	DNF1	DMA1460	0.9566	0.2858	1.0009	0.1978	0.929	0.1736	0.9047	0.2212	0.9757	0.2986
YER164W	CHD1	DMA1461	1.0143	0.3853	0.7917	0.2329	0.8568	0.2413	0.9459	0.2841	1.0701	0.219
YER163C	GCG1	DMA1462	0.9555	0.2933	1.0668	0.1867	0.9121	0.2109	1.002	0.2643	1.1475	0.188
YER162C	RAD4	DMA1463	1.0079	0.3631	0.9133	0.291	0.9672	0.2186	0.983	0.3102	1.0123	0.5073
YER161C	SPT2	DMA1464	1.0017	0.3546	1.0641	0.2351	0.9972	0.2543	1.0374	0.3078	0.9405	0.3141
YER187W		DMA1466	0.9506	0.2809	1.0545	0.1959	0.9496	0.1816	0.8871	0.1924	1.0735	0.1933
YER186C		DMA1467	0.9563	0.3905	0.9468	0.1868	0.8705	0.2015	0.9241	0.2661	0.9822	0.2337
YER185W	PUG1	DMA1468	0.9628	0.3429	1.0296	0.2196	0.9664	0.1939	0.8977	0.2302	1.0801	0.2477
YER184C	TOG1	DMA1469	0.9234	0.3103	1.0311	0.2212	0.9685	0.1973	0.967	0.2133	1.108	0.2237
YBL078C	ATG8	DMA147	0.9986	0.3486	1.0792	0.2168	0.9723	0.1968	1.0766	0.3631	1.1884	0.2818
YER183C	FAU1	DMA1470	0.9752	0.4046	0.9961	0.2141	0.922	0.2419	1.0145	0.2367	1.016	0.2727
YER182W	FMP10	DMA1471	1.0443	0.3383	1.0117	0.2295	0.9389	0.2214	0.7474	0.3242	0.9592	0.1845
YER181C		DMA1472	0.9509	0.2858	0.9863	0.2037	0.8875	0.2154	0.8696	0.2294	1.1236	0.2093
YER180C	ISC10	DMA1473	0.9969	0.299	1.0042	0.22	0.753	0.224	1.2718	0.6059	1.145	0.2014
YER179W	DMC1	DMA1474	0.9741	0.3145	0.9671	0.2208	0.9461	0.2036	0.9766	0.2391	1.0272	0.1935
YER178W	PDA1	DMA1475	1.2075	0.3543	0.9164	0.2198	0.6014	0.2914	0.5918	0.361	1.094	0.2731
YER177W	BMH1	DMA1476	0.9994	0.3467	1.0243	0.2147	0.7072	0.2513	0.8344	0.2957	1.0551	0.23
YFL023W	BUD27	DMA1478	0.9977	0.3884	0.9355	0.1441	1.0115	0.1717	1.512	0.233	0.9085	0.2735
YFL021W	GAT1	DMA1479	0.9245	0.3037	1.0722	0.2201	0.9997	0.1756	0.8992	0.1909	1.0453	0.1833
YBL075C	SSA3	DMA148	0.9904	0.3307	1.0237	0.1828	1.0204	0.1799	1.0651	0.4387	1.2133	0.2133
YFL020C	PAU5	DMA1480	0.9685	0.3004	1.0541	0.2162	0.8809	0.2103	0.751	0.2531	0.9436	0.1842
YFL019C		DMA1481	0.9137	0.2971	1.0193	0.2011	0.9749	0.1921	0.9869	0.2254	1.001	0.2198
YFL018C	LPD1	DMA1482	0.9457	0.3095	1.0862	0.1951	0.9038	0.1996	1.0287	0.2852	0.8482	0.271
YFL015C		DMA1483	0.9525	0.3025	0.9942	0.2037	0.9922	0.186	1.0414	0.301	1.0989	0.1719
YFL014W	HSP12	DMA1484	0.9379	0.313	1.0367	0.2041	0.8849	0.2421	0.9468	0.3051	0.987	0.2298
YFL013W-A		DMA1485	1.0379	0.3364	0.9386	0.2143	0.8543	0.1795	1.1384	0.2619	1.1599	0.3301
YFL011W	HXT10	DMA1486	1.0208	0.374	0.964	0.2032	0.9327	0.2167	1.0002	0.2817	0.8826	0.2222
YFL006W		DMA1487	1.025	0.3387	0.8981	0.19	0.9277	0.2117	1.108	0.2933	0.8417	0.2715
YER188W		DMA1488	1.0136	0.353	1.1021	0.2005	0.9438	0.2193	0.992	0.3593	0.8668	0.222
YBL072C	RPS8A	DMA149	1.0721	0.3612	0.8811	0.211	0.6493	0.2499	1.0199	0.2605	1.1998	0.3415
YFL036W	RPO41	DMA1490	1.0867	0.4916	0.8951	0.331	0.9879	0.2651	1.5437	0.3436	0.9897	0.3551
YFL034C-A	RPL22B	DMA1491	0.9648	0.3173	1.025	0.2177	0.9186	0.1806	0.8703	0.264	0.9334	0.332
YFL034W	MIL1	DMA1492	0.987	0.3748	0.9943	0.2243	0.9258	0.2131	0.959	0.3325	1.0524	0.2864
YFL034C-A	RPL22B	DMA1493	0.9566	0.3119	1.0194	0.2253	0.9765	0.2066	1.0013	0.2939	1.1206	0.1782
YFL032W		DMA1494	1.0676	0.3553	1.0369	0.1989	0.7937	0.3553	0.7717	0.3639
YFL031W	HAC1	DMA1495	0.9512	0.3209	1.0202	0.2248	0.9541	0.2298	0.9657	0.3925	1.0701	0.246
YFL030W	AGX1	DMA1496	0.9121	0.3191	1.0327	0.2172	0.9471	0.2429	0.8246	0.2047	1.0318	0.2175
YFL028C	CAF16	DMA1497	0.9767	0.4141	1.0634	0.2023	1.0101	0.2023	1.1166	0.3505	0.9542	0.2389
YFL027C	GYP8	DMA1498	0.9029	0.2876	0.9944	0.2236	0.9452	0.2052	0.9306	0.2907	1.1228	0.2376
YAL014C	SYN8	DMA15	0.9122	0.3934	1.051	0.2253	1.014	0.2248	1.0318	0.2647	1.1335	0.2658
YBL071C		DMA150	0.9663	0.324	1.0175	0.187	0.9719	0.1774	1.0842	0.3373	1.1095	0.2543
YFL025C	BST1	DMA1500	1.2211	0.5856	0.9127	0.3781	1.0194	0.256	1.4777	0.453	0.8849	0.3514
YFL051C		DMA1502	0.9443	0.3363	1.082	0.2151	1.0542	0.1816	1.1318	0.2659	0.9783	0.2754
YFL050C	ALR2	DMA1503	0.9706	0.3135	1.1589	0.1922	0.9526	0.1754	0.9068	0.2142	1.1441	0.2319
YFL049W	SWP82	DMA1504	0.9662	0.28	0.973	0.2367	0.9212	0.201	0.8827	0.2552	1.0684	0.2079
YFL048C	EMP47	DMA1505	0.98	0.3565	1.0675	0.2169	0.9798	0.1821	1.0295	0.2956	0.8932	0.3125
YFL047W	RGD2	DMA1506	0.9097	0.2911	1.0545	0.2047	0.9919	0.1915	0.9622	0.1949	0.9551	0.1897
YFL046W	FMP32	DMA1507	0.9487	0.3065	0.9841	0.2207	1.0037	0.1889	0.9935	0.2917	1.1019	0.1814
YFL044C	OTU1	DMA1508	0.9564	0.3285	1.0879	0.2152	1.0336	0.1875	1.0706	0.2421	1.0768	0.1778
YFL043C		DMA1509	0.9205	0.3516	1.0225	0.2124	1.0043	0.213	0.8936	0.247	1.0678	0.2591
YBL070C		DMA151	0.9739	0.3369	0.9571	0.1889	1.0429	0.1582	1.0376	0.3404	1.1347	0.281
YFL042C		DMA1510	0.9314	0.3033	1.0103	0.1953	0.9029	0.1911	0.8229	0.2414	1.0578	0.2864
YFL041W	FET5	DMA1511	0.9517	0.3046	1.0401	0.2068	1.0411	0.1695	1.0019	0.2603	0.9493	0.3025
YFL040W		DMA1512	1.0181	0.3444	1.0591	0.2311	0.9436	0.1722	1.141	0.3101	1.0876	0.24
YFR011C	MIC19	DMA1514	0.9721	0.3305	1.0139	0.2047	1.1304	0.2502	1.0731	0.3048	0.999	0.2367
YFR010W	UBP6	DMA1515	1.0183	0.333	1.0196	0.1458	0.8126	0.0939			1.3217	0.329
YFR009W	GCN20	DMA1516			0.8196	0.3463
YFR008W	FAR7	DMA1517	1.0359	0.3452	0.9905	0.2124	0.9835	0.1734	1.1235	0.2295	0.9852	0.1978
YFR007W	YFH7	DMA1518	0.9619	0.3357	1.0992	0.1829	1.007	0.1966	1.0771	0.2268	1.1553	0.2083
YFR006W		DMA1519	0.9818	0.3076	0.915	0.1917	1.0925	0.2078	1.2326	0.3856	0.981	0.2891
YBL069W	AST1	DMA152	0.9496	0.334	0.9823	0.2184	0.9166	0.2364	0.9501	0.323	0.7572	0.2016
YFL056C	AAD6	DMA1520	0.9759	0.3004	1.0984	0.1853	0.9609	0.1833	0.9829	0.2228	1.1549	0.2315
YFL055W	AGP3	DMA1521	1.0122	0.3391	1.0197	0.196	0.9698	0.2116	1.0277	0.2454	0.9483	0.2849
YFL054C		DMA1522	0.9919	0.3486	1.0554	0.1927	0.9744	0.2069	1.1153	0.3182	0.8065	0.2526
YFL053W	DAK2	DMA1523	0.9446	0.3116	1.0107	0.2159	0.9824	0.2012	0.9748	0.278	0.9171	0.2497
YFL052W	ZNF1	DMA1524	1.0196	0.3691	1.0622	0.1876	1.0378	0.1785	1.0093	0.1778	1.1564	0.2137
YBL068W	PRS4	DMA153	1.0105	0.3578	0.8316	0.1957	1.0448	0.2058	1.0166	0.199	1.0338	0.2066
YBL067C	UBP13	DMA154	1.2567	0.3228	0.9749	0.1946	0.6068	0.2178	0.6491	0.3164	1.1165	0.2136
YFR022W	ROG3	DMA1549	0.9239	0.3009	1.07	0.2451	0.9996	0.1718	0.9252	0.2645	1.1824	0.2542
YBL066C	SEF1	DMA155	0.99	0.3621	0.94	0.1892	0.9663	0.2002	1.0217	0.3422	0.9936	0.2679
YFR021W	ATG18	DMA1550	1.1105	0.3509	0.8343	0.3093	0.8642	0.2827	0.8311	0.2636	0.9863	0.3287
YFR020W		DMA1551	1.3094	0.3631	1.0226	0.2469	0.9654	0.1719	0.8927	0.2171	1.1649	0.3971
YFR019W	FAB1	DMA1552	1.44	0.5831	0.682	0.4056	0.6499	0.4028	0.8721	0.4268	0.9051	0.3204
YFR018C		DMA1553	0.9956	0.3101	1.0877	0.2381	0.9922	0.2	0.9791	0.2146	1.1576	0.228
YFR017C	IGD1	DMA1554	1.0221	0.2901	1.0906	0.2142	0.9551	0.1686	1.0232	0.2133	1.1747	0.2805
YFR016C		DMA1555	1.0272	0.3125	1.0387	0.2334	0.9957	0.1755	1.088	0.2117	1.0416	0.2723
YFR015C	GSY1	DMA1556	0.9837	0.2858	1.021	0.1753	1.0275	0.1839	1.0371	0.1964	1.1167	0.2843
YFR014C	CMK1	DMA1557	1.0145	0.3199	1.0447	0.1944	0.9734	0.1882	1.0276	0.223	1.0103	0.3163
YFR013W	IOC3	DMA1558	1.0363	0.3347	1.0082	0.2097	0.9554	0.1802	1.0181	0.2224	1.0348	0.253
YFR012W	DCV1	DMA1559	0.9865	0.3151	1.0192	0.2184	1.0139	0.1862	0.9969	0.2393	1.0958	0.2156
YBL065W		DMA156	1.1719	0.3633	0.9402	0.201	0.5177	0.3856	0.9313	0.2013	0.7475	0.1678
YFR034C	PHO4	DMA1561	0.9353	0.31	1.0933	0.2014	1.0109	0.1835	0.9941	0.2842	1.2054	0.2501
YFR033C	QCR6	DMA1562	0.9725	0.2721	1.1304	0.2011	0.9544	0.1846	0.9808	0.2364	1.2351	0.3243
YFR032C-A	RPL29	DMA1563	1.0722	0.3754	0.9422	0.2456	0.9291	0.2381	1.0113	0.3295	0.8285	0.2098
YFR032C	RRT5	DMA1564	0.9649	0.2788	1.1356	0.1986	0.997	0.1948	0.9813	0.2102	1.1629	0.3112
YFR031C-A	RPL2A	DMA1565	0.9528	0.3065	1.0463	0.2067	0.8888	0.184	1.0983	0.4667	1.1569	0.1929
YFR030W	MET10	DMA1566	0.9958	0.3077	1.0531	0.2239	0.968	0.1784	0.8986	0.2368	0.7778	0.167
YFR026C	ULI1	DMA1567	1.0208	0.2945	1.021	0.2343	1.0138	0.1932	0.9823	0.2048	1.0088	0.1719
YFR025C	HIS2	DMA1568									0.7498	0.1622
YFR024C-A	LSB3	DMA1569	1.0458	0.3361	1.0064	0.2001	0.9455	0.1832	0.9877	0.2338	1.039	0.2528
YFR024C		DMA1570			0.9464	0.2332					1.0853	0.2218
YFR023W	PES4	DMA1571	1.0335	0.34	1.0084	0.2036	0.9723	0.1907	1.0081	0.2317	0.8188	0.3297
YFR048W	RMD8	DMA1573	0.9853	0.3192	1.0302	0.2259	0.9837	0.1932	0.9882	0.3747	1.1735	0.1942
YFR047C	BNA6	DMA1574	0.9731	0.3238	1.0561	0.2519	1.0361	0.1878	0.9495	0.2263	1.1734	0.2697
YFR046C	CNN1	DMA1575	1.0404	0.3338	1.0569	0.2613	0.9921	0.2149	0.9477	0.2934	1.0813	0.3463
YFR045W		DMA1576	0.9696	0.3301	1.1266	0.2024	0.9694	0.2105	1.0367	0.3148	1.0846	0.2296
YFR044C	DUG1	DMA1577	1.0082	0.3135	1.0998	0.2054	0.9449	0.186	0.931	0.2551	1.085	0.2646
YFR043C	IRC6	DMA1578	1.0009	0.3084	1.0899	0.1962	0.967	0.1903	0.9731	0.2647	0.9863	0.2785
YFR041C	ERJ5	DMA1579	0.9886	0.2897	1.1223	0.2154	0.9696	0.2059	0.9599	0.2291	1.1565	0.2408
YFR040W	SAP155	DMA1580	1.0529	0.3259	0.9242	0.2723	1.2272	0.2617	1.9016	0.2931	1.2838	0.2875
YFR039C	OSW7	DMA1581	1.0834	0.3349	0.98	0.2132	1.0073	0.1815	1.0769	0.2297	0.8967	0.2657
YFR038W	IRC5	DMA1582			0.9677	0.2339					1.0744	0.1975
YFR035C		DMA1583	1.0182	0.3406	1.106	0.1877	1.0194	0.1882	1.0035	0.2091	1.1256	0.2421
YGL007W	BRP1	DMA1585	0.944	0.3596	0.9728	0.2619	0.7035	0.2405	1.116	0.4141	1.069	0.2842
YGL006W	PMC1	DMA1586	0.9552	0.2851	1.133	0.2023	1.033	0.1815	0.9008	0.2539
YGL005C	COG7	DMA1587	0.9816	0.3036	1.0467	0.2193	1.0026	0.1788	0.9846	0.2045	0.9374	0.2609
YGL004C	RPN14	DMA1588	0.9575	0.3054	1.0847	0.2034	1.0437	0.1818	1.0228	0.2901	1.1673	0.2636
YGL002W	ERP6	DMA1589	1.0023	0.3241	1.042	0.2363	0.9353	0.1821	0.8982	0.2527	1.236	0.3069
YBL091C-A	SCS22	DMA159	0.9197	0.3501	1.0886	0.212	0.9897	0.2113	1.0716	0.3974	1.1204	0.217
YFR057W		DMA1590	1.0068	0.3377	1.1565	0.1735	0.9733	0.1717	0.9163	0.2867	1.1531	0.3212
YFR056C		DMA1591	1.0315	0.3582	0.9058	0.2547	0.9518	0.1996	0.9652	0.3036	1.1974	0.2645
YFR055W	IRC7	DMA1592	0.9886	0.3109	1.0334	0.2016	0.9944	0.1858	0.9266	0.3604	1.1784	0.2485
YFR054C		DMA1593	1.0233	0.3204	1.0666	0.2025	0.9996	0.1803	0.9607	0.2711	1.1273	0.2142
YFR053C	HXK1	DMA1594	1.0493	0.3674	0.9658	0.2014	0.9935	0.1709	0.9371	0.379	1.082	0.2474
YFR049W	YMR31	DMA1595	1.0056	0.3011	0.9942	0.1955	1.0317	0.1811	0.9948	0.2427	1.1517	0.1953
YGL023C	PIB2	DMA1597	0.9862	0.3699	0.9767	0.3618	0.9229	0.2231	1.3209	0.308	1.0972	0.2918
YGL021W	ALK1	DMA1598	0.9479	0.2957	1.129	0.2129	0.9983	0.1954	0.9453	0.2505	1.1764	0.228
YGL020C	GET1	DMA1599	0.9703	0.3236	1.1286	0.1985	1.0287	0.1983	1.0686	0.2418	1.2267	0.3139
YAL013W	DEP1	DMA16	1.1802	0.406	0.8735	0.2674	0.7606	0.3282	0.8351	0.3134	1.358	0.4846
YBL091C	MAP2	DMA160	0.9546	0.3654	0.9675	0.2028	1.0079	0.2061	1.1948	0.4088	1.0923	0.3389
YGL019W	CKB1	DMA1600	1.0652	0.3772	0.9458	0.2954	0.8835	0.2401	1.2558	0.553	0.8511	0.2051
YGL017W	ATE1	DMA1601	0.9918	0.3532	1.028	0.2207	0.996	0.205	0.9677	0.3309	1.2208	0.254
YGL016W	KAP122	DMA1602	0.9807	0.3879	0.8301	0.2098	1.0545	0.2095	1.0729	0.257	1.1045	0.3112
YGL015C		DMA1603	1.0024	0.3086	1.0334	0.2167	1.0143	0.1845	1.0382	0.2485	1.1553	0.2609
YGL014W	PUF4	DMA1604	0.9361	0.3102	0.9577	0.201	1.0642	0.2636	1.0823	0.2882	1.2081	0.2391
YGL013C	PDR1	DMA1605	1.0494	0.302	1.0813	0.2152	0.9423	0.1981	1.0322	0.2622	0.7936	0.1656
YGL010W	MPO1	DMA1606	1.0294	0.3315	1.0446	0.1965	1.0268	0.1556	1.0221	0.1864	1.1999	0.2406
YGL009C	LEU1	DMA1607	1.1177	0.3035	1.0206	0.1812	0.7977	0.1753	0.9066	0.2534	0.7749	0.1599
YGL041C		DMA1609	1.0146	0.3158	1.0133	0.2394	0.9679	0.1707	0.9897	0.3068	1.0366	0.3433
YBL089W	AVT5	DMA161	0.9839	0.3255	0.9909	0.23	0.9202	0.1762	0.8827	0.3296	0.6849	0.1291
YGL039W		DMA1610	1.0355	0.3371	0.9816	0.3716	0.9879	0.1937	0.9416	0.2531	1.1332	0.2903
YGL036W		DMA1611	0.9441	0.2913	1.1571	0.2036	0.9639	0.1773	0.9472	0.2148	0.8053	0.1323
YGL035C	MIG1	DMA1612	0.9391	0.3104	1.077	0.2247	0.8561	0.2399	0.8679	0.2925	1.1217	0.3234
YGL034C		DMA1613	0.9998	0.3708	1.0984	0.2011	0.9912	0.1959	0.9764	0.2426	1.1474	0.2529
YGL032C	AGA2	DMA1614	0.9918	0.2973	1.0344	0.2525	0.9713	0.1915	0.9875	0.2064	1.1898	0.2182
YGL031C	RPL24A	DMA1615	1.0128	0.3227	1.0911	0.1964	0.8105	0.2169	0.8004	0.2885	1.0928	0.228
YGL028C	SCW11	DMA1616	1.1092	0.4771	0.9172	0.2741	1.0108	0.2405	1.0822	0.3244	1.0835	0.38
YGL027C	CWH41	DMA1617	1.1112	0.4645	1.0293	0.2117	1.0062	0.2273	1.1453	0.3137	0.7497	0.2172
YGL024W		DMA1619	1.2404	0.4994	1.0729	0.4717	1.3084	0.177	2.1062	0.3676	0.7995	0.1591
YBL088C	TEL1	DMA162	1.0238	0.339	0.9654	0.1632	1.0432	0.1562	1.0883	0.3453	1.144	0.2215
YGL059W	PKP2	DMA1621	1.0298	0.367	0.9646	0.2415	1.0341	0.1651	0.9859	0.2275	1.1153	0.2435
YGL058W	RAD6	DMA1622	0.9259	0.3016	1.0959	0.2084	1.0149	0.1811	0.9836	0.2757	1.18	0.2571
YGL057C	GEP7	DMA1623	0.9819	0.3769	1.1573	0.195	0.9918	0.1594	0.9748	0.2497	1.1688	0.268
YGL056C	SDS23	DMA1624	0.9436	0.3142	1.1069	0.2029	0.9054	0.1729	0.941	0.2311	1.1244	0.2507
YGL054C	ERV14	DMA1625	1.023	0.3113	0.9801	0.2436	0.9987	0.1756	1.2521	0.3252	1.0209	0.2698
YGL053W	PRM8	DMA1626	0.9917	0.3137	1.0156	0.247	1.0166	0.1803	1.069	0.2279	0.9547	0.3126
YGL051W	MST27	DMA1627	1.0148	0.2935	1.0351	0.206	1.0322	0.1336	1.1467	0.1939	1.1738	0.2698
YGL050W	TYW3	DMA1628	1.0008	0.3128	1.0728	0.1938	1.0352	0.1686	1.089	0.2304	1.1379	0.2253
YGL046W		DMA1629	0.968	0.2868	1.0712	0.1956	1.0744	0.2115	1.1239	0.2506	1.1749	0.211
YBL087C	RPL23A	DMA163	0.9538	0.295	0.8672	0.1766	1.0373	0.1927	1.1266	0.2838	1.1091	0.296
YGL045W	RIM8	DMA1630	1.0179	0.3758	0.9899	0.2522	1.027	0.246	1.1642	0.4201	0.9943	0.2403
YGL043W	DST1	DMA1631	1.0458	0.4548	0.8943	0.2609	0.981	0.1854	1.0197	0.221	1.1064	0.2842
YBL086C		DMA164	1.032	0.3778	0.8053	0.3473	1.0198	0.1823	1.1552	0.4135	0.8849	0.1871
YGL083W	SCY1	DMA1646	0.9701	0.2981			0.9472	0.1776	0.8872	0.2531	1.1784	0.2687
YGL082W		DMA1647	0.9617	0.3147	1.0513	0.2302	0.9557	0.174	0.8773	0.2292	0.9225	0.2765
YGL081W		DMA1648	1.1386	0.3982	0.8594	0.3278	0.7711	0.2383	0.8537	0.4613	1.0734	0.4493
YGL080W	MPC1	DMA1649	0.9847	0.3256	0.8492	0.2541	0.864	0.2005	0.9171	0.2649	1.1772	0.2721
YBL085W	BOI1	DMA165	1.0097	0.3255	0.9341	0.2057	0.9775	0.2177	0.9798	0.2944	0.9839	0.309
YGL079W	KXD1	DMA1650	1.1146	0.4369	0.9198	0.2737	0.8453	0.2519	0.8697	0.2794	1.0161	0.2684
YGL078C	DBP3	DMA1651	0.9129	0.2984	1.0554	0.2367	0.8978	0.2285	1.0014	0.361	1.0784	0.3202
YGL077C	HNM1	DMA1652	0.985	0.2885	1.0597	0.1747	0.9843	0.1902	1.0165	0.2246	1.1834	0.2413
YGL067W	NPY1	DMA1653	0.9786	0.3365	1.0254	0.2044	0.9232	0.1936	1.0286	0.3323	1.1979	0.2401
YGL066W	SGF73	DMA1654	1.0173	0.4105	0.7391	0.2001	1.007	0.1922	1.2207	0.2558	0.7475	0.2312
YGL062W	PYC1	DMA1655	1.0191	0.3317	0.9502	0.2553	0.9169	0.1816	0.993	0.2601	0.7924	0.1872
YGL060W	YBP2	DMA1656	1.2067	0.3485	1.0053	0.2377	0.7927	0.2027	0.8108	0.251	1.1741	0.2598
YGL109W		DMA1658	0.946	0.2863	1.1685	0.207	0.9377	0.1977	0.9607	0.2661	1.1987	0.191
YGL108C		DMA1659	0.9543	0.3072	1.1357	0.249	0.9618	0.2024	0.9006	0.2559	1.1601	0.2539
YBL083C		DMA166	1.1785	0.4059	1.0603	0.2113	0.4231	0.2971	1.2322	0.3857	1.2875	0.3254
YGL105W	ARC1	DMA1660			1.0167	0.2994					0.4458	0.3792
YGL104C	VPS73	DMA1661	0.9829	0.3069	1.0706	0.2307	0.9257	0.1927	0.9141	0.2144	0.9812	0.3228
YGL101W		DMA1662	0.9787	0.2866	1.0318	0.2108	0.9356	0.2083	0.9244	0.2468	1.128	0.2357
YGL090W	LIF1	DMA1663	1.012	0.3365	1.1056	0.2193	0.9862	0.1597	0.9881	0.247	0.842	0.2017
YGL089C	MF(ALPHA)2	DMA1664	1.1052	0.3236	1.0691	0.2027	0.9652	0.1783	1.0376	0.2752	1.0421	0.2538
YGL087C	MMS2	DMA1665	1.0131	0.3039	0.9851	0.2294	0.9152	0.2062	0.9311	0.2589	1.1646	0.2336
YGL086W	MAD1	DMA1666	1.0194	0.3308	1.0666	0.2018	0.9349	0.201	0.9891	0.2496	1.1537	0.1925
YGL085W	LCL3	DMA1667	0.9733	0.3136	1.0161	0.1918	1.0996	0.1805	1.0519	0.2303	1.1094	0.2831
YGL084C	GUP1	DMA1668	1.1065	0.559	0.9284	0.3383	0.981	0.2994	1.6541	0.3958	0.6817	0.3085
YBL082C	ALG3	DMA167	1.0449	0.4295	1.1297	0.1958	0.8638	0.3417	0.9093	0.37	1.1547	0.2435
YGL131C	SNT2	DMA1670	0.9279	0.3177	1.1598	0.2038	1.0136	0.1804	0.914	0.2954	0.8988	0.2554
YGL127C	SOH1	DMA1671	1.0802	0.4091	1.0061	0.2569	1.1306	0.2823	1.2413	0.3595	1.1719	0.2882
YGL126W	SCS3	DMA1672	0.9772	0.3028	1.1183	0.23	0.8367	0.1924	0.8138	0.2781	1.1406	0.2654
YGL125W	MET13	DMA1673	0.9648	0.3238	1.1511	0.2305	0.9171	0.1841	0.8726	0.2831	1.1906	0.2366
YGL124C	MON1	DMA1674	1.068	0.3769	0.9085	0.289	0.9205	0.1908	0.9364	0.3542	1.3249	0.4753
YGL121C	GPG1	DMA1675	0.9958	0.3406	1.0786	0.1981	0.9451	0.1957	0.8447	0.2725	1.1375	0.2504
YGL118C		DMA1676	0.9763	0.3752	1.002	0.2455	0.8999	0.2212	0.8689	0.3052	1.0377	0.2137
YGL117W		DMA1677	1.0078	0.3225	1.0165	0.2196	0.9891	0.1882	0.9051	0.2928	1.0712	0.3171
YGL115W	SNF4	DMA1678	1.0774	0.3545	1.0452	0.2212	0.9969	0.1746	1.3235	0.4987	1.0844	0.3102
YGL114W		DMA1679	1.1101	0.3946	0.939	0.2764	0.8744	0.213	0.938	0.2772	0.9044	0.346
YBL081W		DMA168	1.0313	0.426	0.9654	0.1899	0.966	0.247	1.117	0.3751
YGL110C	CUE3	DMA1680	1.1011	0.2782	0.9349	0.2158	0.9112	0.2332	1.0087	0.2947
YGL147C	RPL9A	DMA1683	0.9349	0.3184	1.0124	0.2136	0.8519	0.1944	0.931	0.2887	0.9556	0.2883
YGL146C	RRT6	DMA1684	0.9743	0.3096	1.1197	0.2399	0.9383	0.2203	0.9484	0.2711	1.1446	0.3026
YGL144C	ROG1	DMA1685	0.9916	0.3096	1.0522	0.1849	0.9648	0.1787	0.9206	0.241	1.0009	0.3057
YGL141W	HUL5	DMA1686	0.983	0.304	1.1047	0.2107	0.9398	0.1917	0.9411	0.2628	1.1187	0.1932
YGL140C		DMA1687	1.013	0.3133	1.0915	0.2082	0.9335	0.1743	0.9167	0.234	1.0905	0.3362
YGL139W	FLC3	DMA1688	0.9833	0.3136	1.0679	0.1904	0.9932	0.1763	1.0109	0.2368	1.1273	0.2607
YGL138C		DMA1689	1.0282	0.3015	1.1149	0.1864	0.9924	0.1677	0.9961	0.2083	1.1654	0.2547
YGL136C	MRM2	DMA1690	1.1632	0.4474	0.7397	0.2779	0.7389	0.3907	1.5544	0.633	0.7509	0.3307
YGL133W	ITC1	DMA1691	0.988	0.361	0.932	0.2635	0.9524	0.2082	1.0096	0.2653	0.9542	0.3032
YGL132W		DMA1692	0.9493	0.3638	0.9672	0.2382	0.9638	0.1781	0.9475	0.2595	0.942	0.2238
YGL161C	YIP5	DMA1694	0.9847	0.3195	1.0455	0.1876	1.065	0.1696	0.9706	0.255	1.1746	0.2465
YGL160W	AIM14	DMA1695	0.9553	0.3278	1.0884	0.2221	1.0077	0.1979	0.9849	0.2733	1.2024	0.2253
YGL159W		DMA1696	0.9889	0.3152	1.0964	0.2135	0.9648	0.18	0.9378	0.2684	1.1445	0.2487
YGL158W	RCK1	DMA1697	0.9858	0.3071	1.1439	0.2259	0.9877	0.1987	0.9849	0.2517	1.2838	0.2704
YGL157W	ARI1	DMA1698	0.9456	0.3072	1.1043	0.2284	1.013	0.1815	0.9762	0.2244	1.2037	0.2219
YGL156W	AMS1	DMA1699	1.162	0.3797	1.0943	0.1985	0.9985	0.1741	1.0016	0.2219	0.9821	0.2514
YAL011W	SWC3	DMA17	0.9716	0.3694	1.0688	0.2357	0.8738	0.2579	0.9886	0.2837	1.0958	0.3108
YBR001C	NTH2	DMA170	1.0173	0.2979	1.1074	0.1848	0.77	0.2841	0.7901	0.2896	0.9672	0.2903
YGL153W	PEX14	DMA1701	1.1212	0.3025	0.9376	0.2343	0.9617	0.183	1.1233	0.292	0.7939	0.2481
YGL152C		DMA1702	1.0259	0.3138	1.0404	0.2238	0.9697	0.1699	1.1375	0.2353	1.0892	0.1889
YGL151W	NUT1	DMA1703	0.9566	0.3541	0.9405	0.2445	1.1064	0.2069	1.0733	0.256	0.806	0.2902
YGL149W		DMA1704	1.1129	0.4217	0.9747	0.2333	0.8959	0.1802	1.0175	0.5139	1.0613	0.263
YGL175C	SAE2	DMA1706	1.1621	0.4199	1.0966	0.2058	0.9648	0.1979	0.9683	0.2701	1.081	0.4623
YGL174W	BUD13	DMA1707	1.0379	0.3555	0.8371	0.2993	0.9139	0.2622	1.0382	0.3845	1.1794	0.2175
YGL173C	XRN1	DMA1708	1.283	0.4348	0.9494	0.4645	0.813	0.285	1.453	0.5101
YGL170C	SPO74	DMA1709	0.9276	0.3189	1.125	0.1984	0.9843	0.1998	0.9982	0.2557	1.1816	0.2403
YBL107C	MIX23	DMA171	1.0692	0.3464	1.0297	0.2434	1.0327	0.2021	0.9655	0.3484	0.9977	0.3034
YGL168W	HUR1	DMA1710	1.1679	0.4167	1.0647	0.3396	1.0933	0.2493	1.4725	0.189
YGL167C	PMR1	DMA1711	1.1452	0.4228	1.0308	0.3362	1.2028	0.1995	1.6848	0.2886
YGL166W	CUP2	DMA1712	1.0064	0.3264	1.0416	0.251	0.9977	0.2016	1.0642	0.2722	1.1235	0.2626
YGL165C		DMA1713	1.042	0.3543	1.0146	0.2138	1.0244	0.173	1.0699	0.2318	1.0501	0.2445
YGL164C	YRB30	DMA1714	0.9639	0.3619	1.0126	0.2762	0.9204	0.1949	0.9262	0.3233	1.1101	0.237
YGL163C	RAD54	DMA1715	1.1119	0.4073	1.0068	0.2418	1.0105	0.2478	1.1922	0.4121	1.0049	0.2939
YGL162W	SUT1	DMA1716	1.0221	0.341	0.9778	0.21	1.0003	0.1982	1.0645	0.2216	0.8691	0.2022
YGL199C		DMA1718	0.9454	0.3057	1.1599	0.2144	0.9786	0.1877	0.9058	0.284	0.7724	0.165
YGL198W	YIP4	DMA1719	0.9824	0.3235	1.1893	0.203	0.9588	0.1926	0.9297	0.2851	1.1584	0.2136
YBL106C	SRO77	DMA172	0.891	0.3226	1.1044	0.2202	0.899	0.22	0.8589	0.2839	1.1266	0.3322
YGL197W	MDS3	DMA1720	1.0619	0.3449	1.0401	0.2269	0.9065	0.2246	0.9854	0.2827	1.1041	0.2355
YGL196W	DSD1	DMA1721	1.0189	0.3405	1.0632	0.2308	0.8987	0.2063	0.9203	0.3068	1.2231	0.2686
YGL195W	GCN1	DMA1722									2.3869	0.3749
YGL194C	HOS2	DMA1723	1.0708	0.3396	1.2397	0.2232	1.0806	0.1873	1.1592	0.3365	1.2562	0.2736
YGL181W	GTS1	DMA1724	1.0149	0.3173	1.0339	0.1863	0.9547	0.1862	1.0094	0.3011	1.1234	0.2417
YGL180W	ATG1	DMA1725	0.9953	0.3251	1.0594	0.1964	1.0388	0.1467	0.9864	0.2399	0.8926	0.2814
YGL179C	TOS3	DMA1726	1.0073	0.3278	1.0489	0.2469	1.0335	0.1718	1.0382	0.2148	1.0935	0.2659
YGL177W		DMA1727	0.9572	0.3343	1.0179	0.2528	1.1034	0.1779	1.1104	0.2249	1.2095	0.2122
YGL176C		DMA1728	1.1284	0.345	0.988	0.2172	1.0816	0.1968	1.0592	0.2359	0.8851	0.3328
YGL215W	CLG1	DMA1729	1.0416	0.3481	1.0064	0.2377	0.7911	0.1892	0.7998	0.2294	0.7788	0.2273
YBL104C	SEA4	DMA173	1.0802	0.3086	0.9238	0.2042	0.8684	0.2117	1.0918	0.2081	1.1227	0.2739
YGL214W		DMA1730	1.0838	0.3228	0.888	0.1461	0.864	0.1858	0.9154	0.2436	1.1342	0.2142
YGL213C	SKI8	DMA1731	1.0401	0.3582	0.9953	0.2158	0.9451	0.2055	1.0948	0.3243	1.0699	0.2324
YGL212W	VAM7	DMA1732	1.0032	0.3169	0.7892	0.3105	0.8154	0.291	1.1485	0.2566	1.1838	0.3961
YGL211W	NCS6	DMA1733	1.0003	0.3416	1.0092	0.3116	0.9427	0.229	1.4619	0.2479	1.0952	0.4182
YGL210W	YPT32	DMA1734	0.973	0.342	0.9164	0.2178	0.9231	0.2056	0.997	0.282	1.0536	0.2605
YGL209W	MIG2	DMA1735	1.0181	0.3351	0.91	0.1988	0.9668	0.1583	1.0536	0.2059	0.8935	0.2802
YGL208W	SIP2	DMA1736	1.0616	0.421	0.8141	0.2289	0.9583	0.172	1.0495	0.2753	0.9477	0.2039
YGL205W	POX1	DMA1737	1.0116	0.335	0.8539	0.2025	0.9102	0.2044	0.9181	0.2284	0.9467	0.2555
YGL203C	KEX1	DMA1738	1.0968	0.3346	0.9381	0.1767	1.0037	0.2175	1.0531	0.2799	1.1267	0.2195
YGL202W	ARO8	DMA1739	1.0654	0.3398	0.9108	0.2096	0.9318	0.2029	0.9996	0.2433	1.0243	0.2439
YBL103C	RTG3	DMA174	1.0127	0.3427	1.012	0.2626	0.9736	0.1874	1.0086	0.2424	0.9555	0.2081
YGL228W	SHE10	DMA1741	1.104	0.4163	0.9368	0.2445	0.9052	0.2333	0.8542	0.2672	1.1872	0.3446
YGL227W	VID30	DMA1742	1.058	0.3673	0.95	0.175	0.8961	0.1719	0.883	0.2699	1.0486	0.2511
YGL226W	MTC3	DMA1743	0.9976	0.3162	0.8994	0.1899	0.9244	0.1792	0.8334	0.2098	0.9457	0.2339
YGL226C-A	OST5	DMA1744	1.0286	0.3015	0.9146	0.183	0.9151	0.1907	0.8992	0.2742	1.1096	0.2438
YGL224C	SDT1	DMA1745	1.0513	0.3174	0.957	0.1843	0.9176	0.168	0.9028	0.1992	1.0666	0.2195
YGL222C	EDC1	DMA1746	1.0532	0.3297	0.9311	0.2164	0.8963	0.2395	0.9442	0.281	0.9945	0.2543
YGL221C	NIF3	DMA1747	0.9925	0.2939	0.8805	0.175	0.879	0.2026	0.9902	0.2744	0.927	0.1927
YGL219C	MDM34	DMA1748	0.9782	0.3706	0.9057	0.3009	0.9385	0.2702	1.1372	0.2986	0.9522	0.3375
YGL218W		DMA1749	1.0323	0.3253	0.9564	0.1758	0.9444	0.1777	0.9986	0.2342
YBL102W	SFT2	DMA175	0.9924	0.4014	1.044	0.2097	0.8277	0.2483	0.9361	0.3965	0.7178	0.1772
YGL217C		DMA1750	1.0194	0.3297	0.9137	0.198	0.9855	0.1717	0.9247	0.2265	1.0669	0.2754
YGL216W	KIP3	DMA1751	0.9889	0.3352	0.8915	0.2041	0.9173	0.2102	0.8549	0.2416	0.9622	0.2164
YGL243W	TAD1	DMA1753	1.0236	0.3342	0.8999	0.2022	0.9275	0.2038	0.905	0.2538	1.1548	0.193
YGL242C		DMA1754	1.0747	0.4423	0.9481	0.2195	0.871	0.1923	0.8909	0.2435	0.9147	0.3341
YGL241W	KAP114	DMA1755	0.9985	0.3163	0.9504	0.2084	1.0125	0.1797	0.8594	0.262	1.0753	0.2008
YGL237C	HAP2	DMA1756	1.0226	0.3089	0.9531	0.182	0.9268	0.173	0.8864	0.3016	1.0616	0.2405
YGL236C	MTO1	DMA1757	1.032	0.3281	0.9558	0.2321	0.936	0.1745	0.9363	0.2143	0.9271	0.2004
YGL235W		DMA1758	1.0239	0.3502	0.957	0.1913	0.9667	0.1835	0.9173	0.3054	0.9752	0.2356
YGL234W	ADE5,7	DMA1759			0.8025	0.3931
YBL101C	ECM21	DMA176	1.003	0.3298	0.9939	0.1974	1.0478	0.1609	1.1439	0.3511	1.1496	0.2375
YGL232W	TAN1	DMA1760	1.0636	0.3824	0.9366	0.2071	0.9435	0.1654	0.9828	0.1965	0.9006	0.2431
YGL231C	EMC4	DMA1761	1.1098	0.3799	0.9629	0.1958	0.9374	0.2445	0.9657	0.239	0.7213	0.2426
YGL230C		DMA1762	1.0511	0.3841	0.9398	0.1798	0.951	0.1996	0.9415	0.1969	1.0167	0.2356
YGL229C	SAP4	DMA1763	1.0601	0.3574	0.8834	0.1895	0.8825	0.2097	0.9053	0.2611	0.9323	0.2166
YGL257C	MNT2	DMA1765	1.0369	0.3185	1.0786	0.1921	0.9434	0.1862	0.8735	0.2508	1.1608	0.2432
YGL256W	ADH4	DMA1766	1.0083	0.2952	1.0277	0.2016	0.9338	0.1848	0.8951	0.3153	1.1175	0.2634
YGL255W	ZRT1	DMA1767	0.9366	0.34	0.9658	0.203	0.9457	0.2277	0.8079	0.2818	0.9433	0.2398
YGL254W	FZF1	DMA1768	0.9507	0.3198	0.9831	0.1669	0.9505	0.1836	0.8618	0.2124	0.9369	0.218
YGL253W	HXK2	DMA1769	0.9225	0.3728	0.8237	0.194	1.0463	0.1829	1.2642	0.2453	1.0978	0.273
YBL100C		DMA177	1.0073	0.3341	0.9569	0.2242	0.9892	0.2459	0.9785	0.4116	0.7833	0.1698
YGL252C	RTG2	DMA1770	1.0916	0.3323	0.958	0.2754	0.8536	0.198	0.903	0.2649	1.195	0.2225
YGL251C	HFM1	DMA1771	1.0233	0.3608	1.0402	0.1956	0.987	0.1835	1.0269	0.2579	1.1144	0.3414
YGL250W	RMR1	DMA1772	1.0468	0.3606	0.9832	0.2065	0.9074	0.332	0.993	0.2487	1.0929	0.2055
YGL249W	ZIP2	DMA1773	1.0057	0.349	0.9914	0.1889	0.9228	0.2043	1.018	0.2199	1.0161	0.1882
YGL248W	PDE1	DMA1774	1.0577	0.3484	0.9643	0.1976	0.8789	0.2378	1.0039	0.282	1.1054	0.2193
YGL244W	RTF1	DMA1775	1.168	0.3452	0.9629	0.2955	1.1131	0.3404	1.0677	0.4572	1.3054	0.414
YGR008C	STF2	DMA1777	0.9842	0.3172	1.023	0.1903	1.0028	0.1665	0.9029	0.1986	1.1147	0.1984
YGR007W	ECT1	DMA1778	1.0135	0.3773	0.9695	0.1695	0.9683	0.1768	0.8086	0.2132	1.0466	0.2042
YGR004W	PEX31	DMA1779	1.0636	0.3398	0.9581	0.2026	0.8693	0.1899	0.8834	0.2649	0.8778	0.2745
YBL098W	BNA4	DMA178	0.9782	0.354	0.9779	0.2114	1.012	0.1998	0.9793	0.2369	1.0387	0.2633
YGR003W	CUL3	DMA1780	0.9658	0.3134	1.0199	0.1761	0.9163	0.2035	0.8873	0.2705	1.0501	0.2245
YGR001C	EFM5	DMA1781	0.9819	0.3306	1.0301	0.2026	0.977	0.186	0.9744	0.3533	0.746	0.1642
YGL263W	COS12	DMA1782	1.014	0.3465	0.9553	0.2059	0.97	0.1835	0.9157	0.2042	1.1605	0.2463
YGL262W		DMA1783	1.002	0.3292	0.9323	0.2665	0.9723	0.1661	1.051	0.2344	1.0613	0.2332
YGL261C	PAU11	DMA1784	1.0368	0.3668	0.9376	0.2042	0.9407	0.1932	0.813	0.3959	1.0342	0.2484
YGL260W		DMA1785	0.9903	0.3127	0.9485	0.1912	0.9841	0.18	0.9419	0.215	0.9895	0.2016
YGL259W	YPS5	DMA1786	1.0262	0.3281	0.9149	0.1895	0.9655	0.2073	1.0237	0.2708	0.9987	0.2431
YGL258W	VEL1	DMA1787	1.0496	0.355	0.8869	0.3069	1.0637	0.1725	1.0371	0.2054	0.8485	0.3458
YGR022C		DMA1789	0.9802	0.3131	0.9466	0.2261	0.8808	0.1796	0.8447	0.2802	1.0326	0.2378
YBL096C		DMA179	0.9951	0.4157	0.9863	0.2062	1.0464	0.1853	1.1424	0.3601	1.1026	0.226
YGR021W		DMA1790	1.0325	0.3195	0.9538	0.3092	0.9756	0.1693	0.9248	0.2214	0.8809	0.3199
YGR019W	UGA1	DMA1791	1.0556	0.3163	1.0171	0.1741	0.91	0.2108	0.8855	0.2741	0.9969	0.3383
YGR018C		DMA1792	1.0242	0.3061	0.9882	0.153	0.9465	0.202	0.9552	0.223	1.0644	0.3129
YGR017W		DMA1793	0.9904	0.3653	0.9668	0.1867	0.8767	0.1967	0.8262	0.3002	0.9503	0.2587
YGR016W		DMA1794	0.9843	0.3122	1.0001	0.169	0.9986	0.172	1.0023	0.2281	1.1105	0.206
YGR015C		DMA1795	1.0208	0.2926	0.9544	0.1797	0.9759	0.1726	1.0204	0.2085	1.0634	0.1895
YGR014W	MSB2	DMA1796	1.0784	0.344	0.9428	0.2599	1.0247	0.1819	1.0269	0.2266	0.787	0.3574
YGR012W		DMA1797	1.0712	0.3661	0.9702	0.2055	1.0308	0.2084	1.1488	0.2542	0.9996	0.2764
YGR011W		DMA1798	1.0301	0.3617	0.9375	0.2236	0.9176	0.2071	0.9293	0.2508	0.7961	0.2374
YGR010W	NMA2	DMA1799	1.087	0.3576	0.934	0.2078	1.0047	0.1842	1.0014	0.2185	0.6984	0.1398
YAL010C	MDM10	DMA18			0.9935	0.2357	1.0494	0.1825			1.2682	0.3454
YBL095W	MRX3	DMA180	0.9113	0.3193	1.0502	0.2127	0.9987	0.2383	1.152	0.3629	1.1034	0.2378
YGR037C	ACB1	DMA1801	1.0211	0.2925	0.9568	0.2179	0.9242	0.1685	0.8737	0.2181	0.8207	0.2607
YGR035C		DMA1802	1.0091	0.3123	1.0569	0.1597	0.9428	0.1698	0.8425	0.2174	0.8758	0.2623
YGR034W	RPL26B	DMA1803	0.9997	0.4119	1.0214	0.2108	1.0071	0.2072	0.9259	0.2703	0.9108	0.2528
YGR033C	TIM21	DMA1804	1.0318	0.3436	0.9771	0.1911	0.9552	0.1769	0.8914	0.2359	1.1109	0.2731
YGR032W	GSC2	DMA1805	0.9696	0.3453	0.95	0.1879	0.9303	0.2044	0.9336	0.2376	1.0218	0.2593
YGR031W	IMO32	DMA1806	0.9959	0.3047	1.0219	0.1744	0.9883	0.1607	1.0857	0.2213	1.1006	0.2201
YGR028W	MSP1	DMA1807	0.9911	0.3242	0.8442	0.1763	0.9163	0.1922	0.9278	0.3137	0.9047	0.3006
YGR027C	RPS25A	DMA1808	1.0217	0.3491	0.9565	0.2021	0.8444	0.2273	0.8024	0.3084	0.8741	0.2157
YGR026W		DMA1809	1.0383	0.2965	0.9875	0.1595	0.9857	0.1946	1.0559	0.1981	0.8377	0.3241
[truncated: 4,529 more rows]
