# Supplementary material for: Systematic genetics and single‐cell imaging reveal widespread morphological pleiotropy and cell‐to‐cell variability
Source: Mol Syst Biol. 2020 Feb 17;16(2):e9243. doi: 10.15252/msb.20199243 (PMC7025093; doi:10.15252/msb.20199243)
Supplement: Supplementary file 6 — Table EV5 [file MSB-16-e9243-s006.xlsx]

## Sheet: Legend
Table EV5 Analysis of the common morphology mutants of endocytic compartment phenotypes. Related to Figure 3, Figure EV4.
For additional information see Methods section “Assessing mutant phenotype relatedness”.
mean_mutant_phenotype_profile
for each SPM we built a profile with its 17 specific phenotype fractions (phenotype profile)
for genes with several screened alleles we used the mean specific phenotype fraction across alleles
mutant_phenotype_similarity
PCC	Pearson’s correlation between the phenotype profiles of phenotype1 and phenotype2 (the profiles include all 1486 SPMs)
PCC_p-value	p-value of the Pearson’s correlation
n_common_hits	the number of specific phenotype mutants found in both phenotype1 and phenotype2 (as in tab ‘common set of mutants between mutant phenotypes’)
*_common_set
phenotype1, phenotype2	the pair of phenotypes analyzed
n_hits1, n_hits2	the number of specific phenotype mutants for phenotype1 and phenotype2, respectively.
n_common_hits	the number of specific phenotype mutants found in both phenotype1 and phenotype2
overlap_odds_ratio	(a/b)/(c/d), where: a = n_common_hits; b = n_hits1-n_common_hits; c = n_hits2 - n_common_hits; d = n_tested_genes - n_hits1 - n_hits2 + n_common_hits
overlap_p2s	p-value calculated by a two-sided Fisher’s exact test
FDR	false discovery rate
*_enriched_complexes
phenotype1, phenotype2	the pair of phenotypes analyzed
complex	the protein complex analyzed (see Table S3 for protein complex details)
P1	the number of common mutants between phenotype1 and phenotype2 that code for members of the analyzed protein complex
N1	the number of common mutants that do not code for members of the protein complex. Here, we include only genes that belong to at least one complex.
P2	the number of screened genes, disregarding those that are in the set of common mutants, that code for members of the analyzed protein complex
N2	the number of screened genes, disregarding those that are in the set of common mutants, that do not code for members of the protein complex. Here, we include only genes that belong to at least one complex.
ratio1	P1/(P1+N1)
ratio2	P2/(P2+N2)
fold	ratio1/ratio2
p_greater	p-value calculated by a one-sided Fisher’s exact test
p_rnd	the fraction of randomized phenotype-gene networks in which the overlap between the set of common mutants and the analyzed complex was higher than P1 (the overlap in the real phenotype-gene network)
complex name	name of the protein complex analyzed

## Sheet: mean_mutant_phenotype_profile
Name	ORF	coat_coat_clump_avg	coat_depolarized_patches_avg	coat_decreased_patch_number_avg	coat_increased_patch_number_avg	LE_diffused_fragmented_avg	LE_membrane_E_avg	LE_fewer_smaller_avg	act_actin_clump_avg	act_bright_patches_avg	act_decreased_patch_number_avg	act_depolarized_patches_avg	vac_class_E_avg	vac_enlarged_avg	vac_V.ATPase_complex_assembly_defect_avg	vac_highly_fragmented_avg	vac_sec_avg	vac_multilobed_avg
TFC3	YAL001C	0.089172	0.0955414	0.0127389	0.0828025	0.0620155	0.0232558	0.0620155	0.00671141	0.0201342	0.0268456	0.221477	0.0208333	0.0416667	0.00833333	0.0333333	0.00833333	0.0583333
VPS8	YAL002W	0.108108	0.0540541	0.045045	0.0810811	0.0909091	0.040619	0.174081	0.0365854	0.0365854	0.0121951	0.329268	0.0421546	0.0913349	0.0128806	0.14637	0.0854801	0.058548
SPO7	YAL009W	0.0347032	0.0608404	0.117646	0.0133518	0.268788	0.101952	0.0482038	0.00472813	0.0567043	0.0754836	0.0755169	0.0167477	0.00158353	0.00494285	0.0402612	0.00950119	0.0283602
MDM10	YAL010C	0.028169	0.0140845	0.149296	0.0056338	0.215686	0.0392157	0.117647	NA	NA	NA	NA	0.0165975	0.0788382	0.00829876	0.0995851	0.0124481	0.0414938
DEP1	YAL013W	0.0795544	0.11827	0.10118	0.0338663	0.0883942	0.0169214	0.477564	0.00995025	0.0174129	0.0420459	0.160235	0.0187923	0.0230216	0.00714	0.0651137	0.0193725	0.0652671
CCR4	YAL021C	0.103028	0.0806452	0.0610599	0.179394	0.0119403	0.313433	0.0477612	0.0594059	0.019802	0.0693069	0.39604	0.0376467	0.0533003	0.0222247	0.0691672	0.00861925	0.116341
MAK16	YAL025C	0.0286615	0.0356559	0.0377226	0.0650063	0.193927	0.0288343	0.0753011	0.0197845	0.167108	0.0326797	0.0151917	0.033668	0.0557963	0.00476371	0.0564955	0.00727838	0.0467864
MTW1	YAL034W-A	0.0285314	0.218404	0.0809302	0.047658	0.0333454	0.0200012	0.439149	0.0180984	0.023524	0.04306	0.16519	0.0365768	0.00842581	0.0167541	0.0396359	0.00343955	0.156397
FUN12	YAL035W	0.0296296	0.0222222	0.0518519	0.037037	0.0117994	0.153392	0.0560472	0.00787402	0.00787402	0.0551181	0.0551181	0.026087	0.026087	0.0434783	0	0.026087	0.391304
	YAL037W	0.0268992	0.0850568	0.120421	0.0177751	0.102532	0.00966184	0.0606471	0.0620699	0.0556014	0.0500963	0.0661987	0.0174251	0.0144166	0.00593942	0.0354905	0.021537	0.0364392
CDC19	YAL038W	0.00970874	0.184466	0.038835	0.0485437	0.111111	0.021164	0.0582011	0.01	0.07	0.06	0.18	0.0230769	0	0.0153846	0.0461538	0.00769231	0.130769
CDC24	YAL041W	0.0256941	0.4184	0.0981563	0.03705	0.11435	0.0395994	0.066495	0.0183762	0.0304954	0.041721	0.41816	0.0152461	0.0252634	0.0218752	0.0329484	0.00717116	0.281031
ERV46	YAL042W	0.0263158	0.0263158	0.0921053	0	0.215686	0.0392157	0.0392157	0.0447761	0	0	0.0447761	0.0122699	0.0184049	0.0245399	0.0429448	0.00613497	0.0797546
GPB2	YAL056W	0.0210235	0.035408	0.374661	0.0105118	0.109176	0.0389845	0.0481601	0.0216743	0.0243754	0.0545811	0.0521436	0.0141488	0.0134401	0.0037727	0.0398477	0.0145004	0.0398497
SWD1	YAR003W	0.0445084	0.184652	0.177266	0.0567866	0.109195	0.0444479	0.119067	0.00410076	0.0269479	0.026362	0.0643607	0.0129969	0.00738119	0.00518821	0.0302188	0.00641797	0.118416
RFA1	YAR007C	0.0203976	0.16637	0.122311	0.0421302	0.185606	0.0454545	0.0340909	0.0356282	0.0314882	0.0656663	0.232522	0.0240385	0.00288462	0.00865385	0.0567308	0.0225962	0.0625
BUD14	YAR014C	0.0231766	0.107703	0.19332	0.00681663	0.259145	0.0323077	0.0835897	0.0320183	0.0228702	0.0787661	0.197419	0.0149282	0.0179919	0.000550055	0.0504452	0.0154015	0.140251
KIN3	YAR018C	0.0302192	0.0704783	0.252691	0.0374938	0.109903	0.122268	0.0310427	0.0107843	0.0403001	0.0979501	0.0994207	0.0227356	0.00483564	0.00816327	0.0354229	0.0364635	0.0921887
CDC15	YAR019C	0.00501659	0.304727	0.0259841	0.012374	0.0866047	0.023625	0.102344	0.00160944	0.00321888	0.0299693	0.337905	0.03792	0.0219959	0.0123524	0.0383315	0.0117876	0.0921023
PRM9	YAR031W	0.0554603	0.0589623	0.0659186	0.00943396	0.0238095	0.119048	0.142857	0.0145376	0.111011	0.033925	0.0240051	0.0161434	0.025229	0.00583539	0.0291584	0.0107717	0.0370358
	YAR037W	0.0147059	0.033737	0.27894	0.00519031	0.0996064	0.0169557	0.0563287	0.00325885	0.0232775	0.0568414	0.0936641	0.0135551	0.0186725	0.00231148	0.0311055	0.0264493	0.0243043
PDR3	YBL005W	0.0223934	0.0148561	0.458081	0.0205363	0.0723363	0.110721	0.0815794	0.00775194	0.0141359	0.107539	0.0527182	0.0130075	0.0139002	0.0031746	0.0412489	0.0137021	0.0606612
LDB7	YBL006C	0	0	0.688095	0	0.362993	0.460765	0.0901199	0.0454545	0.0505051	0.121212	0.328283	0.0139183	0.00711382	0.0118858	0.0243902	0.00101626	0.265421
SLA1	YBL007C	NA	NA	NA	NA	0.045977	0.0774494	0.178708	0.359223	0.0873786	0.378641	0.0582524	0.0262699	0.0110759	0.0134726	0.0286202	0.00642189	0.080856
SCT1	YBL011W	0.00458716	0.00458716	0.697248	0.00458716	0.02693	0.132855	0.0969479	NA	NA	NA	NA	0.0586957	0.0195652	0.00434783	0.026087	0.0130435	0.0456522
MCM2	YBL023C	0	0.206897	0.0775862	0.00862069	0.0401786	0.0178571	0.183036	0.00869565	0.026087	0.104348	0.321739	0.015625	0.0625	0	0.046875	0	0.046875
RRN10	YBL025W	0	0.06	0.4	0	0.0119522	0.0796813	0.171315	0.0714286	0	0.142857	0.142857	0.00904977	0.361991	0.0271493	0.0678733	0	0.180995
POL12	YBL035C	0.054417	0.0743804	0.278183	0.0350991	0.131395	0.0385093	0.0821689	0.0204454	0.020971	0.0474224	0.103103	0.0401946	0.0180077	0.00620736	0.0319774	0.0121628	0.0836643
	YBL036C	0.0159574	0.0106383	0.271277	0.0159574	0.19697	0.0606061	0.0454545	0.0177515	0.0118343	0.0177515	0.0473373	0.0133929	0.0345982	0.00111607	0.0569196	0.00334821	0.0290179
MRPL16	YBL038W	0	0.0357143	0.0535714	0.0714286	0.107143	0	0.285714	0.0181818	0.0181818	0.0545455	0.290909	0.0129032	0	0.0322581	0.0193548	0.00645161	0.0387097
ERD2	YBL040C	0.0485718	0.109703	0.136399	0.0271441	0.480197	0.0551301	0.0251641	0.0274914	0.0584192	0.0274914	0.257732	0.0245733	0.00420168	0.0105518	0.112791	0.0472838	0.0873902
PRE7	YBL041W	0.0290248	0.0385707	0.0852683	0.0131579	0.0197897	0.0367694	0.212829	0.0191808	0.0342688	0.0912753	0.0564705	0.0234295	0.0320155	0.0049359	0.0222973	0.0180043	0.0154506
EDE1	YBL047C	0.0416667	0.0709064	0.509503	0.00694444	0.103201	0.0535185	0.0807407	0.0188204	0.0520154	0.119838	0.104031	0.0274695	0.0070756	0.00538206	0.0403436	0.00828133	0.0712323
SEC17	YBL050W	0.0431382	0.5807	0.233116	0.00619579	0.399171	0.0919822	0.0259814	0.135432	0.0162136	0.211459	0.568261	0.0427987	0.000653595	0.0221584	0.185974	0.377582	0.0540993
PIN4	YBL051C	0.0516173	0.144668	0.196146	0.0436708	0.132376	0.0534816	0.102438	0.0135301	0.0307503	0.099631	0.136531	0.0595616	0.0417444	0.00526318	0.0526041	0.0507989	0.101288
	YBL055C	0	0.0377358	0	0	0.0298507	0.303483	0.0248756	0.0188679	0.0188679	0	0.150943	0.0231214	0.0404624	0.00578035	0.0289017	0	0.0867052
SHP1	YBL058W	0.0295998	0.0285603	0.346691	0.00739996	0.134066	0.0801817	0.0666985	0	0.0412371	0.173383	0.163699	0.0461261	0.02457	0.00891073	0.0464537	0.00484848	0.0715152
KIP1	YBL063W	0.0222222	0	0.133333	0	0.00502513	0.266332	0.0854271	0.0263158	0.0263158	0.0263158	0.0263158	0.0334728	0.0292887	0.0083682	0.0376569	0	0.0251046
	YBL065W	0.0260782	0.0488131	0.179472	0.0153795	0.0981951	0.124196	0.0372032	0.00361092	0.185135	0.00902731	0.0541638	0.0138333	0.0148214	0.00370535	0.0389144	0.01346	0.0581054
UBP13	YBL067C	0	0.0163934	0.311475	0	0	0.05	0.05	0	0	0.0384615	0.115385	0.00803213	0.0361446	0.00803213	0.0803213	0.00401606	0.0441767
AST1	YBL069W	0	0	0.139535	0.0116279	0.0237288	0.261017	0.0508475	0	0	0.0232558	0.0697674	0.0104712	0.0052356	0.0157068	0.0366492	0.0052356	0.0628272
RPS8A	YBL072C	0.0132075	0.0104822	0.4058	0.00209644	0.27187	0.137886	0.0692683	0.0256984	0.0455783	0.0531498	0.0151057	0.0356873	0.0351844	0.010977	0.00771775	0.0016538	0.0527283
AAR2	YBL074C	0.0332919	0.0166125	0.114127	0.00505598	0.18603	0.0612564	0.0682704	0.00320057	0.0533611	0.0320148	0.0192034	0.0281053	0.0675131	0.0169083	0.0858567	0.0311205	0.0716716
ILS1	YBL076C	0.0133333	0.213333	0.04	0	0.16	0.02	0.08	0.030303	0.121212	0	0.318182	0.0505051	0.10101	0.020202	0.0606061	0.010101	0.0808081
	YBL083C	0.0333565	0.0528328	0.0882401	0.0111227	0.216951	0.219365	0.0287191	0.031043	0.0549609	0.064778	0.18988	0.0156449	0.00359066	0.00349255	0.043442	0.0101608	0.0975805
CDC27	YBL084C	0.0215294	0.162604	0.0494225	0.0527907	0.0370828	0.00993135	0.149217	0.0100146	0.0290231	0.0181997	0.191536	0.0250795	0.00101641	0.0101874	0.025124	0.0059614	0.0888972
	YBL086C	0.0429509	0.0658174	0.114472	0.0134677	0.0847078	0.0614651	0.089927	0.0134649	0.0288404	0.0178721	0.085933	0.0151266	0.236769	0.00698142	0.0236042	0.00748055	0.0172543
MRP21	YBL090W	0.0309893	0.100119	0.131108	0.00715137	0.257873	0.013153	0.0596392	0.0126743	0.0247148	0.0912548	0.081749	0.00867923	0.00163399	0.0078007	0.0221798	0.00673967	0.0333715
ROX3	YBL093C	0.0166667	0.0607527	0.27043	0.0244624	0.28	0.66	0.02	NA	NA	NA	NA	0.0130187	0.0839599	0.0608466	0.0736564	0.0210248	0.0744222
BRN1	YBL097W	0.0267718	0.149415	0.110257	0.0240135	0.0785475	0.0322142	0.101291	0.0274367	0.0162588	0.0965998	0.156051	0.0243186	0.0246268	0.00528968	0.0392329	0.0177118	0.107483
ATP1	YBL099W	0.0606061	0.189394	0.143939	0.0378788	0.136646	0.0239574	0.0559006	0.00660793	0.0440529	0.030837	0.0947137	0	0.003003	0.0196697	0.0293544	0.003003	0.0540541
SFT2	YBL102W	0.0333333	0	0.2	0	0.0163488	0.269755	0.0926431	0.0333333	0.0333333	0.0333333	0.0666667	0.0137457	0.0309278	0.00515464	0.0429553	0.00515464	0.0309278
PKC1	YBL105C	0.0416483	0.0831936	0.144257	0.0204689	0.0771749	0.0516088	0.113273	0.0303598	0.144321	0.0399026	0.121549	0.0358134	0.0414664	0.0571843	0.162507	0.010582	0.0987037
RCR1	YBR005W	0.00163399	0.0240798	0.467922	0.00163399	0.0818811	0.0995696	0.0452289	0.00375587	0.058216	0.0316758	0.0459902	0.0126784	0.0184448	0.00655614	0.0419836	0.00787951	0.0770336
HHF1	YBR009C	0	0.0145985	0.459854	0	0.0654206	0.0778816	0.11838	0.0145985	0.0145985	0.0291971	0.0145985	0.0233853	0.018931	0.0122494	0.0412027	0.0100223	0.0957684
IPP1	YBR011C	0.0843373	0.156627	0.0120482	0.0963855	0.126582	0.0126582	0.113924	0.0232558	0.0813953	0.0232558	0.348837	0.0594059	0.277228	0.029703	0.029703	0	0.029703
	YBR016W	0.030303	0	0.0606061	0	0.0248447	0.0372671	0.198758	0	0	0.0666667	0.166667	0.0286225	0.225403	0.0107335	0.0751342	0.00715564	0.0411449
FUR4	YBR021W	0.0641711	0.0802139	0.101604	0.0213904	0.0648768	0.11512	0.035853	0.00363636	0.0218182	0.0872727	0.0763636	0.0140476	0.175	0.0194444	0.0862698	0.00277778	0.0266667
CDS1	YBR029C	0.0453385	0.11238	0.149993	0.00515907	0.308027	0.0782446	0.0717929	0.0249513	0.102415	0.0914145	0.185439	0.0246037	0.0143191	0.0241783	0.0627047	0.0118249	0.143117
PRP6	YBR055C	0.0285074	0.0735993	0.0190049	0.422636	0.111445	0.0824181	0.045424	0.0128205	0.025641	0.213675	0.0811966	0.0276677	0.0709604	0.0259909	0.0695122	0.0278963	0.0521341
TSC3	YBR058C-A	0.0481199	0.354509	0.0718405	0.135963	0.0519333	0.0302186	0.303396	0.131955	0.116396	0.128257	0.47226	0.105127	0.00444444	0.0355556	0.0826707	0.110474	0.101264
	YBR064W	0	0	0.545455	0	0.0989011	0.043956	0.0659341	0.0574713	0.0114943	0.0574713	0.0344828	0	0	0	0	0	0.0454545
TAT1	YBR069C	0.014196	0.0802621	0.11739	0.015561	0.198662	0.217919	0.0666741	0.00684463	0.0328542	0.0209902	0.0678605	0.0210573	0.0231917	0.00149612	0.0476563	0.00845362	0.0794899
ALG14	YBR070C	0.0923494	0.0663563	0.151671	0.0841763	0.212588	0.120201	0.216128	0.105177	0.158386	0.054998	0.220489	0.0207165	0.0107527	0.144372	0.223177	0.0252454	0.325327
ECM8	YBR076W	0.038099	0.0216638	0.320702	0.0203493	0.212339	0.0708724	0.0574167	0.0157191	0.163099	0.00483092	0.0684132	0.00404654	0.0847424	0.00404654	0.103611	0.0030349	0.104271
ECM33	YBR078W	0.0308138	0.100238	0.0693496	0.140481	0.114697	0.105285	0.0219608	0.0814132	0.115463	0.0248336	0.0517153	0.0193501	0.161971	0.0136059	0.0658386	0.0107338	0.0801363
RPG1	YBR079C	0.0370744	0.168679	0.0626641	0.0267992	0.0616735	0.0403985	0.177187	0.00491874	0.148192	0.0059468	0.102661	0.0968085	0.0625303	0.00780573	0.0259732	0.00165853	0.0527757
SEC18	YBR080C	0.0391357	0.413644	0.465256	0.00345423	0.349598	0.013043	0.056986	0.151515	0.0671733	0.0309128	0.632142	0.00615442	0.00178253	0.0202458	0.090318	0.810958	0.0334037
UBC4	YBR082C	0.0210581	0.0169504	0.297403	0.00886278	0.0808196	0.0769976	0.168393	0.0218779	0.0181455	0.168521	0.18885	0.066469	0.0988646	0.00743465	0.0335553	0.00985659	0.0189873
RPL19A	YBR084C-A	0.00690335	0.0729783	0.426693	0.000986193	0.180534	0.0761866	0.0730223	0.0271122	0.0497148	0.0203749	0.00570497	0.0119831	0.266347	0.0120677	0.0378667	0.00731833	0.0219236
PHO3	YBR092C	NA	NA	NA	NA	0.0833333	0.0277778	0.0833333	NA	NA	NA	NA	0.0948276	0.0603448	0.00862069	0.0775862	0.0258621	0.0775862
PHO5	YBR093C	0.157534	0	0.143836	0.0479452	0.0302198	0.186813	0.0769231	0.0444444	0.0666667	0.222222	0.177778	0.0458333	0.170833	0.00833333	0.0458333	0.00416667	0.0333333
EXO84	YBR102C	0.0256093	0.154148	0.140104	0.00578273	0.312187	0.0759833	0.0753844	0.0218119	0.0665676	0.0609083	0.280372	0.00891438	0.0107652	0.0158955	0.130355	0.0232089	0.0576087
VID24	YBR105C	0.0928506	0.0422554	0.177198	0.0134092	0.10099	0.0878243	0.0506755	0.0247017	0.0445037	0.230972	0.180071	0.0242055	0.0119171	0.00399994	0.11905	0.0247	0.130129
SND3	YBR106W	NA	NA	NA	NA	NA	NA	NA	NA	NA	NA	NA	0.0140845	0.0704225	0.0140845	0.056338	0	0.295775
CMD1	YBR109C	0.0362331	0.147588	0.0915431	0.210136	0.119146	0.0356476	0.147214	0.0100303	0.0340401	0.0849268	0.34706	0.0244863	0.0322243	0.0526328	0.0588661	0.0143336	0.206685
ALG1	YBR110W	0.10989	0.0659341	0.032967	0.0769231	0.103226	0.0258065	0.0709677	0.0444444	0.0888889	0.0333333	0.133333	0.0143541	0.00956938	0.0287081	0.0669856	0.0239234	0.0717703
CBP6	YBR120C	0.0409701	0.118459	0.0872212	0.0406001	0.106102	0.0661477	0.0735325	0.00912106	0.0356551	0.0597015	0.0820896	0.016367	0.0130356	0.000934579	0.038112	0.0051603	0.118372
GRS1	YBR121C	0.0349719	0.0567376	0.0882245	0.0390071	0.179048	0.0780952	0.174286	0.0276341	0.0480365	0.0192308	0.151301	0.0377142	0.02621	0.0219016	0.0530939	0.0040675	0.0510479
TFC1	YBR123C	0.0857143	0.0928571	0.0142857	0.0571429	0.20339	0.112994	0.0451977	0.0144928	0.0869565	0.0217391	0.123188	0.010101	0.0505051	0.010101	0.0505051	0.010101	0.0606061
PTC4	YBR125C	0.0415685	0.0491854	0.258162	0.0100123	0.068242	0.037041	0.0901882	0.0193817	0.058927	0.0334539	0.0308153	0.0168127	0.0215341	0.000985222	0.0496193	0.00999936	0.0691574
VMA2	YBR127C	0.0526316	0.0350877	0.324561	0.0350877	NA	NA	NA	NA	NA	NA	NA	0.042471	0.015444	0	0.027027	0.011583	0.030888
CCZ1	YBR131W	0.0821865	0.0289454	0.239167	0.0354276	0.0354458	0.084855	0.0870032	0.00188857	0.0509915	0.0279981	0.0635505	0.125429	0.0136066	0.00278406	0.447959	0.0403992	0.0459066
CKS1	YBR135W	0.0146524	0.190782	0.384521	0.0404201	0.264465	0.0608157	0.0593169	0.0391761	0.00791557	0.170913	0.658761	0.0116295	0.0770793	0.0394341	0.060972	0.00822827	0.365196
MAK5	YBR142W	0.0527849	0.05587	0.147765	0.0526258	NA	NA	NA	0.0113208	0.157951	0.025876	0.025876	0.0264988	0.0402978	0.00815272	0.0408451	0.00477126	0.082758
SUP45	YBR143C	0.00548044	0.0150576	0.708529	0.00155512	0.0667614	0.0671984	0.130026	0.0113604	0.00868425	0.0554113	0.0781582	0.0221885	0.0283356	0.00491432	0.0292862	0.0389962	0.0215341
MRPS9	YBR146W	0.0194775	0.119755	0.166469	0.0167048	0.104999	0.0450498	0.0940051	0.00282885	0.0581444	0.0472495	0.0812977	0.010287	0.0250248	0	0.0350525	0.00346771	0.042015
SPP381	YBR152W	0.0131579	0.0307018	0.0570175	0.0131579	0.0822785	0.0506329	0.0886076	0.0341463	0.0682927	0.0439024	0.0536585	0.0252525	0.0656566	0.0454545	0.0353535	0	0.0454545
RIB7	YBR153W	0.0636364	0.118182	0.0363636	0.181818	0.0869565	0.0124224	0.192547	0.0288462	0.0192308	0.0384615	0.317308	0.025641	0.0192308	0	0.0192308	0.00641026	0.0512821
RPB5	YBR154C	0.0243944	0.118487	0.271202	0.0265289	0.206107	0.0305344	0.0916031	0.0125644	0.0480306	0.135505	0.197669	0.0309628	0.0856661	0.0174961	0.0342674	0.0116725	0.0792912
SLI15	YBR156C	0.0303882	0.144331	0.135592	0.0197348	0.0888162	0.040285	0.0820507	0.0699763	0.0121936	0.069288	0.179631	0.0156147	0.0445652	0.00470403	0.0297241	0.016241	0.0523458
AMN1	YBR158W	0.0258993	0.0498801	0.0886726	0.0153477	0.146035	0.0389301	0.0339578	0.000737463	0.052395	0.0350471	0.0431592	0.0139378	0.0298562	0.0586854	0.0409331	0	0.0857541
CDC28	YBR160W	0.051754	0.267692	0.238886	0.0379836	0.143712	0.159618	0.0440086	0.0694929	0.0302079	0.123152	0.492917	0.0174257	0.0166608	0.0407091	0.037263	0.00504681	0.570371
CSH1	YBR161W	0.0137615	0.0206422	0.135321	0.0252294	0.113043	0.0173913	0.0782609	0.038961	0.0909091	0.025974	0.0649351	0.0374332	0.203209	0.0160428	0.0641711	0.00534759	0.026738
NPL4	YBR170C	0.0504661	0.0385835	0.108307	0.0312052	0.141419	0.0633459	0.0379074	0.0578104	0.0686888	0.0625905	0.10341	0.0144669	0.135082	0.0117955	0.048963	0.00271529	0.02889
SEC66	YBR171W	0.0348837	0.0174419	0.30814	0.0174419	NA	NA	NA	0.0584416	0.0324675	0.0324675	0.0454545	0.0409836	0.0491803	0.00819672	0.0737705	0.00819672	0.0983607
SMY2	YBR172C	0.0334196	0.0310612	0.136018	0.0108962	0.143443	0.0183277	0.0359354	0.0125661	0.160556	0.0806878	0.104153	0.0102155	0.00761566	0.00188828	0.0251028	0.00708791	0.0440169
UMP1	YBR173C	0.0639286	0.0203571	0.0406429	0.0430714	0.0476503	0.020841	0.216479	0.134765	0.136196	0.0306748	0.0952965	0.0451944	0.0227965	0.00281486	0.0326631	0.00373971	0.0218314
RPS6B	YBR181C	0.0175901	0.0140721	0.054163	0.0492524	0.107209	0.0515121	0.10001	0.00469484	0.124413	0.0187793	0.0490824	0.0442606	0.110271	0.0118729	0.0139611	0.00531915	0.0102574
MED8	YBR193C	0.037369	0.365468	0.468178	0.00917165	0.237463	0.0550865	0.0530161	0.0507169	0.00220126	0.448016	0.373192	0.0337658	0.00557133	0.0337924	0.0276389	0.00873135	0.186616
AIM4	YBR194W	0.0783052	0.491285	0.144006	0.0176991	0.037994	0.0392592	0.149302	0.0628692	0.021097	0.176371	0.336709	0.0362533	0.0165448	0.00673401	0.0374434	0.0227853	0.210815
PGI1	YBR196C	0.0555556	0.12963	0	0.0833333	0.0494382	0.0516854	0.121348	0.0392157	0.0588235	0.0392157	0.303922	0.0169492	0.0112994	0.0338983	0.0338983	0.0112994	0.112994
TAF5	YBR198C	0.0675161	0.234462	0.141575	0.0699523	0.242499	0.0320771	0.178961	0.00755181	0.131652	0.0783788	0.342051	0.0191691	0.0249834	0.0309667	0.0658108	0.00158228	0.0644609
MCM7	YBR202W	0.135849	0.162213	0.142229	0.0292524	0.175258	0.0927835	0.195876	0.00979112	0.196418	0.0187025	0.228828	0.0295248	0.0203421	0.0303731	0.0378593	0	0.0954966
	YBR206W	0.0229885	0.0229885	0.0689655	0.045977	0.0384615	0.259615	0.0769231	0.0116279	0.0581395	0	0.0581395	0.0169492	0.0169492	0	0.0423729	0	0.0169492
MET8	YBR213W	0.00763359	0.00254453	0.455471	0.00254453	0.122024	0.0416667	0.0714286	0.00714286	0	0.05	0.0214286	0.0103093	0.0103093	0.0137457	0.0584192	0.0412371	0.0515464
SDS24	YBR214W	0.0202528	0.0379689	0.233039	0.0192472	0.127225	0.0740083	0.0460313	0.00400057	0.0154945	0.0519928	0.0461503	0.024572	0.0159621	0.00737463	0.022191	0.0228797	0.0236659
	YBR226C	0.0254545	0.00363636	0.210909	0.0145455	0.125984	0.255906	0.0472441	0.0350877	0	0.0350877	0.0526316	0.0286624	0.0254777	0.00636943	0.0414013	0.0127389	0.0955414
	YBR232C	0.0158228	0.0158228	0.136076	0.0158228	0.108808	0.0310881	0.0569948	0	0.0126582	0.0379747	0.139241	0.0358566	0.207171	0	0.0717131	0	0.0199203
ARC40	YBR234C	0.0247888	0.0694981	0.0160372	0.817962	0.0534556	0.0164491	0.0806488	0.00612745	0.00306373	0.663061	0.222238	0.0155666	0.0912964	0.0601633	0.0334068	0.00714183	0.17419
ABD1	YBR236C	0.0554659	0.220835	0.179208	0.00742068	0.0397946	0.0388366	0.216657	0.00773074	0.0415594	0.121211	0.389021	0.0301646	0.106015	0.0384346	0.0198812	0.0015925	0.0795215
PRP5	YBR237W	0.0626125	0.0632551	0.0234965	0.464715	0.209877	0.134212	0.0369916	0.00699627	0.055908	0.114179	0.220771	0.0215927	0.128334	0.0669727	0.112219	0.0522146	0.0881969
ENP1	YBR247C	0.0405405	0.135135	0.0540541	0.027027	0.113095	0.0238095	0.142857	0	0.153846	0.0153846	0.2	0.0340909	0.125	0	0.0113636	0	0.0568182
TRS20	YBR254C	0.0348684	0.0927875	0.0964669	0.0108431	0.0996099	0.0277144	0.0900947	0.0242701	0.0222898	0.0592014	0.0972184	0.0149196	0.086555	0.00501879	0.168842	0.104692	0.0713433
POP4	YBR257W	0.066358	0.0509259	0.066358	0.0632716	NA	NA	NA	NA	NA	NA	NA	0.0110619	0.137168	0.00442478	0.0530973	0.00221239	0.0774336
MIC12	YBR262C	0.0118884	0.0705408	0.316914	0.00914495	0.0952681	0.0644059	0.0428351	0.0100358	0.018638	0.118149	0.037276	0.0137803	0.0144686	0.0098849	0.0569224	0.0406525	0.101866
MRPL37	YBR268W	0.0469053	0.134079	0.0580164	0.035645	0.149674	0.106363	0.0520138	0.0166667	0.140528	0.0551913	0.135883	0.0369264	0.0119048	0.00121212	0.0857576	0.00121212	0.151342
SDH8	YBR269C	0	0	0.269231	0.0384615	0.0110497	0.0110497	0.519337	0.111111	0	0.037037	0.148148	0.0138889	0.0185185	0	0.037037	0	0.0972222
	YBR277C	0.0406223	0.11841	0.131374	0.0121003	0.0730238	0.0175434	0.42177	0.00546448	0.0327869	0.0519126	0.0778689	0.0243422	0.0462114	0.00307692	0.0293817	0.00574407	0.0956722
SNF5	YBR289W	0	0.333333	0	0	NA	NA	NA	0	0.0273973	0.0136986	0.808219	NA	NA	NA	NA	NA	NA
VBA2	YBR293W	0	0.0441176	0.514706	0	0.109827	0.0404624	0.132948	0.0384615	0	0.153846	0	0.0410448	0.0634328	0.00373134	0.0597015	0	0.0335821
LDB16	YCL005W	0.0986547	0.0762332	0.251121	0.0717489	0.0590476	0.401664	0.065481	0.00280112	0.0420168	0.0742297	0.0840336	0.018315	0.0937063	0.00692641	0.0400266	0.0025974	0.0984349
STP22	YCL008C	0.613408	0.0142763	0.00594059	0.143568	0.229828	0.0427973	0.178989	0.0215955	0.210982	0.0215955	0.139451	0.122684	0.0157051	0.00400631	0.108193	0.00140742	0.102697
SGF29	YCL010C	0.0331282	0.0468034	0.0750769	0.0145983	0.150084	0.0260693	0.116416	0.010224	0.0258444	0.0445013	0.0888335	0.0694936	0.120435	0.0131558	0.026974	0.00490854	0.0226405
	YCL012W	0.0361446	0	0.060241	0	0.0170213	0.00851064	0.548936	0.0416667	0.0277778	0.0138889	0.0833333	0.0145278	0.0290557	0.0169492	0.0508475	0.00726392	0.0508475
DCC1	YCL016C	0.044335	0.0935961	0.197044	0.0147783	0.184906	0.0566038	0.128302	0.0197368	0.00657895	0.111842	0.184211	0.0242915	0.0283401	0.0121457	0.0526316	0.0161943	0.210526
STE50	YCL032W	0.0668719	0.0847783	0.111355	0.074335	0.155264	0.0439301	0.168282	0	0.02	0.04	0.17	0.0545746	0.0598022	0.00856073	0.0439243	0.0128411	0.133241
ATG22	YCL038C	0.028231	0.033152	0.111629	0.030303	0.0840567	0.104326	0.0524354	0.00562372	0.0314235	0.0487146	0.0446246	0.209439	0.0324133	0.00254744	0.0254923	0.00909886	0.0262176
GLK1	YCL040W	0.0225496	0.0934272	0.138988	0.00875547	0.0994805	0.0361039	0.0904473	0.0193387	0.020979	0.0487784	0.127486	0.0174288	0.0382182	0.0532806	0.0698486	0.00801087	0.057302
PBN1	YCL052C	0.0155039	0.160341	0.160542	0.0143965	0.101591	0.0807884	0.0513088	0.0159811	0.0715828	0.114691	0.214233	0.0146103	0.00527354	0.0446254	0.0444421	0.0169251	0.137634
FYV5	YCL058C	0.0438144	0.0438144	0.100515	0.0103093	NA	NA	NA	0.0645161	0.129032	0.0322581	0.0322581	0.0441176	0.0294118	0.0147059	0.176471	0	0.0588235
KRR1	YCL059C	0.068902	0.0496193	0.00847458	0.106485	0.0784615	0.0720513	0.116667	0.00892857	0.163432	0	0.20691	0.0941282	0.152731	0.0177626	0.0673739	0.00183824	0.0451155
	YCL060C	0.0239274	0.0621169	0.24505	0.00777935	0.0896635	0.0306706	0.0877134	0.0172194	0.0238095	0.0765306	0.109269	0.0103914	0.0201829	0.00461838	0.0305593	0.00458839	0.0963863
	YCL062W	0.0435459	0.0475068	0.125448	0.0523438	0.154155	0.0902373	0.188715	0.0169664	0.0423978	0.0520981	0.0847956	0.0472968	0.0729847	0.0214044	0.0329378	0.0119189	0.252241
VAC17	YCL063W	0.0470046	0.0551843	0.0778802	0.0211982	0.150546	0.122643	0.161441	0.0331079	0.0302738	0.0135266	0.0870209	0.0343765	0.107338	0.032227	0.0307071	0.00324959	0.284534
VBA3	YCL069W	0.0409839	0.100646	0.168402	0.00668003	0.0296804	0.0166031	0.410417	0.0159621	0.0533842	0.024255	0.044352	0.0131505	0.0928194	0.00465571	0.0493325	0.011186	0.0620873
CDC10	YCR002C	0.00955163	0.154289	0.126698	0.0193254	0.0974399	0.0554683	0.149929	0.0301512	0.0380308	0.0596402	0.148461	0.023276	0.0173453	0.034211	0.047226	0.00784898	0.183139
	YCR006C	0.0439356	0.0336634	0.127503	0.0297305	0.0918694	0.0802322	0.0648872	0.00481928	0.0316721	0.0300657	0.0922782	0.0148575	0.352971	0.0103047	0.0407711	0.0111942	0.0147917
RVS161	YCR009C	0.0921053	0.0131579	0.0789474	0.105263	0.0528455	0.126016	0.0365854	NA	NA	NA	NA	0.0521327	0.0900474	0.007109	0.042654	0.0118483	0.2109
ADP1	YCR011C	0	0	0.115385	0.0384615	0.0297619	0.0297619	0.577381	0	0.0384615	0	0.0384615	0.0474138	0.0545977	0	0.0344828	0.0215517	0.0876437
FEN2	YCR028C	0.0694386	0.0551709	0.117726	0.0528052	0.0692965	0.0466744	0.100168	0.0201426	0.0172193	0.198859	0.156292	0.0255908	0.0116122	0.00261706	0.0251207	0.0301354	0.0569172
SNT1	YCR033W	0.029871	0.098382	0.257637	0.0149355	0.179457	0.0815676	0.0304479	0.0123784	0.0397878	0.103046	0.115425	0.0193195	0.0207902	0.00577087	0.0578529	0.0229758	0.119112
ELO2	YCR034W	0.0229885	0.112069	0.108946	0.024925	0.356216	0.057027	0.07	0.0187266	0.120974	0.130337	0.177154	0.00322515	0	0.00397351	0.608711	0.0495889	0.1168
TAF2	YCR042C	0.0333333	0.0777778	0.0333333	0.0777778	NA	NA	NA	0.0352941	0	0.0235294	0.164706	0.026455	0.126984	0.031746	0.169312	0	0.042328
PER1	YCR044C	0.0564883	0.0945168	0.102856	0.0655467	0.134557	0.0655009	0.0746893	0.0461391	0.0198071	0.116507	0.154306	0.0373556	0.0114695	0.00246914	0.0558343	0.0125846	0.135564
BUD23	YCR047C	0.0315628	0.0518335	0.0180261	0.127946	0.0466926	0.108949	0.101167	0.0247114	0.229211	0.00706714	0.03649	0.0191781	0.0767123	0.00821918	0.0273973	0.00273973	0.00821918
	YCR050C	0	0.0178571	0.196429	0	0.0514019	0.0140187	0.5	0.0208333	0.0416667	0.0833333	0.0833333	0.0233372	0.0700117	0.00700117	0.0548425	0.0128355	0.101517
BUD31	YCR063W	0	0.0243902	0.463415	0.0243902	0.219626	0.0046729	0.0233645	0	0.0923077	0.0153846	0.115385	0.00713012	0.145529	0.0178253	0.0410991	0	0.0348098
HCM1	YCR065W	0.039604	0.049505	0.247525	0	0.0186335	0.0124224	0.546584	0	0	0.0421053	0.0736842	0.0202429	0.0242915	0.0121457	0.105263	0.00404858	0.0931174
SSK22	YCR073C	0.0570342	0	0.0342205	0.0342205	0.252949	0.166448	0.0222805	0.040724	0.0361991	0.0135747	0.0542986	0.0351201	0.0351201	0.00369686	0.0332717	0.00554529	0.0332717
PAT1	YCR077C	0.0675901	0.0368071	0.0284709	0.0823951	0.0812823	0.0497403	0.227036	0.00180587	0.0287447	0.0315046	0.151402	0.031556	0.160586	0.0131952	0.0410207	0.00742421	0.0371241
SRB8	YCR081W	0.0463576	0.013245	0.0993377	0.13245	NA	NA	NA	NA	NA	NA	NA	0.0458015	0.0381679	0.0610687	0.0152672	0	0.137405
	YCR085W	0.0384615	0.0384615	0.153846	0	0.00684932	0	0.554795	0	0.0434783	0.0434783	0.173913	0.0396476	0.0440529	0	0.0176211	0	0.0704846
CSM1	YCR086W	0.0166667	0.133333	0.0666667	0	0.0860215	0.0322581	0.078853	0	0	0.0545455	0.181818	0.0324675	0.0194805	0	0.0649351	0.00649351	0.025974
ABP1	YCR088W	0.180588	0.0795278	0.0413366	0.0701369	0.0114943	0.0114943	0.16092	0.0287019	0.225474	0.012945	0.0221219	0.0178499	0.055956	0.00102459	0.0296699	0.00772172	0.0283038
CDC39	YCR093W	0.0344752	0.1286	0.0102701	0.258159	0.144344	0.0305574	0.295738	0.0334982	0.0275201	0.207689	0.462276	0.028095	0.00539368	0.0569282	0.0463801	0.00377488	0.182685
CDC50	YCR094W	0.40076	0.171178	0.0446344	0.0562678	NA	NA	NA	0.195804	0	0.118881	0.573427	0.0218579	0	0	0.0845063	0.0163934	0.151791
MCD1	YDL003W	0.033167	0.179599	0.138888	0.0399753	0.0896404	0.00966184	0.0897119	0.0178228	0.0214709	0.0728521	0.192208	0.0322752	0.0200581	0.00886017	0.0284002	0.0122705	0.0926355
PTC1	YDL006W	0.0822676	0.0530003	0.0393866	0.0906028	0.333333	0.0277778	0.0763889	0.0218741	0.0710966	0.0256547	0.0665208	0.0224992	0.0889746	0.0110687	0.0663488	0.0108676	0.151148
APC11	YDL008W	0.0273029	0.236789	0.141322	0.0177541	0.162123	0.0650809	0.0806145	0.0674883	0.195717	0.0241623	0.294848	0.0143748	0.00431522	0.0296763	0.0589959	0.00398553	0.16066
SLX5	YDL013W	0.025	0	0.175	0	0.0684932	0.0547945	0.369863	0.027027	0	0.027027	0.27027	0.0273973	0.0684932	0.0273973	0.0273973	0	0.178082
NOP1	YDL014W	0.0322581	0.0752688	0.0107527	0.0215054	NA	NA	NA	0.0116279	0.0465116	0.0232558	0.116279	0.0334402	0.0746261	0.014797	0.0526175	0	0.0932692
TSC13	YDL015C	0.0230326	0.420224	0.116754	0.125504	NA	NA	NA	0.0902613	0	0.144893	0.731591	0.0399849	0.000621891	0.0600694	0.297378	0.113184	0.110828
CDC7	YDL017W	0.039725	0.228665	0.229661	0.0375167	0.104317	0.0533446	0.0820195	0.0303437	0.0367874	0.177708	0.200606	0.0683655	0.108127	0.02587	0.0452293	0.00755814	0.0879639
RPN4	YDL020C	0.0552272	0.0192051	0.0373117	0.0589584	0.242769	0.0299004	0.0636842	0.0407979	0.0427284	0.0312098	0.0635779	0.0225034	0.0655004	0.0120161	0.0960004	0.0272393	0.0297515
MPS1	YDL028C	0.0815454	0.115944	0.100475	0.135634	0.163658	0.0520777	0.143913	0.0666307	0.122921	0.0866063	0.176617	0.0427971	0.0473967	0.0329004	0.106743	0.0178062	0.117882
ARP2	YDL029W	0.019393	0.0462762	0	0.853607	0.0669643	0.01875	0.0285714	0.0195973	0.0135743	0.322096	0.412442	0.011982	0.0634049	0.0319521	0.0429356	0.00249626	0.116825
PRP9	YDL030W	0.024103	0.195091	0.0393573	0.375661	0.312621	0.14723	0.0711534	0.000755002	0.00624915	0.192349	0.153318	0.0352297	0.113848	0.057269	0.052548	0.0237293	0.124186
	YDL032W	0.0439912	0.117518	0.164479	0.0242616	0.137698	0.0368394	0.0884594	0.0132341	0.0297767	0.0896402	0.130342	0.0065207	0.00224719	0.00940651	0.0457793	0.00149813	0.0715788
PRP11	YDL043C	0.0322581	0.0645161	0.0322581	0.806452	0.057971	0.123188	0.0362319	0.0263158	0.0526316	0.342105	0.131579	0.0245902	0.112022	0.0300546	0.15847	0.0491803	0.0874317
MTF2	YDL044C	0.0352941	0.0235294	0.117647	0.0117647	0.06	0.265	0.035	0	0	0.115942	0.0434783	0.00719424	0	0.0215827	0.0503597	0	0.028777
FAD1	YDL045C	0.0555556	0.152778	0.0486111	0.0347222	NA	NA	NA	0.00757576	0.0227273	0.0151515	0.151515	0.0284553	0.0162602	0.0243902	0.0528455	0	0.0406504
USO1	YDL058W	0.0407246	0.363679	0.426643	0.00289645	0.307929	0.0489141	0.0417167	0.162978	0.057582	0.10041	0.557582	0.0210808	0.00927835	0.0288381	0.0660683	0.65046	0.00501505
PEX19	YDL065C	0.0333333	0.0666667	0.0444444	0.0277778	0.0557276	0.0340557	0.103715	0.0191083	0.044586	0.0254777	0.178344	0.0226667	0.0293333	0.00266667	0.0533333	0.00266667	0.056
AHK1	YDL073W	0.0778986	0.0108696	0.0235507	0.0615942	0.0722222	0.0277778	0.0916667	0.0793651	0.0218254	0.0436508	0.0892857	0	0	0	0.0131579	0	0.0394737
BRE1	YDL074C	0.052012	0.358318	0.10006	0.0974174	0.150813	0.101601	0.0537261	0.0248656	0.0571237	0.0241935	0.130376	0.0358115	0.0090956	0.0034632	0.0509583	0.0423003	0.239074
VAM6	YDL077C	0.0429741	0.117294	0.0084507	0.0838519	0.67522	0.0656353	0.0632524	0.0306168	0.101712	0.0192532	0.253384	0.0104438	0.00601451	0.0227991	0.819663	0.00436867	0.0301562
SUB2	YDL084W	0.0107143	0.0678571	0.317857	0.00357143	0.0165746	0.110497	0.0165746	0	0	0.03125	0.1875	0.0262172	0.00374532	0.0187266	0.071161	0.0149813	0.0374532
LUC7	YDL087C	0.0342582	0.15643	0.122473	0.0442143	0.186604	0.0494468	0.020178	0.0179579	0.0214935	0.063759	0.0811967	0.0184217	0.132777	0.00527042	0.0477954	0.011731	0.0341673
ASM4	YDL088C	0.0111111	0.0138889	0.311111	0.00277778	0.137441	0.0758294	0.0616114	0.0130293	0.0162866	0.0325733	0.0846906	0.0181159	0.0289855	0.0108696	0.0434783	0.00362319	0.0615942
RAM1	YDL090C	0.0389908	0.490826	0.0619266	0.0183486	NA	NA	NA	NA	NA	NA	NA	0.0259434	0.00471698	0.00235849	0.0896226	0.0141509	0.129717
RPN6	YDL097C	0.0283197	0.138152	0.0790444	0.0108245	0.0398154	0.00869351	0.22517	0.0253882	0.0226359	0.106574	0.254538	0.0364801	0.0371845	0.00484318	0.0365155	0.0163881	0.0243575
SNU23	YDL098C	0.047619	0.154507	0.0495967	0.506072	0.285532	0.178368	0.0842717	0.00216029	0.0445396	0.108954	0.20102	0.0184554	0.17088	0.0751538	0.119034	0.0195591	0.149606
POL3	YDL102W	0.00812066	0.333867	0.0981141	0.00716474	0.0682057	0.110464	0.0981058	0.010647	0.0142288	0.108515	0.246262	0.0349914	0.0653082	0.0174302	0.0250235	0.00266583	0.124232
QRI1	YDL103C	0.0291222	0.377996	0.11459	0.0209317	0.367927	0.0594209	0.0685619	0.0612688	0.0757322	0.0695548	0.40886	0.0487057	0.00917624	0.0554043	0.107016	0.0454571	0.130412
QRI7	YDL104C	0.0465759	0.0880875	0.150275	0.0235679	0.130706	0.0296554	0.0879926	0.0084016	0.0530289	0.121749	0.11908	0.00624029	0.00958009	0.00380275	0.040928	0.00121877	0.0551139
NSE4	YDL105W	0.0377473	0.186564	0.110868	0.0502544	0.123151	0.0894047	0.0986865	0.0173225	0.058855	0.0566154	0.310965	0.0217333	0.0194413	0.0100011	0.0407205	0.0125814	0.109424
KIN28	YDL108W	0.0159235	0.293256	0.22627	0.0388039	0.168182	0.102381	0.0473092	0.0391337	0.0205547	0.22381	0.320238	0.0100334	0	0.0041806	0.0133779	0.0192308	0.187291
NUP84	YDL116W	0.0171357	0.143184	0.176792	0.0428889	0.268829	0.023569	0.0485557	0.0405787	0.0238074	0.0957349	0.255492	0.0166675	0.00483727	0.00483727	0.0353156	0.0118303	0.165974
EXP1	YDL121C	0.0555556	0.0740741	0.0555556	0.0555556	0.0456853	0.0152284	0.0964467	0	0	0.0740741	0.240741	NA	NA	NA	NA	NA	NA
CDC53	YDL132W	0.0434858	0.0581794	0.162276	0.0836052	0.197559	0.104242	0.031406	0.0228833	0.145309	0.0251716	0.237986	0.0151062	0.0176465	0.0215539	0.0330022	0.00409218	0.118069
RPL35B	YDL136W	0.043574	0.027701	0.103763	0.0254736	0.15634	0.0580532	0.0410862	0.0135747	0.186652	0.0339367	0.0169683	0.00455951	0.0269321	0.00174953	0.0423601	0.00296884	0.0405044
RPO21	YDL140C	0.106861	0.243625	0.240134	0.0666363	0.448276	0.0689655	0.103448	0.118111	0.282693	0.148645	0.186029	0.0311367	0.0145248	0.00921241	0.0212497	0.00248756	0.113711
CCT4	YDL143W	0.0878199	0.134864	0.136663	0.18914	0	0.166667	0.0740741	0.0316027	0.00902935	0.164786	0.3386	0.0132014	0.0575937	0.0167634	0.0598662	0.00644745	0.196732
COP1	YDL145C	0.109954	0.181568	0.102504	0.118505	0.18838	0.0827465	0.0985915	0.16597	0.136513	0.0931609	0.404786	0.0450387	0.00888691	0.00872422	0.0615343	0.069807	0.0824546
RPN5	YDL147W	0.0229751	0.155547	0.166197	0.00955226	0.0352696	0.0210104	0.224488	0.0202854	0.0147186	0.0593908	0.212427	0.0404455	0.0420638	0.0229134	0.0318615	0.0124428	0.0728668
NOP14	YDL148C	0.029509	0.125801	0.0879738	0.0544296	NA	NA	NA	0.00744186	0.152558	0.0269767	0.0195349	0.0517093	0.0225735	0.0121733	0.0352109	0.00148148	0.0524352
BUD30	YDL151C	0.0277778	0.12963	0.160935	0.0185185	0.467214	0.0703346	0.0131596	0.0284962	0.106322	0.0740741	0.151501	0.0290698	0.0203488	0.00290698	0.0697674	0.00581395	0.116279
CDC9	YDL164C	0.0274725	0.104396	0.208791	0	0.0591716	0.0532544	0.118343	0.0177515	0.0118343	0.207101	0.171598	0.0481283	0.0106952	0.0160428	0.026738	0.026738	0.0320856
CDC36	YDL165W	0.0517241	0	0.0517241	0.0172414	0.0526316	0.0789474	0.263158	0.0357143	0.0178571	0.0357143	0.0178571	0.0967742	0.0725806	0.0403226	0.0322581	0	0.0322581
AIR2	YDL175C	0.0304051	0.061779	0.189794	0.0212946	0.0449241	0.0187065	0.340465	0.0122271	0.0401747	0.10393	0.0786026	0.0169527	0.0380005	0.00993672	0.047493	0.00365097	0.0594621
	YDL176W	0.0619385	0.0280374	0.0448211	0.389838	0.0726073	0.0387789	0.0651815	0.165887	0.0806725	0.163478	0.0401642	0.0163616	0.00967024	0.00328155	0.0379131	0.00955395	0.063025
LYS20	YDL182W	0.0571429	0.0190476	0.0666667	0.12381	0	0.0425532	0.177305	0	0.0412371	0.0309278	0.206186	0.0374332	0.0213904	0.0427807	0.0106952	0.00534759	0.0481283
ARF1	YDL192W	0.0544218	0.0272109	0.156463	0.0408163	0.130719	0.156863	0.0637255	0.0333333	0.0333333	0.122222	0.355556	0.0103093	0.00859107	0.00859107	0.161512	0.0103093	0.219931
NUS1	YDL193W	0.0254237	0.0423729	0.0847458	0.0169492	0.1	0.01875	0.15625	0.0178571	0.0535714	0.0714286	0.0892857	0.00757576	0.0151515	0	0.0606061	0	0.257576
SEC31	YDL195W	0.0747193	0.424099	0.244851	0.003125	0.34192	0.0582581	0.044121	0.152509	0.092994	0.064751	0.549334	0.0172168	0.00383131	0.0184157	0.0837347	0.468331	0.0297828
GLE1	YDL207W	0.0435565	0.109599	0.0260256	0.0418683	0.0652174	0.0195652	0.073913	0.0055333	0.0800919	0.0680712	0.126392	0.0315925	0.0359806	0.00310118	0.0860319	0.0132485	0.089788
GDH2	YDL215C	0.015873	0.175556	0.206667	0.0938095	0.258819	0.00865801	0.0503822	0.0281856	0.0536308	0.125465	0.229986	0.00441501	0.226633	0.0375413	0.0485788	0.00220751	0.0921942
OST4	YDL232W	NA	NA	NA	NA	NA	NA	NA	NA	NA	NA	NA	0.03	0.04	0.03	0.17	0.05	0.14
YRB1	YDR002W	0.025641	0.153846	0.0512821	0.0128205	0.025641	0.14359	0.0512821	0.0277778	0.0138889	0.0972222	0.333333	0.029703	0	0	0.0693069	0.029703	0.0990099
RAD57	YDR004W	0.0617978	0.0449438	0.123596	0.0702247	0.0833333	0.0590278	0.118056	0.035	0.025	0.045	0.125	0.0338028	0.028169	0.0084507	0.0267606	0.00985915	0.170423
MAF1	YDR005C	0.0308285	0.0404624	0.125241	0.017341	0.212986	0.083232	0.0976591	0.0159046	0.0397614	0.0626243	0.0487078	0.0232473	0.0231979	0.000403796	0.028472	0.00524934	0.0302106
SOK1	YDR006C	0.0384615	0.0192308	0	0.0384615	0.0825243	0.0631068	0.106796	0.0222222	0.0222222	0.0222222	0.0888889	0.0163934	0.057377	0.00819672	0.122951	0.00819672	0.114754
PSF1	YDR013W	0.0129377	0.375928	0.272974	0.00529204	0.103723	0.00570341	0.101345	0.0171646	0.00676456	0.104516	0.524633	0.0228517	0.00345402	0.00498541	0.0282618	0.00357325	0.21201
DAD1	YDR016C	0.018018	0.354676	0.174818	0.0383955	0.276257	0.11506	0.0734246	0.0362818	0.0380877	0.102525	0.349865	0.0308004	0.00856446	0.0474459	0.0520489	0.00935263	0.257385
FAL1	YDR021W	0.0265487	0.221239	0.168142	0.00884956	0	0	0	0	0.333333	0	0.166667	0.0275229	0.0458716	0.0229358	0.0550459	0	0.087156
FYV1	YDR024W	0.0327103	0.0140187	0.406542	0.0140187	0.0215827	0.0695444	0.103118	0.0454545	0	0.0227273	0.0681818	0.0331633	0.0102041	0.00765306	0.0255102	0.00765306	0.0433673
RPS11A	YDR025W	0.0224488	0.0164327	0.52607	0.0103238	0.0801662	0.0366425	0.154431	0.0130699	0.0219352	0.0427558	0.0575988	0.0184108	0.0221485	0.00193417	0.0248969	0.0109214	0.042813
	YDR029W	0.0408163	0.0204082	0.0102041	0.0816327	0.0761905	0.0380952	0.00952381	0.0215054	0.0537634	0.0215054	0.0860215	0.111702	0.0425532	0.0212766	0.0478723	0	0.0691489
DBF4	YDR052C	0.00695606	0.26971	0.177849	0.056176	0.116557	0.0429729	0.127213	0.0163562	0.0148221	0.172805	0.244911	0.0308771	0.0119982	0.0149888	0.0192205	0.00829037	0.123345
CDC34	YDR054C	0.0496731	0.0507095	0.139211	0.0253625	0.0817836	0.0487973	0.106841	0.0315452	0.0500579	0.151798	0.0811951	0.0172959	0.0228326	0.00703825	0.0696755	0.00563126	0.0694391
EMC10	YDR056C	0.0805479	0.0624576	0.142247	0.0101833	0.0510058	0.0318378	0.319266	0.00662691	0.0410395	0.0827416	0.0695352	0.0192657	0.0102401	0.0040099	0.0219165	0.00978255	0.0356182
MAK21	YDR060W	0.0552347	0.179329	0.0956915	0.0363838	0.156004	0.0406285	0.102245	0.0173422	0.103085	0.0297223	0.142895	0.0308245	0.0235269	0.0141647	0.0511092	0.00830037	0.0610034
LCB2	YDR062W	0.0643138	0.206638	0.0903143	0.165772	0.144424	0.0444883	0.193141	0.0904234	0.175132	0.0611651	0.403868	0.0704353	0.00908052	0.042267	0.053974	0.0287871	0.0697159
RPS13	YDR064W	0.0714286	0.0625	0.0357143	0.0803571	0.0566038	0	0.235849	0.0449438	0.146067	0	0.202247	0.0559006	0.0900621	0.015528	0.0745342	0.00621118	0.015528
RTR2	YDR066C	0.025641	0.0512821	0.0769231	0.025641	0.0153846	0.0307692	0.488462	0.119048	0	0.0952381	0.0714286	0.027248	0.0899183	0.0027248	0.0354223	0.00817439	0.0708447
DOA4	YDR069C	0.147852	0.304403	0.0785255	0.0754591	0.038787	0.0562536	0.173827	0	0	0.0909091	0.181818	0.130435	0.0108696	0.0244565	0.244565	0.0163043	0.0951087
RAD55	YDR076W	0.0653266	0.0904523	0.0653266	0.0201005	0.101266	0.0632911	0.056962	0.026455	0.021164	0.0687831	0.0899471	0.0228571	0.0114286	0	0.0571429	0.00571429	0.205714
VPS41	YDR080W	0.0385832	0.023301	0.0247932	0.0454513	0.5832	0.103564	0.0522909	0.0176511	0.0245377	0.0311646	0.0911005	0.0105818	0.00862931	0.0143822	0.787429	0.00357956	0.0366905
PDC2	YDR081C	0.111749	0.197177	0.0371585	0.0785064	0.197087	0.0490403	0.0319966	0.0283688	0.137589	0.0189125	0.289125	0.0121561	0.0230326	0.00511836	0.0351887	0.0166347	0.0620601
STN1	YDR082W	0.0193672	0.35449	0.16216	0.0170022	0.12561	0.0457158	0.0742555	0.0275545	0.0257311	0.121407	0.436021	0.0160985	0.00189394	0.0303759	0.0683275	0.00189394	0.246358
AFR1	YDR085C	0.0148515	0	0.368812	0	0.132124	0.0414508	0.0414508	0.00638978	0.00638978	0.0351438	0.0319489	0.0194175	0.02589	0.0161812	0.0485437	0.00647249	0.0291262
SLU7	YDR088C	0.0202741	0.129843	0.143925	0.0533215	0.194874	0.123417	0.0509471	0.0109482	0.0113307	0.0293144	0.0893141	0.026324	0.0602125	0.0241083	0.0700177	0.0155646	0.0434873
VTC5	YDR089W	0.0408163	0	0.142857	0	0.0464135	0.0421941	0.265823	0	0.0465116	0.0465116	0.0232558	0.0097561	0.00487805	0	0.117073	0.0341463	0.0536585
RLI1	YDR091C	0.0955112	0.101835	0.0382396	0.121442	0.0682255	0.0241952	0.0421891	0.0126882	0.00460123	0.108036	0.178472	0.03149	0.0107527	0.00546168	0.0509473	0.0204386	0.0538488
TMS1	YDR105C	0.0243902	0.0243902	0.0731707	0.0731707	0.0217391	0.0289855	0.224638	0.0232558	0.0232558	0.0465116	0.0465116	0.0793991	0.027897	0.00429185	0.0407725	0.00858369	0.0472103
	YDR114C	0.021692	0.0650759	0.0130152	0.0151844	0.0258398	0.139535	0.0516796	0.0278422	0.025522	0.0510441	0.243619	0.0176991	0	0	0.00884956	0.00294985	0.0707965
MRX14	YDR115W	0.00518135	0.0103627	0.231434	0.00863558	0.404208	0.0620155	0.0238095	0.0291439	0.0145719	0.234973	0.20765	0.0210526	0.0631579	0.0210526	0.168421	0	0.115789
VBA4	YDR119W	0.0529251	0.0520386	0.0970406	0.0474041	0.0542665	0.0503244	0.112806	0.00511034	0.0551452	0.0452497	0.0737515	0.0571519	0.0367307	0.000660793	0.0196469	0.0164314	0.055258
TRM1	YDR120C	0.0240964	0.0481928	0.0361446	0.0361446	0.0714286	0.0663265	0.127551	0.0263158	0.0263158	0.0263158	0.0789474	0.00877193	0.277778	0.00584795	0.0497076	0.00584795	0.0789474
KIN1	YDR122W	0.0618557	0.00687285	0.347079	0.024055	0.0505747	0.0436782	0.165517	0.09375	0	0.125	0.0625	0.0280561	0.0160321	0.00400802	0.0180361	0.00801603	0.0701403
SWF1	YDR126W	0.0407855	0.0726449	0.142818	0.0567152	0.325344	0.0534125	0.0373887	0.0223881	0.0351139	0.118068	0.296701	0.0201288	0.00694974	0.0270786	0.241133	0.0362319	0.185874
SAC6	YDR129C	0.0645161	0.0483871	0.016129	0.370968	0.00506971	0.0823828	0.242079	NA	NA	NA	NA	0.0416667	0.0357143	0.047619	0.0327381	0	0.139881
	YDR133C	0.0681818	0.0227273	0.0340909	0.0113636	0.016	0.072	0.088	0.0526316	0.0526316	0	0.0526316	0.0297767	0.347395	0.00496278	0.0496278	0	0.0397022
CCW22	YDR134C	0.0147059	0.0441176	0.0147059	0.0588235	0.0909091	0.026738	0.0641711	0.0606061	0.0151515	0.0909091	0.181818	0.0144928	0.0217391	0.00724638	0.0253623	0.00362319	0.0507246
VPS61	YDR136C	0.045226	0.226003	0.0971186	0.0375565	0	0.125	0.175	0.0849524	0.0199048	0.155524	0.450571	0.0158996	0.0105394	0.00251377	0.237522	0.032106	0.12811
RGP1	YDR137W	0.0448884	0.215063	0.270322	0.0147679	0.371205	0.0947539	0.0977011	0.0954907	0.0159151	0.129973	0.498674	0.00541947	0.00216779	0.00368922	0.187009	0.0172729	0.0772552
MTQ2	YDR140W	0.0714286	0.0297619	0.0845238	0.135317	0.120036	0.0956433	0.181076	0.00331675	0.0733831	0.0327529	0.0721393	0.0121065	0.0266344	0	0.0338983	0	0.0363196
DOP1	YDR141C	0.105172	0.0362069	0.186207	0.110345	0.177465	0.0816901	0.104225	NA	NA	NA	NA	0.0589391	0.0157171	0.00785855	0.0510806	0.00196464	0.0746562
MKC7	YDR144C	0.0358852	0.0215311	0.133971	0.0478469	0.0607287	0.034413	0.0910931	0	0	0.166667	0	0.0126904	0.0152284	0.00253807	0.0253807	0.00507614	0.0558376
TAF12	YDR145W	0.0513045	0.115914	0.305008	0.0562511	0.0756026	0.0523004	0.169331	0.0137353	0.0219051	0.207526	0.286377	0.0171075	0.052445	0.0222105	0.0383235	0.00232969	0.0648569
	YDR157W	0.112895	0.086983	0.107908	0.0681265	0.0533672	0.0330368	0.165184	0	0.166667	0.0833333	0.166667	0.0398406	0.0360075	0.00649351	0.0478109	0.0112876	0.110156
SAC3	YDR159W	0.0328414	0.116208	0.0618269	0.10012	0.483413	0.0276008	0.0688694	0.0659075	0.268461	0.076432	0.196687	0.0415767	0.0597219	0	0.0722949	0.00998539	0.263859
ACL4	YDR161W	0.0821918	0	0.0273973	0.0273973	0.0344828	0.0862069	0.0344828	0	0.0149254	0.0597015	0.149254	0.0233463	0.0233463	0.0233463	0.120623	0.00389105	0.07393
NBP2	YDR162C	0.0490056	0.0710435	0.07818	0.0208089	0.201912	0.0742251	0.0912086	0.0174874	0.0670773	0.0393902	0.0964019	0.0216933	0.0815633	0.0523465	0.0598432	0.0107054	0.112796
SEC1	YDR164C	0.00842625	0.505485	0.293701	0.012258	0.669483	0.0785742	0.0260295	0.0504202	0.0122818	0.0142211	0.872657	0.0581247	0	0.0374898	0.178246	0.177609	0.137198
SEC5	YDR166C	0.0132148	0.656559	0.216258	0.026751	0.640737	0.0484392	0.0182606	0.0550472	0.0222729	0.129522	0.748064	0.0519625	0.000333	0.004329	0.130391	0.209457	0.155062
TAF10	YDR167W	0.150685	0.0821918	0.109589	0	NA	NA	NA	NA	NA	NA	NA	NA	NA	NA	NA	NA	NA
CDC37	YDR168W	0.00331204	0.0856389	0.107885	0.0082838	0.148231	0.0476738	0.0478781	0.0188444	0.0223064	0.130868	0.153575	0.0230915	0.0196969	0.0268889	0.0215113	0.00651885	0.197726
SEC7	YDR170C	0.113822	0.338076	0.110318	0.243689	0.472111	0.0833645	0.0606447	0.371378	0.0824843	0.039255	0.430739	0.0380517	0.00678514	0.0144452	0.150054	0.102876	0.0732298
SUP35	YDR172W	0.0555556	0.0396825	0.103175	0.174603	0	0.25	0	NA	NA	NA	NA	0.0202703	0.0540541	0.027027	0.0540541	0	0.148649
HMO1	YDR174W	0.101572	0.0286647	0.052298	0.0705128	0.123599	0.050354	0.109145	0.00229885	0.251724	0.00574713	0.00574713	0.0187915	0.112074	0.0153608	0.0442452	0.0082116	0.0892209
SCC2	YDR180W	0.0192895	0.194069	0.191974	0.0220018	0.159664	0.0357426	0.0610476	0.0224886	0.0179355	0.114811	0.170868	0.0265258	0.00484831	0.00758221	0.0397336	0.0203404	0.152689
CDC1	YDR182W	0.0616242	0.222397	0.103514	0.0443359	0.339537	0.044349	0.0919062	0.0287516	0.0595985	0.0516109	0.202638	0.0225739	0.00420227	0.0108148	0.0555931	0.026589	0.0944171
UPS3	YDR185C	0.0622055	0.10165	0.10313	0.0246956	0.0880532	0.0172969	0.107057	0.0298514	0.0451805	0.0500212	0.171423	0.018204	0.0495669	0.0057734	0.0444196	0.00868673	0.0597103
CCT6	YDR188W	0.0695481	0.0540836	0.0414001	0.129413	0.0567555	0.0248968	0.15167	0.00719856	0.134998	0.0603879	0.115252	0.0170526	0.0216482	0.00969966	0.0251938	0.0139453	0.058916
SLY1	YDR189W	0.0767688	0.473525	0.215494	0.00976908	0.34646	0.0415094	0.0637583	0.110195	0.0568905	0.0632198	0.349266	0.0217549	0.00257732	0.0368813	0.0569481	0.730721	0.0204045
REF2	YDR195W	0.0354011	0.0819643	0.122732	0.0712648	0.0270736	0.374584	0.0438333	0.0234987	0.0334649	0.113874	0.15313	0.0156327	0.0152964	0.0173766	0.0534045	0.0135525	0.272529
CAB5	YDR196C	0.0292971	0.0873899	0.408398	0.0477584	0.128593	0.019728	0.0925661	0.0563144	0.0852305	0.203806	0.143302	0.0279492	0.192492	0.0232925	0.0464417	0.0101104	0.0136925
VPS64	YDR200C	0.0491119	0.17638	0.174376	0.023554	0.219121	0.0717582	0.145256	0.0507726	0.01766	0.11479	0.359823	0.0212482	0.0138548	0.00376599	0.0609866	0.00898473	0.354193
SPC19	YDR201W	0.00538302	0.32189	0.140699	0.0529895	NA	NA	NA	0.0142146	0.00710732	0.0746269	0.323383	0.0235394	0.0149788	0.0136223	0.0175235	0.00309675	0.0841843
COQ4	YDR204W	0.0537333	0.158981	0.210634	0.0379111	0.130544	0.246707	0.172296	0.0306956	0.0643633	0.198477	0.40717	0.0311074	0.0151259	0.0190017	0.0447489	0.00810412	0.382553
UME6	YDR207C	0.00784314	0.0744642	0.350479	0	0.213115	0.0983607	0.0655738	0.0282126	0.0237681	0.136618	0.17314	0.0497174	0.398628	0.0230439	0.0698312	0	0.0386397
MSS4	YDR208W	0.0362319	0.07289	0.087809	0.197357	0.148022	0.0874519	0.232317	0.00714286	0.17619	0.0142857	0.359524	0.0219706	0.0963511	0.0677023	0.0573461	0.00304878	0.14639
TCP1	YDR212W	0.0995846	0.0838674	0.0297257	0.45206	0.0537418	0.0156848	0.153379	0.0281757	0.00715241	0.322453	0.243568	0.0201155	0.00847916	0.0180459	0.0322427	0.00216637	0.106703
AHA1	YDR214W	0.0697674	0.00775194	0.0697674	0.00775194	0.0167224	0.0167224	0.608696	0.0234375	0.015625	0.0546875	0.046875	0.0348837	0.0372093	0.00232558	0.0325581	0.00465116	0.0906977
ADK1	YDR226W	0.0375606	0.177755	0.191763	0.023166	0.0645761	0.045993	0.259233	0.047619	0.0511905	0.052381	0.170238	0.0333444	0.0169763	0.0193984	0.0224508	0.00485512	0.142468
PCF11	YDR228C	0.0799076	0.291762	0.0721159	0.0674548	0.253256	0.0469211	0.0690608	0.0355833	0.0466625	0.150373	0.514652	0.0497888	0.016624	0.0200435	0.059152	0.034448	0.14472
FMN1	YDR236C	0	0.375	0.3125	0	NA	NA	NA	0.0759494	0.468354	0.0253165	0.139241	0.0217391	0.0652174	0.149457	0.105072	0	0.0869565
SEC26	YDR238C	0.0741977	0.235315	0.251495	0.0148884	0.241016	0.0348018	0.0632539	0.0805412	0.0524563	0.0725142	0.33588	0.0261782	0.00649947	0.0123291	0.0805785	0.182537	0.0446347
SNU56	YDR240C	0.037442	0.0595062	0.0323359	0.168298	0.127708	0.0690417	0.0437917	0.025372	0.0306374	0.0685164	0.0677104	0.0178783	0.173267	0.0130258	0.0793831	0.00461741	0.0228255
PRP28	YDR243C	0	0.0857143	0.0571429	0.485714	0.1875	0.0833333	0.0625	0.025	0.025	0	0.15	0.0229008	0.29771	0.0152672	0.0687023	0.00763359	0.0229008
MNN10	YDR245W	0.0153257	0.112585	0.0869437	0.00766284	0.290015	0.143764	0.0817464	0.173856	0.117647	0.0840959	0.220915	0.0125	0.0638889	0.0439815	0.137037	0.0113426	0.203009
TRS23	YDR246W	0.033948	0.0733177	0.179493	0.0175909	0.151645	0.0477471	0.10328	0.0488063	0.0205266	0.0818273	0.134482	0.0145816	0.006469	0.0214677	0.112348	0.0955242	0.0899409
PMP3	YDR276C	0.0965618	0.119776	0.0250533	0.223747	0.0861602	0.058575	0.268537	0.0166696	0.11179	0.0123593	0.310418	0.0210853	0.055383	0.0238231	0.0244497	0.00469925	0.061172
RNH202	YDR279W	0.0335611	0.0711043	0.137789	0.00886918	0.0895253	0.0275201	0.347249	0.0124633	0.0332356	0.0413001	0.0483871	0.0146339	0.0152286	0.0031282	0.0355837	0.00897225	0.0594199
GCN2	YDR283C	0.0353535	0.383838	0.106061	0.030303	0.4	0.15	0.25	0.00598802	0.0618762	0.0219561	0.0938124	0.0200803	0.176372	0.0317938	0.0100402	0	0.0060241
NSE3	YDR288W	0.0301581	0.101784	0.155013	0.0425008	0.0756329	0.0501297	0.0659123	0.040708	0.0296317	0.109127	0.169457	0.0400388	0.0269974	0.00922431	0.0510747	0.00626614	0.137088
RTT103	YDR289C	0.0315315	0.0723223	0.0452953	0.0455455	0.0980619	0.0237913	0.306081	0.0328414	0.122541	0.0353009	0.0577257	0.0106185	0.012975	0.00642285	0.0511241	0.00419568	0.158423
SRP101	YDR292C	0	0.145161	0.0483871	0	0.0238095	0.0357143	0.107143	0.016129	0.177419	0.0322581	0.145161	0.0562771	0.00865801	0.00865801	0.0692641	0.034632	0.0519481
SSD1	YDR293C	0.023747	0.0836787	0.0664147	0.0155192	0.0775041	0.0374171	0.145798	0.014813	0.0599466	0.0414895	0.101665	0.0290582	0.317799	0.0198246	0.0465727	0.00418863	0.0317965
BFR2	YDR299W	0.0194175	0.0485437	0.0873786	0.0135922	NA	NA	NA	NA	NA	NA	NA	0.0497159	0.0369318	0.00852273	0.0326705	0.00568182	0.196023
GPI11	YDR302W	0.146426	0.0789894	0.0295858	0.0435804	0.278273	0.0918736	0.0985049	0.0226449	0.165082	0.05899	0.101789	0.0201254	0.0140143	0.0662903	0.0694803	0.0115591	0.212921
SUM1	YDR310C	0.0920502	0.0209205	0.0794979	0.0334728	0.0690789	0.0592105	0.0526316	0.0491803	0.0382514	0.0710383	0.10929	0.0189873	0.0970464	0.00843882	0.0970464	0.00421941	0.172996
TFB1	YDR311W	0.0632258	0.170885	0.395919	0.0521541	0.296306	0.0650773	0.0315136	0.0471014	0.00362319	0.157609	0.576087	0.0391279	0.00236407	0.00246914	0.0341003	0.0275335	0.069803
PEP7	YDR323C	0.106416	0.190584	0.0724841	0.0858879	0.179472	0.0280043	0.103014	NA	NA	NA	NA	0.0208529	0.00849513	0.00128755	0.14313	0.00815451	0.0509708
YCG1	YDR325W	0.0671141	0.208054	0.0738255	0.120805	0.0909091	0.0227273	0.181818	0.0142857	0.0428571	0.0928571	0.228571	NA	NA	NA	NA	NA	NA
SKP1	YDR328C	0.0334998	0.0640866	0.279939	0.0149392	0.101604	0	0.0508021	0.0269374	0.0260063	0.0588232	0.191514	0.0191174	0.00645161	0.00465158	0.0311297	0.0512217	0.0413238
GPI8	YDR331W	0.0607928	0.24591	0.150071	0.0374479	NA	NA	NA	0.197056	0.161918	0.0125831	0.501187	0.0249189	0.00635575	0.194264	0.0854368	0.00986237	0.262709
SWR1	YDR334W	0.0649184	0.0967454	0.0576215	0.0714787	0.121849	0.166933	0.158613	0.0236687	0.120939	0.0646289	0.155384	0.010526	0.0499151	0.00619395	0.0908026	0.0102515	0.0827171
MSN5	YDR335W	0.197572	0.198124	0.13245	0.00220751	0.24	0	0.04	0.011855	0.013947	0.174338	0.233612	0.033091	0.156845	0.0134297	0.0591821	0.00137104	0.147664
FCF1	YDR339C	0.0128205	0.0384615	0.0384615	0.0512821	0.0891089	0.00990099	0.108911	0.0405405	0.121622	0.0135135	0.121622	0.0572917	0.104167	0.015625	0.078125	0	0.03125
	YDR341C	NA	NA	NA	NA	0.0531915	0.0425532	0.212766	NA	NA	NA	NA	0.0384615	0.131868	0.0384615	0.0769231	0	0.10989
SBE2	YDR351W	0.0307692	0.0461538	0.0307692	0.0153846	0.0186916	0.00934579	0.485981	0	0	0.0327869	0.0491803	0.0149254	0	0	0.0597015	0.0149254	0.039801
SPC110	YDR356W	0.0294118	0.1379	0.180728	0	0.0167598	0.0949721	0.0502793	0.0212766	0.0638298	0	0.148936	0.0318272	0.0601495	0.0230565	0.0604983	0.00872093	0.0663621
CNL1	YDR357C	0.0227273	0.0340909	0.0340909	0	0.0972973	0.0756757	0.0648649	0.0595238	0.0119048	0.047619	0.0595238	0.0353535	0.0454545	0	0.171717	0.0151515	0.0252525
EAF1	YDR359C	0.000766871	0.00900863	0.0663217	0.026259	0.00273224	0.0873201	0.391222	0.0166667	0.0393094	0.0459163	0.0739044	0.0218744	0.343479	0.0953141	0.124031	0	0.0710139
ESC2	YDR363W	0.0882353	0.0294118	0.0882353	0	0.0405405	0.0135135	0.533784	0.0322581	0.0322581	0.0645161	0.0967742	0.0309598	0.0866873	0.00928793	0.0650155	0.00309598	0.123839
CDC40	YDR364C	0.0305344	0.216412	0.20687	0.101527	0.121007	0.0555594	0.201451	0.015625	0.015625	0.225893	0.222768	0	0.0495868	0.0991736	0.413223	0.0413223	0
FRQ1	YDR373W	0.118562	0.313498	0.113888	0.212755	0.445916	0.101579	0.0352897	0.04708	0.0674989	0.0420017	0.747778	0.0624412	0.00786627	0.0196657	0.156044	0.0541591	0.158398
ATP17	YDR377W	0.0363636	0.0666667	0.169697	0.0181818	NA	NA	NA	0.0387097	0.00645161	0.16129	0.154839	0	0.016129	0.016129	0.0403226	0	0.112903
LSM6	YDR378C	0.0468104	0.0500104	0.10569	0.156278	0.204758	0.0458794	0.0863778	0.0285714	0.0275805	0.0440132	0.142609	0.0247282	0.29976	0.0424912	0.0652663	0.0103741	0.0963147
RPP2B	YDR382W	0.0251886	0.0519403	0.127506	0.0134653	0.134082	0.207162	0.0852372	0.0158002	0.0433231	0.0560652	0.0749235	0.0264311	0.0397961	0.00231616	0.0405893	0.00347423	0.0697109
RVS167	YDR388W	0.0844355	0.139667	0.0337019	0.170869	0.0562617	0.0294985	0.222258	0.0271084	0.060241	0.00903614	0.545611	0.0256878	0.0181759	0.0331312	0.0154949	0.00435982	0.0476582
SPT3	YDR392W	0	0.0769231	0.307692	0.0384615	0.162679	0.0526316	0.0861244	0.119048	0.119048	0.142857	0.142857	0.047619	0.0119048	0.0595238	0.047619	0	0.0833333
RPT3	YDR394W	0.056391	0.0902256	0.0300752	0.116541	0.0410959	0	0.287671	0.015444	0.027027	0.019305	0.150579	0.0588235	0.110294	0.0220588	0.0588235	0	0.0441176
UTP5	YDR398W	0.0253502	0.145615	0.0519584	0.038432	0.145641	0.0276627	0.237016	0.0155535	0.0674479	0.0474342	0.272075	0.0287942	0.0263439	0.00672457	0.0464732	0.0323883	0.0733752
DIT1	YDR403W	0.0398953	0.0303843	0.242436	0.0107239	0.0719683	0.0540595	0.0738887	0.0237794	0.0438356	0.0566913	0.109765	0.0190207	0.013029	0.000728863	0.0272442	0.0161505	0.0962645
RPB7	YDR404C	0.0511628	0.674419	0.12093	0	0.378967	0.0528393	0.0149254	0.023622	0.0295276	0.238189	0.338583	0.0186833	0.00088968	0.0322262	0.0429023	0.025346	0.25694
ERD1	YDR414C	0.072506	0.0790072	0.104431	0.130995	0.105674	0.0390618	0.0817573	0.0111111	0.0559211	0.0592105	0.157164	0.0338845	0.0149715	0.0294951	0.0646002	0.0230228	0.187295
SYF1	YDR416W	0.0593068	0.105044	0.116583	0.188071	NA	NA	NA	0.00339271	0.0262935	0.00763359	0.0890585	0.0226253	0.116137	0.0519829	0.112543	0.0165014	0.0694889
RPL12B	YDR418W	0.0874255	0.0206658	0.0100117	0.134627	0.257449	0.02589	0.0869323	0.0170455	0.289952	0.00701754	0.016042	0.0110176	0.0337596	0.00232198	0.0483511	0.00154799	0.126794
	YDR433W	0.115385	0.191296	0.0323887	0.106275	0.431818	0.0151515	0.092803	0.0371517	0.223684	0.0472136	0.115325	0	0.00931677	0.0152202	0.0970567	0.00761009	0.132309
GPI17	YDR434W	0.12677	0.2235	0.102261	0.0989363	NA	NA	NA	0.0600924	0.114022	0.01849	0.491525	0.0546436	0.010176	0.115238	0.086941	0.00453022	0.237779
GPI19	YDR437W	0.0709349	0.270817	0.086696	0.0267172	0.3193	0.0770844	0.151252	0.112667	0.237417	0.0241931	0.270182	0.0276692	0.0119775	0.0794235	0.114622	0.0174031	0.215401
	YDR442W	0.0979021	0.146853	0.153846	0.013986	0.175	0.005	0.045	0.0279851	0.0429104	0.104478	0.121269	0.0232017	0.0136938	0.017135	0.0251532	0.015042	0.0122749
SSN2	YDR443C	0.0661411	0.116642	0.15996	0.0278529	0.323535	0.153956	0.0579122	0.0123633	0.0209225	0.23283	0.176854	0.020568	0.000964785	0	0.0112277	0.019757	0.0466866
RPS18A	YDR450W	0.0906475	0.0485052	0.0389129	0.0751719	0.165511	0.054424	0.112333	0.0193448	0.055993	0.0630893	0.131817	0.0167584	0.0358261	0.00408007	0.0259682	0.001716	0.0354427
PPN1	YDR452W	0.0127582	0.0473876	0.20599	0.0348796	0.080262	0.0592842	0.103456	0.00657895	0.0570175	0.125877	0.0640351	0.0116334	0.0101856	0.00152836	0.0355847	0.0155655	0.0263743
GUK1	YDR454C	0.0896385	0.25896	0.287615	0.059661	0.192385	0.0778997	0.0853775	0.184334	0.502445	0.0690062	0.0746916	0.0881646	0.21782	0.0313115	0.137224	0.0194711	0.0470469
	YDR455C	0.102778	0.09375	0.0798611	0.0611111	0.255874	0.0304348	0.0756707	0.045679	0.128519	0.0451852	0.214198	0.339325	0.109858	0.0167245	0.124556	0.0232745	0.0207007
NHX1	YDR456W	0.147802	0.136264	0.0450549	0.0942308	0.310956	0.015	0.0601716	0.0289855	0.0289855	0.0507246	0.326087	0.18896	0	0.0362147	0.106764	0.0276312	0.0779193
TOM1	YDR457W	0.0611804	0.0495663	0.0499065	0.0419127	0.147696	0.0663957	0.0650407	0.0260721	0.179011	0.0044915	0.0363384	0.00403633	0.00605449	0.000504541	0.0282543	0.00454087	0.0267407
PFA5	YDR459C	0	0.125	0.125	0	0.103448	0.0295567	0.0591133	0	0	0.117647	0.0588235	0.0305344	0.206107	0	0.0992366	0.00763359	0.0458015
MRPL28	YDR462W	0.0978261	0.26087	0.0978261	0.0217391	0.214286	0.5	0.0714286	0.0408163	0.0204082	0.163265	0.142857	0.0119617	0.00478469	0	0.016981	0.00239234	0.051412
STP1	YDR463W	0.0212527	0.0664583	0.0467429	0.0324631	0.097276	0.0549358	0.0934791	0.0219561	0.069693	0.0356667	0.147412	0.0444978	0.195057	0.0269456	0.0456181	0.00387703	0.0658303
SDC1	YDR469W	0	0	0.0344828	0.0689655	0.0289389	0.186495	0.0257235	0	0.0689655	0	0.0344828	0.0123762	0.00742574	0.00247525	0.049505	0.0222772	0.200495
UGO1	YDR470C	0.0475936	0.132799	0.041533	0.0324421	0.269231	0.0384615	0.160256	0.0230052	0.111888	0.20462	0.313175	0.0365854	0	0.0744215	0.0628518	0.0121951	0.137273
PRP3	YDR473C	0	0.152174	0.0217391	0.521739	0.232143	0.10119	0.0238095	0	0.0232558	0.348837	0.0232558	0.0130152	0.121475	0.0260304	0.0759219	0.0151844	0.0238612
JIP4	YDR475C	0.0544444	0.0589226	0.0697306	0.0218182	0.109988	0.0371658	0.0629101	0.0126539	0.0337885	0.043847	0.0828738	0.0382072	0.232582	0.00553175	0.0357376	0.0134058	0.0382349
SNF1	YDR477W	0.0774488	0.0954489	0.123479	0.0194633	0.113483	0.0377286	0.0782441	0.00634921	0.0920635	0.100529	0.140741	0.0473506	0.0378141	0.0112707	0.083024	0.0573497	0.0935528
VPS52	YDR484W	0.0517241	0.301724	0.0689655	0	0.427	0.0520287	0.194039	0.230159	0.00793651	0.142857	0.373016	0.0111111	0.0444444	0.00555556	0.419935	0.0529412	0.12549
VPS72	YDR485C	0.0634921	0.015873	0.015873	0	0.114286	0.0685714	0.0628571	0.101695	0.0338983	0.0169492	0.0338983	0.0330579	0.14876	0	0.157025	0.00826446	0.0330579
VPS60	YDR486C	0.196721	0	0.0163934	0	0.0419847	0.0267176	0.28626	0	0.016129	0.0322581	0.0322581	0.229075	0.0704846	0.00440529	0.101322	0.00881057	0.0881057
SLD5	YDR489W	0.0196078	0.137255	0.112745	0.0294118	0.0504202	0.0252101	0.0840336	0.00520833	0.0104167	0.0729167	0.114583	0.0269058	0.0358744	0.0044843	0.0538117	0	0.0403587
VPS3	YDR495C	0.0689375	0.14516	0.115942	0.13555	0.116195	0.0173386	0.177556	0.0359281	0.0718563	0.0538922	0.323353	0.00905797	0.00543478	0.0235237	0.425995	0.0217391	0.0746269
ITR1	YDR497C	0.0309555	0.142303	0.262044	0.0290975	0.497048	0.150161	0.0931294	0.0621287	0.0378311	0.326678	0.259413	0.0296301	0.0181009	0.00410441	0.0988978	0.0328353	0.179626
SEC20	YDR498C	0.061757	0.146919	0.152291	0.0617184	0.203691	0.0246226	0.104895	0.104853	0.0144695	0.0505426	0.684486	0.0389365	0.00839349	0.00897638	0.0707152	0.130208	0.080119
SMT3	YDR510W	0.0296017	0.13747	0.112166	0.0683099	0.0690606	0.013453	0.144132	0.0229092	0.0409122	0.0465232	0.249327	0.0160979	0.00257566	0.00193174	0.0186735	0.0212492	0.0721185
GRX2	YDR513W	0.028436	0.0236967	0.156398	0.014218	0.0787037	0.0439815	0.118056	0.0159574	0.0106383	0.0478723	0.106383	0.01	0.21	0	0.0633333	0.00666667	0.04
	YDR514C	0.0555556	0.0648148	0.00925926	0.12963	NA	NA	NA	NA	NA	NA	NA	0.0319149	0.0248227	0.0070922	0.0212766	0.0070922	0.0425532
RBA50	YDR527W	0.0109683	0.226019	0.0980291	0.0811734	0.0975597	0.0347622	0.0803314	0.0157127	0.0226745	0.192991	0.236374	0.0136999	0.00953551	0.0293158	0.0669603	0.00676703	0.0836891
CAB1	YDR531W	0.0303212	0.26954	0.325452	0.00851693	NA	NA	NA	0.121982	0.0609911	0.112452	0.347522	0.0473504	0.0181605	0.00482801	0.0101166	0.0275862	0.150061
KRE28	YDR532C	0.0433061	0.0728155	0.240036	0.0412621	0.27486	0.164489	0.10945	0.0352014	0.130569	0.0461006	0.0501878	0.0102459	0.0266393	0.0102459	0.0840164	0.00614754	0.153689
WBP1	YEL002C	0.108889	0.159656	0.0535061	0.0947571	0.285806	0.068996	0.185279	0.0740848	0.0947786	0.0594468	0.261584	0.0220487	0.0147759	0.0457037	0.111575	0.0261291	0.196244
GIM4	YEL003W	0.060358	0.0462211	0.0850333	0.0611245	0.0288103	0.165877	0.16237	0.0365611	0.00519211	0.145076	0.148624	0.0405159	0.11034	0.129453	0.0818901	0	0.0512821
VAB2	YEL005C	0.0394737	0.0164474	0.273026	0.00986842	0.0538721	0.225589	0.0707071	0.0373134	0.00746269	0.0298507	0.0447761	0.0416667	0.0390625	0.00520833	0.132812	0.0182292	0.0572917
MIT1	YEL007W	0	0.0483871	0.104839	0	0.0352941	0.127059	0.0635294	0.0173913	0.00869565	0.0521739	0.0434783	0.0242588	0.0956873	0.00404313	0.06469	0.00808625	0.198113
GCN4	YEL009C	0	0.176471	0	0.352941	0.00847458	0.211864	0.0466102	NA	NA	NA	NA	0.00675676	0.212639	0.13752	0.164547	0.00675676	0.189189
	YEL010W	0.0157895	0.0157895	0.310526	0.0105263	0.0854093	0.0427046	0.0960854	0.0117647	0.0235294	0.1	0.0764706	0.026455	0.010582	0.00529101	0.047619	0.00529101	0.0634921
VAC8	YEL013W	0.041317	0.0288462	0.0374126	0.0448718	0.487136	0.0471897	0.116427	0.0106074	0.158196	0.0193834	0.0124389	0.0173496	0.209893	0.0679217	0.121004	0	0.27213
MMS21	YEL019C	0.0212221	0.243007	0.0820006	0.0139098	0.1212	0.0254787	0.135887	0.00393148	0.0241505	0.0628554	0.322285	0.0360713	0.0161675	0.0194216	0.0198522	0.0128102	0.102618
VMA3	YEL027W	0.03181	0.0819892	0.18862	0.290323	0.0125648	0.274482	0.0366238	NA	NA	NA	NA	0	0	1	0	0	0
MCM3	YEL032W	0.0132013	0.115512	0.165017	0.00990099	0.0416667	0.0486111	0.215278	0.0111111	0.0111111	0.0333333	0.155556	0.0641026	0.0384615	0.025641	0.025641	0	0
HYP2	YEL034W	0.0512152	0.140396	0.23406	0.0631099	0.271158	0.0778199	0.0500958	0.0173972	0.068506	0.0357262	0.123519	0.0274499	0.0326729	0.00587755	0.0285652	0.0121177	0.0893482
ANP1	YEL036C	0	0.307692	0.461538	0.0769231	0.0300752	0.183459	0.0315789	NA	NA	NA	NA	0.0181818	0.0555556	0.0876263	0.0689394	0	0.366162
GDA1	YEL042W	0.0276766	0.0957617	0.168872	0.0516634	0.0793651	0.126984	0.0952381	0.0145486	0.019571	0.132381	0.0966624	0.0177247	0.00690157	0.00624151	0.0651524	0.0277034	0.109425
	YEL043W	0.0349263	0.0677419	0.129284	0.0136068	0.18322	0.063204	0.0675672	0.00870548	0.0394072	0.0502392	0.0637294	0.00334199	0.00397131	0	0.0861863	0.136934	0.0931417
POL5	YEL055C	0.0579404	0.0502033	0.0411262	0.0339228	0.1949	0.010929	0.0491803	0.0227027	0.0873571	0.0122756	0.0906788	0.0305368	0.0356973	0.003003	0.0556809	0.00357373	0.0562276
HAT2	YEL056W	0.0175439	0.0131579	0.254386	0.00438596	0.0578035	0.0317919	0.0780347	0.0254777	0.0127389	0.165605	0.0573248	0.0189873	0.0274262	0.00421941	0.0316456	0.00632911	0.0780591
CIN8	YEL061C	0	0.0410959	0.246575	0.0136986	0.00943396	0.103774	0.584906	NA	NA	NA	NA	0.0517241	0.189655	0.0172414	0.0517241	0.0172414	0.224138
NPR2	YEL062W	0	0.02	0.23	0	0.0291262	0.203883	0.0728155	0	0.016129	0.0645161	0.0645161	0.0205279	0.0175953	0	0.0498534	0.0175953	0.170088
PMI40	YER003C	0.0329146	0.413135	0.158898	0.0137959	0.332498	0.0738298	0.0345077	0.179662	0.0295123	0.220462	0.403334	0.0315088	0.00438596	0.0202586	0.0917629	0.0367508	0.219461
TMA20	YER007C-A	0.0288184	0.0144092	0.0778098	0.0259366	0.112903	0.0524194	0.0887097	0.0130719	0.0424837	0.0490196	0.0882353	0.0787402	0.0275591	0	0.0314961	0.00393701	0.0354331
SEC3	YER008C	0.0216883	0.299091	0.315325	0.00454545	0.425763	0.0645293	0.0231258	0.0221029	0.0242944	0.131507	0.440027	0.0308931	0.00662814	0.0215988	0.143812	0.0505483	0.134553
NTF2	YER009W	0.0353932	0.226462	0.0337521	0.0469231	0.03	0.03	0.16	0.0249805	0.0244808	0.0229868	0.260597	0.0199314	0.026344	0.0141884	0.063458	0.0107996	0.0917256
PRP22	YER013W	0.0739348	0.192982	0.0250627	0.368421	0.236697	0.0823279	0.218684	0.0235871	0.0247405	0.18985	0.303633	0.017098	0.0586952	0.0797576	0.0828948	0.0308021	0.12907
BUD25	YER014C-A	0.125287	0.378161	0	0.158621	0.246751	0.211333	0.161853	0.0899471	0.026455	0.222222	0.529101	0.00689655	0.0137931	0	0.0344828	0.00689655	0.0827586
SPC25	YER018C	0.0257523	0.244446	0.164706	0.0527416	0.1141	0.0260327	0.0775853	0.0242202	0.0347382	0.0653669	0.240471	0.0321696	0.0249943	0.0131796	0.0329899	0.00412884	0.0556049
SRB4	YER022W	0.0178828	0.325065	0.498853	0.00664331	0.102719	0.05275	0.0559511	0.0325111	0.00959093	0.39007	0.358485	0.0404558	0.0080328	0.0315058	0.0226322	0.020756	0.115642
PRO3	YER023W	0.0250032	0.320604	0.0569735	0.0454476	0.0397856	0.0227085	0.0780077	0.0192068	0.0495715	0.0396257	0.141917	0.0427392	0.0486537	0.00664952	0.0197476	0.00385888	0.0569399
KRE29	YER038C	0.037037	0.166667	0.0925926	0.0601852	0.121849	0.0420168	0.0798319	0.0204082	0.0408163	0.163265	0.204082	0.0357143	0.0401786	0.0357143	0.0401786	0.00446429	0.142857
GLN3	YER040W	0.105556	0.177778	0.1	0.0833333	0.229913	0.0923913	0.107257	0.0162602	0.15595	0.133777	0.259424	0	0.0816327	0.00680272	0.0272109	0.00680272	0.145881
ERG28	YER044C	0.0671642	0.00746269	0.134328	0.0223881	0.00558659	0.251397	0.0893855	NA	NA	NA	NA	NA	NA	NA	NA	NA	NA
HOM3	YER052C	0	0.1	0.1	0.1	NA	NA	NA	0	1	0	0	0	0.285714	0.0535714	0.0535714	0	0.125
HIS1	YER055C	NA	NA	NA	NA	0.0149813	0.348315	0.127341	NA	NA	NA	NA	NA	NA	NA	NA	NA	NA
CEM1	YER061C	0	0.0298507	0.104478	0.00746269	0.0648148	0.0944444	0.122222	0.0327869	0.0491803	0.0491803	0.196721	0.0246914	0.037037	0	0.0123457	0.0123457	0.0617284
RNR1	YER070W	0.0389908	0.0703491	0.25022	0.0328179	0.215268	0.0823587	0.108906	0.0238095	0.010582	0.187831	0.373016	0.00165563	0.0505098	0.00110375	0.0500894	0.00110375	0.35709
TDA2	YER071C	0.0458185	0.0828034	0.0789253	0.0261748	0.0853297	0.0369943	0.0971615	0.0356209	0.130392	0.045098	0.0964052	0.0142567	0.0317521	0	0.0667111	0.0121928	0.0637264
RPS24A	YER074W	0.0959954	0.0219213	0.0425532	0.0499319	0.0683544	0.049789	0.140415	0.00512033	0.249296	0.0358423	0.0256016	0.0503258	0.22381	0.00438596	0.0305013	0	0.0188722
	YER084W	0.0487805	0.0243902	0	0.0487805	0.0759494	0.0295359	0.0421941	0.0512821	0.025641	0.0769231	0.128205	0.00355872	0.0284698	0.0106762	0.120996	0	0.0569395
ILV1	YER086W	0.032967	0	0.626374	0.010989	0.0406321	0.0948081	0.139955	0	0.0588235	0	0.470588	0.0252708	0.0288809	0.0108303	0.0144404	0.0108303	0.0830325
AIM10	YER087W	0.0621469	0.20339	0.0282486	0.0338983	0.408284	0	0.0236686	0.0245902	0.0737705	0.0491803	0.114754	0.00628931	0.0503145	0.00674764	0.129835	0.00404858	0.126703
TSC11	YER093C	0.106487	0.249366	0.0494838	0.292665	0.20958	0.040835	0.0685019	0.0454849	0.342363	0.0253488	0.362189	0.0174326	0.0268404	0.0137714	0.0463691	0.00526389	0.107595
AIM11	YER093C-A	0.03125	0.0104167	0.0416667	0.104167	0.107914	0.0143885	0.0503597	0.0430108	0.0322581	0.0430108	0.107527	0	0.00444444	0.00444444	0.12	0.0133333	0.0311111
PUP3	YER094C	0.0147368	0.154343	0.0463158	0.00926103	0.0484262	0.0550847	0.090799	0.025101	0.0484581	0.0968704	0.293296	0.0442482	0.0261098	0.0104954	0.0215985	0.0066849	0.0529205
RAD51	YER095W	0.049505	0.0940594	0.128713	0.0841584	0.075188	0.0426065	0.102757	0.047619	0.047619	0	0.428571	0.04	0.0215385	0.00615385	0.0430769	0.0184615	0.16
UBP9	YER098W	0.0491803	0.0245902	0.0163934	0.0245902	0.0416667	0.0677083	0.0260417	0.0517241	0.103448	0.0344828	0.0258621	0	0.0338983	0	0.0677966	0	0.0423729
SWI4	YER111C	0.00925926	0.111111	0.210157	0.0364759	0.280456	0.0793929	0.13375	0.0148749	0.0189317	0.259696	0.235601	0.0115867	0.00738064	0.0079064	0.04845	0.0199989	0.250722
SLX8	YER116C	0.0184854	0.083173	0.291885	0.0206191	0.115374	0.0609524	0.0970068	0.0206635	0.0322319	0.107171	0.158981	0.0153993	0.0148324	0.0102662	0.0552993	0.00683378	0.248315
	YER119C-A	0.0404807	0.0708412	0.112948	0.174483	NA	NA	NA	0.00579151	0.0656371	0.042471	0.0675676	0.0200393	0.0759415	0.00084317	0.0619028	0.00421585	0.0610596
YCK3	YER123W	0.0717538	0.0538401	0.11232	0.039629	0.142928	0.0735435	0.131691	0.00795229	0.0536779	0.0417495	0.0656064	0.118787	0.042082	0.0122185	0.0542741	0.0242937	0.16148
RSP5	YER125W	0.0277507	0.148099	0.0799453	0.00906219	0.119163	0.0900454	0.212572	0.0306024	0.0615152	0.0441375	0.13589	0.0381681	0.0735456	0.0135599	0.0431736	0.0123195	0.0639365
GLC7	YER133W	0.0542441	0.0892641	0.14489	0.0507749	0.349175	0.0297506	0.0500887	0.0998726	0.105521	0.135167	0.151062	0.0297785	0.0107534	0.0119604	0.0438546	0.0158624	0.0697014
GDI1	YER136W	0.144832	0.400019	0.110875	0.264182	0.590001	0.10883	0.0242508	0.109082	0.0699016	0.0832449	0.65842	0.127861	0.0072	0.0077168	0.0747638	0.365317	0.18801
RTR1	YER139C	0.0829446	0.12534	0.117625	0.0577667	0.0958786	0.0257997	0.0548133	0.00857756	0.0633446	0.0419347	0.0957827	0.0144363	0.011926	0.0037695	0.0282552	0.00922595	0.0527408
FTR1	YER145C	0.0696864	0.0952481	0.0789919	0.0721904	0.152739	0.0399976	0.108008	0.0519481	0.116883	0.012987	0.324675	0.0313087	0.120018	0.00246662	0.0439131	0.00876879	0.0645416
SPT15	YER148W	0.0271816	0.113488	0.139786	0.0185176	0.2772	0.0519751	0.059113	0.0137645	0.0285146	0.0716732	0.35767	0.0251763	0.0301182	0.0297477	0.0271319	0.00747281	0.121827
UBP3	YER151C	0.0595777	0.00980392	0.0316742	0.110106	0.0604049	0.0986965	0.161172	0.0129448	0.210441	0.0388344	0.0895736	0.0194508	0.104997	0.0183977	0.152784	0	0.160033
BEM2	YER155C	0.0297868	0.192157	0.0714844	0.0426228	0.0623312	0.104449	0.0678185	0.0140848	0.0454898	0.0128793	0.196152	0.0503558	0.235359	0.0121784	0.0515873	0.00314724	0.104269
COG3	YER157W	0.093231	0.148764	0.131588	0.0931122	0.114583	0.03125	0.0625	0.0653205	0.0561097	0.0417212	0.140942	0.0214306	0.0122413	0.013742	0.0945588	0.0565467	0.0927931
CHD1	YER164W	0.0501409	0.0402766	0.0558006	0.0519254	0.0623656	0.0203533	0.196518	0.0112794	0.0362953	0.0411284	0.0648188	0.0245635	0.206689	0.00420658	0.0407763	0.00254031	0.0262728
DNF1	YER166W	0.037037	0.0185185	0.0555556	0.0123457	0.0147059	0.0147059	0.514706	0.00636943	0.0318471	0.0127389	0.0828025	0.00505051	0.010101	0.00505051	0.0454545	0.00505051	0.0656566
BCK2	YER167W	0	0.0869565	0.0978261	0.0108696	0.049505	0.049505	0.138614	0.0714286	0	0.0714286	0.214286	0.0408163	0.00510204	0.00510204	0.0306122	0	0.270408
CCA1	YER168C	0.0685418	0.0961576	0.391424	0.0268862	0.0418112	0.0287778	0.0797623	0.0223524	0.118153	0.0326143	0.140644	0.0521242	0.026365	0.00750697	0.0320266	0.0101546	0.0587022
RAD3	YER171W	0.109705	0.0379747	0.132911	0.109705	0.186147	0.034632	0.0779221	NA	NA	NA	NA	0.0300752	0.0466165	0.0255639	0.0526316	0.0075188	0.159398
ISC10	YER180C	0.025731	0.0849253	0.0871995	0.0111111	0.0893828	0.0258168	0.0488863	0.0169741	0.122128	0.0293631	0.0658108	0.0234561	0.0093611	0.00149477	0.044219	0.0212516	0.0308337
DEG1	YFL001W	0.0714286	0.00738916	0.0960591	0.123153	0.0447059	0.16	0.0882353	0.021164	0.00529101	0.0846561	0.0582011	0.043883	0.0332447	0.00797872	0.0558511	0.0159574	0.0824468
MSH4	YFL003C	0.0253968	0.0857143	0.0539683	0.0380952	0.0835322	0.0405728	0.0381862	0.0254545	0.145455	0.0181818	0.101818	0.0162722	0.260355	0.00443787	0.0443787	0.00147929	0.0443787
SEC4	YFL005W	0.0704561	0.489562	0.250208	0.0210272	0.703831	0.0910022	0.0111241	0.0559734	0.00554236	0.0909431	0.691541	0.0240693	0	0.0120058	0.153651	0.267879	0.155902
SMC1	YFL008W	0.0316909	0.148363	0.103326	0.0432353	0.204004	0.0504149	0.134614	0.0220435	0.0518454	0.0852096	0.259703	0.0542012	0.0284543	0.0140098	0.0656062	0.00481765	0.177173
CDC4	YFL009W	0.0243844	0.112784	0.133977	0.0367227	0.139494	0.0486893	0.0858594	0.0135305	0.0254941	0.116111	0.222901	0.0173824	0.0169147	0.024727	0.0292003	0.00738024	0.197954
IES1	YFL013C	0.0284698	0.0320285	0.0391459	0.0106762	0.095986	0.0418848	0.111693	0.064	0.104	0.036	0.072	0.0276786	0.0357143	0.0107143	0.0508929	0.00982143	0.0589286
	YFL013W-A	0.0344106	0.017744	0.134347	0.0152091	0.128005	0.0376454	0.0680157	0.0211694	0.113519	0.0281138	0.062108	0.00472483	0.0363472	0.00247932	0.0558539	0.00449102	0.0651639
GNA1	YFL017C	0.037942	0.12099	0.0756065	0.0576946	0.0413648	0.0562546	0.096994	0.0395533	0.0452124	0.0814496	0.162669	0.0181297	0.0208778	0.0316742	0.04268	0.016404	0.0491612
BST1	YFL025C	0.079807	0.091448	0.0917303	0.0955479	0.105511	0.086175	0.0521347	0.0555148	0.0563456	0.100083	0.349558	0.0279519	0.0177116	0.00914316	0.0682341	0.0133751	0.131034
CAK1	YFL029C	0.0253638	0.311044	0.14247	0.0387846	0.174839	0.0389764	0.0411586	0.0507758	0.0132691	0.149706	0.495934	0.0199309	0.0185488	0.0548266	0.0292482	0.00146789	0.411919
RPO41	YFL036W	0.183794	0.134881	0.0686759	0.0859684	0.113556	0.0676252	0.0313454	0.204453	0.211876	0.0290148	0.142375	0.0199415	0.0055424	0.00399202	0.0780578	0.0130808	0.0955577
YPT1	YFL038C	0.0263411	0.332568	0.245551	0.0311437	0.0890365	0.0430855	0.0443639	0.094664	0.0875097	0.168111	0.428336	0.0221792	0.0058324	0.00840255	0.078382	0.486604	0.040593
ACT1	YFL039C	0.0460643	0.141153	0.0651801	0.374957	0.0985586	0.0699012	0.179933	0.0244244	0.11568	0.199008	0.264645	0.0222239	0.0334891	0.0536218	0.0408132	0.00812373	0.231218
	YFL043C	0.0407674	0.00959233	0.103118	0.0239808	0.196721	0.0409836	0.00819672	0.0186335	0.0310559	0.068323	0.0310559	0.0294985	0.0339233	0.00442478	0.0412979	0.00442478	0.0530973
SEC53	YFL045C	0.041537	0.472106	0.185721	0.0295404	0.631	0.097	0.068	0.0564972	0.0598677	0.0572194	0.450164	0.0131951	0.00401204	0.121771	0.237139	0.054368	0.109413
LOC1	YFR001W	0.040293	0.0668498	0.00824176	0.0494505	0.096389	0.28666	0.0847078	0.00728597	0.19719	0.00971463	0.0424463	0.00973265	0.00373932	0.00673598	0.0625261	0.0056676	0.0624349
RPN11	YFR004W	0.0425262	0.140416	0.151699	0.0531116	0.213175	0.0556981	0.117126	0.0182086	0.0726818	0.0313477	0.233583	0.0299986	0.0381096	0.0209687	0.0542316	0.00199952	0.0758887
SAD1	YFR005C	0.033511	0.168115	0.0576409	0.233715	0.315431	0.0713603	0.0424271	0.0152413	0.0733376	0.0315026	0.200118	0.0236617	0.115865	0.0266858	0.0643158	0.018268	0.0720543
FAR7	YFR008W	0	0.0777778	0.0333333	0.0444444	0.0869565	0.0652174	0.0217391	0.0126582	0.0759494	0.0506329	0.189873	0.0505618	0.0224719	0.0168539	0.0393258	0.0168539	0.0561798
GCN20	YFR009W	0.0339506	0.169753	0.246914	0.0123457	0.245399	0.00613497	0.0122699	0.0127389	0.0467091	0.0212314	0.044586	0.0253194	0.148387	0.0146291	0.0232053	0.000528541	0.0524635
UBP6	YFR010W	0.0414815	0.077037	0.0918519	0.0148148	0.230567	0.1877	0.116271	0.0117647	0.0411765	0.129412	0.0970588	0.0304525	0.00143678	0.000718391	0.0234147	0.00574713	0.0690995
MIC19	YFR011C	0.0494999	0.0305253	0.0991382	0.123373	0.0876351	0.0420568	0.0471922	0.0373631	0.0482212	0.0541784	0.0519581	0.0113199	0.00941619	0.0020338	0.0174213	0.0167119	0.0431513
FAB1	YFR019W	0.00420875	0.0395623	0.0378293	0.12453	0.0591637	0.0304645	0.197297	0	0.193656	0.00945626	0.140071	0.0199059	0.531365	0.0383274	0.0291167	0.0122054	0.0554217
ATG18	YFR021W	0.0395058	0.0322167	0.0416117	0.0518333	0.090635	0.0267735	0.131841	0.00800071	0.0964731	0.014614	0.0456449	0.0298605	0.485301	0.0143876	0.0408174	0.00792025	0.0333
ECO1	YFR027W	0.0382166	0.140127	0.0828025	0.0700637	0.0630631	0.0810811	0.108108	0.0275862	0.0206897	0.0344828	0.0896552	0.0174419	0.00872093	0.0174419	0.0348837	0	0.0843023
CDC14	YFR028C	0.0115482	0.191847	0.0589772	0.0225025	0.0761512	0.073563	0.0424148	0.00762391	0.0217358	0.0354429	0.183675	0.0410886	0.00431909	0.0172559	0.0544993	0.0116426	0.167236
MET10	YFR030W	0.0192678	0.0115607	0.11368	0.00963391	0.200758	0.253788	0.0151515	0.0267857	0	0.0625	0.0803571	0.0213777	0.0308789	0.0118765	0.064133	0.0118765	0.0665083
SMC2	YFR031C	0.0248389	0.128773	0.18026	0.0487734	0.108108	0.324324	0.297297	0.0120603	0.0130653	0.0733668	0.506533	0.0371313	0.0491034	0.0609603	0.111488	0.0014245	0.361143
RPL2A	YFR031C-A	0.0193237	0.0241546	0.144928	0	0.109489	0.0145985	0.109489	0.0434783	0.0434783	0.0108696	0.0652174	0.0193548	0.0193548	0.00645161	0.116129	0.00645161	0.0258065
RSC8	YFR037C	0.035124	0.111861	0.0923779	0.0158283	0.129215	0.0483402	0.0615838	0.0264391	0.00540944	0.110884	0.238841	0.0173635	0.0631059	0.000915849	0.0471195	0.0118829	0.0278258
SAP155	YFR040W	0.0446583	0.122958	0.200011	0.0884637	0.169628	0.0355183	0.0483752	0.081826	0.07795	0.217916	0.281223	0.0587923	0.0232285	0.00657221	0.0316005	0.0223588	0.0533594
PRE4	YFR050C	0.0376344	0.016129	0.102151	0	0.045045	0.018018	0.432432	NA	NA	NA	NA	0.05	0.114516	0.00806452	0.0612903	0.00322581	0.0306452
RET2	YFR051C	0.0737076	0.155628	0.441835	0.00300821	NA	NA	NA	0.113107	0.701929	0.0133067	0.0226214	0.0630467	0.0049081	0.014235	0.0355742	0.021343	0.0399892
RPN12	YFR052W	0.0118073	0.320701	0.165016	0.107917	0.10805	0.0598712	0.0785741	0.0109119	0.014809	0.066251	0.258769	0.0285642	0.0307495	0.0505282	0.0336705	0.00964774	0.1216
CDH1	YGL003C	0.0375694	0.141364	0.163684	0.0347593	0.171796	0.116431	0.0661944	0.00617284	0.0740741	0.185185	0.166667	0.0450664	0.0334327	0.0561805	0.0374537	0.015361	0.177916
BRP1	YGL007W	0.0123227	0.0288441	0.0594401	0.0331021	0.268586	0.0416734	0.109771	0.00979528	0.12143	0.0489764	0.0910771	0.0206897	0.0153278	0.0116095	0.105076	0.00982223	0.0568588
CKB1	YGL019W	0.0272692	0.105347	0.130098	0.018018	0.105315	0.0617944	0.0682036	0.00472144	0.0188857	0.0626949	0.0876184	0.107814	0.102799	0.0125104	0.0501218	0.0164916	0.0380507
PIB2	YGL023C	0.0556192	0.0737524	0.104582	0.021422	0.384601	0.0922939	0.0301459	0.0197137	0.0425536	0.0948356	0.0580099	0.0340873	0.0162037	0.0129056	0.0454363	0.0155996	0.11947
	YGL024W	0.0106667	0.365333	0.129333	0.0213333	0.0226629	0.206799	0.0283286	0.111823	0	0.225071	0.398148	0.0506899	0.00471698	0.00943396	0.0499155	0.0121797	0.265629
PGD1	YGL025C	0.106763	0.35836	0.138711	0.0447284	0.0995475	0.200603	0.0799397	0.104908	0.00862999	0.150216	0.449299	0.0305668	0.00183824	0	0.0339016	0.0172924	0.186459
SCW11	YGL028C	0.0307806	0.0820626	0.113028	0.0198626	0.0559249	0.0342208	0.328006	0.0309375	0.0262726	0.0535528	0.0694507	0.0155664	0.0609684	0.017098	0.0663916	0.00629845	0.0525131
HOP2	YGL033W	0.0353535	0.040404	0.222222	0	NA	NA	NA	NA	NA	NA	NA	0	0.212121	0.0151515	0.030303	0	0.106061
	YGL042C	0.0310658	0.0657029	0.0890023	0.00680272	0.0809715	0.0490967	0.14141	0.00449479	0.0271518	0.0605611	0.0693676	0.00794258	0.245208	0.0106235	0.0391179	0.00322581	0.0236271
RNA15	YGL044C	0.0792295	0.425518	0.215851	0.0242424	0.468879	0.0412642	0.0404251	0.115789	0.00701754	0.157895	0.513743	0.0269131	0.00859236	0.0319121	0.0440809	0.0296586	0.136225
ALG13	YGL047W	0.0752053	0.301643	0.086021	0.0565362	0.264489	0.0380769	0.0898498	0.0526647	0.0399636	0.0938983	0.374233	0.0828358	0.00647249	0.0196097	0.0998663	0.0240759	0.201125
RPT6	YGL048C	0.0183297	0.179248	0.108327	0.0264176	0.122735	0.0531086	0.171675	0.0627535	0.0988748	0.0723967	0.245269	0.0235891	0.0364523	0.0114839	0.0520447	0.0209368	0.046163
OLE1	YGL055W	0.114679	0.0407747	0.247593	0.0468909	0.129032	0.0322581	0.0967742	0.105263	0.305263	0.0210526	0.0947368	0.0348	0.0072	0.0350424	0.0711636	0.0169212	0.0614424
PKP2	YGL059W	0.0387458	0.0469524	0.112739	0.00900901	0.172984	0.218453	0.0426497	0.00891181	0.0230578	0.0743721	0.0575049	0.018637	0.0272526	0.000613246	0.0198585	0.0147229	0.0286634
DUO1	YGL061C	0.0179211	0.234976	0.192234	0.00215054	0.11385	0.00740741	0.0528854	0.014549	0.0169901	0.0500115	0.252851	0.0206881	0.00903461	0.00133014	0.0347255	0.0119506	0.0531125
ALG2	YGL065C	0.361111	0.173611	0.0462963	0.0578704	0.487978	0.164208	0.248087	0.610169	0.169492	0	0.169492	0	0	0	0.117647	0.117647	0.411765
RPB9	YGL070C	0.146164	0.0555556	0.101455	0.065873	0.0799244	0.162259	0.0848098	0.00784314	0.0313725	0.126237	0.314099	0.0242424	0.188815	0.0444937	0.0432126	0.00271003	0.0511949
	YGL072C	0.133047	0	0.44206	0.0214592	0.0214286	0.0380952	0.0809524	NA	NA	NA	NA	0.0214844	0.0195312	0.0214844	0.0273438	0.0117188	0.0625
HSF1	YGL073W	0.0502373	0.0910141	0.0463032	0.1361	0.0756677	0.0207715	0.0534125	0.0070028	0.0851002	0.076309	0.207218	0.0220408	0.0302041	0.00408163	0.042449	0.0171429	0.0767347
MPS2	YGL075C	0.0666667	0.0666667	0.4	0.0666667	NA	NA	NA	NA	NA	NA	NA	0.00858369	0.0472103	0.0171674	0.00858369	0.00429185	0.575107
KXD1	YGL079W	0.0225787	0.0513043	0.0789123	0.0139704	0.229485	0.0292583	0.0940997	0.00964658	0.0329072	0.0534465	0.0419093	0.0362659	0.0434402	0.0068645	0.159082	0.0205359	0.0755095
GUP1	YGL084C	0.104512	0.121106	0.0568051	0.0647977	0.11262	0.125099	0.0695975	0.075217	0.0774671	0.0851816	0.228222	0.0195701	0.0126153	0.0154241	0.0547841	0.00895158	0.100769
NBP35	YGL091C	0.0962355	0.221259	0.125367	0.0580832	NA	NA	NA	0.039604	0.227723	0.0165017	0.158416	0	0.0262997	0.020904	0.0539568	0.00943396	0.0579951
SPC105	YGL093W	0.0415637	0.15932	0.0419057	0.0546209	0.215312	0.0726729	0.0970001	0.0299974	0.0422563	0.0438645	0.191729	0.0243914	0.0166051	0.0226598	0.0286196	0.0035955	0.0476342
PAN2	YGL094C	0.0267275	0.0748595	0.098344	0.0128844	0.213271	0.144869	0.139439	0.0190095	0.0598088	0.0518883	0.0773775	0.015758	0.0262633	0.00127389	0.0496646	0.0111423	0.131709
SRM1	YGL097W	0.0220976	0.0527359	0.679034	0.00482523	0.152913	0.0150843	0.0972099	0.0478789	0.130527	0.0359505	0.140684	0.0408461	0.0146081	0.02329	0.067932	0.0170956	0.13019
USE1	YGL098W	0.0535736	0.287444	0.0481396	0.0385048	0.0928923	0.0156739	0.06686	0.0366556	0.0660631	0.0362095	0.317084	0.00912584	0.00384246	0.00288184	0.0211335	0.0413064	0.0576369
ARC1	YGL105W	0.0307692	0.0153846	0.261538	0	0.011236	0.011236	0.0786517	0.00437637	0.155361	0.0131291	0.00656455	0.0456389	0.22501	0.0487018	0.0424949	0.00462475	0.0618458
TAF6	YGL112C	0.0608743	0.135408	0.283287	0.0532075	0.0693984	0.0200979	0.279482	0.00798645	0.0328601	0.263956	0.234699	0.0181626	0.0873395	0.0207784	0.018917	0.00342114	0.0536316
SLD3	YGL113W	0.0286554	0.238106	0.177932	0.0179765	0.0869853	0.0206499	0.117286	0.0138575	0.0167666	0.126578	0.306051	0.0183088	0.0283303	0	0.0374847	0.00441989	0.0866559
	YGL114W	0.0359851	0.0630302	0.0821538	0.0277971	0.0475331	0.015364	0.417121	0.00754592	0.0215783	0.0500143	0.0805692	0.0174783	0.0449028	0.00773194	0.03303	0.00873306	0.0485438
SNF4	YGL115W	0.0194932	0.0645363	0.149297	0.00779727	0.106394	0.0397357	0.141722	0.0192901	0.0185185	0.0895062	0.203704	0.0180978	0.0261087	0.00723141	0.0487676	0.0184605	0.0639944
CDC20	YGL116W	0.0137923	0.316078	0.11156	0.0241418	0.129506	0.0526649	0.0339863	0.0571037	0.0185204	0.0632556	0.299629	0.0263734	0.00183509	0.00891624	0.0256687	0.00883439	0.277228
PRP43	YGL120C	0.105798	0.0455128	0.103911	0.130706	0.187574	0.102151	0.0639006	0.0338219	0.11295	0.121991	0.0712955	0.0255369	0.103288	0.0441005	0.154979	0.0327169	0.0624852
MON1	YGL124C	0.0312889	0.079688	0.145186	0.0095057	0.570886	0.0633517	0.0450079	0.0110779	0.0150517	0.0520482	0.0932239	0.229539	0.00629276	0.00550459	0.462531	0.103544	0.00393456
SOH1	YGL127C	0.0331186	0.277577	0.217784	0.00257732	0.252536	0.0347826	0.0447464	0.0228453	0.0124611	0.172586	0.230582	0.00718102	0.0328731	0.014362	0.0280155	0.00586609	0.0951724
CEG1	YGL130W	0.0295178	0.18382	0.349685	0.00186129	0.198512	0.0385129	0.0628766	0.0494998	0.0857438	0.149533	0.333993	0.0424026	0.0417561	0.0193036	0.0468963	0.00931663	0.0937444
	YGL132W	0.0216346	0.00480769	0.132212	0.00961538	0.0869565	0.251812	0.0688406	0.0230769	0.0230769	0.0333333	0.0358974	0.0219178	0.0520548	0.0205479	0.0575342	0.00684932	0.0273973
RPL1B	YGL135W	0.0330189	0.0660377	0.132075	0.0424528	0.25	0.0480769	0.0721154	0.0138889	0.0787037	0.0115741	0.0486111	0.0092807	0.0106007	0.0287356	0.0605378	0	0.0861663
MRM2	YGL136C	0.0354237	0.0184746	0.246949	0.0484746	0.08867	0.293924	0.198071	0.0423687	0.0294668	0.128897	0.0884005	0.0186528	0.0786806	0.0144167	0.0401806	0	0.0849861
SEC27	YGL137W	0.112532	0.437432	0.293733	0.0179149	0.4087	0.10304	0.0995807	0.099098	0.153914	0.0756973	0.221016	0.0271866	0.00674635	0.0269854	0.130982	0.546935	0.0549766
GPI10	YGL142C	0.115151	0.296166	0.117674	0.0204082	NA	NA	NA	0.169811	0.245283	0.00628931	0.383648	0.0263158	0.0953408	0.069025	0.103538	0.0345125	0.183779
TIP20	YGL145W	0.0777925	0.529864	0.306954	0.00854096	0.234031	0.0504714	0.0435942	0.251471	0.0649101	0.0604775	0.511653	0.010409	0.0033474	0.0048868	0.0609278	0.838192	0.00733021
PEX14	YGL153W	0.025	0.0166667	0.0666667	0.0166667	0.0487805	0.260163	0.0569106	0.018018	0.018018	0.0630631	0.0720721	0.0111607	0.0200893	0.0111607	0.0357143	0.00223214	0.0446429
SUT1	YGL162W	0.0352423	0.0176211	0.0264317	0.030837	0.0315126	0.252101	0.0609244	0.0181818	0.0227273	0.0409091	0.0681818	0.0250627	0.0225564	0.0100251	0.0501253	0.00250627	0.0501253
RAD54	YGL163C	0.0533333	0.115556	0.0488889	0.0533333	0.070229	0.135878	0.0961832	0.0377358	0.0235849	0.0471698	0.183962	0.0452261	0.0376884	0.0125628	0.0251256	0.00502513	0.130653
YRB30	YGL164C	0.0247214	0.0548918	0.300614	0.00778008	0.138189	0.051078	0.0362314	0.00240674	0.0379555	0.0435186	0.033793	0.0311957	0.051926	0.0143332	0.0403721	0.00783655	0.0457292
PMR1	YGL167C	0.0641341	0.0861453	0.222277	0.0666552	NA	NA	NA	0.113967	0.012352	0.216772	0.21304	0.0231473	0.0252742	0.00960634	0.0481795	0.0234665	0.15314
HUR1	YGL168W	0.052576	0.166294	0.221233	0.0481	NA	NA	NA	0.080177	0.00417537	0.195994	0.204966	0.0343157	0.0202147	0.00856303	0.0351906	0.0195977	0.142804
XRN1	YGL173C	0.0291667	0.116667	0.124242	0.025	0.373016	0.015873	0.0238095	0.0173913	0.0486312	0.221256	0.31401	0.0500556	0.0374027	0.0192575	0.0494994	0.0319105	0.233454
BUD13	YGL174W	0.0365854	0.0426829	0.103659	0.0243902	0.2	0.0646154	0.0307692	0.00735294	0.00735294	0.0588235	0.117647	0.042735	0.162393	0.025641	0.0541311	0.014245	0.045584
HOS2	YGL194C	0.0191491	0.102938	0.180947	0.0107084	0.141312	0.0570564	0.0361969	0.0250218	0.0515852	0.0683392	0.112136	0.00399743	0.0119923	0.00371673	0.0768712	0.0644056	0.0633094
GCN1	YGL195W	0.026178	0.164049	0.078534	0.0157068	0.605769	0.177885	0.0625	0.00352113	0.105634	0.0176056	0.0598592	0.0338462	0.2	0.00615385	0.0153846	0	0.0153846
EMP24	YGL200C	0.1375	0.025	0.05	0.0375	0	0.0689655	0.896552	NA	NA	NA	NA	0.011976	0.011976	0.0179641	0.0479042	0.011976	0.0838323
SPT16	YGL207W	0.0703608	0.393743	0.0813355	0.0342057	0.344816	0.114961	0.0470051	0.0124553	0.0863207	0.0318764	0.444447	0.00509924	0.016761	0.000498256	0.0226233	0.0021097	0.100755
NCS6	YGL211W	0.0401074	0.0413201	0.0784718	0.0290798	0.176348	0.0480675	0.0451649	0.0402896	0.0281359	0.160441	0.179486	0.029967	0.0191526	0.0093985	0.0352259	0.0140576	0.070832
VAM7	YGL212W	0.0607358	0.0616802	0.0477379	0.0361403	0.690775	0.0965927	0.0180006	0.0277899	0.077368	0.0105485	0.119962	0.0136074	0.0147507	0.00849057	0.65676	0.00377358	0.0455954
SEC15	YGL233W	0.0184826	0.249368	0.201022	0.00225989	0.403596	0.0481938	0.0290805	0.045247	0.0318568	0.106517	0.346029	0.0242927	0.00753296	0.0110797	0.196721	0.0832037	0.100771
RTF1	YGL244W	0.0471457	0.24183	0.155977	0.0701976	0.134871	0.0464941	0.274541	0.0158281	0.039413	0.0820755	0.083543	0.0259152	0.0285642	0.0117289	0.0208088	0.018064	0.104506
GUS1	YGL245W	0.0641026	0.128205	0.0128205	0.0897436	0.0932203	0.0338983	0.144068	0.0428571	0.1	0.0285714	0.2	0.0454545	0.0289256	0.0123967	0.0702479	0	0.0619835
PDE1	YGL248W	0.0486486	0.0756757	0.0324324	0.0378378	0.0726257	0.0391061	0.0893855	0.0236686	0.035503	0.0532544	0.0946746	0.0290909	0.0218182	0.00727273	0.0436364	0.00727273	0.0436364
VEL1	YGL258W	0.0386529	0.0761178	0.0868572	0.024576	0.0605638	0.0327677	0.356276	0.0175289	0.0363807	0.0419687	0.0854152	0.0108353	0.0464559	0.00896734	0.0379225	0.0184323	0.0779028
SWC4	YGR002C	0.024	0.016	0.04	0.016	NA	NA	NA	0.0186916	0.0654206	0	0.046729	0.011236	0.138577	0.00749064	0.146067	0	0.071161
TFG2	YGR005C	0.0317848	0.117359	0.410758	0.00977995	0.0322581	0.0322581	0.0967742	0.037037	0.037037	0.222222	0.111111	0.0201613	0.0524194	0.0443548	0.016129	0.00403226	0.0927419
PRP18	YGR006W	0.069852	0.144296	0.114813	0.151023	0.142105	0.0769187	0.170971	0.0101301	0.0121521	0.206613	0.214272	0.0375581	0.037162	0.0897162	0.126801	0.0158323	0.0825733
SEC9	YGR009C	0.0845771	0.0348259	0.179104	0.20398	0.23494	0.0963855	0.0963855	NA	NA	NA	NA	0.0332226	0.0332226	0.0166113	0.0299003	0.00332226	0.212625
MCY1	YGR012W	0.0404699	0.129756	0.0868292	0.0227387	0.0819551	0.0507067	0.197073	0.0241137	0.0316591	0.0423324	0.199817	0.0311592	0.00702247	0.00607669	0.0260849	0.0194078	0.047843
VMA7	YGR020C	0.0774428	0.0712801	0.0983071	0.0746213	0.183727	0.0209974	0.0524934	0.0046875	0.0625	0.046875	0.053125	0	0.0378378	0.364865	0.367568	0	0.0621622
DPC29	YGR021W	0.0395298	0.0756199	0.116292	0.0104985	0.0588176	0.0325024	0.332697	0.00769883	0.0297766	0.0604708	0.0624072	0.0459207	0.0520434	0.00282486	0.0271462	0.00968389	0.0688095
MTL1	YGR023W	0.0328947	0.0263158	0.00657895	0.0328947	0.0312012	0.126365	0.0702028	0.0814815	0.037037	0.0296296	0.103704	0.00438596	0.0350877	0.00438596	0.0438596	0.0131579	0.0657895
CAX4	YGR036C	0.1	0.283333	0	0.35	0.107143	0.0916988	0.262548	0.207547	0.0754717	0.0377358	0.566038	0.0185185	0.00888889	0	0.151852	0.0807407	0.208148
TFC4	YGR047C	0.0503373	0.283692	0.0535863	0.0453473	0.0983721	0.0243958	0.110395	0.0261755	0.0692543	0.0482526	0.22588	0.0456912	0.0266458	0.000970756	0.060214	0.00752336	0.0789125
UFD1	YGR048W	0.0591549	0.043662	0.0507042	0.0309859	0.282051	0.0192308	0.0448718	NA	NA	NA	NA	0.0327225	0.124346	0.0026178	0.0589005	0.0196335	0.0575916
SCM4	YGR049W	0.0213959	0.06311	0.112455	0.0133259	0.0624844	0.0251521	0.341012	0.00468539	0.0324578	0.0493444	0.058353	0.0312926	0.0592464	0	0.0203764	0.0149183	0.0870286
MUP1	YGR055W	0.0698529	0.0441176	0.0955882	0.0919118	0.0732899	0.0423453	0.140065	0.0686275	0.107843	0.00980392	0.107843	0.0357143	0.0947205	0.00621118	0.0419255	0.00931677	0.0636646
PEF1	YGR058W	0.046875	0.0625	0.0703125	0.03125	0.0463576	0.0264901	0.142384	0.00925926	0.0555556	0.00925926	0.185185	0.0361991	0.190045	0.00452489	0.0588235	0.00452489	0.0633484
SPR3	YGR059W	0.0618557	0.0103093	0.0670103	0.00515464	0.047619	0.0634921	0.0634921	0.0166667	0.0388889	0.0444444	0.1	0.032967	0.032967	0	0.120879	0	0.032967
SPT4	YGR063C	0.0576324	0.252336	0.105919	0.0186916	0.112416	0.0525756	0.0848724	0.0317241	0.0262069	0.151724	0.126897	0.0239116	0.000761035	0.00812752	0.0213847	0.0859507	0.0289488
	YGR064W	0.0562383	0.26359	0.128819	0.00661376	0.138434	0.204452	0.0727112	0.0224321	0.0200708	0.191263	0.327037	0.0443114	0	0	0.0239521	0.0550898	0.0191617
	YGR067C	0.0568182	0.0113636	0.0113636	0.125	0.0428571	0.0428571	0.0428571	0.0694444	0.0694444	0.0416667	0.0416667	0.0343348	0.0171674	0.0128755	0.0386266	0.00429185	0.0343348
ENV11	YGR071C	0.0375385	0.0642126	0.0803058	0.0136022	0.07488	0.0238242	0.0932003	0.0373471	0.222212	0.0186735	0.0361624	0.0248706	0.00843878	0.00452707	0.02202	0.00614697	0.0315764
SMD1	YGR074W	0.0244508	0.217191	0.0927463	0.0190896	0.186684	0.0208877	0.0234987	0.0180484	0.0176705	0.162473	0.329084	0.0162991	0.00105235	0.00839402	0.0299425	0.03682	0.101478
PRP38	YGR075C	0.039312	0.0835381	0.0982801	0.240786	0.0957447	0.106383	0.0744681	0	0.0487805	0.365854	0.0731707	0.0481928	0.210843	0	0.0722892	0	0.0180723
PAC10	YGR078C	0.061207	0.0745849	0.0771362	0.152893	0.069572	0.0388304	0.129631	0.00746965	0.0315593	0.141363	0.212138	0.0210454	0.0516557	0.00767652	0.0207854	0.00879858	0.135673
NNF2	YGR089W	0.0423204	0.0414231	0.084111	0.018981	0.119885	0.0525573	0.0914889	0.0103077	0.0358573	0.0497838	0.043552	0.0138036	0.0154191	0.000538503	0.12434	0.140325	0.0733531
PRP31	YGR091W	0.0330642	0.0854366	0.0150307	0.547331	0.22942	0.0686681	0.0450401	0.000534759	0.0200535	0.229868	0.0581244	0.037203	0.0994018	0.0172193	0.103499	0.0162538	0.0500792
ESP1	YGR098C	0.0314961	0.212598	0.0787402	0.133858	0.101124	0.0898876	0.11236	0.0163934	0.0983607	0.0409836	0.254098	0.0289855	0.0471014	0.0181159	0.0652174	0	0.076087
TEL2	YGR099W	0.0356134	0.0902843	0.0506206	0.0306637	0.0700986	0.0102852	0.145268	0.015503	0.0602574	0.0615777	0.112034	0.0252959	0.0331031	0.00661786	0.0246582	0.00788505	0.0439992
PCP1	YGR101W	0.0475582	0.094792	0.116792	0.029192	0.145588	0.0509161	0.0869035	0.0589328	0.0646066	0.10022	0.300338	0.0194718	0.0157025	0.0163854	0.0740468	0.00267399	0.104968
NOP7	YGR103W	0.0487805	0.0243902	0	0.170732	0.042328	0.179894	0.10582	0	0.0769231	0.0512821	0.179487	0.0431894	0.0930233	0.0332226	0.106312	0.00664452	0.0166113
SRB5	YGR104C	0.126807	0.275524	0.134266	0.0778555	0.0721565	0.0149477	0.298818	0.0725047	0.00564972	0.279661	0.338041	0.0159259	0	0.0596296	0.0277778	0	0.180741
VMA21	YGR105W	0.0632849	0.0861274	0.0683546	0.0429773	NA	NA	NA	0.0329218	0.0781893	0.0781893	0.0864198	0	0.0373057	0.505699	0.425907	0	0.00310881
	YGR107W	0.032	0.016	0.08	0.012	0.0384615	0.0480769	0.153846	0.0340426	0.0255319	0.0340426	0.0510638	0.045045	0.0810811	0.00900901	0.117117	0.018018	0.0630631
DAM1	YGR113W	0.02014	0.258194	0.0514947	0.0379566	0.180361	0.0686975	0.0551091	0.0351207	0.0615725	0.0262705	0.254087	0.0223379	0.0079427	0.0127651	0.0311906	0.00820484	0.115962
SPT6	YGR116W	0.129496	0.0431655	0.467626	0.194245	0	0.109677	0.083871	NA	NA	NA	NA	0.0465686	0.0147059	0.00735294	0.0392157	0.0147059	0.0931373
NUP57	YGR119C	0.0823529	0.0470588	0.364706	0.0941176	NA	NA	NA	NA	NA	NA	NA	0.075	0	0.0166667	0.075	0.00833333	0.175
COG2	YGR120C	0.156787	0.204624	0.221699	0.216445	0.42006	0.0394146	0.101818	0.365732	0.239897	0.0229461	0.305222	0.0747414	0.0043802	0.0183213	0.108614	0.202286	0.0809449
	YGR122W	0.0680851	0.0170213	0.0170213	0.165957	0.0371991	0.146608	0.133479	0.0238095	0.1	0.0142857	0.114286	0.0472527	0.264835	0.0142857	0.0340659	0.0021978	0.0318681
ECL1	YGR146C	0.0268952	0.0857023	0.039019	0.025641	0.0430303	0.0280303	0.325909	0.008122	0.0294205	0.0310414	0.0715991	0.018258	0.0514295	0.00222681	0.0368532	0.0143922	0.0709695
CCM1	YGR150C	0.0512821	0.0940171	0.196581	0.0512821	0.129962	0.0649957	0.0744277	0.027027	0.0990991	0.027027	0.117117	0.000442087	0.133516	0.00265252	0.0335448	0.00596817	0.0681471
CHO2	YGR157W	0.0797078	0.114123	0.285227	0.0113636	NA	NA	NA	0.0925926	0.0899471	0.0972222	0.285714	0.0306878	0.160714	0.0185185	0.154894	0.127646	0.0706349
NSR1	YGR159C	0.0547112	0.113909	0.0302504	0.11087	0.00915751	0.262323	0.0606585	0.0247393	0.387962	0.00473934	0.04	0.017526	0.106897	0.00497512	0.0670737	0	0.0579828
	YGR160W	0.0349965	0.0349965	0.011088	0.0893971	0.0967692	0.367039	0.0697422	0.00825083	0.264686	0.00825083	0.00825083	0.0177931	0.0528053	0	0.0264026	0	0.0645717
CLC1	YGR167W	NA	NA	NA	NA	0.199504	0.323251	0.127273	0.0967742	0.0645161	0	0.0967742	0.024882	0.207207	0.0429	0.015873	0	0.0973831
YIP1	YGR172C	0.0450488	0.0971829	0.128611	0.0252791	0.129626	0.0555573	0.0765009	0.0442788	0.0701367	0.0802609	0.171925	0.0266648	0.0107825	0.0136609	0.0610736	0.0438079	0.0985017
OKP1	YGR179C	0.0393701	0.188976	0.0944882	0.015748	0.0882353	0.0196078	0.117647	0.0230769	0.00769231	0.0615385	0.176923	0.0122699	0.0429448	0.0306748	0.0797546	0.0122699	0.159509
RNR4	YGR180C	0.0323625	0.10356	0.101032	0.02589	NA	NA	NA	0.0563937	0.045977	0.195402	0.249641	0.0104167	0.027658	0.0323276	0.027658	0.00574713	0.307471
TYS1	YGR185C	0.0512821	0.0384615	0.0897436	0.0384615	0.0945946	0.027027	0.0540541	0.0135135	0.0405405	0.108108	0.243243	0.0212766	0.0638298	0.0106383	0.0638298	0.0106383	0.0851064
MVB12	YGR206W	0.214625	0.0804637	0.058328	0.0332282	0.125667	0.0374104	0.0567661	0.0021097	0.112635	0.011369	0.0901313	0.130617	0.0442688	0.00778352	0.107145	0.0179386	0.0477349
ZPR1	YGR211W	0.0307126	0.267815	0.145495	0.0118669	0.162994	0.0482933	0.065526	0.00942507	0.0169651	0.0625511	0.165331	0.0268128	0.00549651	0.00588109	0.0399188	0.0150507	0.0808187
RPS0A	YGR214W	0.0253166	0.0140168	0.0537935	0.0269975	0.0775317	0.0448082	0.154076	0.00834191	0.173026	0.0112094	0.0446594	0.018621	0.038602	0.00240848	0.0483635	0.00404249	0.0258889
GPI1	YGR216C	0.0419634	0.155147	0.0186646	0.0262023	0.28972	0.046729	0.102804	0.0155249	0.0565661	0.044034	0.208635	0.0140051	0.0169227	0.028593	0.0371133	0.00490196	0.0910885
CRM1	YGR218W	0.0266868	0.13695	0.0555835	0.0193203	0.233333	0.0888889	0.0555556	0.0168973	0.0853961	0.0246079	0.0960327	0.0242563	0.022702	0.00921126	0.0414805	0.00467731	0.0633773
	YGR219W	0.0166667	0.05	0.0666667	0.0833333	0.0729927	0.0437956	0.0875912	0.0350877	0.0175439	0.0350877	0.22807	0	0	0	0.0181818	0.00909091	0
SMI1	YGR229C	0.025644	0.113593	0.0947199	0.0451325	0.244397	0.038939	0.0839116	0.0248012	0.0342231	0.0569869	0.132775	0.0130549	0.00675565	0.00629924	0.0969499	0.0209959	0.112472
	YGR237C	0.0144928	0.0144928	0.0869565	0	0.0711462	0.0711462	0.0632411	0.0333333	0.0333333	0.0333333	0.1	0.123711	0.0309278	0.0103093	0.0412371	0.0103093	0.0824742
PFK1	YGR240C	0.0337887	0.120317	0.128307	0.0172921	0	0.428571	0	0.0264557	0.0146386	0.112686	0.110732	0.00536193	0.0822163	0.00357462	0.0178731	0.0180995	0.0637474
BRF1	YGR246C	0.00653595	0.254902	0.20915	0.0326797	NA	NA	NA	NA	NA	NA	NA	0.046875	0.03125	0.03125	0.0625	0.015625	0.171875
PUP2	YGR253C	0.0277778	0.0277778	0.277778	0	0.152174	0.0217391	0.130435	0.0689655	0.0344828	0.206897	0.172414	NA	NA	NA	NA	NA	NA
APL6	YGR261C	0.0469537	0.0760536	0.109336	0.0169086	0.215641	0.0880335	0.0747665	0.01432	0.0401703	0.0640826	0.0425684	0.037599	0.0293452	0.00183172	0.0178758	0.0132917	0.058205
YTA7	YGR270W	0.0432692	0.0240385	0.0961538	0.0192308	0.0399274	0.030853	0.580762	0.0454545	0.0151515	0.0606061	0.166667	0.0422535	0.119718	0.0258216	0.0516432	0.00234742	0.0586854
TAF1	YGR274C	0.0514198	0.325121	0.122953	0.0525627	0.144699	0.0319953	0.0456505	0.0108598	0.123489	0.0577076	0.476178	0.0209704	0.0392233	0.0265946	0.0573632	0.00196288	0.0675641
CAB4	YGR277C	0.0359617	0.176996	0.423897	0.0193555	NA	NA	NA	0.0781415	0.158395	0.161563	0.105597	0.0350204	0.115495	0.00891585	0.00683987	0.0159804	0.0120376
CWC22	YGR278W	0	0.0217391	0	0.608696	0.0754717	0.103774	0.150943	0	0.0535714	0.303571	0.142857	0.0288462	0.0480769	0.0192308	0.0769231	0	0.0769231
ZUO1	YGR285C	0.293333	0.146667	0.0133333	0.226667	0.196721	0.0327869	0.0655738	0.0139373	0.0627178	0.0348432	0.0958188	0	0.125	0.025	0.075	0	0.025
HSE1	YHL002W	0.201152	0.144054	0.0350367	0.0350006	0.136772	0.150647	0.0219544	0.00297354	0.0594877	0.0148677	0.0880676	0.0785299	0.0231142	0.0219262	0.118802	0.0124799	0.0272494
SHU1	YHL006C	0.01	0.02	0.15	0.01	0.10559	0.0807453	0.0372671	0.00970874	0	0.0776699	0.184466	0.0338028	0.0253521	0.0309859	0.0619718	0.0140845	0.0619718
OPI1	YHL020C	0.0386304	0.0667603	0.16345	0.0344864	0.177271	0.0504686	0.0288462	0.0228539	0.0314409	0.0925661	0.205011	0.0188866	0.00858481	0.00474397	0.0481247	0.00727476	0.112655
SNF6	YHL025W	0.0520886	0.152207	0.137663	0.0461695	0.163898	0.0397056	0.0403285	0.0456522	0.0328261	0.18913	0.199783	0.0120337	0.00240674	0.00962696	0.0294424	0.0270357	0.0294424
GOS1	YHL031C	0.019086	0.207258	0.212097	0.0107527	0.45977	0.0841447	0.047025	0.05	0.05	0.5	0.35	0.0118421	0.00394737	0.00228571	0.470203	0.0386466	0.117391
GPA1	YHR005C	0.0246552	0.109081	0.118635	0.00835888	0.163949	0.098279	0.0363451	0.0223184	0.04329	0.0649351	0.121164	0.0183648	0.0114808	0.00441543	0.034086	0.00741844	0.290849
SOD2	YHR008C	0.0294118	0.00980392	0.0490196	0.00980392	0.102857	0.0457143	0.137143	0.0531915	0.0319149	0.0319149	0.0638298	0.0921053	0.0197368	0.00657895	0.0460526	0.00657895	0.0592105
TDA3	YHR009C	0.0235069	0.0793951	0.111697	0.0109792	0.109556	0.105997	0.0845456	0.00428725	0.0286963	0.0748858	0.0386867	0.011077	0.200659	0.0119847	0.048508	0.0128428	0.0379095
RPL27A	YHR010W	0.0299824	0.0709877	0.00529101	0.113316	0.857143	0	0	0	0.0382233	0.0528932	0.155882	0	0.00534759	0.00178253	0.329857	0	0.149911
VPS29	YHR012W	0.059155	0.0400528	0.073257	0.03416	0.211019	0.0582278	0.134792	0.0112384	0.0474014	0.0415934	0.0832446	0.0308023	0.143252	0.0135104	0.331548	0.00796	0.066779
ARD1	YHR013C	0.0961538	0.269231	0.0384615	0.0961538	0.0294118	0.0588235	0.676471	0	0	0.0909091	0.4	0.0681818	0.0568182	0.0358852	0.0113636	0	0.304426
YSC84	YHR016C	0.0405405	0.027027	0.0585586	0.0225225	0.0666667	0.0606061	0.0545455	0.0143541	0.00478469	0.0574163	0.0813397	0.0304348	0	0.0956522	0.0478261	0.00869565	0.073913
DED81	YHR019C	0.0493827	0.17284	0.0493827	0	0.127208	0.0765607	0.0565371	0.012987	0.012987	0.025974	0.207792	0.0169492	0.0444915	0.0317797	0.0317797	0	0.167373
RPS27B	YHR021C	0.0198864	0.0113636	0.0170455	0.318182	0.00230681	0.00461361	0.687352	0.00692042	0.314879	0.0346021	0.0415225	0.0169506	0.107847	0.0205876	0.045613	0.004664	0.0375382
MAS2	YHR024C	0.109091	0.2	0.0181818	0	0.3	0.0333333	0	0.0416667	0.291667	0	0.270833	0.0075188	0.075188	0.0225564	0.0827068	0.0075188	0.037594
RPN1	YHR027C	0.031656	0.10599	0.0599383	0.041866	0.069847	0.0131844	0.2813	0.0229839	0.0483871	0.0877609	0.289706	0.015618	0.0424027	0.0190183	0.0257569	0.0142115	0.0294199
BCD1	YHR040W	0.0289855	0.0434783	0.0289855	0.0724638	0.0714286	0.0428571	0.1	0.015625	0.0625	0.015625	0.21875	NA	NA	NA	NA	NA	NA
SRB2	YHR041C	0.0557112	0.207294	0.258428	0.0180428	0.192331	0.058386	0.140213	0.0239163	0.0119581	0.224704	0.284035	0.0465037	0.0145113	0.0391048	0.0404123	0.00458119	0.0877598
CIC1	YHR052W	0.0339394	0.323497	0.053007	0.0401865	0.75	0	0	0.0224633	0.276463	0.00394477	0.261341	0.0153816	0.058548	0.0248963	0.0573322	0.00775194	0.0883078
MED6	YHR058C	0.0440104	0.435384	0.346483	0.0364077	0.222918	0.0704844	0.0386629	0.0380152	0.00953923	0.405733	0.296493	0.0307368	0.0136299	0.0222692	0.0398736	0.0221263	0.152123
FYV4	YHR059W	0.00571429	0.04	0.222857	0.0114286	0.0938776	0.126531	0.110204	0.04	0.04	0.04	0.16	0.0543478	0.0217391	0.0108696	0.0434783	0.0108696	0.173913
VMA22	YHR060W	0.0285714	0.234454	0.0714286	0.0436975	0.0194346	0.215548	0.04947	0.00660066	0.0264026	0.0660066	0.0594059	0.010181	0.0271493	0.211256	0.401867	0.00678733	0.0576923
SSZ1	YHR064C	0.131771	0.100277	0.0879315	0.0705467	0.163241	0.0210804	0.0623188	0.0231481	0.184524	0.0462963	0.133598	0.0122952	0.0150215	0.0108646	0.0590601	0.00143062	0.044484
HTD2	YHR067W	0.0306122	0.0561224	0.0459184	0.0408163	0.0564202	0.107004	0.140078	0.015625	0.0625	0.03125	0.203125	0.027027	0.04914	0.00737101	0.0515971	0.00737101	0.0884521
RRP4	YHR069C	0.0210613	0.116907	0.0726724	0.0228438	0.229102	0.0492776	0.103715	0.0294907	0.133446	0.0512399	0.12843	0.0261818	0.0601285	0.00482099	0.0517712	0.00897467	0.10159
OSH3	YHR073W	0	0.0948276	0.0603448	0	0.0632911	0.0126582	0.367089	0.0280374	0.0280374	0.0280374	0.140187	0.0175439	0.0643275	0.00584795	0.0701754	0.0116959	0.122807
NMD2	YHR077C	0.0578512	0.0495868	0.0165289	0.0661157	0.013986	0.034965	0.300699	0.0267857	0.0714286	0	0.196429	0.0125	0.0625	0	0.05	0.0125	0.1375
IPI1	YHR085W	0.0485009	0.037037	0.0878685	0.0197153	0.147633	0.0313974	0.0613892	0.0192932	0.134431	0.018547	0.03048	0.0161952	0.0051993	0.00474356	0.0405414	0.00188501	0.0529045
RPF1	YHR088W	0.0214834	0.060344	0.121125	0.00642542	0.116168	0.0209579	0.0979749	0.0140288	0.0429085	0.128777	0.137873	0.0532881	0.000270124	0.00135062	0.0338024	0.0135062	0.128149
BIG1	YHR101C	0.0401311	0.269775	0.034176	0.0729963	NA	NA	NA	0.0487622	0.0660165	0.0420105	0.276819	0.0209984	0.00228311	0.00883641	0.0432233	0.0321449	0.151753
CDC12	YHR107C	0.041585	0.144913	0.190845	0.0587914	0.0730012	0.101682	0.0981415	0.0208926	0.0257946	0.0891453	0.284371	0.0402408	0.01086	0.0320509	0.0381804	0.0124847	0.137238
UBA4	YHR111W	0.0458924	0.0500727	0.0560705	0.0493003	0.144559	0.0440957	0.0829447	0.0586341	0.0808072	0.0941425	0.191673	0.0316556	0.0181765	0.0120118	0.0530622	0.0214285	0.115837
ORC6	YHR118C	0.0173842	0.264016	0.156442	0.0126866	NA	NA	NA	0.0182106	0.0435471	0.0823436	0.280285	0.0186519	0.00344582	0.00344582	0.0217865	0.0313014	0.0531768
CIA2	YHR122W	0.114902	0.0907282	0.0718301	0.124805	NA	NA	NA	0.0216049	0.0401235	0.0648148	0.330247	0.0155036	0.0138889	0.00537427	0.042375	0.00475511	0.0835117
	YHR125W	0.109091	0.0181818	0.0848485	0.030303	0.0120482	0.0843373	0.156627	0.0134228	0.033557	0.0402685	0.0805369	0.025	0.0625	0.0125	0.0375	0	0.05
IGO2	YHR132W-A	0.040404	0.030303	0.0707071	0.010101	0.125475	0.0456274	0.121673	0.0114943	0.0574713	0.0344828	0.0804598	0.0289855	0.101449	0.0289855	0.0144928	0	0.188406
ARO9	YHR137W	0.1375	0	0.05	0.0875	0.037234	0.0159574	0.12234	0.0694444	0.0277778	0.0694444	0.138889	0.0338983	0	0.0338983	0.0338983	0	0.0508475
CHS7	YHR142W	0.0540541	0.0540541	0.0405405	0.0675676	0.0958904	0.0342466	0.136986	0	0.0810811	0.0675676	0.148649	0.03125	0	0	0.03125	0.046875	0.171875
MRPL6	YHR147C	0.02	0	0.32	0	0.0175439	0.333333	0.140351	0.0851064	0.0851064	0.0425532	0.0212766	0.027027	0	0.0810811	0	0.027027	0
RTT107	YHR154W	0.0314807	0.145559	0.154774	0.0311912	0.143897	0.0478098	0.143496	0.0298003	0.0326531	0.0838271	0.159886	0.00430108	0.00860215	0.00172043	0.0431336	0.00602151	0.0999078
DNA2	YHR164C	0.0240166	0.0621118	0.124224	0.0625259	NA	NA	NA	0.0331197	0.0854701	0.0379274	0.253739	0.0681696	0	0.0576132	0.0289855	0.0144928	0.28413
CDC23	YHR166C	0.0154851	0.218664	0.091688	0.0142285	0.0977194	0.0291902	0.0825826	0.0134179	0.01338	0.013725	0.286583	0.0202751	0.0596667	0.00780984	0.0270024	0.00818306	0.107967
THP2	YHR167W	0.0426156	0.046832	0.146571	0.0308265	0.121698	0.0428925	0.0972427	0.0671305	0.0903964	0.0124183	0.0512756	0.0302886	0.00807048	0.00493735	0.0405092	0.0207759	0.0681884
NMD3	YHR170W	0.0767405	0.0978818	0.0861525	0.0445779	0.257862	0.127883	0.0494759	0.0299567	0.0670701	0.0789332	0.107575	0.0206435	0.00841609	0.00130208	0.0417957	0.00747938	0.0866881
SPC97	YHR172W	0.0323625	0.2411	0.166667	0.0647249	NA	NA	NA	NA	NA	NA	NA	0.0544218	0.0085034	0.0255102	0.037415	0.00510204	0.243197
STB5	YHR178W	0.0217391	0.0791925	0.245342	0.128882	0.190353	0.152455	0.0822567	NA	NA	NA	NA	0.0794451	0.0163934	0.0576923	0.137137	0.0274275	0.194515
	YHR180W	0.047619	0.0357143	0.0238095	0.0178571	0.0490566	0.0566038	0.120755	0.0246914	0.0308642	0.0246914	0.0802469	0.0357143	0.196429	0.0357143	0.0714286	0	0.0357143
KOG1	YHR186C	0.0188743	0.203685	0.121528	0.026363	0.0850315	0.0153395	0.146348	0.00900178	0.0174242	0.0398396	0.312567	0.0111359	0.0126206	0.00123732	0.074464	0.0081663	0.0761963
GPI16	YHR188C	0.139808	0.348634	0.0579853	0.127988	0.536698	0.142759	0.0806769	0.162128	0.263798	0.00308642	0.429375	0.0237649	0.0512821	0.100063	0.0833021	0.00325203	0.27192
PTH1	YHR189W	0.0444541	0.0643735	0.130869	0.0462626	0.0640343	0.0306568	0.359135	0.00885898	0.0819147	0.0350309	0.114436	0.0243289	0.0381351	0.0060646	0.0635442	0.00737521	0.0967704
ERG9	YHR190W	0.174027	0.141975	0.0995691	0.163566	NA	NA	NA	0.106628	0.175793	0.0144092	0.276657	0.0386756	0.0127567	0.0163035	0.0451497	0.0116086	0.115013
CTF8	YHR191C	0.0447929	0.193357	0.13529	0.0226856	0.270141	0.108485	0.100003	0.0278366	0.140778	0.0580975	0.191915	0.0272083	0.0281698	0.0412662	0.0556725	0.00718532	0.155724
UTP9	YHR196W	0.0706972	0.0506173	0.0240741	0.032716	0.170293	0.061569	0.0633373	0.00422323	0.285973	0.0262443	0.00542986	0.01766	0.0388074	0.0179989	0.0592473	0.00160546	0.0669029
BET1	YIL004C	0.0590059	0.28996	0.283156	0.0790714	0.300114	0.0589438	0.0942627	0.0909435	0.0618219	0.110518	0.365058	0.0697163	0.0106179	0.0133082	0.0839945	0.273734	0.0686056
URM1	YIL008W	0.0552795	0.0583851	0.0341615	0.0450311	0.134125	0.0704562	0.0670437	0.0418606	0.0741988	0.0815731	0.210701	0.0382964	0.0497981	0.0102354	0.0359981	0.00678607	0.131565
EST3	YIL009C-A	0.0514706	0.0367647	0.0588235	0.0367647	0.0526316	0.0526316	0.111111	0.0151515	0.0606061	0.0757576	0.189394	0.016129	0	0	0.016129	0	0.129032
RPB3	YIL021W	0.0311237	0.127285	0.193498	0.00669365	0.0643917	0.0518402	0.0476297	0.00932146	0.018702	0.0358458	0.118535	0.0158831	0.0824253	0.00617801	0.0473054	0.0171211	0.030896
IRR1	YIL026C	0.0272876	0.107917	0.0890575	0.0121738	0.0929172	0.0233449	0.097711	0.0139709	0.0185233	0.0884376	0.076091	0.0174223	0.0798583	0.0214321	0.0284492	0.00428319	0.0298055
SSM4	YIL030C	0.0245281	0.0449472	0.0898627	0.010257	0.0636298	0.0280899	0.377544	0.00714188	0.039953	0.0397255	0.0589155	0.0383878	0.0880397	0.0099291	0.0403711	0.0134485	0.102363
CAP2	YIL034C	0.0698852	0.0645694	0.0495694	0.204541	0.115231	0.0452218	0.0803426	0.0240252	0.629416	0.000572246	0.0549082	0.0293497	0.0400563	0.000923361	0.0204019	0.00600185	0.0328673
CKA1	YIL035C	0	0.00934579	0.462617	0	0.132275	0.0608466	0.0343915	0.0274725	0.010989	0.0494505	0.0164835	0.0238095	0.052381	0.0047619	0.0190476	0	0.0619048
MET30	YIL046W	0.0658043	0.157856	0.118782	0.0791228	0.605959	0.00647668	0.0142487	0.0246455	0.116501	0.0334789	0.284755	0.0258518	0.026444	0.00636761	0.0406652	0.0256806	0.0627653
NEO1	YIL048W	0.0612342	0.381992	0.135337	0.0122468	0.353021	0.132749	0.133333	0.0949019	0.0863133	0.139403	0.185403	0.00802724	0.00566038	0.0354025	0.194194	0.0418332	0.195121
GPP1	YIL053W	0.0307692	0.0461538	0.0692308	0	0.077381	0.0357143	0.077381	0.0322581	0.0403226	0.104839	0.137097	0.0897436	0.0128205	0	0.0384615	0.0192308	0.0897436
RGI2	YIL057C	0.03125	0.0625	0.132812	0.0078125	0.0142857	0.0428571	0.307143	0.0409836	0.0163934	0.0245902	0.245902	0.0273973	0.0410959	0.0136986	0.0684932	0	0.0821918
SNP1	YIL061C	0.0392157	0	0.431373	0.156863	0.0723684	0.138158	0.177632	NA	NA	NA	NA	0.0350404	0.0673854	0.0296496	0.0727763	0.00808625	0.121294
ARC15	YIL062C	0.00286123	0.124353	0.537361	0.00286123	0.0983607	0.0382514	0.125683	0	0.0492943	0.0762404	0.587896	0.0139498	0.0502192	0.00478278	0.0215225	0.0139498	0.0115584
SEC6	YIL068C	0.120085	0.119556	0.540066	0.118042	0.498873	0.105407	0.0848546	0.0502715	0.0365498	0.0907074	0.768616	0.0694067	0.00693642	0.0202454	0.161751	0.202831	0.182542
SEC28	YIL076W	0.0422919	0.061233	0.0886381	0.0413027	0.0794231	0.0383172	0.24094	0.0225141	0.0138622	0.198412	0.153955	0.0142326	0.0100913	0.00550257	0.0464198	0.0213061	0.0397272
AIR1	YIL079C	0.0333333	0	0.0333333	0.05	0.0273224	0.0273224	0.251366	0.0588235	0	0.0980392	0.294118	0.0186335	0.0124224	0.0124224	0.0310559	0.00621118	0.068323
SDS3	YIL084C	0.0340091	0.0517241	0.104964	0.0364721	0.0896986	0.094407	0.188034	0.004363	0.0200698	0.197208	0.113111	0.0117419	0.0263546	0.0116988	0.0564766	0.00882797	0.0653476
MOB1	YIL106W	0.00841854	0.237004	0.0723418	0.036272	NA	NA	NA	0.0107681	0.0366116	0.0193826	0.300072	0.0366866	0.0145935	0.0148157	0.0156487	0.0117964	0.140377
SEC24	YIL109C	0.0648698	0.261928	0.144848	0.0210835	0.301264	0.0363399	0.0771545	0.0599341	0.0468427	0.094804	0.282537	0.0103463	0.00782715	0.00813606	0.0956943	0.10655	0.0576237
NUP159	YIL115C	0.0887154	0.215973	0.0411437	0.114454	0.213108	0.0228828	0.0552169	0.0200762	0.128202	0.0465188	0.283273	0.00908374	0.0251032	0.00630016	0.127516	0.00603108	0.0511065
RHO3	YIL118W	0.0532706	0.18438	0.216956	0.0368187	0.248144	0.0524699	0.114387	0.0248738	0.119614	0.105738	0.278279	0.0213484	0.0066368	0.0219582	0.0922357	0.0425841	0.122093
QDR2	YIL121W	0.0326531	0.0551639	0.187199	0.016945	0.170517	0.0770077	0.0336145	0.0259606	0.0181967	0.11308	0.0498814	0.00275689	0.0168657	0.0215097	0.0194309	0.00150376	0.0681557
SIM1	YIL123W	0.025	0	0.308333	0	0.0633333	0.143333	0.05	0	0.00925926	0.0925926	0.0185185	0.0221675	0.0197044	0.00492611	0.0369458	0.0147783	0.0689655
STH1	YIL126W	0.0144984	0.115159	0.0687752	0.0661591	0.0936716	0.196488	0.071889	0.017432	0.0203056	0.0845054	0.15866	0.0085277	0.106853	0.00461763	0.0173168	0.00684262	0.0121763
MET18	YIL128W	0.0658946	0.0707877	0.0874515	0.0526314	0.130115	0.0533957	0.0720025	0.0422485	0.0210526	0.209667	0.165628	0.0221778	0.0128081	0.00765049	0.0386825	0.0124645	0.0809763
TPM2	YIL138C	0.032967	0.010989	0.0769231	0.021978	0.0497738	0.0226244	0.180995	0.0121951	0.0365854	0.0487805	0.0487805	0.103448	0.0287356	0.0229885	0.0574713	0.0172414	0.0517241
AXL2	YIL140W	0.0229662	0.0345896	0.184605	0.0107843	0.220964	0.252844	0.0942416	0.00600938	0.0349183	0.051299	0.0669756	0.0247181	0.0215766	0.00240175	0.0389068	0.0133391	0.0416775
SSL2	YIL143C	0.0322581	0	0.137097	0	0.0776699	0.0679612	0.0970874	0.00952381	0.00952381	0.0190476	0.0571429	0.0621118	0.0807453	0.0248447	0.0745342	0.0372671	0.0434783
NDC80	YIL144W	0	0.18	0.04	0.06	NA	NA	NA	0.0377358	0.0943396	0.113208	0.320755	NA	NA	NA	NA	NA	NA
ATG32	YIL146C	0	0.015674	0.551724	0.00626959	0.127168	0.0115607	0.0867052	0	0	0.046875	0.03125	0.027027	0.0162162	0.00540541	0.0432432	0	0.0594595
SLN1	YIL147C	0.0205345	0.473539	0.127117	0.0381778	0.103203	0.0548315	0.133012	0.00903614	0.138079	0.0233989	0.536588	0.019195	0.110079	0.0658182	0.0642697	0.00294827	0.219307
RPL40A	YIL148W	0	0.0569106	0.0569106	0.0243902	0.016317	0.048951	0.153846	0.0495868	0.0413223	0.0413223	0.190083	0.030303	0.020202	0.010101	0.0505051	0.010101	0.0959596
MCM10	YIL150C	0.0106048	0.206199	0.120541	0.0362464	0.0789681	0.0195694	0.125207	0.0184233	0.0427075	0.08713	0.323333	0.0387991	0.00413258	0.00941869	0.0265186	0.00157698	0.0885776
IMP2'	YIL154C	0.0396356	0.13181	0.165383	0.0259213	0.110966	0.0560827	0.125079	0.0212258	0.0277778	0.105037	0.119779	0.0260684	0.00605413	0.00185185	0.0245726	0.00441595	0.0359687
UBP7	YIL156W	0.0263158	0.00877193	0.307018	0.00877193	0.0753425	0.0205479	0.10274	0.0315789	0.0210526	0.0421053	0.0947368	0.03125	0.0520833	0.00520833	0.078125	0.015625	0.0416667
	YIL161W	0.0483871	0	0.322581	0	0.0397351	0.0463576	0.172185	0.0357143	0.0357143	0.107143	0.107143	0.0375	0.0125	0.0125	0.05	0.01875	0.08125
SDL1	YIL167W	0	0.0363636	0.381818	0	0.0898204	0.0598802	0.0598802	0.0185185	0.037037	0.12963	0.166667	0.0684932	0.0753425	0	0.0342466	0.00684932	0.0410959
	YIL168W	0.0117647	0	0.305882	0.0235294	0.0752212	0.0486726	0.0840708	0	0	0.0779221	0.0909091	0.0705128	0.0320513	0.00641026	0.0320513	0	0.0448718
MPH1	YIR002C	0.0215054	0	0.193548	0	0.0679012	0.0679012	0.0679012	0	0	0.1625	0.0125	0.0233645	0.046729	0	0.0280374	0	0.0420561
AIM21	YIR003W	0.0136986	0.0684932	0	0.0958904	0.0168539	0.0280899	0.617978	0.031746	0.301587	0	0.0793651	0	0.0131579	0	0.0526316	0.00328947	0.0592105
PAN1	YIR006C	0.0165289	0.118359	0.674242	0.0110193	0.136364	0.136364	0.439394	0.197917	0.0520833	0.328125	0.229167	0.0396167	0.0281274	0.0646453	0.0791857	0.00634058	0.203614
PRI1	YIR008C	0.05	0.025	0.175	0.075	0.186813	0.208791	0.120879	0	0.114286	0.285714	0.114286	0.0133333	0.0266667	0.0666667	0.0533333	0.0133333	0.0266667
DSN1	YIR010W	0.0322567	0.104457	0.0653101	0.0494617	0.030142	0.0789042	0.0980595	0.0139248	0.0131352	0.0587855	0.158484	0.025615	0.0176292	0.00909091	0.0370766	0.00363636	0.107362
	YIR016W	0.015625	0.00520833	0.171875	0.0104167	NA	NA	NA	0.00621118	0	0.0372671	0.0372671	0.0133929	0.03125	0.111607	0.0267857	0	0.03125
FLO11	YIR019C	0.00970874	0	0.456311	0.0194175	0.0514286	0.0657143	0.114286	0.029703	0	0.0594059	0.049505	0.0277778	0.0235043	0.0106838	0.0491453	0.0106838	0.0876068
SEC11	YIR022W	0.142857	0.183673	0.183673	0.0816327	0.58209	0.0567164	0.00298507	0.155556	0.0444444	0.133333	0.622222	0.0254777	0.00636943	0.00636943	0.121019	0.044586	0.203822
DAL81	YIR023W	0.0196078	0.0196078	0.0196078	0	0.0742358	0.0524017	0.200873	0	0.08	0.04	0.1	0.0333333	0.266667	0	0.116667	0	0.0833333
YVH1	YIR026C	0.106767	0.0210526	0.0210526	0.125564	0.18742	0.0414134	0.0941343	0.00984252	0.182579	0.0019685	0.015625	0.0081732	0.00345622	0.010586	0.0582558	0.00586905	0.0960569
DCG1	YIR030C	0	0	0.309859	0.00469484	0.0465116	0.0174419	0.116279	0.00555556	0.0166667	0.05	0.05	0.017341	0.0231214	0.0144509	0.0722543	0.00578035	0.0462428
NRE1	YIR035C	0.0413223	0.00826446	0.0826446	0.0247934	0.056962	0.0316456	0.0506329	0.0686275	0.0980392	0.0392157	0.0980392	0.0150376	0.0225564	0	0.0676692	0.0037594	0.075188
PRE3	YJL001W	0.0527642	0.122841	0.120311	0.0429489	0.285714	0.0530612	0.106293	0.0301785	0.0653376	0.0386495	0.244905	0.0279719	0.0128363	0.0109499	0.0345798	0.0187409	0.0499163
OST1	YJL002C	0.0432008	0.353801	0.0738643	0.0501869	0.479765	0.06634	0.122489	0.0238884	0.185998	0.00469484	0.307005	0.024461	0.0205293	0.057656	0.0537388	0.013396	0.136446
SYS1	YJL004C	0.0365905	0.1037	0.0653567	0.0171535	0.407203	0.0471926	0.303523	0.0251904	0.0384493	0.0835497	0.148849	0.0032967	0.00802098	0.00340626	0.182381	0.0153813	0.139375
CYR1	YJL005W	0.0226793	0.520499	0.1008	0.0125966	0.126485	0.0171743	0.0396171	0.0247371	0.000717017	0.204116	0.679938	0.0533828	0.00209644	0.00702514	0.0187221	0.00993377	0.0352368
MPS3	YJL019W	0.108974	0.0512821	0.173077	0.115385	NA	NA	NA	NA	NA	NA	NA	0	0.209524	0.0666667	0.0857143	0	0.190476
BBC1	YJL020C	0.0741715	0.0575719	0.0242832	0.130457	0.0775297	0.037766	0.0647256	0.0487571	0.453834	0.0165375	0.0301533	0.0216567	0.0115819	0.00154839	0.0416616	0.0110105	0.088639
	YJL021C	0.0571147	0.0618228	0.0807029	0.0301988	0.0795852	0.0281354	0.0510099	0.0456728	0.416859	0.0136467	0.0265455	0.0126104	0.00679846	0.00450055	0.0263026	0.0146056	0.0341267
PET130	YJL023C	0.00694444	0.00694444	0.333333	0	0.0508475	0.0225989	0.118644	0.00757576	0.0227273	0.0681818	0.0833333	0	0.0449438	0.011236	0.0898876	0.00561798	0.0730337
RRN7	YJL025W	0.0460193	0.121314	0.0784167	0.0311999	0.202027	0.0189851	0.0636349	0.0115099	0.187038	0.0231791	0.0493144	0.0110796	0.023795	0.0140666	0.0672464	0.00756655	0.0679429
VPS53	YJL029C	0.0408163	0.0306122	0.102041	0.0102041	0.045	0.166667	0.0416667	0	0.0789474	0.0263158	0.0789474	0.0135135	0	0.0135135	0.310811	0.0135135	0.162162
KAR2	YJL034W	0.0602822	0.386004	0.0290986	0.101435	0.375678	0.086407	0.028197	0.14107	0.0904261	0.0219588	0.539651	0.0311615	0.00336553	0.0484858	0.26688	0.0482427	0.160695
RTT101	YJL047C	0.0254237	0.0508475	0.220339	0.00847458	0.141732	0.0511811	0.232283	0.0337079	0.0337079	0.123596	0.123596	0.0154799	0.0185759	0.0123839	0.0433437	0.00619195	0.20743
PEP8	YJL053W	0.0393443	0.00983607	0.0295082	0.0688525	0.166667	0.0333333	0.04	0.0273973	0.0308219	0.0890411	0.140411	0.010274	0.0496575	0.0119863	0.375	0.00171233	0.0856164
ZAP1	YJL056C	0.0493262	0.0813514	0.0521074	0.0340089	0.0458848	0.0253639	0.43685	0.0252414	0.0741259	0.0277056	0.104163	0.0147895	0.087928	0.00784806	0.0292814	0.00792594	0.0592359
YHC3	YJL059W	0.00884956	0.0265487	0.336283	0	0.0188679	0.0235849	0.448113	0.0322581	0	0.139785	0.0752688	0.0357143	0.0324675	0.012987	0.0487013	0	0.0909091
PSF2	YJL072C	0.0109034	0.233333	0.207343	0.0183801	0.0630161	0.0461102	0.0654026	0.00650195	0.0082358	0.110069	0.117902	0.0135921	0.0185985	0.00233205	0.0618451	0.0337721	0.0350001
SMC3	YJL074C	0.0470174	0.0998343	0.0568213	0.0780862	0.0965273	0.0386949	0.120799	0.0103448	0.0666911	0.0331988	0.153778	0.01875	0.0625	0.0125	0.04375	0	0.0625
SCP160	YJL080C	0.0222222	0	0.355556	0.111111	NA	NA	NA	0	0	0.0909091	0.0606061	0.0144181	0.234409	0.0576725	0.0772905	0	0.24629
ARP4	YJL081C	0.127778	0.0375	0.168981	0.0208333	0	0.307692	0.538462	0.00632911	0.0847649	0.0888336	0.182866	0.034632	0.0193001	0.0618687	0.104978	0	0.145924
EXO70	YJL085W	0.0269005	0.23719	0.412013	0.0235789	0.319638	0.0673781	0.0512594	0.0320849	0.023577	0.125155	0.323893	0.038321	0.00853075	0.0108134	0.132741	0.0886164	0.179283
GWT1	YJL091C	0.0739407	0.162374	0.0672021	0.0254777	0.147619	0.246429	0.242857	0.0473177	0.162694	0.00773395	0.115974	0.0241957	0.0704744	0.0424391	0.072201	0.00508906	0.127317
KHA1	YJL094C	0.0685484	0.00403226	0.0766129	0.0766129	0.232877	0.136986	0	0.027027	0.0225225	0.0495495	0.117117	0.0152672	0.0152672	0.00763359	0.0687023	0.00763359	0.0381679
PHS1	YJL097W	0.0381386	0.158782	0.12382	0.0247948	NA	NA	NA	0.0293856	0.027684	0.0252644	0.274211	0.0151194	0.0140119	0.0458087	0.0493941	0.0120331	0.099139
GSH1	YJL101C	0.20155	0.348837	0.00775194	0.124031	0.239544	0.0402694	0.0428603	0.0409836	0.163934	0.0409836	0.180328	0	0.2	0.05	0.05	0	0.05
PAM16	YJL104W	0.030993	0.209019	0.0795646	0.0125448	0.17098	0.0570813	0.196655	0.0673579	0.0331852	0.0857032	0.330724	0.0171752	0.0576817	0.0664726	0.0307068	0.0011812	0.228691
IME2	YJL106W	0.0526316	0	0.0225564	0.056391	0.193939	0.0606061	0.0424242	0.0285714	0.0367347	0.0244898	0.077551	0.0129125	0.0186514	0.00430416	0.045911	0.0114778	0.0588235
ASF1	YJL115W	0.0419189	0.130172	0.120796	0.0496333	0.101134	0.0911258	0.172731	0.0408658	0.0245393	0.122622	0.280594	0.0233855	0.0290898	0.0426034	0.0524754	0.00311526	0.316368
RPE1	YJL121C	0.00634921	0.0698413	0.0857143	0.0190476	0.18199	0.0582149	0.0535803	0	0.0461216	0.0461216	0.140881	0.0198269	0.0294887	0.0257649	0.0632045	0.0272746	0.179448
LSM1	YJL124C	0.0285714	0.0666667	0.0380952	0.104762	0.0307263	0.047486	0.329609	0	0.0333333	0	0.2	0.00558659	0.351955	0.0446927	0.0391061	0	0.0837989
GCD14	YJL125C	0.0384615	0.0384615	0.0384615	0.134615	NA	NA	NA	0	0.0925926	0.0740741	0.314815	0.038674	0.0359116	0.0138122	0.0497238	0.00276243	0.0801105
TRK1	YJL129C	0.101523	0.0964467	0.0253807	0.0456853	0.113602	0.0512298	0.176519	0.028481	0.272152	0.0126582	0.028481	0.0245491	0.0118413	0.00473653	0.0213144	0.00118413	0.0609395
URA2	YJL130C	0.0641474	0.0668805	0.0796292	0.117715	0.0419847	0.103053	0.0572519	0.0400268	0.01848	0.0530743	0.0572323	0.034925	0.00785529	0.00194175	0.0215536	0.0303092	0.0687645
AIM23	YJL131C	0.0115607	0.0115607	0.0867052	0.0231214	0.251256	0.0703518	0.0201005	0.0202703	0.00675676	0.0472973	0.0743243	0.0273973	0.0410959	0.0547945	0.0547945	0.0136986	0.0958904
RPS21B	YJL136C	0.0328383	0.03408	0.0804817	0.0199883	0.0135704	0.0455402	0.406022	0.0386908	0.0900559	0.0194616	0.0682318	0.0344502	0.0303114	0.00925165	0.0386412	0.00544313	0.0937163
ROQ1	YJL144W	0.0442177	0.0170068	0.0238095	0.12585	0.104603	0.0585774	0.0251046	0.0524476	0.041958	0.0314685	0.132867	0.0229885	0.0268199	0	0.0268199	0	0.0498084
	YJL152W	0.0188679	0	0.308176	0.00628931	0.0894569	0.028754	0.0383387	0.035461	0.0070922	0.0496454	0.0638298	0.025	0.0125	0.0125	0.0375	0.0125	0.0625
VPS35	YJL154C	0.0595334	0.0701411	0.052117	0.0516451	0.284497	0.0949878	0.0565103	0.0173813	0.0307387	0.0518433	0.141154	0.0113141	0.0509507	0.00259952	0.428303	0.0124282	0.0603337
KRE9	YJL174W	0.0727689	0.24771	0.0412234	0.0537825	NA	NA	NA	0.136067	0.0941286	0.027959	0.482759	0.0327665	0.012605	0.0142848	0.115106	0.0453527	0.198001
	YJL175W	0.0983187	0.112625	0.0956036	0.022452	0.204559	0.0391166	0.0574434	0.0256039	0.0256039	0.128019	0.226731	0.0370047	0.0355478	0.0128205	0.0929487	0.00378788	0.0407925
ATP12	YJL180C	0.0774754	0.176871	0.0574452	0.0774754	0.168136	0.0421234	0.0975268	0.0251572	0.0731985	0.0165947	0.121391	0.0240716	0.00870246	0.011387	0.0387919	0.00333333	0.101611
SWE1	YJL187C	0.034393	0.121336	0.102841	0.030258	0.0894129	0.0896074	0.0457197	0.00931385	0.0318364	0.0369506	0.0997662	0.00671604	0.010015	0.00404536	0.0295348	0.0143549	0.0430456
CDC6	YJL194W	0.026812	0.320102	0.136748	0.0223463	0.120725	0.0207847	0.0619347	0.0285686	0.0537482	0.0945764	0.282601	0.0140617	0.0267364	0.0089124	0.0199533	0.00440665	0.0716454
MBB1	YJL199C	0.0484429	0.0103806	0.0761246	0.0276817	0.228261	0.0652174	0.0543478	0.0415094	0.00754717	0.045283	0.0716981	0.0127119	0.00847458	0.00847458	0.0508475	0.00423729	0.0677966
ACO2	YJL200C	0.00324412	0.0162206	0.0773428	0.00648824	0.0107335	0.207513	0.0554562	0.0136054	0.0778534	0.0778534	0.0952381	0.0140987	0.0307654	0.022432	0.115358	0.00805639	0.245368
PRP21	YJL203W	0.0332203	0.140621	0.0623864	0.486461	0.221034	0.0617917	0.0902327	0.00813008	0.0509332	0.179956	0.0999296	0.0148112	0.092794	0.0410375	0.107205	0.0964494	0.0674785
RCY1	YJL204C	0.340158	0.231368	0.0348075	0.049413	NA	NA	NA	0.0694444	0.00694444	0.0823413	0.68006	0.027109	0.0521327	0.01	0.0892417	0.007109	0.110284
AVT1	YJR001W	0.018018	0.036036	0.117117	0.00900901	NA	NA	NA	0.0392157	0.0196078	0.0196078	0.0980392	0.0105263	0.0210526	0.0105263	0.115789	0	0.0421053
SUI2	YJR007W	0.0413045	0.107306	0.159617	0.00474496	0.168223	0.182601	0.0706044	0.00178094	0.09346	0.0287523	0.0634412	0.0257501	0.0424231	0.0790364	0.0436628	0.00113464	0.154921
ESS1	YJR017C	0.0527344	0.0527344	0.0253906	0.0546875	0.0177885	0.0685096	0.454087	0.015625	0.328125	0.015625	0.125	0.0242608	0.0242608	0.034823	0.0646107	0.0501661	0.131205
CPR7	YJR032W	0.0221873	0.0341183	0.105024	0.0102564	0.0464757	0.167536	0.082302	0.0508674	0.152567	0.0227029	0.0719283	0.0347341	0.0774995	0.000996016	0.0248688	0	0.069563
RAV1	YJR033C	0.0106383	0.0212766	0.0106383	0.138298	0.135802	0.0617284	0.17284	0.0107527	0.0430108	0.0107527	0.129032	0.0104167	0.0104167	0	0.0208333	0.0208333	0.0625
PET191	YJR034W	0.056615	0.0773061	0.137014	0.0208448	0.359256	0.0400763	0.0973282	0.00928505	0.0230746	0.0610053	0.0513062	0.111428	0.0161895	0.00502272	0.0357872	0.00632319	0.0643986
NUP85	YJR042W	0.105944	0.165289	0.104975	0.0877619	NA	NA	NA	0.0318108	0.0783034	0.0179445	0.336868	0.0498437	0.0143836	0.0069912	0.0523681	0.0142957	0.0555335
POL32	YJR043C	0.0611111	0.0888889	0.0944444	0.0277778	0.0585586	0.0315315	0.13964	0.00595238	0.0178571	0.0833333	0.125	0.0199203	0.0438247	0.00996016	0.0398406	0.0059761	0.0717131
VPS55	YJR044C	0.0582129	0.0858489	0.0491426	0.0370429	0.141637	0.0172414	0.0397266	0.00625309	0.0662695	0.0506923	0.0573516	0.164337	0.0131892	0.00516629	0.047615	0.00750024	0.0552246
SSC1	YJR045C	0.0488139	0.214545	0.0788525	0.0128704	0.111158	0.0264219	0.15243	0.0687782	0.0253214	0.154364	0.318774	0.0229072	0.0189369	0.0277524	0.0211921	0.019003	0.166962
UTR1	YJR049C	0.0317421	0.0626001	0.114378	0.0169487	0.0617743	0.0247816	0.338141	0.013767	0.0221315	0.0589947	0.0671147	0.0165646	0.016984	0.00400657	0.0383938	0.00442589	0.07817
KCH1	YJR054W	0.0293571	0.0163592	0.38005	0.0271444	0.137587	0.180754	0.133634	0.0169497	0.0438519	0.0451993	0.106884	0.0199531	0.0877399	0.0163009	0.0526934	0.00469484	0.0836516
CDC8	YJR057W	0.0741787	0.216675	0.244463	0.0594196	0.313627	0.0633739	0.0677812	0.099359	0.125	0.0608974	0.445513	0.0487079	0.00406504	0.00892857	0.08096	0	0.35839
CBF1	YJR060W	0.0244898	0.0163265	0.0326531	0.0326531	0.261905	0.015873	0.031746	0.00884956	0.00442478	0.0265487	0.128319	0.00879765	0.0058651	0	0.108504	0.00293255	0.0967742
CCT5	YJR064W	0.0912307	0.175727	0.0233042	0.272576	0.0512006	0.0237302	0.171464	0.0258394	0.0246189	0.134769	0.431256	0.0141692	0.0268288	0.0128005	0.0148081	0.00231455	0.100437
ARP3	YJR065C	0.0160874	0.0775113	0.358002	0.0437125	0.104986	0.109202	0.0915322	0.0279327	0.0617029	0.0387054	0.228306	0.0416927	0.031742	0.0489513	0.0713091	0.00181337	0.247802
RFC2	YJR068W	0.0335289	0.126572	0.0687343	0.0259849	0.27967	0.0863858	0.151099	0.0142942	0.0327576	0.0619416	0.149494	0.00574649	0.0069205	0.00365798	0.0416589	0.00666098	0.137533
OPI3	YJR073C	0.0571429	0.228571	0.0571429	0	0.211313	0.265836	0.0742357	NA	NA	NA	NA	NA	NA	NA	NA	NA	NA
MOG1	YJR074W	0.0277778	0.0277778	0.101852	0.0231481	NA	NA	NA	0.0454545	0.020202	0.0606061	0.0858586	0.0546218	0.0210084	0.0546218	0.0966387	0.00840336	0.12605
HOC1	YJR075W	0.0210526	0.0526316	0.0105263	0.0631579	0.0238727	0.180371	0.0450928	0.0574713	0.045977	0.0344828	0.114943	0.0248619	0.0303867	0.00552486	0.0662983	0.019337	0.248619
CDC11	YJR076C	0.037997	0.17798	0.106266	0.0327276	0.0951062	0.112449	0.134262	0.0171152	0.0314783	0.0549041	0.238466	0.0173584	0.0122976	0.0203829	0.0426507	0.0141818	0.103107
MIR1	YJR077C	0.0189873	0.028481	0.370253	0.0791139	0.25	0.554348	0	0.00246914	0.0355176	0.0651472	0.215195	0.0146751	0.033543	0.00209644	0.0566038	0.00628931	0.0524109
	YJR084W	0.0125	0.0125	0.30625	0.0125	0.0664712	0.0860215	0.188661	0.00724638	0.00724638	0.0217391	0.0434783	0.0462428	0.017341	0	0.0520231	0.0115607	0.138728
	YJR087W	0.0540212	0.117654	0.113897	0.0320371	0.0816327	0.0272109	0.129252	0.00297619	0.0922619	0.077381	0.077381	0.0203183	0.0371001	0.0183999	0.0828913	0.00515464	0.0858272
GRR1	YJR090C	0.0855856	0.0518018	0.38964	0.0333333	NA	NA	NA	0.0666667	0.0121951	0.0577236	0.0699187	NA	NA	NA	NA	NA	NA
BUD4	YJR092W	0.0468977	0.0985058	0.0772972	0.0258565	0.082514	0.0266015	0.346318	0.0199939	0.0320152	0.0487045	0.078664	0.0333993	0.0310055	0.00633099	0.0382767	0.00872483	0.029507
FIP1	YJR093C	0.0593963	0.186828	0.152358	0.0897602	0.0634585	0.0503325	0.121548	0.0223408	0.00445275	0.201714	0.219918	0.019339	0.019928	0.00713867	0.0328527	0.00935007	0.072813
VPS25	YJR102C	0.671915	0.0267182	0.00572738	0.11492	0.115942	0.0422033	0.55643	0.0224719	0.129213	0.0224719	0.101124	0.18726	0.00697027	0.00461892	0.110589	0.0114197	0.0827122
SOD1	YJR104C	0.0121951	0.0121951	0.0853659	0.0121951	0.00694444	0.270833	0.0451389	0.0277778	0.0138889	0.0138889	0.152778	NA	NA	NA	NA	NA	NA
ADO1	YJR105W	0.0481928	0.0240964	0.0481928	0.0722892	0.0673077	0.0865385	0.0384615	0	0.0833333	0	0.166667	0.0331126	0.0248344	0.00827815	0.0347682	0.00496689	0.225166
ABM1	YJR108W	0.0542636	0	0.139535	0.0310078	0.0497738	0.0542986	0.190045	0.0294118	0.0882353	0.0294118	0.176471	0.0205479	0.191781	0.0136986	0.0821918	0	0.0273973
NNF1	YJR112W	0.0275705	0.193826	0.035766	0.0455036	0.0584631	0.024318	0.12263	0.0247369	0.00366629	0.0517908	0.144313	0.0213543	0.0273767	0.00418341	0.0284273	0.00514272	0.0721824
TDA4	YJR116W	0	0	0.419355	0	0.0984252	0.0393701	0.0433071	0.0172414	0	0.0689655	0.0172414	0.0193548	0.0322581	0	0.0516129	0	0.0258065
ILM1	YJR118C	0.123724	0.192281	0.027465	0.0313322	0.22517	0.116086	0.0447179	0.0925112	0.0294191	0.105022	0.291725	0.0239496	0.0150943	0.0210458	0.110174	0.0110331	0.158217
RSF2	YJR127C	0.0724638	0	0.0869565	0	0.0194553	0.252918	0.0583658	0.0149254	0	0.119403	0.0298507	0	0.0375587	0.00469484	0.0610329	0.0187793	0.0187793
HOM6	YJR139C	NA	NA	NA	NA	0.0481283	0.221925	0.0454545	NA	NA	NA	NA	0	0.136207	0.1	0.114368	0.0114943	0.0954023
	YJR142W	0.0183486	0.00917431	0.330275	0.0458716	0.05	0.174074	0.0907407	0	0.0306122	0.0408163	0.0510204	0.0188679	0.0377358	0.00754717	0.0603774	0.00377358	0.045283
BAT2	YJR148W	0.227848	0.0126582	0.0506329	0.0253165	0.06	0.295	0.055	0	0	0.0263158	0.131579	0.0235294	0.0411765	0.0294118	0.0470588	0	0.0352941
DID4	YKL002W	0.635432	0.0219428	0.013404	0.0503405	0.0134684	0.148781	0.636062	0.0946009	0.0356808	0.0244131	0.183568	0.264752	0.0054283	0.0125325	0.0962958	0.00892857	0.0559294
SFT1	YKL006C-A	0.0183502	0.122247	0.13367	0.00504209	0.344569	0.0684241	0.0865745	0.099739	0.0231171	0.0387304	0.270321	0.0337853	0.0256243	0.00343639	0.0623863	0.00900521	0.0920693
CAP1	YKL007W	0.0687339	0.0543629	0.0343669	0.202942	0.112694	0.0282612	0.183802	0.0238095	0.549084	0.000732601	0.00512821	0.0131942	0.0906648	0	0.077712	0.00472654	0.0599561
LAC1	YKL008C	0.0210526	0.0263158	0.2	0.142105	0.0552995	0.0506912	0.0460829	0	0	0.0740741	0.037037	0.0324675	0.012987	0.00649351	0.0324675	0.0194805	0.0584416
RAM2	YKL019W	0.0224719	0.0449438	0.0449438	0.146067	0.0143885	0.136691	0.0647482	0.0232558	0.0116279	0.0116279	0.104651	0.0321285	0.0160643	0.0160643	0.0481928	0.00401606	0.060241
MAK11	YKL021C	0.0401151	0.0733003	0.0557081	0.15298	0.126268	0.0124972	0.091397	0.0224547	0.0708524	0.0194027	0.12823	0.0241273	0.05843	0.00429577	0.0554186	0.0146829	0.0406244
URA6	YKL024C	0.0439579	0.310772	0.135676	0.0182781	0.110473	0.00624113	0.249978	0.0398727	0.036553	0.135784	0.411863	0.0374678	0.00876259	0.00838825	0.0340261	0.00499029	0.0963421
TFA1	YKL028W	0.0114437	0.0580986	0.0418134	0.00997653	0.0116601	0.0325522	0.490524	0.0265546	0.0427451	0.0164706	0.0682633	0.0319506	0.0329597	0.00964108	0.0210958	0.0087547	0.0454508
MAE1	YKL029C	0.0121693	0.0475566	0.339253	0.00899471	0.128652	0.0413175	0.066268	0.0380516	0.0148976	0.113354	0.057094	0.00948102	0	0.00347795	0.02533	0.0127045	0.0493581
TUL1	YKL034W	NA	NA	NA	NA	0	0	0.544444	NA	NA	NA	NA	0.0248447	0.0496894	0	0.0496894	0	0.0434783
UGP1	YKL035W	0.138119	0.194438	0.0250545	0.0958355	0.132403	0.0287559	0.072935	0.0918521	0.0984431	0.02932	0.162095	0.0164539	0.0203477	0.0153253	0.0540333	0.0450328	0.0755939
VPS24	YKL041W	0.591963	0.0362694	0.0231092	0.0578856	0.0153225	0.0243039	0.760396	0.010596	0.0547461	0.0427502	0.0980455	0.374499	0.0176454	0.00347796	0.113009	0.0211492	0.0602769
SPC42	YKL042W	0.0376732	0.183777	0.0853676	0.0302194	0.0806737	0.055808	0.292922	0.0167212	0.0841077	0.0305758	0.188557	0.0495496	0.0236396	0.0156881	0.0306927	0.00531331	0.135801
PRI2	YKL045W	0.0135617	0.42958	0.145701	0.0164168	0.29095	0.0498377	0.099513	0.0306785	0.0155946	0.239915	0.553111	0.0228408	0.00766779	0.0082974	0.0109075	0.00215983	0.103551
ELM1	YKL048C	0.0460564	0.0414408	0.117116	0.0582305	0.0286537	0.121678	0.307197	0.0179675	0.0659187	0.0572683	0.107171	0.0443226	0.0521781	0.048135	0.0611118	0.0117833	0.237478
CSE4	YKL049C	0.0178878	0.170666	0.123655	0.0120786	0.225582	0.0152411	0.0540914	0.00890037	0.0379231	0.0755294	0.219376	0.0258608	0.0222941	0.00237777	0.0527132	0.0014861	0.0473581
ASK1	YKL052C	0.0564262	0.201818	0.0966246	0.0864185	0.106273	0.109761	0.0924987	0.0307946	0.0734143	0.0301521	0.299027	0.0414487	0.00862069	0.00431034	0.0277902	0.00485921	0.169314
OAR1	YKL055C	0.00961538	0.0144231	0.0721154	0.00480769	0.0169492	0.361582	0.389831	0.00537634	0.0107527	0.0537634	0.0913978	0.0430622	0.0669856	0.0143541	0.0382775	0.00478469	0.181818
FBA1	YKL060C	0.0141952	0.232707	0.0294113	0.0126777	0.0365489	0.00518135	0.47942	0.0165521	0.0486647	0.022864	0.257339	0.0301803	0.0219584	0.0202466	0.0328099	0.0104564	0.0953235
BLI1	YKL061W	0.046875	0.03125	0.078125	0.015625	0.100372	0.0446097	0.0446097	0	0.0169492	0.0338983	0.101695	0.0797101	0.0869565	0.00724638	0.123188	0.0362319	0.0217391
MNR2	YKL064W	0.0224719	0.00749064	0.329588	0.00374532	0.0996016	0.0557769	0.0278884	0.025	0.00833333	0.05	0.0458333	0.0266667	0.0133333	0.0133333	0.0533333	0.0133333	0.12
	YKL070W	0.00980392	0	0.313725	0	0.0190476	0.0904762	0.052381	0	0.021978	0.0659341	0.0549451	0.0220183	0.0238532	0.00183486	0.0330275	0.0146789	0.0770642
LHS1	YKL073W	0.028169	0	0.112676	0.0422535	0.156977	0.0581395	0.0639535	0	0	0.142857	0.0571429	0.0285714	0.0228571	0	0.0571429	0.0285714	0.165714
DHR2	YKL078W	0.0331237	0.0673705	0.155356	0.00870021	0.00971992	0.0201471	0.544484	0.0279986	0.0829272	0.00658288	0.0347098	0.0470521	0.0387044	0.0255715	0.0288881	0.00814366	0.129521
MDH1	YKL085W	NA	NA	NA	NA	0.00621118	0.0372671	0.565217	NA	NA	NA	NA	0.019802	0.019802	0.019802	0.029703	0	0.0594059
CAB3	YKL088W	0.0242928	0.0833887	0.125152	0.0195305	NA	NA	NA	0.00629723	0.0314861	0.0793451	0.0390428	0.0487499	0.0126895	0.0214921	0.0242484	0.00339175	0.161841
MIF2	YKL089W	0.0348299	0.116656	0.152814	0.00540123	0.155006	0.0212802	0.235141	0.0153714	0.0391112	0.0492071	0.156838	0.024128	0.0363434	0.00780379	0.0332856	0.010766	0.0749164
CUE2	YKL090W	0.012987	0.012987	0.467532	0	0.0562771	0.030303	0.04329	0.0666667	0	0.04	0.0266667	0.0528634	0.0352423	0.00881057	0.061674	0.00440529	0.0748899
YJU2	YKL095W	0.0381514	0.128223	0.16997	0.038929	NA	NA	NA	0.00484131	0.0215169	0.034965	0.0882195	0.0271862	0.11263	0.0360321	0.185823	0.0141326	0.0676967
GFA1	YKL104C	0.0416667	0.104167	0.00694444	0.0486111	0.0571429	0.0285714	0.147619	0.00746269	0.0298507	0.0223881	0.149254	0.0377358	0.0296496	0.00808625	0.032345	0.0134771	0.0350404
KTI12	YKL110C	0.0479798	0.103535	0.0454545	0.0378788	0.254739	0.0580665	0.0174723	0.0150754	0.040201	0.118928	0.157454	0.0184396	0.0219353	0.00847075	0.044191	0.0113068	0.0900777
ABF1	YKL112W	0.0196504	0.117169	0.0511922	0.0267464	0.00646001	0.0356616	0.407023	0.0038895	0.0420261	0.012659	0.140366	0.0312342	0.034497	0.00795454	0.0336379	0.00874182	0.120718
RAD27	YKL113C	0.031011	0.170176	0.123346	0.0649206	0.109991	0.0479722	0.133097	0.0367402	0.0438408	0.0916945	0.331533	0.0205978	0.0256228	0.0197919	0.0337766	0.00310507	0.231198
PRR1	YKL116C	0.016129	0.016129	0.0564516	0	0	0.0384615	0.569231	0.0275229	0	0.0917431	0.0550459	0.0269058	0.0134529	0.00896861	0.044843	0.0224215	0.143498
SBA1	YKL117W	0.0409019	0.131185	0.209182	0.0127186	0.0973565	0.0738663	0.0384268	0.00837359	0.0322061	0.0655395	0.0541063	0.0205414	0.00952109	0.0021085	0.0283483	0.0133917	0.0465184
VPH2	YKL119C	0.0941756	0.14802	0.0710245	0.11366	0.0224525	0.160622	0.029361	NA	NA	NA	NA	0	0.0229592	0.165816	0.456633	0	0.0433673
RRN3	YKL125W	0.034335	0.0544872	0.0581332	0.0375119	0.164629	0.0289031	0.058034	0.012514	0.133371	0.00747768	0.0448661	0.0178988	0.007393	0.00155642	0.0505837	0.0120623	0.0603113
RMA1	YKL132C	0.0186916	0	0.364486	0.00934579	0.0594059	0.0247525	0.0544554	0.01	0.02	0.05	0.07	0.0276498	0.0552995	0.00921659	0.0691244	0.0138249	0.0460829
RCI50	YKL133C	0.0206897	0.0137931	0.372414	0	0.0598291	0.025641	0.175214	0.015625	0.015625	0.078125	0.0625	0.0305344	0.0152672	0.00763359	0.0381679	0.0152672	0.0610687
MRP8	YKL142W	0.015748	0.00393701	0.354331	0.0314961	0.0828402	0.0177515	0.0414201	0.0185185	0.00462963	0.0416667	0.0509259	0.0434783	0.0310559	0.0124224	0.0372671	0.00621118	0.0621118
LTV1	YKL143W	0.0998217	0.0399193	0.0433437	0.0474716	0.0199849	0.110215	0.373608	0.0825487	0.124922	0.0169492	0.0665411	0.0241749	0.00990099	0	0.0169142	0.00660066	0.0294554
RPC25	YKL144C	0.0187647	0.0447424	0.0861179	0.0137918	0.0120315	0.0235804	0.563794	0.00794113	0.0400357	0.0228041	0.0454528	0.0564998	0.0314252	0.00880859	0.0346389	0.0072514	0.077781
RPT1	YKL145W	0.0268942	0.217467	0.0515712	0.0515953	0.147617	0.0207182	0.360843	0.0204082	0.187075	0.00680272	0.119048	0.0232493	0.0310924	0.00336134	0.0392557	0.00316126	0.0366146
AVT3	YKL146W	0.0512821	0.0384615	0.0641026	0.025641	0.0428571	0	0.547619	0.0144928	0.0434783	0.0434783	0.101449	0.0424403	0.0636605	0.00530504	0.0742706	0.00265252	0.0371353
	YKL147C	0.035461	0.0141844	0.0496454	0	0.0672269	0.0252101	0.529412	0.0078125	0.0390625	0.0546875	0.0703125	0.0434783	0.0310559	0.00621118	0.068323	0.00621118	0.0372671
DBR1	YKL149C	0.031746	0.015873	0.0952381	0.015873	0.075	0.025	0.325	0.0545455	0	0.0545455	0.2	0.0729927	0.0364964	0.0145985	0.0656934	0	0.10219
RPS27A	YKL156W	0.0834286	0.0674286	0.0891429	0.0182857	0.105757	0.036358	0.159042	0.00991189	0.0759912	0.0396476	0.0594714	0.0437374	0.0282722	0.00531638	0.0571647	0.00693855	0.0981076
MCD4	YKL165C	0.0159099	0.0658802	0.0641292	0.0140896	0.0115926	0.0146476	0.548928	0.0137305	0.0285667	0.0358131	0.0828204	0.0342607	0.0464117	0.0152759	0.049803	0.0174839	0.0555865
TPK3	YKL166C	0.010989	0.032967	0.120879	0.010989	0.114754	0.0655738	0	0	0	0.1375	0.1125	0.0177515	0.0335306	0	0.0670611	0.0177515	0.21499
	YKL169C	0.0545094	0.0522918	0.0809235	0.0871113	0.0240944	0.0642526	0.455052	0.0602965	0.165765	0.0374599	0.0540865	0.0244672	0.0268402	0.0177305	0.0210189	0.00506586	0.111289
EBP2	YKL172W	0.0344545	0.0126186	0.0442334	0.0290638	0.0756173	0.00771605	0.104938	0.01748	0.141453	0.00814996	0.0413483	0.0279512	0.0078803	0.00696165	0.0501696	0.0011396	0.037634
SNU114	YKL173W	0.0800005	0.0700619	0.0727606	0.082136	0.136152	0.0541023	0.0845535	0.00960108	0.0535195	0.0498042	0.0935089	0.0174673	0.125177	0.0221246	0.11451	0.0260051	0.0315505
LST4	YKL176C	0.0302766	0.0735048	0.0519948	0.0341773	0.0457118	0.121554	0.473932	0.0241442	0.0606088	0.0233218	0.103076	0.0265653	0.0732582	0.0134985	0.0647414	0.0109955	0.176832
STE3	YKL178C	0.0241935	0	0.0483871	0.0403226	0.0218978	0.0145985	0.481752	0.00862069	0.0431034	0.0431034	0.0517241	0.046875	0.0703125	0.015625	0.0546875	0.015625	0.03125
PXA2	YKL188C	0.0568336	0.0486586	0.0924225	0.17737	0.100936	0.0434455	0.0921027	0.0226186	0.0476708	0.0661141	0.0600857	0.0101659	0.00747411	0.00343643	0.0304885	0.00942127	0.0554685
SDS22	YKL193C	0.0162537	0.103521	0.0628673	0.0246356	0.0569729	0.0180441	0.354607	0.0323798	0.0257699	0.0593007	0.164237	0.0166069	0.0415575	0.0268392	0.0349897	0.00275868	0.105765
YKT6	YKL196C	0.156988	0.304678	0.145944	0.0503948	0.431519	0.039362	0.0789435	0.16822	0.320056	0.00677966	0.122034	0.0610735	0.00378788	0.0210671	0.130222	0.462347	0.055577
TOR2	YKL203C	0.063189	0.130562	0.0269632	0.408673	0.0841878	0.0649036	0.188601	0.0673223	0.126381	0.0151771	0.488115	0.0136877	0.0213804	0.030348	0.0382783	0.00596877	0.123377
EMC3	YKL207W	0.0408163	0.0408163	0.0272109	0.047619	0.0180723	0.0301205	0.560241	0.0687023	0.0381679	0.0305344	0.152672	0.00909091	0.0181818	0.00909091	0.0545455	0	0.0545455
CBT1	YKL208W	0.0365297	0.0456621	0.0456621	0.0821918	0.0408163	0.171769	0.0969388	0.0295567	0.044335	0.0591133	0.17734	0.011236	0.0365169	0.00702247	0.0589888	0.00561798	0.0702247
UBA1	YKL210W	0.017323	0.0726777	0.112013	0.00895185	0.0109562	0.00896414	0.458167	0.0110461	0.0643275	0.0415854	0.0610786	0.0446615	0.0326775	0.00773671	0.0184671	0.00242298	0.0770864
DOA1	YKL213C	0.0121951	0.0487805	0.0853659	0	0.0213904	0.0561497	0.278075	0.0526316	0.0394737	0.0657895	0.210526	0.0535714	0.0107143	0.0178571	0.0464286	0.00357143	0.135714
SRY1	YKL218C	0.0215054	0.016129	0.322581	0.00537634	0.0322581	0.0645161	0.0887097	0.0239521	0.0179641	0.0658683	0.0359281	0.025641	0.0128205	0	0.0512821	0.0192308	0.102564
	YKL222C	0.0541817	0.131803	0.0726366	0.0692002	0.100943	0.0217794	0.0680708	0.00741844	0.0282624	0.0457589	0.0757872	0.00741799	0.00617257	0.000396354	0.0295592	0.0154578	0.0384499
VPS1	YKR001C	0.034188	0.0512821	0.034188	0.034188	0.0172414	0	0.62069	0.0176991	0.0530973	0.0442478	0.141593	0.0488506	0.0775862	0.00574713	0.0201149	0.00574713	0.175287
PAP1	YKR002W	0.0235659	0.110388	0.0301849	0.0148837	0.0709198	0.0285918	0.342084	0.0148464	0.01718	0.0334641	0.141095	0.0566436	0.0391366	0.00070028	0.0247583	0.0102783	0.0608453
MEH1	YKR007W	0.0135135	0	0.148649	0.0135135	0.116667	0.0833333	0.0583333	0.0410959	0.0684932	0.0136986	0.0821918	0.02	0.26	0.0266667	0.106667	0	0.08
FOX2	YKR009C	0.0275229	0.0275229	0.0366972	0.0183486	0.0330579	0.0247934	0.561983	0.0309278	0.0412371	0.0103093	0.0927835	0.02	0.07	0	0.09	0	0.07
	YKR015C	0.0416667	0.025	0.00416667	0.133333	0.0650685	0.0890411	0.0650685	0.00904977	0.0316742	0.0135747	0.158371	0.0188679	0.0125786	0	0.0754717	0	0.0628931
MIC60	YKR016W	0.0119048	0.0119048	0.0119048	0.130952	0.0461538	0.0307692	0.0923077	0.0133333	0.0533333	0.08	0.173333	0.00609756	0.0365854	0.0121951	0.0487805	0.00609756	0.103659
	YKR018C	0.046875	0	0.03125	0.015625	0.055	0.015	0.49	0.0461538	0.0615385	0.0615385	0.0615385	0.0138889	0.0208333	0.0208333	0.0416667	0.0138889	0.0763889
IRS4	YKR019C	0.018018	0	0.036036	0.018018	0.141487	0.057554	0.0335731	0.037037	0.00925926	0.0462963	0.0648148	0.00342466	0.00684932	0.0171233	0.164384	0.00684932	0.0753425
VPS51	YKR020W	0.0172727	0.15	0.115455	0.0309091	0.297568	0.0255319	0.395745	0.0661064	0.0434574	0.205682	0.283713	0.0233077	0.0626406	0.0164302	0.283052	0.0129915	0.15311
NTR2	YKR022C	0.0981047	0.306542	0.0583577	0.122524	NA	NA	NA	0.000554324	0.00388027	0.0382483	0.201774	0.0167048	0.0311269	0.0152587	0.0357609	0.0294648	0.0625496
GCN3	YKR026C	0.0463472	0.0520859	0.0817664	0.0618132	0.100433	0.0360173	0.327446	0.0507039	0.0712608	0.0384707	0.0979388	0.0229766	0.145212	0.0267047	0.0253982	0.00233427	0.0451001
SAP190	YKR028W	0.0551724	0.0137931	0.00689655	0.0965517	0.0854701	0.0655271	0.0826211	0.0769231	0.0615385	0	0.115385	0.0514286	0	0	0.0685714	0	0.108571
SPO14	YKR031C	0.0480733	0.087168	0.0744482	0.0271698	0.291798	0.0474383	0.315834	0.0290369	0.0308127	0.047013	0.114257	0.0234685	0.0870657	0.0109486	0.12656	0.0257729	0.0948174
OPI8	YKR035C	0.309052	0.0864832	0.0282569	0.0292661	0.0647237	0.055568	0.331447	0.0312598	0.0600548	0.0214789	0.0600548	0.140034	0.0234559	0.0011976	0.202908	0.016219	0.0946279
DID2	YKR035W-A	0.320358	0.0764129	0.0265283	0.0388312	0.0387612	0.0355933	0.362029	0.0132606	0.0467471	0.0296807	0.15477	0.0423782	0.0277981	0.00653595	0.200068	0.0582883	0.112003
SPC34	YKR037C	0.0267852	0.0640592	0.0620593	0.0124061	0.0126306	0.0179554	0.507324	0.00533073	0.0375164	0.0192313	0.0644779	0.0318436	0.0357766	0.0171884	0.0355447	0.0141819	0.144612
	YKR047W	0.0280374	0.046729	0.130841	0.0186916	0	0.0233918	0.538012	0.019802	0.049505	0.049505	0.0891089	0.011236	0.0449438	0	0.0786517	0.0224719	0.0674157
NAP1	YKR048C	0.0242081	0.0810707	0.188799	0.0140042	0.0738504	0.0100366	0.298624	0.0244865	0.022002	0.125992	0.108637	0.0293673	0.0213073	0.00926849	0.0529377	0.020498	0.0631638
FMP46	YKR049C	0.00985222	0.0689655	0.00985222	0.0394089	0.0248447	0.0186335	0.397516	0.0372671	0.0434783	0.0186335	0.180124	0	0	0	0.105263	0	0.0263158
MRS4	YKR052C	0.0516129	0.0290323	0.148387	0.0709677	0.0319635	0.086758	0.148402	0	0.0597015	0.0298507	0.313433	0.031339	0.022792	0.002849	0.022792	0.017094	0.0826211
DYN1	YKR054C	0.0319149	0.0319149	0.0531915	0.0319149	0.0169492	0.0169492	0.364407	0.0119048	0.0952381	0.047619	0.178571	0.00645161	0.0709677	0	0.0451613	0	0.0387097
RPS21A	YKR057W	0.0241546	0.0338164	0.0483092	0.0241546	0.0774194	0.0709677	0.219355	0.03125	0.0208333	0.0104167	0.15625	0.0588235	0.0252101	0.0168067	0.0336134	0.00840336	0.168067
UTP30	YKR060W	0.0444444	0.0296296	0.0444444	0.037037	0.00813008	0.0298103	0.468835	0.0869565	0.0695652	0.0695652	0.147826	0.0060241	0.0301205	0.0180723	0.0240964	0.0060241	0.060241
KTR2	YKR061W	0.0381679	0.0305344	0.0458015	0.129771	0.0227273	0.0340909	0.113636	0.0650407	0.0731707	0.0650407	0.146341	0.00952381	0.015873	0	0.0444444	0	0.0285714
TFA2	YKR062W	0.0734824	0.0191693	0.182109	0.086262	0.14486	0.0841121	0.158879	0.304348	0.0869565	0.0434783	0.130435	0.0867052	0.0549133	0.0289017	0.0520231	0.00578035	0.109827
OAF3	YKR064W	0.0501253	0.00501253	0.0275689	0.120301	0.0883534	0.0321285	0.064257	0.0300546	0.0437158	0.0300546	0.0546448	0.0165289	0.0165289	0	0.0578512	0	0.0661157
CCP1	YKR066C	0.0215054	0.0537634	0.0215054	0.0645161	0.0943396	0.0628931	0.0691824	0.0361446	0.060241	0.0963855	0.180723	0.0180995	0.0271493	0.00904977	0.0452489	0	0.0497738
BET3	YKR068C	0.0358715	0.395159	0.436195	0.0278431	0.365105	0.0469567	0.139905	0.0508032	0.061361	0.182593	0.593414	0.00295276	0.00537634	0.00701676	0.0267547	0.782734	0.027866
SIS2	YKR072C	0.047619	0.00952381	0	0.0190476	0.0083682	0.0125523	0.589958	0.0549451	0.043956	0.021978	0.10989	0.00892857	0.00892857	0.0178571	0.0625	0	0.00892857
RPF2	YKR081C	0.0983607	0	0.0245902	0.0409836	0.0864198	0.037037	0.197531	0.0515464	0.0412371	0.0103093	0.0721649	0.0414201	0.0710059	0.00591716	0.0946746	0.00591716	0.0532544
DAD2	YKR083C	0.016216	0.280322	0.175862	0.0191299	0.0634753	0.0282059	0.392398	0.0218037	0.0365256	0.0663937	0.329302	0.0404847	0.0196064	0.0174281	0.0480208	0.0116117	0.178095
PRP16	YKR086W	0.041765	0.0213882	0.0315719	0.382421	0.121981	0.0627651	0.326297	0.0103017	0.020017	0.0955508	0.156185	0.0441065	0.114532	0.0197717	0.05036	0.00909854	0.0815778
PXL1	YKR090W	0.0461216	0.0596785	0.0754018	0.149686	0.0734753	0.101968	0.0616873	0.0275566	0.0172087	0.0896683	0.0693204	0.00866829	0.0144949	0.00448613	0.0364247	0.00500439	0.0460585
PTR2	YKR093W	0.107527	0.0322581	0.016129	0.0913978	0.0595238	0.0297619	0.0952381	0.0232558	0.0348837	0.0348837	0.0639535	0.0149254	0.0149254	0	0.0597015	0	0.0597015
RPL40B	YKR094C	0.0477579	0.124742	0.15579	0.00789889	0.103115	0.0477266	0.105117	0.0185548	0.0540019	0.0856094	0.164222	0.00852427	0.0403548	0.00655334	0.0438039	0.00655334	0.0193151
MLP1	YKR095W	0.0355731	0.0118577	0.00395257	0.166008	0.0294118	0.0441176	0.0735294	0.044843	0.044843	0.0044843	0.116592	0	0.0547945	0.00684932	0.0342466	0.00684932	0.0547945
ESL2	YKR096W	0.0266667	0.0177778	0.0266667	0.142222	0.0492958	0.0704225	0.0704225	0.0140845	0.0422535	0.0328638	0.187793	0.00909091	0.00909091	0	0.0363636	0.0181818	0.0909091
PCK1	YKR097W	0.062069	0.00689655	0.0137931	0.0827586	0.0706522	0.0597826	0.0923913	0.0225564	0.0451128	0.0300752	0.180451	0.0123457	0	0.0123457	0.0246914	0.0246914	0.0246914
BAS1	YKR099W	0.0250388	0.158692	0.131905	0.033385	0.0537846	0.0810238	0.287399	0.0206043	0.0823262	0.0382235	0.128631	0.02668	0.104136	0.0235422	0.0427442	0.0133869	0.0899223
VBA5	YKR105C	0.0119048	0.047619	0.0595238	0.0833333	0.115942	0.057971	0.0797101	0.0945946	0.0405405	0.0540541	0.243243	0.0229008	0.0152672	0.00763359	0.0381679	0.00763359	0.0534351
RTT109	YLL002W	0.047767	0.15288	0.191974	0.0454369	0.0815437	0.585338	0.180541	0.0343344	0.0344196	0.127753	0.239957	0.0206098	0.0683529	0.0199122	0.0326034	0.00698619	0.258969
SFI1	YLL003W	0.0400773	0.175133	0.121173	0.0144375	NA	NA	NA	0.0446927	0.0111732	0.0446927	0.0837989	0.012247	0.0218888	0.00550964	0.0218888	0.00413223	0.118936
MMM1	YLL006W	0.0431546	0.0330721	0.0398471	0.0951411	0.0839828	0.784799	0.0132437	0.0229566	0.0124303	0.199625	0.211058	0.0148286	0.0578118	0.00028393	0.0276055	0.00727235	0.180536
SOF1	YLL011W	0.0641026	0.0897436	0.025641	0.025641	NA	NA	NA	0.0714286	0.0714286	0.0571429	0.2	0.0213333	0.064	0.008	0.032	0	0.048
YEH1	YLL012W	0.0257891	0.0913376	0.104274	0.0216397	0.0516044	0.0155445	0.321018	0.0207066	0.0278757	0.0561131	0.0592974	0.0216751	0.0505284	0.00215114	0.0122755	0.0102179	0.0630612
PUF3	YLL013C	0.0285714	0	0.0428571	0.0285714	0.0995475	0.0226244	0.20362	0	0.031746	0.0952381	0.047619	0.111111	0.040404	0	0.0757576	0.00505051	0.0606061
KNS1	YLL019C	0.05	0.0285714	0	0.0714286	0.0597322	0.149331	0.0731205	0.0451128	0.0526316	0	0.195489	0.0345912	0.0628931	0	0.0534591	0.0125786	0.0786164
FRA1	YLL029W	0.0498084	0.00383142	0.0306513	0.137931	0.0470588	0.0588235	0.0352941	0.0391304	0.026087	0.0434783	0.104348	0.0163934	0.0163934	0	0.0327869	0.00819672	0.0491803
GPI13	YLL031C	0.0573914	0.159774	0.333966	0.0641395	0.131091	0.113861	0.0973804	0.116749	0.314286	0.0137931	0.374631	0.0551905	0.0149726	0.06649	0.116872	0.00393314	0.254787
GRC3	YLL035W	0.0208333	0.0208333	0.03125	0.0625	0.00526316	0.110526	0.126316	0.021978	0.0549451	0.032967	0.10989	0.00568182	0.0909091	0.0170455	0.0625	0	0.0511364
PRP19	YLL036C	0.0357481	0.0225694	0.10464	0.0434028	NA	NA	NA	0.0100489	0.0298147	0.19627	0.103476	0.0197511	0.0254506	0.00180473	0.0194406	0.0262734	0.0878437
VPS13	YLL040C	0.382164	0.093482	0.0601615	0.0700146	0.0383777	0.0471101	0.144896	0.0149721	0.0677555	0.00860215	0.140057	0.0491213	0.0162084	0.00669821	0.0616488	0.000951022	0.0634277
SDH2	YLL041C	0.0588235	0.0147059	0.0294118	0.0735294	0.0232558	0.0232558	0.0930233	0.0390625	0.03125	0.046875	0.179688	0.0537634	0	0.0107527	0.0537634	0.0215054	0.0752688
LDB18	YLL049W	0	0.0833333	0.0555556	0.0833333	0.0564103	0.102564	0.0564103	0.0606061	0	0	0.121212	0.00995025	0.0547264	0.00497512	0.0497512	0.00497512	0.164179
COF1	YLL050C	0.0280205	0.0349909	0.0162037	0.602822	0.0737975	0.058201	0.119189	0.0940116	0.431666	0.00790967	0.110643	0.0179657	0.0300009	0.0327162	0.0641055	0.00908122	0.165586
SSL1	YLR005W	0.0301476	0.206109	0.280606	0.0310571	0.261415	0.257338	0.0600451	0.0488981	0.00482094	0.252755	0.238981	0.0508028	0.0132498	0.0179042	0.0313564	0.0235668	0.109777
SSK1	YLR006C	0.00531915	0	0.329787	0	0.0902778	0.0763889	0.0416667	0	0	0.117021	0.0319149	0.0109589	0.0136986	0.00547945	0.0465753	0	0.0383562
NSE1	YLR007W	0.0392573	0.24191	0.0808134	0.0382847	0.142235	0.0188679	0.0464441	0.0134344	0.0309522	0.0746299	0.309047	0.0220156	0.0220766	0.0155818	0.0266056	0.0262941	0.122785
PAM18	YLR008C	0.0311029	0.153515	0.12149	0.010501	0.19258	0.0167364	0.175065	0.0724089	0.0432266	0.124277	0.36634	0.00768809	0.0336538	0.0358283	0.0330303	0.00578666	0.179718
LOT6	YLR011W	0	0.0614035	0.0614035	0.0263158	0.0935252	0.100719	0.057554	0	0.0752688	0.0537634	0.0645161	0.0167464	0.205742	0.00239234	0.0502392	0.00478469	0.0287081
BRE2	YLR015W	0.0209424	0.0157068	0.0628272	0.078534	NA	NA	NA	0.0175439	0.0116959	0.0233918	0.0350877	0.0241935	0.0107527	0.0188172	0.061828	0.0215054	0.177419
IRC25	YLR021W	0.0512821	0	0.102564	0.0769231	NA	NA	NA	0.0333333	0	0.1	0.0666667	0.0263158	0.236842	0.0131579	0.0296053	0	0.0625
SNF7	YLR025W	0.698398	0.0224624	0.0147169	0.116771	NA	NA	NA	0.00757576	0.17803	0.0113636	0.125	0.188909	0.0165455	0.0156364	0.194182	0.006	0.115636
RPL15A	YLR029C	0.11104	0.0681152	0.0494025	0.140734	NA	NA	NA	0.0176471	0.138235	0.0205882	0.0117647	0.0791791	0.0193737	0.0229117	0.0516015	0.00625703	0.212231
RAD5	YLR032W	0.0609952	0.0481541	0.070626	0.0834671	0.109453	0.293532	0.0497512	0.00779221	0.0155844	0.038961	0.0883117	0.039	0.02	0.006	0.038	0.018	0.106
RIC1	YLR039C	0.0494897	0.114786	0.119752	0.0507586	0.363172	0.298502	0.102727	0.0627068	0.0747679	0.103053	0.353346	0.00241546	0.0127703	0.00966184	0.299587	0.0280364	0.126437
STU2	YLR045C	0.0107149	0.140814	0.0686373	0.0559474	0.0643326	0.0341513	0.0648133	0.0273389	0.0363886	0.0438658	0.28195	0.0199766	0.0387551	0.0187095	0.039338	0.00604987	0.109781
RPS0B	YLR048W	0.0360025	0.0728259	0.0397269	0.088104	0.0828929	0.777946	0.0140534	0.00205761	0.0123457	0.0592967	0.19697	0.0244533	0.0679465	0.00840336	0.0140442	0.00787402	0.0981192
ERG3	YLR056W	0.0133333	0	0.52	0	0.0351942	0.0788835	0.0570388	0.00847458	0	0.0762712	0.0169492	0.0157068	0.0026178	0.0157068	0.0575916	0.0052356	0.0706806
SHM2	YLR058C	0.0909091	0.5	0.227273	0	0.193134	0	0.275083	0.0588235	0.0588235	0.176471	0.294118	0.0208333	0.104167	0.0875	0.0166667	0	0.325
FRS1	YLR060W	0.0363636	0.0272727	0.0454545	0.0181818	0.0719424	0.0503597	0.23741	0.019802	0.0693069	0.00990099	0.128713	0.027027	0.0990991	0.018018	0.0810811	0.00900901	0.018018
RPL22A	YLR061W	0.0356265	0.0823096	0.0970516	0.0208845	0.160671	0.329472	0.0494568	0.0112613	0.0619369	0.0326577	0.0416667	0.0160842	0.030223	0.0313115	0.0452187	0.00299914	0.0523055
SND2	YLR065C	0.0298464	0.038917	0.250522	0.00887005	0.139417	0.0358322	0.0573295	0.00984716	0.0453912	0.052237	0.070287	0.00882683	0.00813683	0.00706243	0.0369929	0.020798	0.0353073
SPC3	YLR066W	0.125749	0.403492	0.0702279	0.0342007	0.523245	0.051711	0.0288992	0.20682	0.0775259	0.10907	0.400736	0.00899913	0.00163488	0.0151409	0.297361	0.160018	0.10522
FYV7	YLR068W	0.0311033	0.0396558	0.0409235	0.0433517	0.0618651	0.124264	0.0711054	0.0186474	0.110377	0.0128312	0.0555447	0.025346	0.0336991	0.00688126	0.0184647	0.00383248	0.0717754
RGR1	YLR071C	NA	NA	NA	NA	NA	NA	NA	NA	NA	NA	NA	0.0557692	0.0230769	0.00192308	0.0307692	0.0365385	0.159615
BUD20	YLR074C	0.0349563	0.129005	0.0424469	0.079484	0.175655	0.230843	0.0687224	0.0391467	0.169948	0.00843882	0.00843882	0.0252908	0.00217707	0	0.0399129	0.00145138	0.0885233
BOS1	YLR078C	0.0527051	0.154809	0.105494	0.0679275	0.286486	0.0432432	0.1	0.135901	0.132994	0.0479651	0.511628	0.0299843	0.0114431	0.0129693	0.0552166	0.102629	0.0650138
SIC1	YLR079W	0.0314136	0.256545	0.17801	0.0104712	0.154203	0.071734	0.0996179	0.009375	0.025	0.075	0.140625	0.0295712	0.0404407	0.0292436	0.015545	0.00652174	0.240471
SMC4	YLR086W	0.0317509	0.235715	0.0971491	0.0317509	0.143061	0.160901	0.0909646	0.0163676	0.0308896	0.0799926	0.166323	0.0131387	0.000699545	0.0170306	0.0546783	0.030322	0.145861
CSF1	YLR087C	0.118319	0.156078	0.0759664	0.171092	0.347414	0.208333	0.075	0.0582622	0.116066	0.0389944	0.399027	0.0344769	0.0316236	0.0225883	0.0838315	0.0140625	0.179721
GAA1	YLR088W	0.0374095	0.180129	0.266211	0.00265487	0.486325	0.136752	0.0415954	0.0365928	0.49554	0.00100267	0.103524	0.0246342	0.0932938	0.0701493	0.0556767	0.00121507	0.236405
ALT1	YLR089C	0.0319368	0.0753434	0.148214	0.0326236	0.129226	0.041595	0.230385	0.0191444	0.0615316	0.0519874	0.0616438	0.0042735	0.0774135	0.026832	0.126103	0	0.117767
GEP5	YLR091W	0.0198137	0.0506771	0.0368324	0.0562019	0.0877417	0.0433475	0.0752172	0.00369344	0.063628	0.00738689	0.0441534	0.0361396	0.442441	0.0115062	0.0695351	0.0041109	0.0341792
GIS3	YLR094C	0.0518499	0.0482663	0.0788322	0.0616515	0.0797775	0.0380958	0.113025	0.0164536	0.0867976	0.0243252	0.0648536	0.0265813	0.266563	0.00462283	0.0478823	0.0147751	0.0437208
KIN2	YLR096W	0.0461538	0	0.0153846	0.0461538	0.0796813	0.059761	0.0438247	0.0333333	0.0166667	0.0833333	0.183333	0.0188679	0.0235849	0.00471698	0.0330189	0	0.0377358
ERG27	YLR100W	0.128899	0.35397	0.0584785	0.0550124	NA	NA	NA	0.214442	0.0196937	0.0175055	0.722101	0.0149888	0.0128114	0.0138896	0.0352841	0.0096613	0.0952183
CDC45	YLR103C	0.0117647	0.241176	0.0588235	0.0764706	0.0497238	0.0349908	0.158379	0.0285714	0.0342857	0.0628571	0.251429	0.0250784	0.0188088	0.015674	0.031348	0.0031348	0.0815047
LCL2	YLR104W	0.0190476	0.0238095	0.0238095	0.0619048	0.0675676	0.108108	0.0675676	0.0052356	0.0366492	0.0418848	0.0628272	0.0247678	0.201238	0.00773994	0.0464396	0.00619195	0.0696594
REX3	YLR107W	0.0199336	0.0664452	0.0199336	0.0631229	0.0100503	0.0201005	0.507538	0.0116732	0.0155642	0.0311284	0.0894942	0.0323741	0.0395683	0.0107914	0.0251799	0.0107914	0.0251799
CCW12	YLR110C	0.0589928	0.0530516	0.103081	0.0827273	0.14866	0.0480699	0.0957944	0.0352612	0.0576568	0.090464	0.103651	0.0428527	0.0145161	0.00613405	0.0521394	0.0233265	0.181688
	YLR111W	0.044863	0.128976	0.146461	0.0216324	0.142577	0.0524514	0.0504594	0.00885109	0.0258398	0.0817232	0.102588	0.0369048	0.00347853	0.00695705	0.0546575	0.0205111	0.123787
CFT2	YLR115W	0.0725335	0.223183	0.0289377	0.181236	0.221248	0.0415094	0.0316505	0.0443887	0.0945152	0.031106	0.243539	0.0312401	0.0055685	0.019726	0.0671172	0.0376652	0.10948
MSL5	YLR116W	0.0333368	0.0983961	0.0985133	0.0459791	0.152048	0.0596995	0.0595402	0.0343717	0.0668221	0.0472641	0.185293	0.0224896	0.0418778	0.0151214	0.0883231	0.0360951	0.0750625
CLF1	YLR117C	0.032206	0.109216	0.026921	0.64845	0.26714	0.113926	0.0547762	0.00122399	0.0217825	0.240446	0.0880895	0.0127983	0.128746	0.0632195	0.122829	0.0253553	0.0643771
SRN2	YLR119W	0.507892	0.0161858	0.0277291	0.0504373	0.159793	0.0376872	0.03611	0.0731814	0.109097	0.0421366	0.201253	0.347027	0.0500464	0.0170068	0.19534	0.0148341	0.0614089
	YLR126C	0.0259572	0.0243914	0.293795	0.00711111	0.0948096	0.0531392	0.0525998	0.00560414	0.0346982	0.0649673	0.0582785	0.0151273	0.0139041	0.012375	0.0268424	0.0202778	0.0385345
ACE2	YLR131C	0.0480723	0.1769	0.0360939	0.108678	0.0893465	0.200391	0.0635636	0.0198105	0.0275624	0.0387597	0.38006	0.0200977	0.0233645	0.00227964	0.0706261	0.0507201	0.104742
CKI1	YLR133W	0.0291262	0.0291262	0.0291262	0.126214	0.0177515	0.0236686	0.384615	0	0.0315789	0.0631579	0.115789	0.0222222	0.0126984	0.015873	0.0571429	0.00952381	0.0285714
SLS1	YLR139C	0.0621469	0.079096	0.19209	0.0225989	0.271561	0.158542	0.0644968	0.00788644	0.0189274	0.216088	0.253943	0.0188088	0.0250784	0.0125392	0.0877743	0.0125392	0.357367
ACF2	YLR144C	0.0215763	0.0386873	0.261605	0.0108488	0.100644	0.0397804	0.0802171	0.00708403	0.0351682	0.0314716	0.0571075	0.0244208	0.0183385	0.00617397	0.0334984	0.013815	0.0539458
RMP1	YLR145W	0	0.0526316	0.0526316	0.0526316	0.012987	0.175325	0.0324675	0.05	0	0.05	0.05	0.0747664	0.214953	0.0280374	0.130841	0	0.0747664
STM1	YLR150W	0.0677966	0.0508475	0.0338983	0.118644	0.0776699	0.0582524	0.0291262	0.0288462	0.0192308	0.0384615	0.134615	0.027451	0.027451	0	0.0431373	0.00392157	0.160784
SEC10	YLR166C	0.0374039	0.412891	0.255306	0.016344	0.574653	0.103256	0.0207152	0.0345646	0.0201306	0.1453	0.569583	0.0477072	0	0.0212123	0.204166	0.170638	0.183732
DPH5	YLR172C	0	0.0245399	0.159509	0.0245399	0.00465116	0.00930233	0.604651	0.00746269	0.0223881	0.0223881	0.0746269	0.0213592	0.0601942	0.0038835	0.038835	0.00194175	0.0796117
	YLR179C	0.030237	0.0579515	0.297854	0.00539084	0.112666	0.0334253	0.0483855	0.0321052	0.0573465	0.0771205	0.0924025	0.0216168	0.0419533	0.00472517	0.0200043	0.00746277	0.0276438
VTA1	YLR181C	0.0965449	0.106004	0.0836722	0.0747081	0.132722	0.0602519	0.0522653	0.00732601	0.0258852	0.0664225	0.250012	0.157428	0.032772	0.00178197	0.0588681	0.00927382	0.0875611
SWI6	YLR182W	0.0373134	0.123134	0.0597015	0.130597	0.583333	0	0	0.00974659	0.255361	0.0155945	0.0623782	0.00649351	0.138528	0.0422078	0.0584416	0.00324675	0.167208
TOS4	YLR183C	0.0346535	0.029703	0.0693069	0.00990099	0.0440252	0.0125786	0.591195	0.0223464	0.0167598	0.0391061	0.0670391	0.0294118	0.0196078	0.0196078	0.0833333	0.00490196	0.0882353
HCR1	YLR192C	NA	NA	NA	NA	0.319149	0.106383	0.0638298	NA	NA	NA	NA	0	0.298851	0.0287356	0.0574713	0	0.132184
UPS1	YLR193C	0.0360963	0.0254011	0.110963	0.0200535	0.0610998	0.0610998	0.0885947	0.0449438	0.0224719	0.0955056	0.196629	0.0132122	0.0247729	0.00412882	0.0379851	0.014038	0.0379851
NMT1	YLR195C	0.0408537	0.130737	0.274682	0.00283688	0.127741	0.0592603	0.19578	0.0609136	0.0322004	0.248503	0.422442	0.0178192	0.00722892	0.024795	0.139931	0.032439	0.387628
PBA1	YLR199C	0.034834	0.0672451	0.0848841	0.020341	0.0843946	0.0451508	0.0696387	0.00955985	0.0336148	0.0450026	0.0757293	0.0207216	0.14773	0.00975352	0.0405781	0.00608211	0.0503132
YKE2	YLR200W	0.0342085	0.0584955	0.0944128	0.115119	0.12318	0.160982	0.0838696	0.00831101	0.0309478	0.136369	0.19431	0.0204242	0.0667855	0.015794	0.0262575	0.0020562	0.0983586
SEC13	YLR208W	0.0504938	0.149136	0.363704	0.0108642	0.385723	0.0307904	0.0867034	0.0310078	0.0542636	0.152778	0.175818	0.0135736	0.0227028	0.0101383	0.0533577	0.0921325	0.0943677
PNP1	YLR209C	0.057971	0.0144928	0	0.0724638	0.0766962	0.0501475	0.0353982	0.0151515	0.0757576	0.030303	0.19697	0.0324324	0.140541	0.00540541	0.0378378	0	0.0486486
TUB4	YLR212C	0.0908878	0.128951	0.0356724	0.108702	0.144905	0.580334	0.0595811	0.0112101	0.0116922	0.129512	0.37321	0.047199	0.0102056	0.0306737	0.038001	0.0116762	0.288788
	YLR217W	0.0287163	0.0442382	0.125317	0.0358938	0.115527	0.0337938	0.0555908	0.00761035	0.0228311	0.170143	0.038566	0.0132113	0.0124334	0.000777907	0.0293464	0.00631723	0.0474797
UCC1	YLR224W	0.0232558	0.0116279	0.0348837	0.127907	0.0850202	0.048583	0.0445344	0.0657895	0.0526316	0	0.197368	0.0318627	0.0343137	0.00490196	0.0416667	0.00980392	0.0318627
BUR2	YLR226W	0.0479474	0.255759	0.0668792	0.0878836	0.0704998	0.329396	0.0379865	0.0645363	0.0119048	0	0.221805	0.0265457	0.0729167	0.0530914	0.0426747	0	0.180108
CDC42	YLR229C	0.00671141	0.234899	0.0201342	0.033557	0.105263	0.0421053	0.126316	0	0.027972	0.013986	0.272727	0.0178571	0.0133929	0	0.0714286	0	0.116071
EST1	YLR233C	0.0195719	0.102737	0.0807183	0.0183329	0.0465359	0.600784	0.152593	0.0377778	0.258018	0.047027	0.10997	0.0261452	0.0442495	0.00528752	0.0478558	0.00431287	0.0740253
TOP3	YLR234W	0.0384615	0.115385	0.153846	0.0384615	0.111111	0.0666667	0.377778	0	0.130435	0	0.26087	0.0394089	0.0394089	0.00985222	0.0394089	0.00985222	0.17734
	YLR235C	0.0344828	0.0517241	0.172414	0.0517241	0.0384615	0.102564	0.141026	0.06	0	0.2	0.14	0	0.0612245	0.0408163	0	0	0.204082
FAR10	YLR238W	0.0133333	0.0933333	0.0311111	0.0266667	0.0909091	0.0454545	0.0909091	0.00970874	0.0291262	0.038835	0.126214	0.0625	0.0075	0	0.0175	0.0125	0.0625
CSC1	YLR241W	0.0689655	0.00689655	0.0137931	0.110345	0.0638298	0.0425532	0.0851064	0.0314961	0.0393701	0.023622	0.181102	0.0732759	0.0689655	0.00431034	0.0775862	0.00862069	0.0732759
ARV1	YLR242C	0.0285714	0.0142857	0.0571429	0.157143	0.0833333	0.152778	0.194444	0.1	0.0666667	0.0333333	0.166667	0	0.0380952	0.0285714	0.0952381	0	0.12381
MAP1	YLR244C	0.0891473	0.0778424	0.0910853	0.0251938	NA	NA	NA	0	0.00744879	0.208566	0.32365	0.0296919	0.062605	0.0130252	0.0495798	0.00714286	0.231373
YEF3	YLR249W	0.0909091	0.0909091	0.272727	0.0909091	0.0227273	0.113636	0.113636	0.125	0.375	0.125	0.125	0.079602	0.114428	0.0298507	0.0248756	0	0.139303
	YLR252W	0.0512821	0.0320513	0.0128205	0.0512821	0.048433	0.034188	0.108262	0.0428571	0.05	0.0142857	0.178571	0.0334572	0.111524	0.0111524	0.0223048	0	0.070632
NDL1	YLR254C	0.0208333	0.0208333	0	0.125	0.0263158	0.0438596	0.0789474	0.0365854	0.0365854	0.0121951	0.146341	0.0196078	0.0196078	0.0147059	0.0294118	0	0.0539216
VPS63	YLR261C	0.0736642	0.131747	0.0988923	0.0676138	0.0437971	0.500244	0.186438	0.101068	0.0177247	0.134265	0.384508	0.0247073	0.0180022	0.00573231	0.182362	0.0149845	0.154578
YPT6	YLR262C	0.0299381	0.192558	0.219108	0.0147059	0.367885	0.0450506	0.251462	0.0222165	0.0364009	0.176422	0.483751	0.00614334	0.00375718	0.00461188	0.164925	0.0218488	0.176392
RPS28B	YLR264W	0.0338185	0.036387	0.0482877	0.0391267	0.101335	0.0700352	0.175283	0.0221436	0.158135	0.0267953	0.0186924	0.024579	0.0628284	0.00753683	0.0212618	0.00359983	0.0464605
SEC22	YLR268W	0.0381272	0.0684872	0.231699	0.00761884	0.20851	0.0379708	0.0711055	0.0864626	0.0481227	0.10359	0.246083	0.0191017	0.0158229	0.0135186	0.0539971	0.23554	0.0386482
DCS1	YLR270W	0.0472461	0.0509071	0.0794043	0.0838289	0.12091	0.3516	0.0724081	0.0146129	0.0478821	0.0633678	0.0540315	0.00811349	0.0443806	0.0150615	0.017004	0.00462304	0.0590536
YCS4	YLR272C	0.0244177	0.274312	0.075098	0.0328067	0.142983	0.0337132	0.0587091	0.0181433	0.0190947	0.08737	0.296031	0.0200506	0.0208333	0.00131062	0.0296618	0.0231087	0.126283
MCM5	YLR274W	0.0252101	0.12605	0.0504202	0.00840336	0.0659341	0.021978	0.164835	0.036036	0	0.045045	0.0720721	0.0219298	0.0350877	0.0307018	0.0263158	0	0.0570175
	YLR279W	0.0397351	0.013245	0.0331126	0.0397351	0.0393701	0.0629921	0.0944882	0.0362319	0.0434783	0.0362319	0.057971	0.108108	0.027027	0.036036	0.00900901	0	0.045045
YHC1	YLR298C	0.0875041	0.0661927	0.208246	0.0369838	0.216399	0.0861408	0.0970351	0.0128372	0.0481912	0.0286941	0.113618	0.0175136	0.122186	0.0539516	0.163894	0.0387031	0.0944489
STT4	YLR305C	0.0990338	0.36715	0.107729	0.0594203	0.228898	0.0378267	0.0441198	0.0561999	0.0654429	0.0876916	0.646757	0.0220979	0.0225684	0.0547994	0.0820058	0.00438596	0.13247
CDC25	YLR310C	0.0217391	0.152174	0.23913	0.0434783	0.264736	0.111413	0.046962	0.0384615	0.0857372	0.241987	0.332933	0.0244037	0.0130082	0.0390035	0.0537942	0.0162974	0.456073
ATG39	YLR312C	0.0745862	0.0523888	0.125077	0.0412948	0.0714702	0.0438551	0.0489602	0.0417179	0.016907	0.114803	0.0852984	0.00887197	0.00927601	0.0034904	0.0153366	0.00914697	0.0319975
CDC3	YLR314C	0.013849	0.131363	0.158345	0.0158552	0.11785	0.080572	0.110463	0.0224666	0.0758343	0.0725141	0.0884209	0.0333466	0.00807667	0.0860813	0.0446978	0.00698811	0.112229
TAD3	YLR316C	0.0449438	0.11236	0.011236	0.0674157	NA	NA	NA	NA	NA	NA	NA	0.0238095	0.0238095	0	0.0357143	0.0119048	0.154762
BUD6	YLR319C	0.0220386	0.0495868	0.046832	0.046832	0.0681818	0.092803	0.159091	0.0334347	0.0851064	0.0212766	0.194529	0.030837	0.0396476	0.00660793	0.0451542	0.0121145	0.104626
MMS22	YLR320W	0.0259338	0.215363	0.226075	0.0319944	0.153345	0.0802113	0.0747535	0	0.015873	0.0714286	0.539683	0.0325378	0.0210616	0.0258216	0.0489045	0	0.312989
	YLR326W	0.035	0.045	0.01	0.055	0.100917	0.0275229	0.137615	0.043956	0.10989	0.0824176	0.0824176	0.00702988	0.00527241	0.00878735	0.0439367	0.00351494	0.0579965
REC102	YLR329W	0.0135135	0.0135135	0.0945946	0.0945946	0.121019	0.00636943	0.089172	0.04	0.0533333	0.0533333	0.2	0.00540541	0.0162162	0.0216216	0.0378378	0	0.0648649
RPS25B	YLR333C	0.0289017	0.0231214	0.0751445	0.121387	0.0498084	0.0651341	0.149425	0.0119048	0.0238095	0.0357143	0.14881	0.012945	0.0161812	0.00323625	0.0485437	0	0.110032
VRP1	YLR337C	0.115385	0.384615	0	0.423077	0	0.15	0.05	0	0.0111111	0.0555556	0.811111	0.0388197	0.0461223	0.0397511	0.0277496	0.00262467	0.189019
OPI9	YLR338W	NA	NA	NA	NA	0.0714286	0.142857	0.214286	0.00512821	0.025641	0.128205	0.569231	0.0168067	0.0313391	0.135302	0.0485313	0	0.113098
FKS1	YLR342W	0.090383	0.138455	0.054345	0.0597811	0.206022	0.0182868	0.046251	0.0625865	0.0391478	0.128525	0.295222	0.00611133	0.0110755	0.0104909	0.0698724	0.0151238	0.110462
	YLR345W	0.0452306	0.0498995	0.150693	0.0224653	0.097239	0.0427418	0.0503333	0.0434783	0.0703167	0.033548	0.104133	0.0162409	0.0374136	0.0558397	0.039788	0.00761357	0.0778558
KAP95	YLR347C	0.0267864	0.254123	0.0912623	0.0123609	0.132623	0.0544675	0.0794451	0.0226582	0.0215633	0.096165	0.329821	0.047173	0.014623	0.0181774	0.0412929	0.0298104	0.076205
DIC1	YLR348C	0.025619	0.0648467	0.0733818	0.0392414	0.0734681	0.0308124	0.0826632	0.025084	0.083478	0.0432334	0.0852145	0.00675134	0.200911	0.00151883	0.0403499	0.009789	0.0392332
TAL1	YLR354C	0.0212766	0.0283688	0.255319	0.0070922	0.0701754	0.0643275	0.0409357	0.0569106	0.0162602	0.162602	0.0406504	0.00274725	0.00549451	0.00549451	0.0659341	0.00549451	0.0631868
RSC2	YLR357W	0.0346021	0.138408	0.168781	0.0276817	0.526316	0	0.105263	0.00847458	0.0550847	0.0550847	0.25	0.055858	0.0963904	0.0306513	0.0986086	0.0175439	0.132486
	YLR358C	0.0367547	0.0310806	0.0804539	0.0618225	0	1	0	0	0	0.0588235	0	0.0210526	0.105263	0	0.273684	0	0.284211
VPS38	YLR360W	0.0370674	0.0725865	0.0728597	0.043898	0.0527166	0.376553	0.109227	0.0125786	0.0439512	0.0165002	0.0282649	0.505249	0.119416	0.00765919	0.0491789	0.00117187	0.0222656
DCR2	YLR361C	0.0714286	0.0102041	0.0102041	0.122449	0.0846561	0.0687831	0.31746	0.0526316	0.0701754	0.0175439	0.134503	0.154028	0.0876777	0.021327	0.0450237	0.00236967	0.0236967
GRX8	YLR364W	0.0521327	0.0189573	0	0.146919	0.0355872	0.0355872	0.313167	0.0315789	0.0526316	0.00526316	0.121053	0.0277778	0.0213675	0	0.0363248	0.0042735	0.0512821
ARC18	YLR370C	0.0583942	0.167883	0.0145985	0.113139	0.0847377	0.0332012	0.0608756	0.0104302	0.029987	0.029987	0.100391	0.0128616	0.0269497	0.00383648	0.0360063	0.00468553	0.071761
ROM2	YLR371W	0.0578183	0.0680851	0.0407295	0.122594	0.0767261	0.0385186	0.0761041	0.0186942	0.024344	0.0806884	0.155465	0.0244691	0.136836	0.0397731	0.0689097	0.00541047	0.0413292
ELO3	YLR372W	0.0544568	0.1558	0.144192	0.024414	0.46356	0.272999	0.0185185	0.0493842	0.0792499	0.128439	0.181727	0.00646473	0.000813008	0.00685812	0.376069	0.100656	0.098492
VID22	YLR373C	0.0312034	0.116402	0.132004	0.0653914	0.0787342	0.0269339	0.136442	0.0418691	0.387115	0.0114504	0.158223	0.0218467	0.0851112	0.00236104	0.0372646	0.00236104	0.0510326
	YLR374C	0.0526421	0.0834871	0.053942	0.138044	0.0822531	0.0444724	0.0801195	0.0624743	0.35177	0.0202226	0.0692905	0.0315247	0.0230913	0.0052017	0.0326802	0.00357262	0.0656748
STP3	YLR375W	0.0818713	0.00584795	0.0175439	0.169591	0.0857143	0.0571429	0.0367347	0.00714286	0.0571429	0.0357143	0.1	0.0273973	0.0136986	0.00342466	0.0308219	0	0.0856164
SEC61	YLR378C	0.0878386	0.0510694	0.0772761	0.0487506	0.0872543	0.721253	0.0239738	0.0263158	0.0388471	0.215539	0.206767	0.0446697	0.00592308	0.025914	0.046887	0.0120861	0.290671
IKI3	YLR384C	0.0497127	0.0733582	0.0962955	0.0594451	0.162432	0.0776617	0.0548028	0.0296033	0.0574639	0.0994267	0.352992	0.0240888	0.0348996	0.00616497	0.0344285	0.0172142	0.0825618
VAC14	YLR386W	0.0205407	0.0517241	0.0442209	0.105736	0.0550141	0.0383305	0.174038	0.0187195	0.141104	0.0116273	0.040173	0.00982619	0.785218	0.022468	0.0174179	0.000765306	0.0102136
REH1	YLR387C	0.0128205	0.00641026	0.320513	0.025641	0.0144928	0.057971	0.42029	0.0291971	0.0364964	0.0583942	0.0510949	0.052356	0.162304	0	0.0418848	0	0.0471204
RPS29A	YLR388W	0.010101	0.020202	0.0606061	0	0.0531915	0.0744681	0.159574	0.0470588	0.141176	0.0235294	0.117647	0.0328358	0.0626866	0.00597015	0.0626866	0.00895522	0.0865672
CCW14	YLR390W-A	0.0617761	0.00772201	0.011583	0.142857	0.0625	0.0625	0.04375	0.0146341	0.0829268	0.00487805	0.112195	0.0264026	0.0165017	0.00330033	0.0330033	0	0.0594059
ART10	YLR392C	0.0472441	0.015748	0.0393701	0.0551181	0.0720721	0.00900901	0.27027	0.0530973	0.106195	0.0265487	0.106195	0.0316456	0.0274262	0.00632911	0.021097	0.00632911	0.0506329
COX8	YLR395C	0.0186335	0.00621118	0.130435	0	0.0201005	0.0351759	0.517588	0.0486111	0.0416667	0.0347222	0.104167	0.0337079	0.0299625	0.0093633	0.0355805	0.011236	0.0449438
AFG2	YLR397C	0.0465271	0.07112	0.041542	0.0611499	0.339378	0.0504529	0.0575458	0.0181579	0.112164	0.00965018	0.0909619	0.0299678	0.049214	0.00271028	0.0629696	0.00517258	0.0496398
	YLR402W	0.118182	0.00909091	0	0.127273	0.0478088	0.0517928	0.111554	0.0941176	0.0823529	0.0470588	0.141176	0.0516432	0.183099	0.00938967	0.056338	0	0.0610329
SFP1	YLR403W	0.0641026	0.128205	0	0.153846	0.159696	0.410646	0.095057	0.00664452	0.089701	0.0232558	0.0431894	0.00273224	0.280901	0.0743576	0.0908865	0	0.0657544
DUS4	YLR405W	0.0617284	0.0246914	0.0740741	0.0617284	0.0333333	0.0555556	0.138889	0.0263158	0.0131579	0.0526316	0.197368	0.0108696	0.0326087	0	0.0326087	0	0.076087
RPL31B	YLR406C	0.0422535	0.028169	0.00938967	0.0610329	0.0733138	0.0645161	0.085044	0.0545455	0.10303	0.00606061	0.109091	0.0243902	0.112195	0.0097561	0.0756098	0.00243902	0.0463415
BLS1	YLR408C	0.0776489	0.0580626	0.0567702	0.0581865	0.230201	0.0240664	0.0543204	0.0297411	0.0408506	0.0625414	0.0799823	0.0420413	0.0214279	0.00121877	0.137814	0.0280814	0.0363517
BER1	YLR412W	0.0191265	0.147227	0.0954242	0.0366896	0.109899	0.0127102	0.195787	0.0239894	0.00927816	0.187095	0.275884	0.0139034	0.0418263	0.00063857	0.0546848	0.00444096	0.100313
VPS36	YLR417W	0.836538	0.0576923	0	0.0288462	0.0759547	0.011938	0.824696	0.019685	0.114173	0.015748	0.0787402	0.261261	0.00675676	0.0540541	0.114865	0	0.0878378
CDC73	YLR418C	0	0.169231	0.0923077	0.0615385	0.183206	0.152672	0.0152672	0.0483871	0.0322581	0.112903	0.177419	0.0365535	0.0261097	0.00522193	0.075718	0.0208877	0.177546
TUS1	YLR425W	0.0379747	0.0126582	0.101266	0.0506329	0.0725806	0.0483871	0.0806452	0.0277778	0.0277778	0.0277778	0.180556	0.0729167	0.0104167	0	0.0833333	0.0208333	0.0520833
TDA5	YLR426W	0.024	0.016	0.032	0.064	0.0246914	0.0987654	0.123457	0.00877193	0.0701754	0.105263	0.201754	0.0334728	0.0251046	0.0125523	0.117155	0.0041841	0.0543933
SEN1	YLR430W	0.0283019	0.0699939	0.00943396	0.0336275	0.0599401	0.0714286	0.148352	0.0184008	0.053195	0	0.1636	0.0880032	0.0359116	0.00552486	0.0937253	0.0138122	0.0165746
TSR2	YLR435W	0.0576923	0.0192308	0.125	0.0288462	0.0833333	0.0694444	0.555556	0.05	0.1	0	0.125	0.0746269	0.0149254	0.00746269	0.0597015	0	0.0597015
SEC39	YLR440C	0.103573	0.457877	0.249586	0.0248738	0.188072	0.0255297	0.0821265	0.227988	0.054229	0.0471521	0.580688	0.0366716	0.00435597	0.0128683	0.0492953	0.442624	0.0439558
VMA6	YLR447C	0.0638298	0.22695	0.0425532	0.0283688	0.0913621	0.211628	0.0681894	0.0628019	0.0869565	0.057971	0.154589	0	0	1	0	0	0
GAB1	YLR459W	0.130631	0.156602	0.10589	0.13274	0.311467	0.116249	0.103275	0.0869632	0.334427	0.0547893	0.233846	0.0547723	0.0267241	0.103285	0.0779755	0.00673602	0.230416
YPT7	YML001W	0.0231029	0.0314659	0.0838774	0.0349442	0.515515	0.0818542	0.102454	0.0311056	0.0484488	0.0436791	0.0743884	0.0577726	0.0108942	0.00976414	0.635253	0.0265755	0.0702166
GIS4	YML006C	0.0206612	0.0165289	0.0661157	0.0123967	0.0276498	0.0230415	0.599078	0.00884956	0.0176991	0.0442478	0.0575221	0.0363636	0.0409091	0.00681818	0.0340909	0.0159091	0.113636
ERG6	YML008C	0.0380549	0.224403	0.113484	0.0229795	0.107026	0.0515152	0.0501832	0.042711	0.0258738	0.0872123	0.121526	0.00804635	0.0313777	0.0136772	0.0378085	0.0136772	0.0603321
	YML009W-B	0.0665552	0.390524	0.0879599	0.0392419	0.15	0.05	0.2	0.0488273	0.0225669	0.139723	0.29422	0.00673401	0	0.0130757	0.02978	0	0.157072
	YML012C-A	0.238095	0	0.0238095	0.0952381	0.136364	0.0568182	0.0340909	0.111111	0.277778	0	0.222222	0.25	0.0657895	0.0131579	0.223684	0.0263158	0.0921053
TRM9	YML014W	0.0716216	0.0495495	0.0247748	0.036036	0.0499325	0.105263	0.296896	0.00738007	0.16348	0.0364531	0.0184502	0.0128865	0.0447105	0.0123225	0.0370534	0.00338409	0.0556475
PPZ1	YML016C	0.027027	0.027027	0.0540541	0.0810811	0.0863309	0.0719424	0.129496	0	0	0.0571429	0.142857	0.120879	0.0549451	0.010989	0.021978	0	0.0769231
OST6	YML019W	0.0757576	0.0151515	0.106061	0.0227273	0.0126582	0.00632911	0.556962	0.037037	0.0277778	0.12037	0.0462963	0.0367647	0.00735294	0.0294118	0.0441176	0	0.0294118
RPS17A	YML024W	0.0452777	0.0256089	0.0220963	0.0644321	0.0870167	0.0149369	0.0977208	0.001638	0.165233	0.01638	0.0564087	0.0193714	0.134074	0.0100763	0.0371769	0	0.05036
NDC1	YML031W	0.0365449	0.10299	0.112957	0.0282392	0.0714286	0.0384615	0.0769231	NA	NA	NA	NA	0.0416667	0.0416667	0.0333333	0.00833333	0.00833333	0.158333
RAD52	YML032C	0.0238367	0.102059	0.201444	0.0135976	0.114555	0.0397574	0.0700809	0.0149546	0.0303449	0.100308	0.165816	0.0234108	0.0266551	0.0105315	0.0303203	0.0049944	0.170097
RSE1	YML049C	0	0.0862069	0.0862069	0.0344828	0.0259259	0.181481	0.0555556	0	0	0.0185185	0.12963	0.0225989	0.0282486	0.0169492	0.0734463	0	0.0847458
TEM1	YML064C	0.0146148	0.354849	0.0779282	0.0179733	0.0562721	0.0680789	0.0729387	0.00456621	0.00391389	0.0322797	0.283065	0.0572294	0.00574713	0.0127603	0.0561198	0.0296461	0.144375
POB3	YML069W	0.0441344	0.239833	0.160895	0.012369	0.343258	0.106814	0.113715	0.0421303	0.0414079	0.139226	0.425934	0.0240332	0.0131427	0.0269626	0.0577532	0.0197908	0.192506
BET5	YML077W	0.0290079	0.202864	0.203628	0.0210051	0.193119	0.0728808	0.0494776	0.0247942	0.0425583	0.202572	0.249931	0.016798	0.00875195	0.00262717	0.106572	0.164014	0.0462593
	YML094C-A	0.07074	0.0326264	0.045677	0.119111	0.0664935	0.0658442	0.141948	0.0303242	0.0165307	0.240339	0.170942	0.00924789	0.0116801	0.0187589	0.0173341	0.00269542	0.0416381
VPS9	YML097C	0.0963768	0.222826	0.0362319	0.0456522	0.0342306	0.0113636	0.333271	0.0167587	0.121832	0.034034	0.211857	0.00495663	0.0495663	0.0362011	0.726323	0.055054	0.0173482
TAF13	YML098W	0.0127176	0.0986354	0.209494	0.0255379	0.0821889	0.029627	0.176545	0.0249848	0.0357652	0.036269	0.128963	0.027576	0.116847	0.00725277	0.0869647	0.000938212	0.0283833
SEC65	YML105C	0.0749979	0.0842537	0.101661	0.0697333	0.0916436	0.0146852	0.143843	0.0243094	0.158564	0.0447514	0.160773	0.0645218	0.0117329	0.0111945	0.0645856	0.170559	0.0405184
DAT1	YML113W	0.0328467	0.0693431	0.040146	0.0510949	0.0811518	0.0445026	0.0602094	0.0122951	0.0204918	0.0204918	0.127049	0.016129	0.0322581	0.00403226	0.0322581	0.00403226	0.0604839
TAF8	YML114C	0.0180082	0.379616	0.142266	0.0349355	0.203043	0.027383	0.0453403	0.0117647	0.0229484	0.0745824	0.385694	0.0232098	0.0802779	0.00695953	0.0459329	0.00406256	0.0420401
NAB6	YML117W	0.0254237	0.0423729	0.0847458	0.0254237	0.133858	0.0629921	0.0629921	0.0183486	0.110092	0.0642202	0.0458716	0.0132743	0.0132743	0.00884956	0.0663717	0.00884956	0.079646
ERG13	YML126C	0.152687	0.262333	0.0738453	0.0574893	0.0630268	0.0237404	0.181041	0.0748918	0.0877365	0.0829746	0.27466	0.0303416	0.0130152	0.0211178	0.034388	0.0492172	0.144298
RSC9	YML127W	0.043604	0.147613	0.122796	0.00528402	NA	NA	NA	0.0275799	0.134523	0.0522628	0.211895	0.0105736	0.0421623	0.0298705	0.0329104	0.0111023	0.050489
MSC1	YML128C	0.0619096	0.0846141	0.0814653	0.015849	0.161651	0.18031	0.0512903	0.0394789	0.0844059	0.0739548	0.207946	0.0275989	0.063803	0.0176556	0.0763709	0.00369329	0.0395997
ERO1	YML130C	0.0357657	0.280638	0.0527292	0.0291366	0.242299	0.05458	0.0429484	0.0656267	0.0310316	0.0540057	0.247726	0.0112327	0.0115543	0.0188915	0.156344	0.0613359	0.0840004
MIX17	YMR002W	0.0264901	0.013245	0.13245	0.00662252	0.044335	0.0591133	0.0837438	0	0.0352113	0.0774648	0.147887	0.0836653	0.131474	0.00796813	0.063745	0.00796813	0.0398406
AIM34	YMR003W	0.0426178	0.0662517	0.131533	0.0104897	0.0787342	0.018779	0.168049	0.00487062	0.217656	0.114155	0.0298326	0.0189033	0.0205267	0.000463822	0.0314661	0.0134904	0.0460764
MVP1	YMR004W	0.0467497	0.0727905	0.112611	0.0181871	0.303636	0.0578984	0.0421036	0.00750597	0.0890811	0.0556234	0.105788	0.0199142	0.0166832	0.00699012	0.0877065	0.0123821	0.06675
PLB2	YMR006C	0.047532	0.0201097	0.0639854	0.0585009	0.063745	0.0537849	0.0677291	0.0201613	0.0282258	0.0262097	0.0766129	0.0298507	0.00746269	0.00746269	0.0223881	0	0.171642
	YMR007W	0.0185185	0.0185185	0.0444444	0.0259259	0.0985915	0.0950704	0.0633803	0.0208333	0.0333333	0.0208333	0.15	0.0299401	0.0149701	0.00598802	0.0688623	0.011976	0.179641
SEC59	YMR013C	0.0463227	0.361091	0.0711332	0.0329986	0.288389	0.0584436	0.0259998	0.0390045	0.0252245	0.0513325	0.289713	0.0547135	0.00773342	0.00697338	0.0741883	0.0431526	0.135009
ERG5	YMR015C	0.0283019	0.0235849	0.103774	0.0141509	0.133005	0.0788177	0.0492611	0.0352941	0.0117647	0.0647059	0.0588235	0.0128205	0.00641026	0.0192308	0.121795	0.0128205	0.0641026
SOK2	YMR016C	0.0172	0.0873611	0.192576	0.00287977	0.0835822	0.0229337	0.346089	0.0143029	0.0399729	0.0758808	0.0575881	0.0281908	0.0536859	0.0150625	0.0442168	0.0170653	0.144743
TAP42	YMR028W	0.00606612	0.537293	0.173735	0.00303306	0.14693	0.0367325	0.110517	0.0561758	0.0163098	0.154998	0.678883	0.0244181	0.0135747	0.00798494	0.0451134	0.00658683	0.126358
FAR8	YMR029C	0.00714286	0.0571429	0.0571429	0.0142857	0.0214286	0.05	0.521429	0.00740741	0.0222222	0.0666667	0.148148	0.0483271	0.0855019	0.0185874	0.0780669	0	0.063197
EIS1	YMR031C	0.0167785	0.0167785	0.0704698	0.0033557	0.00408163	0.0285714	0.608163	0.0212014	0.0282686	0.0671378	0.0424028	0.0238908	0.0443686	0	0.0443686	0	0.0546075
SUB1	YMR039C	0.0201905	0.159746	0.13619	0.0100952	0.166108	0.0577452	0.0213122	0.0251465	0.0108646	0.157765	0.270005	0.00934152	0.00573304	0.00452531	0.071444	0.0390968	0.236664
IOC4	YMR044W	0.0470588	0.0117647	0.0705882	0.0117647	0.190128	0.0694698	0.0402194	0.0235294	0.0117647	0.0352941	0.0588235	0.00738916	0.044335	0.00492611	0.0492611	0.00738916	0.0640394
FAR3	YMR052W	0.0257374	0.145835	0.138823	0.0241971	0.14635	0.0544867	0.0268432	0.00782932	0.0389295	0.0825424	0.14496	0.00925563	0.0045977	0.0045977	0.027782	0.00989811	0.0707624
FET3	YMR058W	0.0803769	0.0729685	0.0907938	0.0694056	0.0955876	0.0438534	0.0910148	0.046335	0.103014	0.0501317	0.240896	0.0274983	0.110366	0.00789658	0.0362916	0.00722106	0.0718728
RNA14	YMR061W	0.0564168	0.46548	0.172731	0.0453129	0.429498	0.0663349	0.0317751	0.122771	0.0421313	0.0910374	0.528534	0.0272362	0.0110054	0.0152487	0.0434151	0.0370074	0.0912507
ARG7	YMR062C	0.00813008	0.113821	0.00813008	0.0162602	0.0223214	0.2375	0.0964286	0.0188679	0.103774	0.0283019	0.226415	0.00847458	0.0169492	0	0.0169492	0	0.0254237
KAR5	YMR065W	0.044586	0.0127389	0.044586	0.044586	0.0119522	0.00398406	0.573705	0.0588235	0.0220588	0.0367647	0.0808824	0.0285714	0.0714286	0	0.0714286	0	0.1
MOT3	YMR070W	0	0.015873	0.15873	0	0.0487805	0.0536585	0.160976	0.0196078	0.0196078	0.0196078	0.0196078	0.0188679	0.0415094	0.0150943	0.0566038	0.00377358	0.184906
PDS5	YMR076C	0.0312832	0.115995	0.155981	0.0104439	0.084743	0.0232911	0.0740023	0.00189554	0.0195872	0.132772	0.0884583	0.017276	0.0275929	0.00990682	0.0576818	0.0147384	0.0451542
VPS20	YMR077C	0.75576	0.0645161	0	0.101382	0.064881	0	0.829762	0.00588235	0.0970588	0.0235294	0.0441176	0.140206	0.119588	0.014433	0.150515	0.00824742	0.11134
CTF18	YMR078C	0.0438596	0.0614035	0.149123	0.0263158	0.109827	0.115607	0.104046	0.0638298	0.0212766	0.0638298	0.0425532	0.0310345	0.0241379	0.0241379	0.062069	0.0172414	0.162069
SEC14	YMR079W	0.0295782	0.274263	0.319016	0.0526406	0.405196	0.0425057	0.0431046	0.0418447	0.0163818	0.207977	0.620014	0.0119881	0.00224215	0.012582	0.231783	0.0572736	0.214744
ADH3	YMR083W	0.0432993	0.206119	0.0638755	0.0309537	0.130274	0.104295	0.0605369	0.0514094	0.0852361	0.0436927	0.185483	0.00810899	0.0146843	0.009194	0.0319873	0.00440529	0.056249
	YMR090W	0.0244499	0.0831296	0.0391198	0.0268949	0.0523114	0.0924574	0.122871	0.0156658	0.0078329	0.0313316	0.130548	0.0144092	0	0.00576369	0.0144092	0.00288184	0.0691643
UTP15	YMR093W	0.0960035	0.1935	0.0263505	0.0591129	0.5	0.3	0	0.00470219	0.412696	0.0023511	0.0599687	0.00840336	0.0105042	0.00840336	0.105042	0	0.109244
CTF13	YMR094W	0.0242219	0.31713	0.0555281	0.0314069	0.124221	0.0244176	0.0864701	0.00728555	0.0122951	0.0457669	0.252847	0.0193153	0.00997483	0.0109488	0.0247896	0.00482509	0.0268626
SNZ1	YMR096W	0.04	0.0533333	0.0133333	0.173333	0.072973	0.0486486	0.191892	0.0144928	0.0289855	0.0144928	0.289855	0.0309278	0.230241	0.0137457	0.0549828	0.0171821	0.0893471
MED11	YMR112C	0.0434894	0.297691	0.263701	0.01851	0.196759	0.0462963	0.0416667	0.0419438	0.00221729	0.273097	0.458241	0.0443872	0	0.00114548	0.0148912	0.0390893	0.0728809
ASC1	YMR116C	0.030914	0.0913978	0.0954301	0.0443548	0.0538155	0.0260955	0.455233	0.00407747	0.0030581	0.0760502	0.342561	0.0594809	0.0210801	0.00114155	0.0292083	0.00490095	0.366524
SPC24	YMR117C	0.0363757	0.126653	0.10119	0.0405093	0.0785714	0.037987	0.119805	0.0136572	0.0225068	0.051353	0.137338	0.0132743	0.00884956	0.0221239	0.0973451	0.0176991	0.0884956
ADE17	YMR120C	0.053205	0.181902	0.143602	0.0356115	0.133974	0.0200254	0.117801	0.0424147	0.0844094	0.0907437	0.194576	0.0701103	0.0675664	0.0126055	0.0542044	0	0.110082
PKR1	YMR123W	0.0742358	0.0385357	0.0889219	0.0706543	0.293617	0.344681	0.0170213	0.0625751	0.0484017	0.114186	0.175572	0.00166113	0.00719729	0.758837	0.184525	0	0.00974398
ERG29	YMR134W	0.0456853	0.106599	0.0253807	0.0558376	0.0894309	0.0650407	0.128049	0.015544	0.0673575	0.0207254	0.207254	0.015873	0.0952381	0	0.031746	0	0.0714286
RPL13B	YMR142C	0.136364	0.0227273	0	0.170455	NA	NA	NA	0.012987	0.0779221	0.025974	0.168831	0	0	0	0.0344828	0	0.0517241
RPS16A	YMR143W	0.0289855	0.00362319	0.0326087	0.0181159	0.017316	0.0519481	0.311688	0.0291262	0.165049	0	0.0485437	0.0398936	0.087766	0.0106383	0.0319149	0.00265957	0.0558511
RIM13	YMR154C	0.0314076	0.0744223	0.0597689	0.0355042	0.218275	0.14436	0.0555162	0.00834205	0.0236838	0.0403417	0.077493	0.0414311	0.0357842	0.0041464	0.0279928	0.00608236	0.039367
TPP1	YMR156C	0.0110803	0.00554017	0.313019	0.00831025	0.0772059	0.0551471	0.0441176	0.03	0.0233333	0.06	0.0366667	0.0164271	0.0143737	0.00205339	0.0451745	0.0225873	0.0800821
PAH1	YMR165C	0.0576923	0.0192308	0.105769	0.0480769	0.093254	0.0634921	0.0694444	NA	NA	NA	NA	0.0526316	0.0300752	0.0037594	0.157895	0.0526316	0.146617
CEP3	YMR168C	0.0361945	0.164584	0.0601589	0.0531154	0.101287	0.0333185	0.0959707	0.0295877	0.0522287	0.0342061	0.176638	0.0278631	0.0421847	0.00985347	0.0270595	0.00678931	0.0679146
PAI3	YMR174C	0	0	0.05	0	0.0686275	0.0588235	0.0686275	0.0277778	0	0.0277778	0.138889	0.0894309	0.0813008	0	0.0162602	0	0.0243902
SPT21	YMR179W	0.0253444	0.134848	0.114876	0.0143251	0.20369	0.0388783	0.0497997	0.034965	0.024864	0.0909091	0.130148	0.0404575	0.0441816	0.00642198	0.0508576	0.00372414	0.129319
	YMR193C-A	0.039701	0.0326321	0.0879861	0.0360457	0.0919002	0.0502955	0.194092	0.0264641	0.113165	0.0374741	0.0662145	0.0168203	0.0357309	0.00301615	0.0255043	0.00603231	0.0400236
ICY1	YMR195W	0.0408163	0.0102041	0.0102041	0.132653	0.0451128	0.0300752	0.037594	0.043956	0.032967	0.021978	0.131868	0.0140845	0.0028169	0.0028169	0.0478873	0.0084507	0.0619718
VTI1	YMR197C	0.162891	0.385938	0.10448	0.137096	0.645933	0.10622	0.0404306	0.136957	0.158696	0.0130435	0.663043	0.00235294	0.00434783	0.0231456	0.143711	0.751653	0.0354629
ROT1	YMR200W	0.038267	0.147642	0.0278135	0.0644045	0.158325	0.0397121	0.063972	0.060689	0.0526337	0.0383378	0.289332	0.0205141	0.00677707	0.0145617	0.0672187	0.024039	0.203836
ERG2	YMR202W	0.0331263	0.119565	0.110248	0.0408903	0.209827	0.049289	0.0432167	0.0183727	0.0209974	0.0682415	0.183573	0.0179438	0.0434419	0.00549808	0.131865	0.0251086	0.0851533
PFK2	YMR205C	0.0379229	0.0600239	0.252067	0.0463703	0.116241	0.0469543	0.0596555	0.0390309	0.081459	0.075876	0.132198	0.0389172	0.0173698	0.0104187	0.0582152	0.0213246	0.0763885
MGL2	YMR210W	0.0695652	0	0.00869565	0.0695652	0.0159363	0.0358566	0.434263	0.0288462	0.0576923	0.00961538	0.0480769	0.0307692	0.04	0.00307692	0.0184615	0.00923077	0.163077
CEF1	YMR213W	0.0328691	0.161451	0.0314465	0.145627	0.194815	0.0766667	0.0403704	0.00421348	0.0126404	0.0900749	0.144543	0.0139859	0.0221308	0.00292011	0.0206712	0.00268972	0.0438798
ERG8	YMR220W	0.102352	0.300035	0.0599892	0.0453628	0.0602288	0.0162955	0.152597	0.0430206	0.0983242	0.0478608	0.35961	0.0438206	0.0796364	0.0168172	0.0118842	0.0266297	0.0755326
UBP8	YMR223W	0.0173913	0.0304348	0.130435	0	0.0338983	0.0169492	0.161017	0.025	0	0	0.05	0.0600858	0.16309	0.0171674	0.11588	0	0.0300429
MRE11	YMR224C	0.0416667	0.190789	0.0767544	0.0175439	0.297297	0.135135	0.135135	0.0263158	0.0643655	0.0692641	0.324447	0.0294205	0.045683	0.0331658	0.0338064	0.00374532	0.242115
TAF7	YMR227C	0.0804278	0.151016	0.184742	0.030303	0.222222	0.0277778	0.222222	0.037037	0.22963	0.0474074	0.217778	0.00803443	0.0148573	0.0174717	0.0241989	0	0.0805356
MTF1	YMR228W	0.0224719	0	0.0224719	0.011236	0.0242718	0.378641	0.0291262	0.0121951	0.0365854	0.0365854	0.0731707	NA	NA	NA	NA	NA	NA
RRP5	YMR229C	0.0218978	0.0364964	0.0948905	0.00729927	0.0932203	0.0338983	0.169492	0.0225564	0.037594	0.0225564	0.218045	0.025641	0.0717949	0.0205128	0.112821	0	0.0923077
RNA1	YMR235C	0.0316265	0.321262	0.0860841	0.0273266	0.141784	0.0242321	0.0710656	0.0300954	0.121493	0.052267	0.33272	0.0264602	0.016149	0.00726717	0.0376883	0.0189803	0.0808021
TAF9	YMR236W	0.0186013	0.304812	0.320004	0.0112627	0.150934	0.0365547	0.0691653	0.00738809	0.00825728	0.208388	0.391379	0.0461077	0.0362264	0.0139514	0.0196092	0.0018622	0.0442866
BCH1	YMR237W	0.0433735	0.0216867	0.0891566	0.0506024	0.0911765	0.0352941	0.211765	0.025974	0.233766	0.012987	0.116883	0.0477223	0.010846	0.00867679	0.0412148	0.0151844	0.0585683
RNT1	YMR239C	0.0441498	0.0476409	0.0651374	0.0433553	0.231457	0.0579453	0.0539694	0.0280843	0.0875401	0.0404239	0.0600171	0.0602612	0.0213307	0.0180166	0.0435569	0.00800623	0.130635
CUS1	YMR240C	0.0124573	0.175658	0.00683142	0.538929	0.24452	0.105589	0.0455512	0	0.00673709	0.315314	0.18494	0.00918329	0.232774	0.0298006	0.0697817	0.0183495	0.050247
RPL20A	YMR242C	0.0379468	0.0304534	0.0403022	0.0300782	0.163667	0.0210988	0.059072	0.020352	0.154015	0.0216722	0.0190319	0.00388792	0.0199891	0.00849418	0.066687	0.00316957	0.0397248
HOR7	YMR251W-A	0	0.0238095	0	0.047619	0.0462963	0.0185185	0.351852	0.0243902	0.0487805	0	0.170732	0.0123457	0.0123457	0.00617284	0.0925926	0.0493827	0.166667
SAP30	YMR263W	0.05295	0.0344351	0.118716	0.0590731	0.124438	0.0658628	0.140082	0.0580043	0.0384975	0.105148	0.0940676	0.0277074	0.0197601	0.00689307	0.030843	0.024842	0.0472783
PRP24	YMR268C	0.0288462	0.0769231	0.0384615	0.230769	0.164474	0.131579	0.0526316	0.0103093	0.0618557	0.0824742	0.195876	0.0416667	0.145833	0.0833333	0.0833333	0	0.0208333
TMA23	YMR269W	0.0360581	0.118075	0.155851	0.0153532	0.168612	0.0822515	0.0629776	0.0401761	0.0738056	0.0490998	0.129647	0.0152322	0.0134412	0.00795081	0.0533963	0.00410096	0.144002
SCS7	YMR272C	0.0456254	0.0522044	0.269224	0.0260595	0.142917	0.0625355	0.0761965	0.027027	0.0489248	0.0580489	0.339564	0.0439542	0.0512001	0.0117371	0.117742	0.01024	0.0577632
FCP1	YMR277W	0.021598	0.329334	0.547054	0	0.237828	0.0315096	0.0360225	0.0649131	0.0173745	0.343774	0.332867	0.026255	0.00561798	0.0200675	0.0208093	0.102834	0.0850345
GPI12	YMR281W	0.0218009	0.0684289	0.0579298	0.0272357	0.277096	0.103096	0.08663	0.00399202	0.0409182	0.010978	0.0528942	0.0213359	0.0128841	0.0180282	0.0406667	0.0295539	0.0844908
MRPL33	YMR286W	0.0437653	0.0525892	0.0341963	0.0457628	0.052101	0.0334189	0.376403	0.0152882	0.170695	0.0236126	0.0730218	0.00557043	0.100176	0.00250537	0.0274751	0.00234924	0.0462498
HAS1	YMR290C	0.0238095	0.166667	0.047619	0	0.0629371	0.020979	0.104895	0	0.277778	0	0.305556	0.0862069	0.12069	0.0258621	0.0431034	0.00862069	0.0603448
TDA1	YMR291W	0.0187793	0.122066	0.0422535	0.0657277	0.0659341	0.043956	0.0769231	0.00512821	0.0153846	0.0512821	0.158974	0.0325444	0.0325444	0.0147929	0.0532544	0.00295858	0.0532544
GOT1	YMR292W	0.00934579	0.11215	0.0841121	0	0.0980392	0.0653595	0.0457516	0	0.0106383	0.0212766	0.329787	0.0420561	0.0280374	0.00934579	0.0560748	0	0.0560748
LCB1	YMR296C	0.0448732	0.151524	0.0818618	0.0805875	0.0544394	0.0338249	0.261672	0.0412222	0.0514458	0.0672426	0.22634	0.0236745	0.0132841	0.0180242	0.0393195	0.0239782	0.0677372
LIP1	YMR298W	0.0594872	0.163419	0.103316	0.120137	0.0333333	0.116667	0.1	0.0470588	0.0627451	0.158543	0.606162	0	0	0.0383426	0.760977	0.0373119	0.103381
DYN3	YMR299C	0.0203263	0.0819224	0.0524691	0.0280423	0.126095	0.220724	0.0603075	0.00632682	0.0361163	0.0316226	0.0697847	0.0232258	0.0187814	0.00561747	0.0278723	0.0114826	0.0946823
SCW10	YMR305C	0.0278746	0.0731707	0.0313589	0.0557491	0.11	0.05	0.13	0.0150943	0.0188679	0.0188679	0.150943	0.0224215	0.0313901	0.0044843	0.0717489	0.00896861	0.0538117
GAS1	YMR307W	0.037712	0.0813308	0.115812	0.0665388	0.100999	0.134723	0.0777637	0.00754006	0.0197926	0.072573	0.12017	0.0103406	0.0146643	0.0402263	0.0684334	0.0253812	0.251514
PSE1	YMR308C	0.0386683	0.0815609	0.132238	0.108311	0.128924	0.0643739	0.132804	0	0.00485437	0.398058	0.373786	0.0158931	0.0275307	0.0243155	0.0918326	0.0119112	0.180522
ADH6	YMR318C	0.0184049	0.0306748	0.0306748	0.0184049	0.044586	0.299363	0.044586	0.0261438	0.0130719	0.0130719	0.0915033	0.0402685	0.0402685	0	0.0704698	0.00671141	0.0436242
LST8	YNL006W	0.0868901	0.140639	0.0995245	0.186916	0.179484	0.0915542	0.0708899	0.0545508	0.15896	0.0259742	0.311365	0.0341134	0.191288	0.122922	0.0428599	0.0022466	0.12692
ARK1	YNL020C	0.0387597	0.0232558	0.0620155	0.0155039	0.0985401	0.116788	0.0328467	0.0247934	0.0247934	0.0413223	0.0165289	0.00995025	0.0174129	0	0.0572139	0.0223881	0.18408
SSN8	YNL025C	0.0901857	0.228117	0.0795756	0.0530504	0.092686	0.342371	0.0580076	0.0171569	0.0294118	0.117647	0.142157	0.0284494	0.016871	0.009492	0.0358416	0.00421274	0.0801421
	YNL034W	0.0410448	0.011194	0.0895522	0.011194	NA	NA	NA	0.0333333	0.0166667	0.0541667	0.0375	0.078534	0.0602094	0.0052356	0.0418848	0.0104712	0.065445
GPI15	YNL038W	0.0835056	0.190365	0.0452126	0.0539796	0.360386	0.042069	0.06636	0.0821346	0.121825	0.0221998	0.129514	0.0276068	0.0061212	0.0274314	0.0769096	0.00391125	0.216259
COG6	YNL041C	0.0591713	0.0470307	0.113063	0.0723171	0.354582	0.170436	0.0471569	0.0393659	0.0482676	0.056058	0.117586	0.0114349	0.00637949	0.00583789	0.117121	0.0337646	0.0906968
COG5	YNL051W	0.0469791	0.0727409	0.0980566	0.0278827	0.262189	0.145703	0.0956175	0.0156878	0.0286892	0.0853392	0.106799	0.0138183	0.00987311	0.000333	0.14192	0.0281881	0.117273
VAC7	YNL054W	0.0269054	0.0635964	0.0346917	0.0974893	0.0239325	0.0587346	0.129631	0.0121468	0.0594543	0.0207973	0.0647347	0.0163696	0.477442	0.00491353	0.0371568	0.00420457	0.0195107
OCA2	YNL056W	0.0462611	0.0769128	0.0469651	0.032333	0.05745	0.0263185	0.165484	0.0097493	0.132434	0.0107896	0.0930674	0.0225294	0.216137	0.000359842	0.0589127	0.00974008	0.0265364
	YNL058C	0.0277778	0.0555556	0.0740741	0.037037	0.0909091	0.0363636	0.154545	0.0135135	0.0405405	0	0.175676	0.0241935	0.0483871	0.0241935	0.0685484	0.00403226	0.0241935
GCD10	YNL062C	0.0395027	0.324014	0.0547887	0.0210761	0.181055	0.0348203	0.0288832	0.00746478	0.0190563	0.0562829	0.163253	0.0123118	0.00898245	0.004994	0.0310513	0.00424665	0.0610567
MTQ1	YNL063W	0.0310559	0.0248447	0.0248447	0.0434783	0.0616438	0.0410959	0.157534	0.037594	0.0075188	0.0150376	0.120301	0.0896552	0.0413793	0.0275862	0.0689655	0	0.0689655
YDJ1	YNL064C	0.0586335	0.0752323	0.0532949	0.0339387	0.0916165	0.0551656	0.111994	0.0239519	0.119503	0.0100251	0.0807416	0.0381982	0.223234	0.045078	0.0596249	0.00142045	0.0705435
FKH2	YNL068C	0.0180463	0.0488564	0.134248	0.0143279	0.105243	0.0307941	0.0642066	0.0265753	0.00842815	0.115908	0.00927097	0.0171521	0.0264254	0.00127812	0.0403911	0.0187542	0.0234035
TPM1	YNL079C	0.0478968	0.096125	0.0608504	0.0958157	0.116846	0.0743314	0.110081	0.0309171	0.579283	0.00487805	0.0838592	0.0203865	0.0565099	0.0104168	0.0452735	0.00435151	0.198933
EOS1	YNL080C	0.0428571	0.0571429	0.457143	0.0142857	NA	NA	NA	0.0549451	0.0769231	0.032967	0.197802	0.0863465	0.033377	0.0196028	0.103945	0.0274358	0.129479
END3	YNL084C	0.0226653	0.0971412	0.50385	0.0583661	0.0248307	0.020316	0.139955	0.0959297	0.0217533	0.351351	0.147115	0.0101152	0.00167399	0	0.00920695	0.00551168	0.0752222
RHO2	YNL090W	0.0113636	0.0340909	0.0340909	0.0568182	0.0662252	0.0662252	0.119205	0.0120482	0.0240964	0.0120482	0.228916	0.0506757	0.0405405	0.0168919	0.0641892	0.00675676	0.0574324
APP1	YNL094W	0.0078125	0.0390625	0.0234375	0.015625	0.0664207	0.276753	0.0258303	0.0172414	0.0431034	0.0344828	0.0862069	0.0337079	0.0280899	0.00561798	0.0449438	0.00561798	0.0730337
RAS2	YNL098C	0.0385604	0.0437018	0.11054	0.0205656	0.0656028	0.0390071	0.101064	0.0198675	0.0397351	0.125828	0.218543	0.0234375	0.015625	0	0.0234375	0	0.0078125
MIC27	YNL100W	0.0515464	0.0103093	0.0206186	0.0618557	0.0654762	0.10119	0.0892857	0.05	0.025	0.0375	0.1125	0.0808081	0.0606061	0.00505051	0.0505051	0	0.030303
POL1	YNL102W	0.0198985	0.163104	0.164627	0.0390021	0.066669	0.044991	0.206027	0.0045285	0.0232361	0.16342	0.247682	0.0215677	0.0112111	0.0208425	0.0373843	0.00566108	0.0917734
RRT16	YNL105W	0.130952	0.0238095	0	0.130952	0.0995025	0.0199005	0.104478	0	0.0135135	0.0540541	0.108108	0.0502513	0.0452261	0.0150754	0.0301508	0.0150754	0.0301508
DCP2	YNL118C	0.142298	0.0960413	0.240027	0.150798	0.239726	0.0342466	0.0616438	0.113636	0.25	0.136364	0.318182	0.0278335	0.0175953	0.0395894	0.108273	0.0102382	0.231363
NCS2	YNL119W	0.0401223	0.0767575	0.0587628	0.0352146	0.17904	0.0480887	0.0228097	0.0342458	0.0480683	0.105844	0.199107	0.0136756	0.0401344	0.00713967	0.0502402	0.0107095	0.0707536
	YNL120C	0.0513721	0.0329449	0.0991832	0.053165	0.134278	0.0610431	0.0445934	0.0280303	0.0684343	0.0810606	0.252778	0.030643	0.0258273	0.00634921	0.0414313	0.0119451	0.165725
FAR11	YNL127W	0.0166667	0.0333333	0.0833333	0.0166667	0.0364742	0.237082	0.0638298	0.0194175	0.0485437	0.0582524	0.203883	0.0253165	0.00632911	0.0126582	0.0379747	0	0.107595
KRE33	YNL132W	0.06	0	0.16	0.02	0.136986	0.0273973	0.136986	0.0444444	0	0.0222222	0.133333	0.0857143	0.00714286	0.0214286	0.0571429	0	0.128571
FPR1	YNL135C	0.0555556	0	0.0333333	0.0555556	0.0669643	0.0401786	0.165179	0.0135135	0.148649	0.0135135	0.0810811	0.0303738	0.0630841	0.0140187	0.067757	0.0046729	0.0700935
SRV2	YNL138W	0.072807	0.114514	0.0377193	0.358931	0.139125	0.0920824	0.422845	0.013754	0.257184	0.02518	0.142258	0.00767287	0.0482489	0.146357	0.0552476	0.0170067	0.238738
	YNL140C	0.084359	0.0865475	0.0426923	0.0497282	0.166134	0.0383387	0.199955	0.0623588	0.0673496	0.0289467	0.127187	0.0141361	0.0228522	0.00364024	0.0394457	0.00474255	0.0930973
MEP2	YNL142W	0.016317	0.004662	0.328671	0.002331	0.115681	0.0424165	0.0796915	0.0225989	0.0225989	0.0451977	0.0451977	0.0213904	0.0213904	0.00534759	0.0748663	0.0213904	0.0909091
LSM7	YNL147W	0.0362285	0.053495	0.0381064	0.0677187	0.0703507	0.0461551	0.222024	0.0174127	0.0477043	0.0187951	0.0845689	0.02126	0.200287	0.0147639	0.0588512	0.00985768	0.0661654
ALF1	YNL148C	0.0486618	0.0778589	0.133414	0.0759665	0.176179	0.0272953	0.0322581	0.0529101	0.132275	0.10582	0.227513	0.0157863	0.0159532	0.0227426	0.0861382	0.00891347	0.0675603
GIM3	YNL153C	0.107563	0.0368081	0.0257203	0.246339	0.0690486	0.0254519	0.245793	0.0052601	0.0305652	0.105226	0.16927	0.0246064	0.116304	0.015928	0.0500267	0.00364078	0.0887413
PGA1	YNL158W	0.144681	0.0170213	0.110638	0.195745	NA	NA	NA	NA	NA	NA	NA	0.052795	0.0124224	0.00776398	0.0465839	0.00465839	0.111801
RIA1	YNL163C	0.0483405	0.213925	0.0847763	0.0663781	NA	NA	NA	0.0546057	0.147104	0.00554529	0.32721	0.0175652	0.0047619	0.00238095	0.0539796	0.00397204	0.0483703
BNI5	YNL166C	0.034991	0.146017	0.100908	0.0160953	0.0947337	0.0361593	0.0642881	0.010205	0.027339	0.040066	0.135317	0.020474	0.0314316	0.0100569	0.0349249	0.0198709	0.0449857
SKO1	YNL167C	0.0506157	0.0894187	0.0712342	0.0274914	0.0583613	0.0671037	0.151923	0.0122973	0.0627928	0.0246847	0.102973	0.0764689	0.038752	0.00922259	0.0413157	0.00984366	0.0549635
PSD1	YNL169C	0.069486	0.115944	0.0704162	0.0455093	0.125893	0.0405699	0.322275	0.0255517	0.0467537	0.082189	0.212999	0.0201543	0.0201543	0.0181642	0.0874958	0.00297277	0.208211
	YNL170W	0.0828402	0.171598	0.18787	0.0221893	0.168499	0.0400239	0.0489048	0.0744337	0.0372168	0.121359	0.245955	0.013793	0.00878477	0.000976086	0.0832229	0.0136652	0.199296
	YNL171C	0.0307692	0.0923077	0	0.0769231	0.0833333	0.05	0.1	0.0517241	0.0344828	0	0.224138	0.0262172	0.00749064	0.00749064	0.0449438	0	0.0374532
MRPL22	YNL177C	0.00790514	0.102767	0.0434783	0.0355731	0.0799087	0.0296804	0.10274	0.00409836	0.0122951	0.0204918	0.172131	0.0179211	0	0	0.0143369	0.00358423	0.0394265
IPI3	YNL182C	0.10084	0.0336134	0.0252101	0.0336134	0.00689655	0.0896552	0.131034	0.0194175	0.0970874	0	0.135922	0.0560748	0.0981308	0.0233645	0.0700935	0.0046729	0.0233645
SRP1	YNL189W	0.0232558	0.0581395	0.0930233	0	0.0377358	0.081761	0.0880503	0	0.0117647	0.2	0.141176	0.0046729	0.0233645	0.0140187	0.0420561	0.0046729	0.0981308
CHS1	YNL192W	0.0128205	0	0.5	0.0384615	0.132075	0	0.188679	0	0	0	0.0357143	0	0.0169492	0.00847458	0.059322	0	0.059322
WHI3	YNL197C	NA	NA	NA	NA	0.175676	0.459459	0.108108	NA	NA	NA	NA	0.0199336	0.0299003	0.00332226	0.0365449	0.00332226	0.0332226
	YNL198C	0.0789403	0.214112	0.185996	0.157881	0.258682	0.0760201	0.0299579	0.0198198	0.00720721	0.328529	0.175776	0.0299761	0.00146413	0	0.0234068	0.116025	0.0908376
GCR2	YNL199C	0.0406638	0.221126	0.184185	0.0865801	0.411888	0.101166	0.060373	0.145358	0	0.164384	0.275495	0.0190638	0.0028169	0.000829876	0.0431068	0.116919	0.160458
SPS18	YNL204C	0.0271493	0.040724	0.040724	0.0542986	0.0583333	0.0666667	0.0625	0.0245098	0.0294118	0.0588235	0.117647	0.0171569	0.0245098	0.0122549	0.0490196	0.00490196	0.161765
RIO2	YNL207W	0.05	0.1	0	0.07	0.0973451	0.0265487	0.123894	0.0232558	0.0930233	0.0348837	0.186047	0.0390625	0.0546875	0.015625	0.0390625	0	0.0625
RAP1	YNL216W	0.0588646	0.0309092	0.251917	0.013329	0.201116	0.0359316	0.0743212	0.0412752	0.0389747	0.0751768	0.101705	0.0689083	0.00844065	0.00698633	0.04891	0.0205541	0.0643308
URE2	YNL229C	0.0161096	0.0713816	0.0617158	0.0391169	0.397077	0.0149538	0.0149538	0.00268546	0.0308828	0.0303781	0.0808222	0.0085752	0.26781	0.00263852	0.098285	0.00461741	0.0283641
CSL4	YNL232W	0.0122655	0.128883	0.0788714	0.004329	NA	NA	NA	0.0178955	0.0572656	0.0994989	0.123837	0.0911358	0.0153277	0.0127534	0.0262149	0.0114204	0.135869
KEX2	YNL238W	0.0597015	0.0149254	0.0149254	0.179104	0.128205	0.0683761	0.017094	0.0163934	0.0819672	0.0327869	0.163934	0.030303	0.0121212	0.0121212	0.069697	0.0181818	0.242424
ZWF1	YNL241C	0.065445	0.193717	0.0863874	0.0418848	0.252893	0.088424	0.0796057	0.0408163	0.0233236	0.0758017	0.186589	0.0436164	0.10665	0.0207106	0.0394451	0.0103918	0.0741087
ATG2	YNL242W	0.030839	0.0495465	0.105556	0.0374717	0.0975204	0.149448	0.110363	0.00881635	0.10293	0.0396927	0.0635809	0.00788463	0.239155	0.00186659	0.0209258	0.00260324	0.0518213
RPA49	YNL248C	0.111111	0.0277778	0.037037	0.058642	NA	NA	NA	0.060241	0.0240964	0.144578	0.0722892	0.0163934	0.00983607	0.00983607	0.0213115	0.00163934	0.0344262
RAD50	YNL250W	0.0119048	0.337302	0.25	0.00793651	0.158028	0.0409769	0.180868	0.0265487	0.0176991	0.0575221	0.384956	0.0128205	0.0224359	0.00641026	0.025641	0	0.301282
TEX1	YNL253W	0.012987	0.038961	0.142857	0	0.196203	0.0601266	0.0253165	0.0441176	0.0294118	0.147059	0.0882353	0.05	0.03	0	0.025	0.005	0.055
RTC4	YNL254C	0.0344828	0.0344828	0.0344828	0.0431034	NA	NA	NA	0.0291262	0.106796	0.0194175	0.0679612	0.0161812	0.02589	0.00970874	0.0647249	0.00323625	0.0485437
GIS2	YNL255C	0.0187344	0.0423387	0.192764	0.00846385	0.0616438	0.0171233	0.0616438	0.0575387	0.0357518	0.0638109	0.0925711	0.0035057	0.0110057	0.000876424	0.0238599	0.0157756	0.0512255
ORC5	YNL261W	0.0174419	0.0348837	0.0406977	0.0348837	0	0.184615	0.0769231	0.05	0.05	0.025	0.09375	0.0206422	0.0321101	0.0114679	0.043578	0.00688073	0.0481651
POL2	YNL262W	0.0196078	0.215686	0.137255	0.117647	0.0518135	0.0207254	0.326425	0.0232558	0.0232558	0.186047	0.139535	0.0235988	0	0.0058997	0.0235988	0	0.109145
YIF1	YNL263C	0.35503	0.189349	0.0769231	0.0295858	NA	NA	NA	0.0123457	0.0617284	0.123457	0.209877	0.0104895	0.013986	0.038901	0.0841454	0.0343154	0.112882
PIK1	YNL267W	0.0165554	0.0331108	0.292516	0.00613497	0.0245902	0.155738	0.057377	NA	NA	NA	NA	0.0818795	0	0.00649351	0.0688367	0.0150772	0.133716
SEC2	YNL272C	0.0597864	0.174234	0.200988	0.125775	0.52069	0.0432175	0.0234108	0.0552419	0.053629	0.252419	0.250806	0.080744	0.0144179	0.0187082	0.0825268	0.0576132	0.231575
POP3	YNL282W	0.0384615	0.102564	0.0128205	0.0128205	0	0.0818182	0.0818182	0.0422535	0.056338	0.028169	0.126761	0.0909091	0.0545455	0.0363636	0.0636364	0.00909091	0.0272727
	YNL285W	0.0225989	0.039548	0.0451977	0.0282486	0.0824053	0.0445434	0.091314	0.0342857	0.0685714	0.0285714	0.102857	0.0814815	0.0592593	0.0148148	0.0666667	0.00740741	0.0518519
SEC21	YNL287W	0.153079	0.240176	0.434311	0.0727273	0.0419847	0.0648855	0.0610687	0.0542169	0.133646	0.0963855	0.245426	0.031059	0	0.0384615	0.0943214	0.400585	0.0566339
CAF40	YNL288W	0.057377	0.0204918	0.0819672	0.00409836	0.0485744	0.063358	0.0813094	0.0603448	0.0517241	0.0172414	0.0517241	0.0306627	0.0178042	0	0.0593472	0.0633037	0.181998
MSB3	YNL293W	0.0501059	0.0298104	0.196797	0.0400731	0.134852	0.0607849	0.0481628	0.012427	0.0639452	0.0700384	0.177775	0.0699923	0.057771	0.00371406	0.0906301	0.0172516	0.0377155
MON2	YNL297C	0.0599078	0.00921659	0.0552995	0.00921659	0.0994764	0.0418848	0.0418848	0.0631068	0.0631068	0.0679612	0.0582524	0.0202429	0.0202429	0.00809717	0.125506	0.0121457	0.0526316
TOS6	YNL300W	0.0559006	0.0559006	0.0931677	0.0807453	0.0507246	0.188406	0.0543478	0.00628931	0.0377358	0.0691824	0.0943396	0.05	0.05	0.0125	0.1375	0.025	0.0625
RPS19B	YNL302C	0.0427121	0.0564516	0.0126941	0.0530167	0.0705466	0.0249911	0.182174	0.0367521	0.192593	0.0037037	0.0606838	0.0358744	0.113903	0.0146666	0.0234947	0.0014245	0.051544
MCK1	YNL307C	0.0819407	0.0237916	0.0883378	0.0668104	0.201885	0.0609722	0.0971348	0.020134	0.056288	0.0267726	0.0230326	0.0187146	0.0219851	0.00229566	0.0496428	0.00748586	0.15145
RFA2	YNL312W	0	0.15493	0.0422535	0	0.138889	0.0416667	0.111111	0.0144928	0.0144928	0.0434783	0.115942	0.0227273	0.00324675	0.0292208	0.0487013	0.025974	0.0681818
ATP11	YNL315C	0.0267857	0.0267857	0.0446429	0.0357143	0.0897756	0.301746	0.0498753	0.047619	0.104762	0.0857143	0.161905	0.0161812	0.012945	0.0161812	0.0582524	0.0161812	0.0711974
KRE1	YNL322C	0.0331756	0.167954	0.0463378	0.05049	0.182772	0.0316479	0.0558052	0.0259812	0.0286967	0.114787	0.205317	0.00958748	0.00456569	0.0013683	0.0442698	0.0232658	0.117782
LEM3	YNL323W	0.0243902	0.0365854	0.112195	0.0146341	0.0851064	0.0425532	0.0744681	0.020979	0.0699301	0.034965	0.223776	0	0.0191083	0.0318471	0.0191083	0	0.0573248
	YNL324W	0.0456527	0.0607058	0.0808466	0.0463646	0.0410663	0.0576848	0.209596	0	0.0757098	0.041388	0.0568244	0.0217022	0.351489	0.0223266	0.0334599	0.0187009	0.0497231
FIG4	YNL325C	0.0408374	0.0596623	0.082753	0.0647065	0.0423445	0.0272739	0.105033	0.0100096	0.10404	0.0253573	0.0559083	0.0304993	0.290859	0.00389035	0.0378125	0.0173444	0.0307984
PFA3	YNL326C	0.0285714	0.0571429	0	0.0428571	0.32622	0.0884146	0.0731707	0.047619	0.0793651	0.031746	0.142857	0.00454545	0.0181818	0.00909091	0.0818182	0	0.1
MDJ2	YNL328C	0.0294118	0.0378151	0.0462185	0.0336134	0.0665499	0.0507881	0.206655	0.00630915	0.0536278	0.022082	0.135647	0.0604839	0.298387	0.00806452	0.0483871	0	0.0524194
COS1	YNL336W	0.0264901	0.0264901	0.0264901	0.0662252	0.0688073	0.0412844	0.0366972	0.0291971	0.0583942	0.0218978	0.175182	0.0631229	0.0365449	0.00332226	0.0365449	0.00996678	0.0398671
	YNR005C	0.669634	0.0210526	0.0052356	0.0314136	0.144588	0.0641271	0.0598678	0.0190427	0.121476	0.0112462	0.117266	0.311311	0.0194792	0.00440089	0.147855	0.003367	0.0833059
VPS27	YNR006W	0.619436	0.0336391	0.0152905	0.0829086	0.305953	0.128441	0.0549873	0.0109739	0.142661	0.0164609	0.130316	0.39911	0.0699736	0.0056899	0.216794	0.0067512	0.0586271
NRM1	YNR009W	0.0430108	0.0322581	0.0376344	0.172043	0.0451128	0.0225564	0.150376	0.0359281	0.0359281	0.00598802	0.215569	0.0425532	0.0744681	0.0035461	0.0531915	0	0.0248227
CSE2	YNR010W	0.11	0.07	0.15	0.03	0.0421053	0.291228	0.0526316	0.0689655	0.0344828	0.206897	0.137931	0.0254237	0.110169	0.0550847	0.0847458	0.00423729	0.0423729
PRP2	YNR011C	0.0373932	0.137238	0.0138889	0.66958	0.324305	0.137585	0.0549742	0.000928505	0.0203962	0.229774	0.120644	0.0304993	0.146791	0.039506	0.203111	0.0278801	0.0463502
	YNR014W	0.0428571	0.0571429	0.0142857	0.1	0.089172	0.00636943	0.089172	0.028169	0.0985915	0.0422535	0.183099	0.0467532	0.0467532	0.00519481	0.0337662	0.00779221	0.0571429
TIM23	YNR017W	0.0181818	0.0727273	0.0181818	0.0545455	0.0416667	0.03125	0.260417	0.02	0.06	0.04	0.28	0.0444444	0.0444444	0	0.0666667	0	0.0888889
SEC12	YNR026C	0.192765	0.198296	0.211785	0.0686384	0.313691	0.0573491	0.132975	0.200138	0.0696008	0.0923761	0.381058	0.0373532	0.00900732	0.0175543	0.0570354	0.422973	0.0451579
HUB1	YNR032C-A	0.0625	0.05	0	0.0375	0.125	0.125	0.0340909	0.0277778	0.0277778	0	0.138889	0.00854701	0.017094	0.025641	0.0512821	0.00854701	0.162393
ARC35	YNR035C	0.0197048	0.0954226	0.0503397	0.548091	0.0609994	0.0655899	0.255372	0.00393617	0.122186	0.0784692	0.583501	0.0288507	0.00840336	0.0653269	0.0268954	0.018063	0.241502
MVD1	YNR043W	0.183911	0.246741	0.0300971	0.0288488	0.163166	0.0718489	0.0528226	0.037931	0.0997306	0.0202047	0.234591	0.0235571	0.00353357	0.00588928	0.0306243	0.0153121	0.0365135
LYS9	YNR050C	NA	NA	NA	NA	0.0662983	0.29558	0.0303867	NA	NA	NA	NA	NA	NA	NA	NA	NA	NA
POP2	YNR052C	0.0325634	0.13519	0.101766	0.230163	0.0160643	0.220884	0.0803213	0.075	0.075	0.325	0.375	0.0128968	0.157738	0.0545635	0.0565476	0	0.1875
NOG2	YNR053C	0.0370605	0.0846981	0.0983523	0.0431936	0.290438	0.0572786	0.0163239	0.00569395	0.166937	0.0346382	0.0361915	0.0408857	0.0367895	0.0287253	0.035543	0.0122886	0.1271
HOL1	YNR055C	0.0271084	0.0692771	0.0180723	0.0722892	0.0638821	0.0515971	0.0712531	0.00934579	0.0342679	0.0404984	0.133956	0.0358566	0.0358566	0.0119522	0.0478088	0.0159363	0.0478088
BIO4	YNR057C	0.0136986	0.100457	0.0182648	0.0639269	0.0467836	0.0350877	0.0526316	0.0195122	0.0146341	0.0097561	0.146341	0.0238095	0.00595238	0.00595238	0.0357143	0.00595238	0.0416667
PDR18	YNR070W	0.0614232	0.0359551	0.0734082	0.0771536	0.223067	0.0392902	0.152725	0.0177384	0.059867	0.00665188	0.135255	0.0339869	0.0313725	0.00392157	0.0339869	0.0117647	0.0771242
	YNR071C	0.0304569	0.071066	0.0456853	0.0304569	0.196429	0.0178571	0.125	0.0106383	0.0159574	0.0319149	0.0851064	0.0411985	0.0299625	0.011236	0.0674157	0.0149813	0.0299625
PHO80	YOL001W	0.0361402	0.0214411	0.09166	0.0263408	0.123141	0.175541	0.0831691	0.0615385	0.10578	0.0244242	0.0642329	0.0260531	0.148545	0.0100829	0.0509374	0.000479386	0.115943
SIN3	YOL004W	0.0767241	0.200862	0.148276	0.0637931	0.065612	0.0166176	0.221302	0.0381324	0.0109489	0.488799	0.234206	0.0103213	0.0647227	0.00919454	0.0742782	0.0140625	0.0593596
HTZ1	YOL012C	0.0833333	0.037037	0.0277778	0.175926	0.185567	0.0515464	0.0515464	0.0895522	0.134328	0	0.0746269	0.0432277	0.0144092	0.00864553	0.0662824	0.00288184	0.037464
TLG2	YOL018C	0.08125	0.04125	0.275833	0.08625	0.221933	0.029772	0.0422461	0.00175439	0.0350202	0.0717949	0.141768	0.00451999	0.00629898	0.012743	0.361405	0.010437	0.0921399
DIS3	YOL021C	0.0193548	0.109677	0.0387097	0.0516129	0.0733333	0.0466667	0.146667	0.04	0.0933333	0.0266667	0.273333	0.00795756	0.0159151	0.0238727	0.0291777	0.00265252	0.0503979
IFM1	YOL023W	0.0754722	0.129649	0.0666375	0.0395249	0.0920954	0.0370255	0.151268	0.0349959	0.053332	0.0499966	0.0746309	0.00964089	0.0091098	0.00628892	0.0280927	0.00276283	0.0727043
MSE1	YOL033W	0.0673077	0.192308	0.0673077	0.0384615	0.192585	0.128814	0.0909428	0.0154639	0.0773196	0.0309278	0.123711	0.0182806	0.00966184	0.0144928	0.0714207	0	0.0779534
SMC5	YOL034W	0.0382607	0.264016	0.07314	0.0468345	0.0604506	0.00965272	0.0770724	0.0258793	0.0105512	0.0383181	0.318441	0.0226052	0.0123356	0.00877803	0.0305316	0.00987654	0.0237843
PRE6	YOL038W	0	0	0.153846	0	NA	NA	NA	0.04	0	0.16	0.04	0.0350877	0.122807	0.0146199	0.0380117	0.00584795	0.0263158
	YOL050C	0.0230151	0.116055	0.159262	0.0286169	0.22852	0.0396941	0.0334662	0.0602124	0.00890523	0.205801	0.282271	0.0266369	0.00620654	0.00290427	0.0383939	0.0356689	0.167462
SPE2	YOL052C	0.00967118	0.135397	0.129594	0.0174081	0.0793651	0.0674603	0.234127	0	0.222222	0.111111	0.111111	0.0116609	0.189146	0.034495	0.0764388	0	0.145429
GPD2	YOL059W	0.0331249	0.0543451	0.0709075	0.20707	0.116228	0.130273	0.0670752	0.0329868	0.0377358	0.107346	0.160827	0.012754	0.0241416	0.00390444	0.0283717	0.00995575	0.0316248
MET22	YOL064C	0.0619048	0.0666667	0.171429	0.0428571	0.137755	0.0204082	0.108844	0.0689655	0.0689655	0.0344828	0.172414	0.0786026	0.0174672	0.00873362	0.0611354	0.0305677	0.157205
RIB2	YOL066C	0.0540541	0.0720721	0.018018	0.135135	0.138614	0.049505	0.128713	0.0267857	0.0892857	0.00892857	0.214286	0.0228137	0.0190114	0.0190114	0.0342205	0.00760456	0.0684411
NUF2	YOL069W	0.0102171	0.336417	0.161493	0.00430272	0.0808456	0.020721	0.0307828	0.0133391	0.0135581	0.0599065	0.341706	0.0394416	0.0048412	0.00955492	0.0307292	0.0270387	0.146934
MDM20	YOL076W	0.0420568	0.113567	0.139524	0.00932401	0.025	0.2	0.0375	0.0631122	0.110458	0.053783	0.208158	0.00601892	0.00746876	0.0264357	0.0228362	0.00128977	0.183719
BRX1	YOL077C	0.0352304	0.0834856	0.0780275	0.0682607	0.112542	0.00746547	0.267451	0.0147197	0.0753801	0.0329744	0.0782797	0.0442656	0.0585737	0.00748193	0.0674864	0.0028169	0.0878009
	YOL079W	0.0323887	0.0526316	0.0161943	0.0850202	0.00471698	0.0141509	0.561321	0.0123457	0.0288066	0.0205761	0.0987654	0.0282828	0.010101	0.0040404	0.0545455	0.0020202	0.0666667
IRA2	YOL081W	0.0210926	0.0180585	0.297358	0.00511247	0.123868	0.139429	0.0557314	0.0379519	0.0504307	0.0411021	0.0650404	0.0307725	0.0833086	0.0114147	0.0772099	0.00758035	0.183719
ADH1	YOL086C	0.0320513	0.0128205	0.025641	0.121795	0.0552995	0.0599078	0.0645161	0.0070922	0.0212766	0.0070922	0.120567	0.0343348	0.0128755	0	0.0686695	0.00429185	0.0944206
MPD2	YOL088C	0.0783133	0.0120482	0.0240964	0.0542169	0.0769231	0.0240385	0.139423	0.0125786	0.0125786	0.0188679	0.0754717	0.00932401	0.0839161	0.016317	0.121212	0.004662	0.013986
HAL9	YOL089C	0.0162602	0.0894309	0.0325203	0.0406504	0.0168919	0.0810811	0.162162	0.0168067	0.0504202	0.0336134	0.092437	0.0114068	0.0304183	0.0152091	0.0608365	0.00380228	0.0722433
RFC4	YOL094C	0.0150525	0.29838	0.160859	0.0159105	0.120788	0.0522098	0.0997512	0.019688	0.00529801	0.126337	0.304311	0.021258	0.0018315	0.00763851	0.041092	0.015538	0.152651
PKH2	YOL100W	0.0151844	0.0607375	0.0303688	0.0195228	0.054878	0.0426829	0.115854	0.0318627	0.0294118	0.0441176	0.178922	0.00657895	0	0.0197368	0.0296053	0.00986842	0.0328947
HRP1	YOL123W	0.0706541	0.0503399	0.234026	0.31656	0.0791147	0.126741	0.152606	0.0795613	0.0799019	0.104561	0.237434	0.0124359	0.0507192	0.0423832	0.071696	0.0116643	0.229234
TRM11	YOL124C	0.0235294	0.0294118	0.0352941	0.0235294	0.062645	0.0556845	0.0974478	0.0253165	0.120253	0	0.120253	0.0416667	0.23913	0.00724638	0.0507246	0	0.0398551
VPS68	YOL129W	0.0470575	0.100855	0.115902	0.0335214	0.1768	0.0235917	0.20035	0.0151297	0.0571263	0.0652628	0.108562	0.103482	0.123292	0.0097226	0.0489253	0.00609185	0.0298982
MED7	YOL135C	0.0136314	0.331718	0.432109	0.00372229	0.164004	0.0426635	0.0411327	0.0318405	0.0209858	0.31054	0.325752	0.0469799	0.0108913	0.00933336	0.0170027	0.0126782	0.053632
CDC33	YOL139C	0	0.146341	0.0731707	0	0.0475113	0.0497738	0.271493	0	0.0232558	0.0232558	0.395349	0.0532544	0.220907	0.0216963	0.0394477	0.00394477	0.0631164
NOP8	YOL144W	0.0253165	0.0506329	0.0126582	0.0632911	0.0755814	0.0174419	0.145349	0.0422535	0.028169	0.0140845	0.126761	0.0492958	0.0915493	0.0422535	0.056338	0	0.0352113
	YOL162W	0.0679012	0.0802469	0.0185185	0.037037	0.119658	0.042735	0.042735	0.056338	0.0140845	0.0211268	0.15493	0.0177778	0.0222222	0.00444444	0.0222222	0.00444444	0.0311111
RRP6	YOR001W	0.0381679	0.0687023	0.0381679	0.0992366	0.145833	0.0208333	0.0833333	0.0175439	0.0789474	0.0614035	0.184211	0.037037	0.0740741	0.0509259	0.0694444	0	0.0740741
YSP3	YOR003W	0.0352252	0.0638049	0.0853644	0.027869	0.0552667	0.024558	0.44249	0.0199688	0.0209754	0.0153257	0.16316	0.0145576	0.0159079	0.00896671	0.029358	0.0108577	0.041539
UTP23	YOR004W	0.0438596	0.0438596	0.0614035	0.0175439	0.131737	0.0299401	0.0778443	0.0537634	0.0645161	0	0.172043	0.0291262	0.0938511	0.0194175	0.0582524	0	0.0226537
SGT2	YOR007C	0.0606061	0.0530303	0.0227273	0.128788	0.0942029	0.0507246	0.0797101	0.015873	0.047619	0.015873	0.142857	0.0159091	0.0181818	0.00454545	0.0431818	0	0.0386364
SLG1	YOR008C	0.0310458	0.0848288	0.0742772	0.0355323	0.140007	0.0283116	0.0905739	0.0231781	0.0773433	0.0644745	0.12095	0.00587321	0.00173661	0.00422109	0.376637	0.0307773	0.0876666
IRC11	YOR013W	0.00840336	0.0168067	0.0336134	0.0588235	0.0474138	0.0301724	0.107759	0.0277778	0.111111	0.037037	0.111111	0.0416667	0.0694444	0	0.0601852	0	0.101852
RTS1	YOR014W	0.0421147	0.0366121	0.0861895	0.0219205	0.108789	0.0557141	0.0979693	0.0271592	0.156808	0.0413384	0.130581	0.0498088	0.103882	0.0481146	0.0265173	0.0021322	0.160746
HSP10	YOR020C	0.106924	0.204238	0.140618	0.10829	NA	NA	NA	0.0333665	0.145719	0.0697135	0.222719	0.0075376	0.0275226	0.0128681	0.0657062	0.0010661	0.0595805
CRS5	YOR031W	0.0444444	0.0555556	0.0222222	0.0851852	0.0322581	0.0403226	0.0725806	0.0243902	0.0365854	0.0325203	0.162602	0.0078125	0.0703125	0.0195312	0.136719	0.00390625	0.0546875
AKR2	YOR034C	0.0507246	0.0289855	0.0362319	0.0362319	0.0588235	0.0147059	0.323529	0.0859375	0.117188	0.0078125	0.101562	0.0485437	0.038835	0	0.0485437	0	0.0582524
SHE4	YOR035C	0	0.59375	0	0.3125	0.0507076	0.0273854	0.378856	0	0.00558659	0.0391061	0.815642	0.0158819	0.0562168	0.0813991	0.0545422	0.0121185	0.185244
CKB2	YOR039W	0.0398551	0.0531401	0.102657	0.0495169	0.090625	0.0326389	0.202431	0.0188356	0.167808	0.0239726	0.0205479	0.133279	0.167973	0.0139671	0.0872613	0.0112676	0.0473787
GLO4	YOR040W	0.0314465	0.00943396	0.210692	0.00314465	0.216783	0.0699301	0.048951	0.0229008	0.0343511	0.0267176	0.0458015	0.0243902	0.0341463	0.0097561	0.0536585	0.00325203	0.0406504
DBP5	YOR046C	0.0378741	0.0550013	0.384171	0.0124481	0.249594	0.066599	0.088961	0	0.235294	0.117647	0.294118	0.0155642	0.0320813	0.0416799	0.0811959	0.0102041	0.202692
STD1	YOR047C	0.039604	0.00990099	0.039604	0.019802	0.0689655	0	0.103448	0.0252525	0.040404	0.030303	0.0808081	0.0212766	0.0159574	0.00531915	0.0558511	0.00265957	0.199468
RAT1	YOR048C	0.269705	0.159226	0.00863103	0.363225	0.53517	0.0461437	0.0308408	0.0662374	0.057633	0.0471977	0.669526	0.0919842	0.0126084	0.0217141	0.0918683	0.0714319	0.169561
ETT1	YOR051C	0.0196078	0	0.0490196	0.00980392	0.0487805	0.0243902	0.154472	0.0108696	0.0108696	0.0543478	0.076087	0.0638298	0.0553191	0.00851064	0.0340426	0	0.195745
SGT1	YOR057W	0.0521778	0.246395	0.141704	0.117272	0.203363	0.289441	0.052061	0.058183	0.0186848	0.0966574	0.532672	0.0254769	0.0343907	0.021583	0.0357562	0.011116	0.12574
CKA2	YOR061W	0.0406643	0.0392658	0.112384	0.0219773	0.212389	0.141593	0.0973451	0.0454545	0.022096	0.113636	0.171086	0.0316641	0.0187028	0.0137959	0.184582	0.0857704	0.0910597
	YOR062C	0.0358302	0.116687	0.0777778	0.0223471	0.0843378	0.0265836	0.175204	0.00807297	0.0311944	0.0573401	0.0888921	0.0128126	0.0286975	0.00204813	0.0322699	0.0015361	0.0399701
VAM10	YOR068C	0.0529338	0.0530505	0.0736592	0.0154857	0.337397	0.098663	0.0393837	0.018565	0.0676903	0.0722177	0.124517	0.00275847	0.00317776	0.0041046	0.829836	0.00895951	0.0278274
VPS5	YOR069W	0.0506109	0.0303231	0.0615835	0.0115533	0.53954	0.0281591	0.0113581	0.0316992	0.0554408	0.0678035	0.0908127	0.00106792	0.00733962	0.00628155	0.796225	0.0130385	0.00749514
GYP1	YOR070C	0.0657895	0.0263158	0.0855263	0.0394737	0.144222	0.124164	0.0582617	0.0601504	0.0526316	0.075188	0.142857	0.00870406	0.00773694	0.016441	0.203095	0.0116054	0.0783366
SGO1	YOR073W	0.0415753	0.123004	0.0716087	0.0156212	0.0650836	0.0322317	0.253774	0.010974	0.027891	0.0306293	0.130307	0.00964893	0.00342726	0.00222965	0.0193125	0.0127745	0.0259187
CDC21	YOR074C	0.0258621	0.0680257	0.373372	0.0343653	0.0784109	0.0400735	0.125756	0.0207217	0.0046931	0.133081	0.125065	0.016613	0.0280649	0.013229	0.033773	0.00848172	0.0910779
UFE1	YOR075W	0.11295	0.266037	0.211071	0.119039	0.299569	0.0788983	0.0774373	0.014273	0.491129	0.00535236	0.211443	0.0485324	0.0114164	0.00837358	0.0435207	0.00853462	0.0738202
BUD21	YOR078W	0.0493902	0.0158537	0.0748476	0.057622	0.0434564	0.451821	0.0495137	0.0259908	0.152135	0.0190476	0.0925346	0.033694	0.0798881	0.0162313	0.0199627	0	0.02
DIA2	YOR080W	0.0554603	0.103202	0.185582	0.117877	0.0706522	0.142391	0.172826	0.0542636	0.0620155	0.0542636	0.294574	0.0167269	0.0676304	0.035037	0.0366202	0.00915505	0.274032
TMA46	YOR091W	0.025	0.0125	0.025	0.0375	0.08125	0.00625	0.1125	0.0140845	0.0140845	0.0140845	0.183099	0.0205479	0.0136986	0.00684932	0.0410959	0	0.0410959
RPS7A	YOR096W	0.0613553	0.0338828	0.0357143	0.0915751	0.0783526	0.0884074	0.155266	0.0207525	0.136149	0.0382909	0.102121	0.0265017	0.014967	0.00826733	0.0116337	0	0.0231683
OST2	YOR103C	0.130735	0.158871	0.135394	0.00896057	NA	NA	NA	0.0941704	0.0896861	0.0717489	0.309417	0.0157753	0.0030581	0.0162975	0.122175	0.0432983	0.152644
VAM3	YOR106W	0.0639583	0.0522922	0.0159938	0.060845	0.635965	0.0587719	0.0587719	0.0255616	0.0717022	0.0141849	0.0946141	0.0193856	0.171227	0.00820982	0.481766	0.00387712	0.0447312
DPI34	YOR114W	0	0.015	0.555	0.01	0.0906921	0.120525	0.110979	0	0.047619	0.0238095	0.119048	0.0208333	0.0238095	0.0119048	0.0565476	0.00595238	0.0416667
RPO31	YOR116C	0.0102762	0.145546	0.147819	0.00545922	0.121533	0.0614114	0.266893	0.0273395	0.0152018	0.082895	0.143979	0.0252276	0.00929008	0.0139433	0.0536099	0.0155292	0.101525
PFY1	YOR122C	0.0332212	0.191339	0.110063	0.0734641	0.134559	0.0969458	0.189437	0.015132	0.116341	0.0337541	0.244443	0.0275482	0.0238047	0.0309539	0.0526902	0.0119884	0.189202
LEO1	YOR123C	0.0282442	0.107532	0.200718	0.0049552	0.253258	0.0411028	0.0537594	0.0341152	0.0502107	0.104789	0.149579	0.0228188	0.00805369	0.00939597	0.0456376	0.0187919	0.148993
VPS17	YOR132W	0.0496078	0.0502245	0.089947	0.0473141	0.468274	0.0635532	0.0280971	0.0190304	0.0415526	0.0688852	0.111116	0.000258732	0.0103461	0.00720477	0.772579	0.00620957	0.0117492
IRC14	YOR135C	0.0341297	0.0802048	0.0238908	0.0699659	0.0869565	0.0326087	0.0217391	0.031746	0.0194004	0.015873	0.121693	0.0150754	0.0150754	0.0301508	0.0703518	0.00502513	0.0502513
LSC1	YOR142W	0.0267261	0.0267261	0.0289532	0.126949	NA	NA	NA	0.0380048	0.0261283	0.0285036	0.0973872	0.0223214	0.0133929	0.00892857	0.120536	0	0.0758929
SMP3	YOR149C	0.057529	0.0864253	0.0458007	0.0221856	0.180445	0.0366327	0.088371	0.0202922	0.0963162	0.0633013	0.160467	0.0459315	0.087059	0.0438546	0.0245984	0.00505758	0.138157
RPB2	YOR151C	0.0420561	0.556075	0.182243	0	0.141473	0.0174419	0.0581395	0.045392	0.0247593	0.198074	0.38652	0.0140222	0.0405672	0.0256453	0.058261	0.00419853	0.125973
ATG40	YOR152C	0.0390244	0.141463	0.0195122	0.0780488	0.0679612	0.0194175	0.0582524	0.00507614	0.0101523	0.0456853	0.15736	0.0226537	0.0582524	0.00323625	0.0679612	0	0.0485437
PUP1	YOR157C	0.0356708	0.0771191	0.0699456	0.0200458	0.078355	0.212987	0.253896	0.0328488	0.0580474	0.0569518	0.104572	0.0134442	0.0231867	0.0169422	0.0216327	0.00343592	0.0530928
SWT1	YOR166C	0.0304809	0.0393111	0.0619604	0.0381314	0.227572	0.251489	0.0248073	0.0154192	0.0287363	0.0518543	0.0678423	0.010291	0.0111445	0.00122825	0.0262445	0.0112367	0.0370888
GLN4	YOR168W	0.00713012	0.362559	0.0737002	0.0285576	0.145938	0.0410696	0.0380733	0.00115562	0.0726783	0.0183069	0.19476	0.113436	0.0862599	0.0263042	0.0346297	0.00446478	0.0590293
	YOR170W	0.021875	0.06875	0.025	0.090625	0.118919	0.027027	0.0918919	0.0234899	0.0268456	0.0167785	0.104027	0.0231023	0.0132013	0	0.0858086	0.00330033	0.0429043
MED4	YOR174W	0.0849436	0.174464	0.202996	0.0920587	0.225243	0.0522831	0.0806646	0.0157576	0.0426107	0.304522	0.264615	0.0347348	0.0150509	0.0080598	0.0294686	0.01067	0.109723
SYC1	YOR179C	0.0471014	0.0217391	0.0434783	0.0543478	0.0363636	0.0272727	0.0818182	0.019084	0.0419847	0.0458015	0.0725191	0.028754	0.300319	0.00638978	0.086262	0.00958466	0.00638978
LAS17	YOR181W	0.0176471	0.0767157	0.0168301	0.740768	0.0908483	0.149839	0.125526	0.00957265	0.0289582	0.504366	0.318947	0.0182233	0.0327234	0.0360324	0.0250723	0.00340768	0.248834
RPS30B	YOR182C	0.0199564	0.0379842	0.0404997	0.0511488	0.0966816	0.0326457	0.136682	0.0185364	0.172056	0.0303011	0.0305368	0.0137452	0.0886807	0.014511	0.0270762	0.00235988	0.0780612
FYV12	YOR183W	0.0287567	0.0368421	0.0809306	0.0445461	0.0466407	0.468166	0.142931	0.00738689	0.103519	0.0905304	0.0812558	0.03193	0.0964609	0	0.0154436	0.0171108	0.057676
SER1	YOR184W	0.112	0.008	0.176	0.096	0.0541539	0.045774	0.245089	NA	NA	NA	NA	0.0497238	0.00552486	0.00552486	0.0165746	0.0110497	0.0994475
TUF1	YOR187W	0.0178571	0.0535714	0.318208	0.0178571	0.428571	0.0714286	0	0.0178571	0.0658571	0.0279048	0.0664762	0.00135227	0.183908	0.0268092	0.0472112	0.00529101	0.0470932
TOA1	YOR194C	0.0684932	0.0684932	0.0890411	0.0136986	0.0694444	0.0277778	0.138889	0.0234375	0.0078125	0.203125	0.117188	0.0136986	0.0616438	0.0479452	0.0821918	0	0.0547945
LIP5	YOR196C	0.0316901	0.0316901	0.105634	0.0316901	0.0553191	0.102128	0.185106	0.0333333	0.0533333	0.0466667	0.186667	0.0226843	0.0756144	0.0113422	0.0604915	0.00378072	0.0812854
BFR1	YOR198C	0.0210526	0.0210526	0.221053	0.0210526	0.0222222	0.444444	0.111111	0.0231788	0.013245	0.192053	0.145695	0.0304878	0.0487805	0.0731707	0.323171	0.0121951	0.445122
	YOR200W	0.0211177	0.0589555	0.344408	0.00989921	0.0717047	0.0688995	0.0914852	0.0161804	0.0449988	0.0329161	0.0935399	0.0113928	0.030728	0.00612208	0.0454534	0.00290698	0.0505336
DED1	YOR204W	0.0174456	0.0955833	0.0972228	0.00770825	0.0909759	0.0268225	0.148016	0.0207585	0.0770487	0.0451852	0.421157	0.0199268	0.0358137	0.00714057	0.0610708	0.00232541	0.170991
MGM1	YOR211C	0.0941128	0.0609453	0.137645	0.2301	0.0884612	0.0511087	0.0607057	0.0104869	0.0699958	0.0699958	0.104453	0.00684932	0.00684932	0.00114155	0.0430863	0.00114155	0.0696054
STE13	YOR219C	0.0326502	0.0292035	0.154565	0.00575221	0.185075	0.010124	0.0755797	0.0223875	0.0133316	0.0664188	0.0483601	0.0603812	0.0115339	0.00842393	0.0169057	0.0219948	0.0443815
ODC2	YOR222W	0.0253165	0	0.0632911	0.0506329	0.189542	0.228758	0.0653595	0.025974	0.00649351	0.0324675	0.0324675	0.0638298	0.00911854	0	0.0364742	0.0121581	0.0942249
MGE1	YOR232W	0.00970874	0.0970874	0.038835	0.038835	NA	NA	NA	0.0631579	0.0210526	0.105263	0.315789	0.0314961	0.00787402	0.015748	0.0472441	0.00787402	0.102362
KIN4	YOR233W	0.025974	0.012987	0.04329	0.04329	0.105455	0.08	0.0363636	0.0228311	0.0136986	0.0730594	0.0319635	0.0447761	0.0820896	0.0149254	0.0522388	0.0223881	0.179104
IRC13	YOR235W	0.0490798	0.0122699	0.0306748	0.0368098	0.0782609	0.026087	0.130435	0.0573248	0.0636943	0.0127389	0.0700637	0.0264901	0.0596026	0.0662252	0.0397351	0	0.0728477
DFR1	YOR236W	0.010101	0.141414	0.181818	0	NA	NA	NA	NA	NA	NA	NA	NA	NA	NA	NA	NA	NA
	YOR240W	0.0339426	0.0156658	0.0678851	0.0704961	0.0488889	0.0622222	0.0622222	0.0150602	0.0361446	0.0210843	0.0813253	0.0469799	0.0671141	0.0939597	0.0268456	0	0.0201342
ESA1	YOR244W	0.044412	0.243884	0.0816657	0.0150488	0.0604131	0.0559175	0.110216	0.043001	0.152527	0.0156556	0.158	0.0323223	0.0154854	0.00511958	0.0589554	0.0101458	0.0205331
APC5	YOR249C	0.0156219	0.125271	0.0380938	0.0350877	0.0129032	0.0709677	0.0709677	0.00588235	0.0192752	0.0411765	0.149947	0.0251572	0.00628931	0.0188679	0.0440252	0.0188679	0.100629
CLP1	YOR250C	0.144864	0.308885	0.247882	0.0716569	NA	NA	NA	0.101896	0.0331754	0.0663507	0.409953	0.0216386	0.0176107	0.0237307	0.0453973	0.0192779	0.0974237
SEC63	YOR254C	0.0869603	0.187098	0.0567001	0.0728389	0.0936455	0.090301	0.0702341	0.110949	0.184278	0.0696897	0.341647	0.00898775	0.00594056	0.1638	0.202171	0.0621248	0.111595
RPT4	YOR259C	0.022096	0.10753	0.0641938	0.0156123	0.0551724	0.0202644	0.0993823	0.0377966	0.0429826	0.0690462	0.218304	0.0279732	0.00203195	0.000883842	0.025285	0.0568647	0.0144513
GCD1	YOR260W	0.0316876	0.16007	0.0414156	0.0202745	0.0683061	0.0379299	0.102693	0.0239651	0.0454248	0.00684459	0.0855301	0.0168871	0.140328	0.0398069	0.0211772	0.0166253	0.180486
GPN2	YOR262W	0.0183558	0.409896	0.284797	0.0115428	0.211622	0.0292709	0.0285962	0.0257989	0.00946727	0.320401	0.307658	0.0182061	0.00564972	0.00682688	0.0203244	0.0105945	0.103896
	YOR268C	0.0123457	0	0.0740741	0	0.0438596	0.289474	0.0350877	0.0289855	0	0.0434783	0.0724638	NA	NA	NA	NA	NA	NA
	YOR283W	0.0244755	0.00699301	0.122378	0.0034965	0.0918728	0.226148	0.0424028	0.0123457	0.0123457	0.0534979	0.0493827	0.026455	0.015873	0.0582011	0.042328	0.00529101	0.031746
HUA2	YOR284W	0.0405149	0.0308856	0.0989403	0.00707264	0.0726444	0.0810853	0.201956	0.0120847	0.0415368	0.0548564	0.0435411	0.015875	0.354981	0.0325623	0.0432878	0.0126911	0.0224236
RDL1	YOR285W	0.0313767	0.0313065	0.117066	0.0735106	0.0941149	0.0360871	0.0666821	0.0442873	0.0241025	0.128595	0.0895557	0.0194287	0.028049	0.0034815	0.0234711	0.00783224	0.0623286
RRS1	YOR294W	0.025764	0.0493858	0.0715231	0.0353957	0.0928195	0.0773182	0.0669577	0.0256444	0.149089	0.0162445	0.103671	0.0659145	0.0556736	0.0286162	0.0498732	0.00543474	0.0410901
UAF30	YOR295W	0.0798128	0.0184297	0.0193668	0.22857	0.160959	0.0530226	0.101967	0.015	0.4	0.01	0.005	0.00683232	0.0761559	0.00964453	0.0674642	0.00134003	0.0552625
	YOR296W	0.0302013	0.0033557	0.184564	0.0033557	0.116883	0.038961	0.149351	0.0207612	0.0207612	0.0346021	0.0761246	0.00826446	0.00826446	0.0909091	0.0495868	0	0.0330579
RRG7	YOR305W	0.0414211	0.139172	0.0885283	0.0275062	0.136843	0.105181	0.0333627	0.0263738	0.0389722	0.0658747	0.156896	0.00581289	0.00282067	0.00401755	0.0355635	0.00598444	0.0787353
RPL20B	YOR312C	0.0204082	0	0.163265	0.102041	0.044586	0.0509554	0.127389	NA	NA	NA	NA	0.0212766	0.035461	0.0283688	0.120567	0.0212766	0.219858
FAA1	YOR317W	0.03207	0.0116618	0.102041	0.0204082	0.234234	0.0630631	0.027027	0.0246154	0.0184615	0.0615385	0.0430769	0.0233546	0.0318471	0.0403397	0.0573248	0.0191083	0.0488323
MYO2	YOR326W	0.0150823	0.349077	0.172303	0.0245848	0.177113	0.0203382	0.0810048	0.0185463	0.0376676	0.078741	0.415011	0.00784616	0.0231268	0.011287	0.0610485	0.0113885	0.322311
SNC2	YOR327C	0.0264929	0.154826	0.118355	0.0175004	0.141159	0.097708	0.0470606	0.00642674	0.0128535	0.0919023	0.141388	0.0215131	0.0150081	0.0062541	0.0703172	0.0161844	0.0693053
PDR10	YOR328W	0.0432692	0.0192308	0.0913462	0.00480769	0.0693642	0.104046	0.0635838	0.0550459	0.00917431	0.0642202	0.0550459	0.00655738	0.0131148	0.00327869	0.0590164	0.00655738	0.186885
ALA1	YOR335C	0.00854701	0.426876	0.19943	0.0156695	0	0.0666667	0.0666667	0.00346861	0.129924	0.00346861	0.259427	0.0171865	0.00254615	0.00636537	0.00827498	0.000636537	0.110121
KRE5	YOR336W	0.0372378	0.2251	0.0656593	0.074001	0.199092	0.0432013	0.047877	0.0389725	0.0445323	0.0414997	0.238619	0.0448671	0.00326087	0.0214976	0.0748591	0.0294686	0.131361
	YOR338W	0.0224719	0.011236	0.0449438	0.011236	0.0520833	0.1	0.0375	0.0344828	0.0574713	0.045977	0.126437	0.00588235	0.0294118	0	0.0352941	0.00588235	0.205882
	YOR345C	0.0573248	0	0.0318471	0.0955414	0.0510949	0.0291971	0.080292	0.0526316	0.0701754	0.0175439	0.114035	0.0356234	0.0381679	0.0127226	0.0483461	0.0101781	0.173028
MSC6	YOR354C	0.037037	0.0111111	0.0592593	0.0296296	0.059867	0.135255	0.0465632	0.0380952	0.0238095	0.052381	0.0571429	0.113636	0.0568182	0.0227273	0.0454545	0	0.0568182
PRT1	YOR361C	0.075697	0.215155	0.0529375	0.0937274	0.129757	0.039905	0.0895053	0.0185535	0.547484	0.0166667	0.0355346	0.122896	0.0342855	0.0193785	0.065794	0.00223881	0.0824321
HAT1	YPL001W	0.0550459	0.0183486	0.100917	0.00917431	0.0688976	0.214567	0.0334646	0.00980392	0.0196078	0.156863	0.0784314	0	0.0240964	0.0120482	0.0722892	0.0361446	0.0963855
SNF8	YPL002C	0.606705	0.031724	0.00804975	0.175373	0.149346	0.023278	0.590715	0.0655022	0.19214	0.0174672	0.144105	0.187468	0.00479735	0.00272603	0.121771	0.00380952	0.0696284
CHL1	YPL008W	0.0229885	0.0114943	0.252874	0	0.0514541	0.082774	0.0850112	0.0294118	0.0294118	0.0882353	0	0.0261628	0.244186	0.0174419	0.0610465	0.00581395	0.0377907
RET3	YPL010W	0.0600536	0.18019	0.105439	0.0249639	0.140601	0.0190211	0.174861	0.037767	0.0452914	0.108683	0.218893	0.0180545	0.0132366	0.00711085	0.0488673	0.0210552	0.0724475
ULP1	YPL020C	0.0224394	0.192523	0.187358	0.0115934	0.12663	0.0128558	0.0869146	0.0174672	0.0298986	0.100789	0.241619	0.0376626	0.0120569	0.00628819	0.0164332	0.0150742	0.104468
ERG10	YPL028W	0.0603233	0.211736	0.0950693	0.0420408	0.0426996	0.0119941	0.227891	0.0247347	0.0312323	0.121875	0.21632	0.0355653	0.0557155	0.0221481	0.0266328	0.0106754	0.0922959
SRL4	YPL033C	0.0306122	0.0102041	0.0510204	0.0102041	0.0337302	0.315476	0.0853175	0.0108696	0.0326087	0	0.0543478	0.0167286	0.0464684	0.00557621	0.0483271	0.00185874	0.0427509
	YPL035C	0.0384615	0.034188	0.0384615	0.0683761	0.0382979	0.0510638	0.0978723	0.0201342	0.0536913	0.0469799	0.127517	0.0350404	0.272237	0.00808625	0.0296496	0.00808625	0.0619946
ISM1	YPL040C	0.0230463	0.0399198	0.229139	0.0225998	0.449318	0.0272904	0.082846	0.030303	0.0454545	0.0606061	0.0757576	0.00808081	0.192471	0.0102516	0.0405044	0	0.130297
SGF11	YPL047W	0.0497366	0.0307746	0.0668674	0.0295986	0.058409	0.0497257	0.253222	0.0212013	0.0885076	0.021022	0.064054	0.0295431	0.191192	0.0142386	0.0869947	0.00300885	0.0358443
DIG1	YPL049C	0.00938735	0.0251976	0.570652	0.00741107	NA	NA	NA	0	0	0.5	0	NA	NA	NA	NA	NA	NA
ARL3	YPL051W	0.076087	0.00543478	0.0326087	0.0434783	0.216495	0.0721649	0.0206186	0.0344828	0.0402299	0.0229885	0.137931	0.00436681	0.0174672	0.00873362	0.0917031	0.00436681	0.0524017
LGE1	YPL055C	0.0317112	0.20016	0.148303	0.10379	0.191702	0.0788062	0.100691	0.0217402	0.0331392	0.0858746	0.126332	0.0356841	0.0199573	0.00559004	0.0575408	0.024612	0.287409
GRX5	YPL059W	0.1875	0	0.59375	0	NA	NA	NA	NA	NA	NA	NA	0.00401606	0.0321285	0.0441767	0.00803213	0	0.160643
ALD6	YPL061W	0.0529499	0.107224	0.0724924	0.030175	0.098944	0.0487562	0.0645501	0.0527176	0.0585655	0.0811834	0.313553	0.0391027	0.0438179	0.0134038	0.0362252	0.00520708	0.0478041
	YPL062W	0.0692708	0.142982	0.0605498	0.0371479	0.0864381	0.040238	0.077495	0.0388915	0.0695429	0.0833989	0.278434	0.0134889	0.130083	0.0154087	0.0144802	0.00770437	0.035661
TIM50	YPL063W	0.0657242	0.230159	0.0905258	0.0143849	0.123238	0.0136317	0.138974	0.073432	0.0314576	0.125635	0.328791	0.0329215	0.00469484	0.0148463	0.0409075	0.0215868	0.106147
VPS28	YPL065W	0.627219	0.0226254	0.00798859	0.129652	0.29538	0.0329272	0.142183	0.124686	0.160885	0.0298307	0.205128	0.181726	0.0101317	0.0155928	0.0821236	0.00501201	0.13845
BTS1	YPL069C	0.0230487	0.00819725	0.131735	0.0310853	0.457711	0.0152504	0.216967	0.0362485	0.0424298	0.0728785	0.323909	0.0268521	0.0724024	0.0136509	0.151006	0.0439527	0.128858
YTA6	YPL074W	0.0510127	0.115899	0.173066	0.0123002	0.116415	0.0376049	0.0371721	0.00849714	0.0213034	0.059011	0.0723407	0.0151977	0.0162866	0.00513198	0.0445682	0.0178026	0.0191904
GPI2	YPL076W	0.0886704	0.334592	0.102502	0.0456918	0.403302	0.100309	0.0717642	0.14614	0.281491	0.00854701	0.452672	0.0256252	0.0107164	0.0783336	0.128595	0.024111	0.303788
	YPL077C	0.057377	0.00819672	0	0.0737705	0.0496183	0.0572519	0.0916031	0.0909091	0.0272727	0.00909091	0.1	0.00793651	0	0.00793651	0.00793651	0.00529101	0.0396825
RPS9A	YPL081W	0.0322581	0.0322581	0.0387097	0.083871	0.114943	0.0344828	0.091954	0.0441176	0.0441176	0.00735294	0.117647	0.0245902	0.00819672	0.0163934	0	0	0.237705
MOT1	YPL082C	0.0271682	0.307773	0.190338	0.0596415	0.2	0.0666667	0.266667	0.0136452	0.221665	0	0.467279	0.00735294	0.102263	0.0264393	0.175167	0.00980392	0.11092
BRO1	YPL084W	0.0517241	0.310345	0.137931	0.0344828	0.067074	0.0439237	0.264613	0.103448	0	0.172414	0.482759	0.112418	0.0196078	0.0411765	0.0620915	0.00784314	0.0784314
SEC16	YPL085W	0.0854822	0.327502	0.441587	0.006191	0.296735	0.0133159	0.153736	0.225443	0.0459886	0.137258	0.5439	0.021203	0.00187266	0.0172437	0.0409612	0.794323	0.00752877
ELP3	YPL086C	0.0434211	0.0532895	0.0973684	0.0328947	0.182104	0.0781079	0.0510929	0.0367264	0.0775388	0.0920669	0.183441	0.0231352	0.0218355	0.0111369	0.0311957	0.00556845	0.127952
RPS6A	YPL090C	0.0191532	0.00705645	0.579637	0	0.0365169	0.0898876	0.0646067	0.00684932	0.0136986	0.00684932	0.0479452	0.0414594	0.0364842	0.00829187	0.0165837	0.00497512	0.0431177
GLR1	YPL091W	0.0321233	0.0658176	0.0763722	0.0249031	0.146463	0.293583	0.0622918	0.0203715	0.0222745	0.0380665	0.052087	0.0150589	0.0343368	0.00026483	0.0404279	0.00970438	0.0249337
SEC62	YPL094C	0.0644435	0.0948241	0.0712011	0.0241556	0.415107	0.0668746	0.108108	0.0286713	0.0361201	0.0870629	0.161158	0.0186035	0.0225129	0.0120207	0.0483366	0.0460403	0.141722
MSY1	YPL097W	0.0689655	0.310345	0.0517241	0.00862069	0.222523	0.0611111	0.0714715	0.0588235	0.0392157	0.0784314	0.313725	0.00724638	0.00241546	0.00241546	0.0362319	0.00724638	0.129156
ELP4	YPL101W	0.0549708	0.0586466	0.0413534	0.0634921	0.22988	0.0662321	0.0852373	0.0402852	0.07664	0.103481	0.235436	0.0415419	0.0239362	0.0210252	0.0524839	0.00848719	0.150262
	YPL102C	0.0416331	0.03444	0.0695171	0.0748323	0.178339	0.0480917	0.0360342	0.0465337	0.117189	0.0803419	0.0993352	0.0189294	0.0461287	0.00828685	0.0303851	0.00828685	0.089986
SSE1	YPL106C	0.0131579	0.0555406	0.648138	0	0.228571	0.0857143	0.0857143	0.0129049	0.0152555	0.0804807	0.12027	0.0182118	0.0823801	0.0156794	0.0525382	0	0.0213411
	YPL108W	0.042735	0.042735	0.00854701	0.034188	0.142012	0.0710059	0.0414201	0.00869565	0.0608696	0.026087	0.0956522	0.0233463	0.0389105	0.0077821	0.0428016	0.0116732	0.175097
MCO76	YPL109C	0.118519	0	0.0592593	0.0740741	0.0647482	0.057554	0.028777	0.00819672	0.057377	0.00819672	0.057377	0.0374332	0.0320856	0.013369	0.0614973	0.00802139	0.026738
BEM3	YPL115C	0.0614035	0.00877193	0.0438596	0.0964912	0.0439331	0.133891	0.0460251	0.0192308	0.0384615	0.00961538	0.0480769	0.03125	0.0399306	0.00520833	0.0434028	0.0121528	0.170139
HOS3	YPL116W	0.0352941	0.0529412	0.1	0.0352941	0.046875	0.046875	0.078125	0.0127389	0.0573248	0.0700637	0.0636943	0.0868056	0.0347222	0	0.0347222	0	0.0972222
VPS30	YPL120W	0.0501976	0.0663337	0.0572949	0.0548884	0.0304911	0.0778643	0.135464	0.0210864	0.0721415	0.0143003	0.0918793	0.424478	0.128152	0.0185809	0.0272795	0.00425422	0.0152818
SPC29	YPL124W	0.0136986	0.10517	0.255634	0.0136986	0.0406654	0.0970425	0.299445	0.0144928	0.0144928	0.0144928	0.246377	0.0386506	0.0186757	0.0199749	0.0441561	0.00321543	0.250093
TBF1	YPL128C	0.0828695	0.141338	0.0459577	0.203772	NA	NA	NA	0.0384977	0.532394	0.0206573	0.0319249	0.0314812	0.0209539	0.0158257	0.0329465	0.0179385	0.129983
TAF14	YPL129W	0.0323276	0.110632	0.0668103	0.101293	0.0657895	0.388158	0.0657895	0	0.0142857	0.0328042	0.0460317	NA	NA	NA	NA	NA	NA
RDS2	YPL133C	NA	NA	NA	NA	0.0987654	0.0123457	0.0740741	NA	NA	NA	NA	0.0177936	0.0213523	0.00355872	0.0213523	0.00711744	0.209964
ODC1	YPL134C	0.101604	0.0160428	0.160428	0.0962567	0.064	0.189333	0.024	0.0384615	0.0384615	0.0673077	0.0769231	0.0147059	0.147059	0.00735294	0.0294118	0.00735294	0.0220588
FRK1	YPL141C	0.0152284	0.0253807	0.0253807	0.0659898	0.103448	0.0344828	0.045977	0.016129	0.120968	0.00806452	0.0806452	0.0217391	0.0108696	0.00362319	0.0833333	0.00724638	0.0434783
PXA1	YPL147W	0.0346154	0.0346154	0.130769	0.00769231	0.197368	0.0614035	0.0131579	0.028777	0.028777	0.0611511	0.0647482	0.032	0.072	0.04	0.064	0.024	0.032
ATG5	YPL149W	0.0219224	0.0134907	0.306914	0.0168634	0.0945946	0.0459459	0.0864865	0.0137931	0.0448276	0.0655172	0.0586207	0.0362595	0.0133588	0.00572519	0.0496183	0.019084	0.0763359
	YPL150W	0.0316456	0.0316456	0.0506329	0.0443038	0.16	0.02	0.08	0.0273973	0.0616438	0.0479452	0.0958904	0.0224719	0.0168539	0.0337079	0.0449438	0.011236	0.207865
TGS1	YPL157W	0.0305047	0.011041	0.042082	0.0978233	0.162239	0.109802	0.042119	0.00219539	0.156907	0.0117087	0.0363035	0.0211405	0.15456	0.0125423	0.0382676	0.00133779	0.00312152
CDC60	YPL160W	0.0405784	0.394981	0.0555885	0.0626982	0.0934511	0.0389718	0.0527027	0.0083174	0.0710773	0.0174952	0.191825	0.0721607	0.0862023	0.0163802	0.0398884	0.000952018	0.072501
BEM4	YPL161C	0.0552768	0.138457	0.173526	0.00802535	0.143285	0.0295755	0.0776146	0.0579379	0.0482816	0.136057	0.245601	0.0119836	0.00468516	0.00287356	0.0719328	0.0166167	0.0628436
	YPL162C	0.029703	0.019802	0.039604	0.0693069	0.0522388	0.0373134	0.0671642	0.0515464	0.113402	0.0309278	0.0309278	0.0343348	0.0171674	0.0171674	0.0815451	0.0171674	0.0343348
MRX4	YPL168W	0.0242625	0.0583935	0.0809161	0.0148313	0.14401	0.203366	0.0651796	0.0192503	0.0251046	0.0318715	0.0942886	0.0128051	0.00346894	0.000800854	0.0328122	0.0133461	0.045349
MEX67	YPL169C	0.0473875	0.339829	0.148553	0.0243734	0.27027	0.0540541	0.0810811	0.0336924	0.156105	0.017744	0.309305	0.0142019	0.0554758	0.0224367	0.0509057	0.000648508	0.0756796
CUP9	YPL177C	0.0218579	0.010929	0.0327869	0.0437158	0.032967	0.032967	0.0549451	0.0301205	0.0542169	0.0421687	0.0542169	0.0927152	0.0331126	0	0.0728477	0	0.0397351
CBC2	YPL178W	0.0219858	0.143975	0.0588721	0.0361246	0.111003	0.128335	0.180804	0.0474904	0.26474	0.0417743	0.138439	0.00993605	0.315945	0.0131988	0.0961419	0.0043849	0.037264
TCO89	YPL180W	0.0429907	0.0186916	0.168224	0.0598131	0.0681115	0.0557276	0.0990712	0.0185185	0.0277778	0.0925926	0.231481	0.020934	0.0756844	0	0.0724638	0.0177134	0.0821256
CTI6	YPL181W	0.0327273	0.0181818	0.247273	0.0109091	0.0588235	0	0.245098	0.0454545	0	0.113636	0.0681818	0.00507614	0.00507614	0.0101523	0.0406091	0	0.208122
RTC6	YPL183W-A	0.0567686	0.0262009	0.00873362	0.0873362	0.195489	0.0601504	0.0300752	0.0619048	0.0761905	0.0285714	0.109524	0.0207715	0.00296736	0.00296736	0.0563798	0	0.0504451
MRN1	YPL184C	0.0277778	0.037037	0.0833333	0.0462963	0.0277778	0.0416667	0.236111	0.0588235	0.117647	0.0294118	0.0882353	0	0	0.032967	0.010989	0	0.021978
	YPL191C	0.0104167	0.00694444	0.0590278	0.0347222	0.0833333	0.0151515	0.0681818	0.0263158	0.0225564	0.0263158	0.0789474	0.0182927	0.0182927	0.0243902	0.054878	0.00609756	0.207317
PRM3	YPL192C	0.0347035	0.0568472	0.0907118	0.00989399	0.0504871	0.0170423	0.375666	0.00811102	0.0434355	0.0406097	0.194621	0.033547	0.0339744	0.00737179	0.0244658	0.0082265	0.0402778
RSA1	YPL193W	NA	NA	NA	NA	0.0179856	0.136691	0.0395683	NA	NA	NA	NA	0.0272727	0	0.00909091	0.0272727	0	0.190909
APL5	YPL195W	0.0613497	0.00613497	0.0981595	0.00613497	0.0377358	0.0188679	0.0943396	0.0212766	0.0283688	0.0496454	0.0638298	0.114943	0.0344828	0.00574713	0.0402299	0.0114943	0.0344828
	YPL197C	0.0531915	0	0.0106383	0.0797872	0.0576369	0.184438	0.054755	0.0844156	0.0974026	0.038961	0.0519481	0.00943396	0.0314465	0.0125786	0.0534591	0.00314465	0.13522
RPL7B	YPL198W	0.0849673	0.0196078	0.00653595	0.0588235	0.0429448	0.236196	0.0337423	0.0780142	0.106383	0.0070922	0.0921986	0.0549451	0.0805861	0.010989	0.043956	0	0.03663
	YPL205C	0.0350924	0.0302581	0.100039	0.036537	0.346939	0.0367347	0.0510204	0.0208997	0.0491749	0.0420986	0.0537379	0.00197824	0.0188182	0.012224	0.0573689	0.000659413	0.0426068
IPL1	YPL209C	0.0505051	0.125631	0.0877525	0.0801768	0.0935887	0.0370856	0.121315	0.0285714	0.0941392	0.0485348	0.260989	0.0309934	0.0702166	0.0176404	0.0439285	0.00505051	0.048979
LEA1	YPL213W	0.0191391	0.00845225	0.442921	0.0239963	0.0646762	0.379711	0.0973728	0	0.0653524	0.0616433	0.0637397	0.0197896	0.152425	0.0377409	0.0557973	0.00530454	0.040598
THI6	YPL214C	0.0425532	0.0106383	0.0319149	0.138298	0.0458716	0.0183486	0.495413	0.0108696	0.076087	0.0217391	0.0108696	0.017341	0.121387	0.00578035	0.0751445	0	0.0346821
NEW1	YPL226W	0.0712624	0.0683214	0.0418848	0.0210717	0.188679	0.0943396	0.0566038	0.0395683	0.0493525	0.0530935	0.0558273	0.0285434	0.0491065	0.0117826	0.0457288	0.00870542	0.0931822
CET1	YPL228W	0.0510001	0.215979	0.110302	0.0271538	0.0610091	0.0245549	0.141678	0.0398931	0.0388561	0.103655	0.18414	0.0206186	0.0206035	0.0131217	0.0438609	0.00891855	0.103816
USV1	YPL230W	0.0440252	0.0125786	0.0125786	0.0628931	0.0261438	0.218954	0.0326797	0.0986842	0.0789474	0.0263158	0.0789474	0.0386473	0.0434783	0.0144928	0.0241546	0.00966184	0.0821256
NSL1	YPL233W	0.0293511	0.226515	0.0265578	0.103438	0.0660405	0.0427847	0.119633	0.0293561	0.0340909	0.0369318	0.330492	0.0178571	0.0178571	0.0684524	0.0446429	0	0.0595238
VMA11	YPL234C	0.181818	0.181818	0	0.0909091	0.011925	0.228279	0.0800681	0.125	0	0.125	0.125	0	0	0.988095	0.0119048	0	0
RVB2	YPL235W	0.155844	0.025974	0.038961	0.025974	0.0531915	0.0585106	0.120213	0.05	0.0333333	0.0166667	0.1	0.0117371	0.0305164	0.00704225	0.0492958	0.00469484	0.0821596
YAR1	YPL239W	0.0488345	0.0455062	0.0541862	0.059286	0.0797214	0.120099	0.0787734	0.0165239	0.149523	0.0270281	0.0770443	0.0142043	0.0699168	0.016095	0.0373094	0.00359712	0.0801066
RBD2	YPL246C	0.0934579	0.0186916	0.0373832	0.0747664	0.036036	0.036036	0.225225	0.0430108	0.11828	0.0430108	0.0537634	0.0242718	0.0436893	0.0145631	0.0533981	0	0.0582524
GAL4	YPL248C	0.0304569	0.0304569	0.0659898	0.0253807	0.0898204	0.241517	0.0459082	0.0511364	0.0397727	0.0227273	0.113636	0.0224033	0.0346232	0.00610998	0.0346232	0.0101833	0.193483
VIK1	YPL253C	0.0567376	0.0212766	0.0283688	0.0212766	0.0829268	0.0341463	0.131707	0.0826446	0.0661157	0.0247934	0.0661157	0.046875	0.021875	0.003125	0.028125	0	0.0625
THI21	YPL258C	0.0296846	0.0750361	0.11008	0.0152546	0.0744682	0.0455573	0.330004	0.00965255	0.0526932	0.0424177	0.0652857	0.0317676	0.0495611	0.00263849	0.0395144	0.0154307	0.0807597
DIM1	YPL266W	0.0527778	0.0452381	0.0535714	0.0246032	0.0559384	0.0181518	0.15578	0.0183054	0.195604	0.023701	0.0314948	0.0631768	0.0307479	0.00291671	0.0240239	0.00706913	0.051755
PLC1	YPL268W	0.111111	0.162222	0.0866667	0.0622222	NA	NA	NA	0.0190476	0.0380952	0.0952381	0.466667	0.00620155	0.00620155	0.00930233	0.14674	0.00620155	0.205563
HAL1	YPR005C	0.0562249	0.00401606	0.0361446	0.13253	0.123153	0.0541872	0.0591133	0.0526316	0.0526316	0.0263158	0.118421	0.010582	0.047619	0.010582	0.0582011	0.010582	0.047619
RLF2	YPR018W	0.0147059	0.0588235	0.0625	0.0367647	0.0655738	0.0491803	0.0819672	0.0241935	0.0201613	0.0927419	0.116935	0.0503979	0.0450928	0.0212202	0.0477454	0.00265252	0.190981
YME1	YPR024W	0.0851064	0.12766	0.117021	0.0638298	0.126293	0.0840863	0.064979	0.0178571	0.196429	0.0535714	0.196429	0.0296674	0.0954271	0.0602797	0.0695389	0	0.0908919
CCL1	YPR025C	0.0323104	0.423225	0.323954	0.00769752	0.0941341	0.0338161	0.0670064	0.0215001	0.0199094	0.157675	0.414516	0.0442632	0.0100063	0.0359368	0.013911	0.00610861	0.0939617
YOP1	YPR028W	0.0294118	0.0441176	0.0735294	0.0441176	0.0532319	0.0380228	0.0684411	0.0588235	0.0147059	0.0441176	0.176471	0.020339	0.0169492	0.0135593	0.0169492	0.00338983	0.0372881
APL4	YPR029C	0.121519	0.0278481	0.0481013	0.134177	0.0421286	0.0243902	0.274945	0.0377358	0.0188679	0.0283019	0.0660377	0.0384154	0.0444178	0.00480192	0.0432173	0.0168067	0.0816327
ARP7	YPR034W	0.0279146	0.144828	0.0689655	0.0114943	0.195719	0.0152905	0.0489297	0.0116959	0.0482456	0.0745614	0.25	0.0323034	0.0185141	0.0065904	0.0281517	0.0251414	0.0257515
VMA13	YPR036W	0.0807407	0.117407	0.0724074	0.0442593	NA	NA	NA	0.0147935	0.147829	0.0792358	0.118348	0.0201888	0	0.00192678	0.0281718	0.0594714	0.0467096
THP3	YPR045C	0.0885578	0.0712719	0.0818821	0.026735	0.137018	0.0673392	0.012246	0.00245098	0.00857843	0.0961134	0.1243	0.014229	0.0019305	0.00932401	0.0406125	0.012627	0.141944
MSF1	YPR047W	0.0417013	0.0636586	0.0899565	0.0326308	0.0218069	0.239875	0.0436137	0.0213375	0.0670563	0.0470277	0.190728	0.018648	0.0404308	0.0109316	0.0594004	0.00176835	0.253838
SEC8	YPR055W	0.0531773	0.363898	0.317464	0.0144131	0.525976	0.0981781	0.0242344	0.0610292	0.0223121	0.0985334	0.651031	0.0617199	0.00558645	0.0211236	0.210772	0.132869	0.149562
BRR1	YPR057W	0.0141299	0.00711744	0.0640022	0.0282599	0.153664	0.0839919	0.0488705	0.012989	0.145044	0.0243158	0.033104	0.0215625	0.301529	0.0132925	0.0254408	0.000319693	0.0185927
SPE3	YPR069C	0.111111	0.148148	0	0.185185	0.315074	0.0660451	0.159674	0.04	0.36	0.04	0.12	0.00806452	0.0564516	0.0241935	0	0	0.145161
TKL1	YPR074C	0	0.333333	0.166667	0	0.167023	0.13359	0.0179641	0	0.06	0.186667	0.275556	0.0160256	0.0155039	0.018709	0.04435	0.00320513	0.215414
	YPR077C	0.0373621	0.116885	0.133598	0.0162776	0.115146	0.0372887	0.179526	0.0188878	0.0704224	0.0377755	0.0861457	0.0104421	0.0271169	0.221281	0.0404378	0.00277008	0.113478
DIB1	YPR082C	0.0842162	0.0669061	0.11824	0.0837989	NA	NA	NA	0.00737403	0.01229	0.097501	0.150758	0.0259274	0.0469062	0.00545027	0.0593645	0.0215069	0.0612469
ASA1	YPR085C	0.0335178	0.0524003	0.0753888	0.120993	NA	NA	NA	0.00744681	0.105319	0.0234043	0.0851064	0.0206817	0.104319	0.0419795	0.0503522	0.00385233	0.120748
SUA7	YPR086W	0.0311188	0.245074	0.256906	0.0223443	0.176339	0.0336631	0.051341	0.0268354	0.0461536	0.305324	0.247097	0.0272297	0.00899752	0.00985834	0.0360686	0.0163899	0.0903869
SRP54	YPR088C	0.0995575	0.0331858	0.103982	0.143805	NA	NA	NA	NA	NA	NA	NA	0.0648567	0.0180995	0.0105581	0.0588235	0.0271493	0.161388
	YPR089W	0.0206897	0.0275862	0.0896552	0.0344828	0.0801688	0.0337553	0.164557	0.0296296	0.00740741	0.0148148	0.0814815	0.0148148	0.214815	0.00555556	0.0537037	0.00185185	0.0555556
	YPR099C	NA	NA	NA	NA	0	0.175	0.05	NA	NA	NA	NA	0	0	0.0166667	0.0333333	0.0166667	0.166667
SNT309	YPR101W	0.0462553	0.0229694	0.0505274	0.122099	0.213876	0.182373	0.0399578	0.00925926	0.139434	0.043573	0.0697168	0.0195402	0.210185	0.0411171	0.102171	0.00763674	0.0444238
RPN7	YPR108W	0.0282164	0.117105	0.0633041	0.0200292	0.0310718	0.0340216	0.299213	0.0216565	0.0186186	0.0988706	0.138717	0.0537255	0.00248624	0.00106553	0.0460973	0.0281365	0.0332803
CLB2	YPR119W	0	0.0410959	0.164384	0	0.0444444	0.0166667	0.161111	0	0.015625	0.0625	0.125	0.0854271	0.0502513	0.0301508	0.0201005	0	0.20603
CLB5	YPR120C	0.0216477	0.0986723	0.274108	0.0384471	0.113502	0.0440541	0.0720921	0.0128205	0.0298535	0.0915751	0.224267	0.0264916	0.0240566	0.00481023	0.0770071	0.0252795	0.21967
CTR1	YPR124W	0.0258065	0.0903226	0.083871	0.00645161	0.0828025	0.0573248	0.159236	0.0149254	0.00746269	0.0597015	0.11194	0	0	0.0138889	0.0138889	0	0.0833333
	YPR126C	0.0268456	0.0134228	0.127517	0.0201342	0.0827815	0.0562914	0.0728477	0.0225564	0.0150376	0.0676692	0.0601504	0.0191571	0.0114943	0.0153257	0.0536398	0.0114943	0.249042
SCD6	YPR129W	0.0208333	0.0208333	0.0520833	0.0208333	0.12069	0.0603448	0.0603448	0.0365854	0.0243902	0.0731707	0.0853659	0.0441176	0.0367647	0.0441176	0.132353	0	0.125
NAT3	YPR131C	0.04304	0.0511949	0.0491562	0.0224261	0.0579399	0.184549	0.00858369	0.0290908	0.407911	0.00313972	0.0309708	0.00894045	0.0608367	0.0149285	0.0308965	0.00694444	0.0676979
SPN1	YPR133C	0.0193537	0.30422	0.21356	0.00276482	0.236348	0.033582	0.0292929	0.072464	0.019868	0.227672	0.260755	0.0075106	0.0148277	0.00536885	0.0303247	0.00898299	0.153169
CTF4	YPR135W	0.0193083	0.206644	0.275509	0.0126033	0.128851	0.0517489	0.146614	0.0519609	0.0331127	0.159281	0.210333	0.0173735	0.0295148	0.0273089	0.0314471	0.00193237	0.295713
KAR3	YPR141C	0.02	0.08	0.12	0.06	0.0269231	0.0192308	0.55	0.0222222	0.0444444	0.0666667	0.155556	0.0639269	0.0319635	0.0228311	0.0365297	0.00913242	0.118721
TDA6	YPR157W	0.04	0.0228571	0.0628571	0.0114286	0.0375	0.025	0.533333	0.0377358	0.0125786	0.0314465	0.081761	0.00900901	0.0045045	0.00900901	0.0495495	0.0045045	0.027027
CUR1	YPR158W	0.0479452	0.0273973	0.0753425	0.0136986	0.0735294	0.0735294	0.0735294	0.0437956	0.0145985	0.0510949	0.0656934	0.0274725	0.010989	0.010989	0.0549451	0.010989	0.225275
GPH1	YPR160W	0.0473373	0.0295858	0.0295858	0.0118343	0.0759494	0.0443038	0.101266	0.0243902	0.0243902	0.0121951	0.103659	0.0318021	0.00353357	0.0141343	0.0424028	0.00706714	0.282686
SGV1	YPR161C	0.0363747	0.29567	0.0886246	0.0541644	0.260763	0.0331274	0.0331305	0.0253055	0.0413107	0.064274	0.288017	0.0363236	0.0169937	0.00701139	0.0358959	0.0309439	0.0815024
ORC4	YPR162C	0	0.0925926	0.0740741	0.037037	0.0428571	0.0142857	0.185714	0.02	0.06	0.1	0.22	0.0486111	0.00694444	0.0138889	0.0694444	0.0208333	0.0902778
TIF3	YPR163C	0.0714286	0.0285714	0.1	0.0428571	0.075	0.65	0.1	0	0.28866	0.0103093	0.0463918	NA	NA	NA	NA	NA	NA
MMS1	YPR164W	0.041439	0.199909	0.128264	0.017456	0.141938	0.0734813	0.0741164	0.0356061	0.0426768	0.0969697	0.256818	0.0186018	0.0535677	0.0142194	0.0220767	0.00706331	0.227191
RHO1	YPR165W	0.0311375	0.187259	0.0589013	0.0764308	0.119353	0.00344658	0.0561923	0.0159009	0.0130653	0.023295	0.275305	0.0464422	0.0554816	0.0192898	0.0176354	0.0216776	0.0247987
NUT2	YPR168W	0.00365381	0.247871	0.698616	0.00195312	0.175756	0.0439358	0.0420223	0.0209191	0.00220588	0.344265	0.480496	0.021021	0.0048048	0.0048048	0.00720721	0.0036036	0.0222222
	YPR170C	0.0535536	0.0367465	0.071962	0.0410478	0.0581986	0.0584871	0.0699233	0.0323118	0.0351067	0.0369773	0.0872469	0.00839223	0.0423823	0.00823965	0.363252	0.172172	0.0170713
VPS4	YPR173C	0.598404	0.0602837	0.0157358	0.0405585	0.0314415	0.00900888	0.874515	0	0.0852669	0.0271018	0.125888	0.399855	0.0277801	0.0172799	0.256697	0.0360893	0.0555808
BET2	YPR176C	0.060241	0.0481928	0.156627	0.0240964	0.0333333	0.2	0	0	0.0519481	0.0649351	0.0909091	0.0491071	0.0580357	0.00892857	0.0803571	0.0446429	0.0803571
PRP4	YPR178W	0.0477378	0.193576	0.0541544	0.414763	0.279208	0.121972	0.0234147	0.00408647	0.0211964	0.184622	0.225951	0.0164256	0.0692396	0.0192637	0.090625	0.0441059	0.0589149
HDA3	YPR179C	0.0628931	0.00628931	0.0597484	0.0660377	0.0685805	0.111643	0.0637959	0.0143541	0.00956938	0.114833	0.143541	0.026	0.008	0.006	0.042	0.012	0.174
SEC23	YPR181C	0.0502802	0.238982	0.335038	0.011219	0.305465	0.0152672	0.17218	0.0804688	0.0643127	0.192699	0.281574	0.0155403	0.0103922	0.00156495	0.0295563	0.257422	0.048872
DPM1	YPR183W	0.073717	0.42161	0.0732579	0.129005	0.210556	0.133333	0.0741667	0.25849	0.216827	0.0162017	0.394214	0.0282545	0.00401606	0.0190108	0.136613	0.132193	0.113493
GDB1	YPR184W	0.0258621	0.00862069	0.0862069	0.0344828	0.042735	0.0384615	0.487179	0.0480769	0.0480769	0.0576923	0.0288462	0.022113	0.0663391	0	0.046683	0.00982801	0.100737
MLC2	YPR188C	0.0406792	0.13988	0.0991588	0.0185005	0.109063	0.112299	0.0301154	0.0131516	0.0428489	0.0275139	0.0777923	0.0629775	0.0280471	0.010068	0.0353428	0.0208594	0.0742827
ARR3	YPR201W	0.0186335	0.0124224	0.0496894	0.0248447	0.0506329	0.0421941	0.151899	0.0394737	0.00657895	0.0460526	0.0986842	0.0958904	0.0205479	0.0616438	0.0616438	0.00684932	0.0205479

## Sheet: mutant_phenotype_similarity
phenotype1	phenotype2	PCC	PCC_p-value	n_common_hits
LE_fragmented	LE_condensed	-0.323079	4.88659e-35	5
coat_decreased_patch_number	coat_increased_patch_number	-0.264604	6.09817e-25	5
actin_bright_patches	actin_decreased_patch_number	-0.261982	8.85961e-24	9
LE_membrane	LE_condensed	-0.203843	1.82202e-14	3
actin_depolarized_patches	vacuole_enlarged	-0.198838	4.7811e-14	33
coat_depolarized_patches	vacuole_enlarged	-0.172328	3.89166e-11	26
coat_aggregate	coat_decreased_patch_number	-0.170339	5.0668e-11	20
vacuole_enlarged	vacuole_multilobed	-0.162531	3.81153e-10	14
actin_aggregate	vacuole_enlarged	-0.143735	5.87519e-08	8
coat_depolarized_patches	LE_condensed	-0.134567	5.70892e-07	10
vacuole_enlarged	vacuole_class_G	-0.122517	2.52219e-06	4
coat_decreased_patch_number	LE_condensed	-0.121733	6.1801e-06	4
actin_decreased_patch_number	vacuole_enlarged	-0.119244	7.08075e-06	26
LE_condensed	actin_decreased_patch_number	-0.113936	2.81075e-05	10
coat_decreased_patch_number	actin_bright_patches	-0.111561	2.49908e-05	14
LE_fragmented	vacuole_enlarged	-0.100414	0.000193938	26
actin_decreased_patch_number	vacuole_class_E	-0.100123	0.000165157	9
coat_decreased_patch_number	vacuole_enlarged	-0.0959535	0.000251864	19
LE_condensed	actin_depolarized_patches	-0.0895825	0.00100569	29
actin_bright_patches	actin_depolarized_patches	-0.0894554	0.000726187	62
LE_condensed	vacuole_class_G	-0.0789832	0.00340542	3
coat_aggregate	actin_decreased_patch_number	-0.077278	0.00355828	29
coat_decreased_patch_number	vacuole_class_E	-0.0748408	0.00433931	10
coat_depolarized_patches	LE_membrane	-0.0697662	0.00976537	20
coat_aggregate	vacuole_enlarged	-0.0635843	0.0154176	11
vacuole_class_G	vacuole_multilobed	-0.0585055	0.0250354	11
coat_decreased_patch_number	vacuole_fragmented	-0.0583033	0.0263601	19
coat_depolarized_patches	vacuole_class_E	-0.0559164	0.0331884	19
LE_condensed	vacuole_fragmented	-0.054961	0.0417291	7
vacuole_class_E	vacuole_VATPase_defect	-0.0542652	0.0376914	1
vacuole_class_E	vacuole_multilobed	-0.049775	0.0566486	13
LE_membrane	vacuole_class_G	-0.0390729	0.147885	4
LE_membrane	actin_depolarized_patches	-0.0360456	0.186453	31
LE_membrane	vacuole_class_E	-0.0345675	0.200516	2
coat_increased_patch_number	LE_condensed	-0.0339696	0.208751	14
LE_fragmented	vacuole_class_E	-0.0326155	0.227141	18
vacuole_enlarged	vacuole_fragmented	-0.0312853	0.231095	17
LE_condensed	vacuole_VATPase_defect	-0.0271011	0.315632	10
LE_condensed	actin_aggregate	-0.026638	0.328969	10
LE_fragmented	LE_membrane	-0.0189628	0.480565	25
vacuole_VATPase_defect	vacuole_class_G	-0.0170312	0.514523	4
coat_aggregate	LE_membrane	-0.0154259	0.568212	12
actin_depolarized_patches	vacuole_class_E	-0.0151119	0.570591	25
coat_increased_patch_number	vacuole_class_G	-0.0111224	0.672059	15
coat_decreased_patch_number	vacuole_VATPase_defect	-0.0106899	0.684111	7
coat_increased_patch_number	vacuole_class_E	-0.00988528	0.706742	16
LE_condensed	vacuole_multilobed	-0.00486851	0.856969	17
vacuole_class_E	vacuole_class_G	-0.00210921	0.935667	10
vacuole_fragmented	vacuole_multilobed	-0.00197102	0.939874	26
LE_membrane	actin_bright_patches	-0.00159825	0.953302	16
actin_bright_patches	vacuole_multilobed	-0.000822629	0.975371	28
coat_depolarized_patches	coat_increased_patch_number	0.00390821	0.881069	30
LE_membrane	actin_aggregate	0.00422698	0.876918	13
LE_condensed	actin_bright_patches	0.00424803	0.87631	17
actin_aggregate	vacuole_class_E	0.00814302	0.7599	16
coat_aggregate	vacuole_multilobed	0.010049	0.702115	27
vacuole_enlarged	vacuole_VATPase_defect	0.0116536	0.655609	16
coat_aggregate	coat_depolarized_patches	0.011696	0.654326	54
coat_decreased_patch_number	LE_membrane	0.0129992	0.630584	10
LE_fragmented	vacuole_VATPase_defect	0.0136025	0.614548	19
actin_bright_patches	vacuole_class_G	0.0145397	0.58527	12
vacuole_class_E	vacuole_enlarged	0.0147201	0.573195	9
actin_bright_patches	vacuole_fragmented	0.0188907	0.478305	19
LE_membrane	vacuole_enlarged	0.0195877	0.468322	13
actin_decreased_patch_number	vacuole_fragmented	0.0197264	0.459054	32
vacuole_VATPase_defect	vacuole_multilobed	0.0260132	0.319414	30
coat_increased_patch_number	LE_fragmented	0.0328018	0.224835	32
coat_increased_patch_number	vacuole_fragmented	0.0335586	0.2014	21
coat_increased_patch_number	actin_aggregate	0.0341675	0.198015	29
coat_aggregate	vacuole_VATPase_defect	0.0347248	0.18617	17
coat_depolarized_patches	vacuole_fragmented	0.0356854	0.174276	47
coat_increased_patch_number	LE_membrane	0.0418256	0.121636	15
coat_depolarized_patches	actin_bright_patches	0.0425613	0.108777	38
LE_condensed	vacuole_enlarged	0.0434938	0.107198	11
LE_membrane	vacuole_fragmented	0.0441824	0.101747	8
actin_bright_patches	vacuole_class_E	0.0464702	0.0809901	17
actin_decreased_patch_number	vacuole_VATPase_defect	0.0467033	0.0794764	20
vacuole_class_E	vacuole_fragmented	0.0479377	0.0664207	16
LE_membrane	actin_decreased_patch_number	0.0497776	0.0680025	25
actin_bright_patches	vacuole_VATPase_defect	0.0501755	0.059528	17
coat_increased_patch_number	vacuole_multilobed	0.0589696	0.0246855	31
actin_depolarized_patches	vacuole_VATPase_defect	0.0673385	0.0114035	36
coat_aggregate	vacuole_class_G	0.0685085	0.0090425	21
coat_aggregate	actin_depolarized_patches	0.0714254	0.00706987	81
actin_aggregate	actin_decreased_patch_number	0.0746722	0.00481306	62
actin_decreased_patch_number	vacuole_class_G	0.0762139	0.00417702	30
coat_decreased_patch_number	actin_aggregate	0.0788288	0.0029437	44
vacuole_VATPase_defect	vacuole_fragmented	0.0797909	0.0022254	17
coat_depolarized_patches	vacuole_VATPase_defect	0.0832672	0.00150046	20
actin_aggregate	vacuole_fragmented	0.0842255	0.00154227	38
actin_aggregate	vacuole_VATPase_defect	0.0847101	0.00144806	20
coat_aggregate	LE_fragmented	0.0873207	0.00121023	37
actin_depolarized_patches	vacuole_fragmented	0.0896611	0.000746857	62
coat_decreased_patch_number	vacuole_multilobed	0.0949372	0.000292997	34
coat_depolarized_patches	coat_decreased_patch_number	0.0978131	0.000174403	57
vacuole_fragmented	vacuole_class_G	0.0979955	0.000170443	33
coat_increased_patch_number	vacuole_enlarged	0.103323	8.04911e-05	33
actin_bright_patches	vacuole_enlarged	0.106852	5.7787e-05	33
coat_increased_patch_number	vacuole_VATPase_defect	0.110688	2.38197e-05	23
coat_decreased_patch_number	actin_depolarized_patches	0.114234	1.58496e-05	75
coat_aggregate	coat_increased_patch_number	0.118005	5.80653e-06	56
coat_decreased_patch_number	LE_fragmented	0.119763	8.73132e-06	51
coat_aggregate	vacuole_fragmented	0.131411	5.08219e-07	35
coat_increased_patch_number	actin_depolarized_patches	0.131524	6.5173e-07	72
coat_increased_patch_number	actin_bright_patches	0.13153	6.5094e-07	44
LE_fragmented	actin_bright_patches	0.138037	3.7341e-07	36
LE_membrane	vacuole_VATPase_defect	0.139438	2.13261e-07	13
LE_fragmented	actin_decreased_patch_number	0.141068	2.04999e-07	69
actin_aggregate	vacuole_multilobed	0.149692	1.60643e-08	49
actin_aggregate	actin_bright_patches	0.156748	2.73723e-09	47
LE_fragmented	vacuole_multilobed	0.15896	3.17227e-09	54
LE_condensed	vacuole_class_E	0.15899	3.15047e-09	11
LE_membrane	vacuole_multilobed	0.160874	2.03873e-09	23
coat_aggregate	actin_bright_patches	0.170081	1.09792e-10	54
coat_aggregate	actin_aggregate	0.199564	3.13397e-14	54
coat_decreased_patch_number	vacuole_class_G	0.202507	6.80431e-15	27
coat_aggregate	LE_condensed	0.204668	1.97144e-14	15
actin_decreased_patch_number	vacuole_multilobed	0.207594	3.35384e-15	59
coat_increased_patch_number	actin_decreased_patch_number	0.220827	3.72727e-17	37
coat_depolarized_patches	vacuole_multilobed	0.230298	6.41369e-19	85
LE_fragmented	actin_aggregate	0.250119	1.24478e-20	68
coat_depolarized_patches	actin_decreased_patch_number	0.261014	1.45642e-23	101
actin_decreased_patch_number	actin_depolarized_patches	0.277245	1.52262e-26	160
coat_depolarized_patches	actin_aggregate	0.283182	1.29867e-27	89
LE_fragmented	vacuole_class_G	0.297278	2.048e-29	44
coat_decreased_patch_number	actin_decreased_patch_number	0.313549	8.68972e-34	61
actin_aggregate	actin_depolarized_patches	0.317918	8.29789e-35	127
actin_depolarized_patches	vacuole_class_G	0.337758	5.44044e-39	58
actin_depolarized_patches	vacuole_multilobed	0.340391	1.30356e-39	122
LE_fragmented	actin_depolarized_patches	0.350838	3.05881e-40	129
coat_depolarized_patches	vacuole_class_G	0.361722	4.34355e-46	46
LE_fragmented	vacuole_fragmented	0.365034	1.56752e-44	64
actin_aggregate	vacuole_class_G	0.371468	2.11145e-47	46
coat_depolarized_patches	LE_fragmented	0.398525	2.07591e-53	92
coat_aggregate	vacuole_class_E	0.496929	2.4429e-91	29
coat_depolarized_patches	actin_depolarized_patches	0.702304	1.10017e-211	228

## Sheet: stringentSPMs_common_set
phenotype1	phenotype2	n_hits1	n_hits2	n_common_hits	overlap_odds_ratio	overlap_p2s	FDR
actin_depolarized_patches	coat_depolarized_patches	103	54	35	134.6	1.18e-48	1.6048e-46
actin_depolarized_patches	LE_fragmented	94	58	22	40.2	4.63e-24	3.1484e-22
coat_aggregate	vacuole_class_E	22	19	11	632.9	3.54e-23	1.6048e-21
actin_decreased_patch_number	coat_decreased_patch_number	18	49	11	208.2	6e-19	2.04e-17
actin_depolarized_patches	vacuole_class_G	103	20	13	101.2	3.67e-18	9.9824e-17
coat_depolarized_patches	vacuole_class_G	54	20	11	143	1.01e-17	2.28933e-16
LE_fragmented	vacuole_fragmented	58	31	12	66.8	2.44e-16	4.74057e-15
coat_depolarized_patches	LE_fragmented	53	58	13	34.9	1.18e-14	2.006e-13
actin_aggregate	actin_depolarized_patches	17	104	10	75.8	1.4e-13	2.11556e-12
actin_depolarized_patches	vacuole_multilobed	103	28	11	34.4	2.57e-12	3.4952e-11
coat_aggregate	LE_condensed	18	34	7	115.1	1.16e-11	1.43418e-10
actin_aggregate	LE_fragmented	14	58	7	94.3	7.52e-11	8.52267e-10
LE_condensed	vacuole_class_E	34	18	6	87.4	1.17e-09	1.224e-08
LE_fragmented	vacuole_class_G	58	20	7	51.4	1.46e-09	1.41829e-08
actin_depolarized_patches	coat_decreased_patch_number	103	49	11	15.6	2.09e-09	1.89493e-08
coat_decreased_patch_number	vacuole_class_G	51	20	5	36.4	1.14e-06	9.69e-06
coat_decreased_patch_number	coat_depolarized_patches	52	54	6	13.8	1.35e-05	0.000108
actin_aggregate	vacuole_class_G	17	20	3	62.8	3.56e-05	0.000268978
actin_aggregate	coat_aggregate	16	22	3	61.4	3.79e-05	0.000271284
actin_decreased_patch_number	coat_increased_patch_number	18	26	3	43.9	9.18e-05	0.00062424
actin_depolarized_patches	coat_increased_patch_number	103	26	5	12.1	0.000144	0.000932571
actin_aggregate	coat_depolarized_patches	16	54	3	22.7	0.000573	0.00344139
vacuole_VATPase_defect	vacuole_fragmented	6	33	2	82.9	0.000582	0.00344139
actin_decreased_patch_number	coat_depolarized_patches	18	54	3	19.7	0.000823	0.00466367
actin_aggregate	actin_decreased_patch_number	17	19	2	39.7	0.00173	0.0094112
actin_decreased_patch_number	vacuole_multilobed	19	28	2	22.5	0.00485	0.0245286
actin_bright_patches	coat_increased_patch_number	21	26	2	22.1	0.00496	0.0245286
actin_aggregate	vacuole_fragmented	17	32	2	22.1	0.00505	0.0245286
actin_depolarized_patches	coat_aggregate	103	22	3	7.8	0.00937	0.0439421
actin_aggregate	coat_decreased_patch_number	16	49	2	15.3	0.01	0.0453333
coat_increased_patch_number	vacuole_multilobed	27	30	2	14.4	0.0107	0.0469419
coat_aggregate	LE_fragmented	18	58	2	10.8	0.0185	0.078625
actin_depolarized_patches	vacuole_fragmented	103	32	3	5.1	0.0271	0.111685
actin_depolarized_patches	LE_membrane	94	15	2	8	0.0329	0.1316
coat_depolarized_patches	vacuole_multilobed	54	30	2	6.9	0.0397	0.154263
coat_depolarized_patches	vacuole_fragmented	54	33	2	6.2	0.0473	0.178689
actin_decreased_patch_number	actin_depolarized_patches	19	104	2	5.7	0.0563	0.206941
coat_aggregate	vacuole_class_G	22	20	1	12.7	0.0831	0.297411
actin_aggregate	LE_condensed	14	32	1	12	0.0882	0.305834
actin_aggregate	vacuole_multilobed	17	28	1	11.5	0.0909	0.305834
LE_membrane	vacuole_multilobed	17	28	1	11.3	0.0922	0.305834
vacuole_enlarged	vacuole_multilobed	19	30	1	9.8	0.105	0.34
coat_decreased_patch_number	LE_fragmented	48	58	2	3.7	0.109	0.343091
actin_bright_patches	vacuole_multilobed	21	28	1	9.2	0.111	0.343091
vacuole_class_E	vacuole_fragmented	19	33	1	8.9	0.115	0.347556
actin_decreased_patch_number	LE_condensed	19	32	1	8.6	0.118	0.34887
coat_increased_patch_number	LE_condensed	27	34	1	5.7	0.171	0.494809
vacuole_fragmented	vacuole_multilobed	33	30	1	5.5	0.175	0.495833
actin_bright_patches	coat_decreased_patch_number	21	49	1	5.2	0.184	0.510694
LE_fragmented	vacuole_class_E	58	18	1	5	0.192	0.517333
actin_bright_patches	LE_fragmented	18	58	1	5	0.194	0.517333
LE_fragmented	vacuole_enlarged	58	19	1	4.7	0.201	0.525692
coat_decreased_patch_number	vacuole_multilobed	51	30	1	3.5	0.261	0.669736
coat_increased_patch_number	LE_fragmented	27	58	1	3.3	0.274	0.689714
LE_fragmented	vacuole_multilobed	58	28	1	3.2	0.282	0.689714
coat_decreased_patch_number	LE_condensed	48	34	1	3.1	0.284	0.689714
actin_aggregate	actin_bright_patches	17	21	0	0	1	1
actin_aggregate	coat_increased_patch_number	16	26	0	0	1	1
actin_aggregate	LE_membrane	14	15	0	0	1	1
actin_aggregate	vacuole_class_E	17	19	0	0	1	1
actin_aggregate	vacuole_enlarged	17	19	0	0	1	1
actin_aggregate	vacuole_VATPase_defect	17	5	0	0	1	1
actin_bright_patches	actin_decreased_patch_number	21	19	0	0	1	1
actin_bright_patches	actin_depolarized_patches	21	104	0	0	1	1
actin_bright_patches	coat_aggregate	21	22	0	0	1	1
actin_bright_patches	coat_depolarized_patches	21	54	0	0	1	1
actin_bright_patches	LE_condensed	18	32	0	0	1	1
actin_bright_patches	LE_membrane	18	15	0	0	1	1
actin_bright_patches	vacuole_class_E	21	19	0	0	1	1
actin_bright_patches	vacuole_class_G	21	20	0	0	1	1
actin_bright_patches	vacuole_enlarged	21	19	0	0	1	1
actin_bright_patches	vacuole_fragmented	21	32	0	0	1	1
actin_bright_patches	vacuole_VATPase_defect	21	5	0	0	1	1
actin_decreased_patch_number	coat_aggregate	18	22	0	0	1	1
actin_decreased_patch_number	LE_fragmented	19	58	0	0	1	1
actin_decreased_patch_number	LE_membrane	19	15	0	0	1	1
actin_decreased_patch_number	vacuole_class_E	19	19	0	0	1	1
actin_decreased_patch_number	vacuole_class_G	19	20	0	0	1	1
actin_decreased_patch_number	vacuole_enlarged	19	19	0	0	1	1
actin_decreased_patch_number	vacuole_fragmented	19	32	0	0	1	1
actin_decreased_patch_number	vacuole_VATPase_defect	19	5	0	0	1	1
actin_depolarized_patches	LE_condensed	94	32	0	0	1	1
actin_depolarized_patches	vacuole_class_E	103	19	0	0	1	1
actin_depolarized_patches	vacuole_enlarged	103	19	0	0	1	1
actin_depolarized_patches	vacuole_VATPase_defect	103	5	0	0	1	1
coat_aggregate	coat_decreased_patch_number	22	52	0	0	1	1
coat_aggregate	coat_depolarized_patches	22	54	0	0	1	1
coat_aggregate	coat_increased_patch_number	22	27	0	0	1	1
coat_aggregate	LE_membrane	18	16	0	0	1	1
coat_aggregate	vacuole_enlarged	22	19	0	0	1	1
coat_aggregate	vacuole_fragmented	22	33	0	0	1	1
coat_aggregate	vacuole_multilobed	22	30	0	0	1	1
coat_aggregate	vacuole_VATPase_defect	22	6	0	0	1	1
coat_decreased_patch_number	coat_increased_patch_number	52	27	0	0	1	1
coat_decreased_patch_number	LE_membrane	48	16	0	0	1	1
coat_decreased_patch_number	vacuole_class_E	51	19	0	0	1	1
coat_decreased_patch_number	vacuole_enlarged	51	19	0	0	1	1
coat_decreased_patch_number	vacuole_fragmented	51	33	0	0	1	1
coat_decreased_patch_number	vacuole_VATPase_defect	51	6	0	0	1	1
coat_depolarized_patches	coat_increased_patch_number	54	27	0	0	1	1
coat_depolarized_patches	LE_condensed	53	34	0	0	1	1
coat_depolarized_patches	LE_membrane	53	16	0	0	1	1
coat_depolarized_patches	vacuole_class_E	54	19	0	0	1	1
coat_depolarized_patches	vacuole_enlarged	54	19	0	0	1	1
coat_depolarized_patches	vacuole_VATPase_defect	54	6	0	0	1	1
coat_increased_patch_number	LE_membrane	27	16	0	0	1	1
coat_increased_patch_number	vacuole_class_E	27	19	0	0	1	1
coat_increased_patch_number	vacuole_class_G	27	20	0	0	1	1
coat_increased_patch_number	vacuole_enlarged	27	19	0	0	1	1
coat_increased_patch_number	vacuole_fragmented	27	33	0	0	1	1
coat_increased_patch_number	vacuole_VATPase_defect	27	6	0	0	1	1
LE_condensed	vacuole_class_G	34	20	0	0	1	1
LE_condensed	vacuole_enlarged	34	19	0	0	1	1
LE_condensed	vacuole_fragmented	34	31	0	0	1	1
LE_condensed	vacuole_multilobed	34	28	0	0	1	1
LE_condensed	vacuole_VATPase_defect	34	5	0	0	1	1
LE_fragmented	LE_condensed	58	34	0	0	1	1
LE_fragmented	LE_membrane	58	17	0	0	1	1
LE_fragmented	vacuole_VATPase_defect	58	5	0	0	1	1
LE_membrane	LE_condensed	17	34	0	0	1	1
LE_membrane	vacuole_class_E	17	18	0	0	1	1
LE_membrane	vacuole_class_G	17	20	0	0	1	1
LE_membrane	vacuole_enlarged	17	19	0	0	1	1
LE_membrane	vacuole_fragmented	17	31	0	0	1	1
LE_membrane	vacuole_VATPase_defect	17	5	0	0	1	1
vacuole_class_E	vacuole_class_G	19	20	0	0	1	1
vacuole_class_E	vacuole_enlarged	19	19	0	0	1	1
vacuole_class_E	vacuole_multilobed	19	30	0	0	1	1
vacuole_class_E	vacuole_VATPase_defect	19	6	0	0	1	1
vacuole_class_G	vacuole_multilobed	20	30	0	0	1	1
vacuole_enlarged	vacuole_class_G	19	20	0	0	1	1
vacuole_enlarged	vacuole_fragmented	19	33	0	0	1	1
vacuole_enlarged	vacuole_VATPase_defect	19	6	0	0	1	1
vacuole_fragmented	vacuole_class_G	33	20	0	0	1	1
vacuole_VATPase_defect	vacuole_class_G	6	20	0	0	1	1
vacuole_VATPase_defect	vacuole_multilobed	6	30	0	0	1	1

## Sheet: SPMs_common_set
phenotype1	phenotype2	n_hits1	n_hits2	n_common_hits	overlap_odds_ratio	overlap_p2s	FDR
actin_depolarized_patches	coat_depolarized_patches	500	352	228	30.2	1.65e-160	2.244e-158
actin_decreased_patch_number	actin_depolarized_patches	243	501	160	25.5	2.46e-109	1.6728e-107
actin_aggregate	actin_depolarized_patches	171	501	127	35.1	6.96e-96	3.1552e-94
actin_depolarized_patches	LE_fragmented	467	241	129	14.6	1.82e-72	6.188e-71
actin_depolarized_patches	vacuole_multilobed	496	230	122	13.3	1.07e-65	2.9104e-64
actin_aggregate	coat_depolarized_patches	170	352	89	19.5	5.89e-61	1.33507e-59
actin_decreased_patch_number	coat_depolarized_patches	241	352	101	13.2	1.17e-57	2.27314e-56
actin_aggregate	LE_fragmented	153	241	68	21	9.48e-51	1.6116e-49
actin_aggregate	vacuole_class_G	170	78	46	55.8	1.29e-49	1.94933e-48
LE_fragmented	vacuole_fragmented	245	136	64	22.7	1.76e-49	2.3936e-48
coat_depolarized_patches	LE_fragmented	336	246	92	10.9	8.95e-48	1.10655e-46
actin_depolarized_patches	vacuole_class_G	496	78	58	29.8	7.33e-43	8.30733e-42
actin_aggregate	coat_aggregate	170	164	54	20.4	1.38e-41	1.44369e-40
coat_aggregate	coat_increased_patch_number	175	181	56	18.4	3.61e-41	3.50686e-40
actin_depolarized_patches	coat_aggregate	500	164	81	10.5	4.96e-40	4.216e-39
coat_depolarized_patches	vacuole_multilobed	358	249	85	8.7	5.15e-39	4.12e-38
LE_fragmented	vacuole_class_G	245	76	44	31.9	5.61e-39	4.23867e-38
actin_decreased_patch_number	LE_fragmented	229	241	69	11.2	3.19e-38	2.28337e-37
actin_decreased_patch_number	coat_decreased_patch_number	241	188	61	12.6	9.56e-37	6.5008e-36
actin_bright_patches	coat_aggregate	218	164	54	14.3	3.18e-35	2.05943e-34
coat_depolarized_patches	vacuole_class_G	358	79	46	21	1.29e-33	7.97455e-33
vacuole_fragmented	vacuole_class_G	148	79	33	31.1	1.82e-31	1.07617e-30
actin_depolarized_patches	coat_increased_patch_number	500	171	72	7.6	7.09e-30	4.01767e-29
actin_depolarized_patches	coat_decreased_patch_number	500	188	75	7	2.97e-29	1.61568e-28
actin_decreased_patch_number	vacuole_multilobed	243	230	59	8.6	1.24e-28	6.48615e-28
actin_aggregate	vacuole_multilobed	170	230	49	10.4	2.26e-27	1.13837e-26
actin_depolarized_patches	vacuole_fragmented	496	141	62	8	7.1e-27	3.44857e-26
actin_aggregate	actin_bright_patches	171	218	47	10.5	1.26e-26	5.90897e-26
coat_decreased_patch_number	LE_fragmented	185	246	51	8.9	1.17e-25	5.1329e-25
actin_bright_patches	coat_increased_patch_number	218	171	44	9.4	1.35e-23	5.56364e-23
LE_fragmented	vacuole_multilobed	245	231	54	7.2	1.63e-23	6.52e-23
coat_decreased_patch_number	coat_depolarized_patches	196	360	57	6.3	3.24e-22	1.224e-21
coat_aggregate	vacuole_fragmented	173	147	35	10.9	4.38e-21	1.60995e-20
coat_depolarized_patches	vacuole_fragmented	358	147	47	7	4.5e-20	1.56923e-19
coat_aggregate	vacuole_class_E	173	101	29	13.6	5.24e-20	1.7816e-19
coat_decreased_patch_number	vacuole_class_G	193	79	27	15.2	1.27e-19	4.11238e-19
actin_depolarized_patches	vacuole_VATPase_defect	496	75	36	9	1.71e-17	5.40837e-17
coat_aggregate	LE_fragmented	149	246	37	7.2	5.2e-17	1.60727e-16
coat_increased_patch_number	vacuole_VATPase_defect	181	78	23	12.9	7.33e-16	2.21529e-15
actin_decreased_patch_number	coat_increased_patch_number	241	171	37	6.4	1.18e-15	3.4887e-15
coat_increased_patch_number	vacuole_enlarged	181	186	33	6.9	3.74e-15	1.05967e-14
actin_bright_patches	vacuole_enlarged	217	180	33	5.7	4.95e-13	1.27019e-12
actin_bright_patches	LE_fragmented	203	241	36	4.7	6.65e-12	1.64436e-11
coat_decreased_patch_number	vacuole_multilobed	193	249	34	4.7	2.54e-11	6.06035e-11
LE_membrane	vacuole_multilobed	101	231	23	6.6	1.08e-10	2.448e-10
coat_increased_patch_number	vacuole_multilobed	181	249	31	4.4	4.38e-10	9.45524e-10
LE_membrane	vacuole_VATPase_defect	101	71	13	12.2	1.08e-09	2.22545e-09
actin_bright_patches	coat_depolarized_patches	218	352	38	3.1	6.03e-08	1.10822e-07
coat_depolarized_patches	vacuole_VATPase_defect	358	78	20	4.8	2.31e-07	4.08e-07
actin_bright_patches	vacuole_multilobed	217	230	28	3.4	4.35e-07	7.3037e-07
coat_depolarized_patches	coat_increased_patch_number	360	181	30	2.8	6.9e-06	1.06636e-05
coat_aggregate	LE_condensed	149	132	15	4.5	8.16e-06	1.21952e-05
LE_condensed	vacuole_class_E	134	97	11	4.9	5.25e-05	7.14e-05
LE_fragmented	LE_condensed	246	134	5	0.7	0.685	0.7208
coat_decreased_patch_number	coat_increased_patch_number	196	181	5	0.7	0.689	0.7208
LE_membrane	LE_condensed	109	134	3	1	0.767	0.790242
coat_aggregate	coat_decreased_patch_number	175	196	20	3.5	7.46e-06	1.13996e-05
coat_increased_patch_number	LE_fragmented	163	246	32	5.2	8.66e-12	2.10314e-11
actin_bright_patches	actin_decreased_patch_number	218	243	9	0.9	0.87	0.882985
vacuole_VATPase_defect	vacuole_fragmented	80	148	17	10.2	4.95e-11	1.14102e-10
actin_aggregate	coat_increased_patch_number	170	171	29	6.9	1.37e-13	3.65333e-13
coat_aggregate	coat_depolarized_patches	175	360	54	6.9	2.02e-22	7.84914e-22
actin_bright_patches	actin_depolarized_patches	218	501	62	4	1.36e-15	3.93532e-15
actin_decreased_patch_number	vacuole_class_G	243	78	30	13.9	2.75e-20	9.84211e-20
actin_bright_patches	vacuole_VATPase_defect	217	75	17	6.9	1.12e-08	2.20754e-08
vacuole_class_E	vacuole_enlarged	102	189	9	2.6	0.0117	0.0137172
actin_aggregate	vacuole_VATPase_defect	170	75	20	11.6	2.11e-13	5.51846e-13
actin_aggregate	vacuole_fragmented	170	141	38	13.3	4.42e-25	1.8785e-24
vacuole_VATPase_defect	vacuole_multilobed	80	254	30	13	1e-19	3.31707e-19
LE_condensed	vacuole_enlarged	134	174	11	2.5	0.00719	0.00857754
coat_aggregate	vacuole_class_G	173	79	21	11.6	5.75e-14	1.564e-13
vacuole_fragmented	vacuole_multilobed	148	254	26	4.5	7.91e-09	1.582e-08
actin_bright_patches	vacuole_fragmented	217	141	19	3.7	8.05e-06	1.21644e-05
LE_fragmented	vacuole_VATPase_defect	245	71	19	7.5	6.97e-10	1.45834e-09
actin_decreased_patch_number	vacuole_VATPase_defect	243	75	20	7.7	1.73e-10	3.85705e-10
LE_condensed	vacuole_multilobed	134	231	17	3.1	0.000142	0.000182189
coat_increased_patch_number	vacuole_fragmented	181	147	21	5	3.37e-08	6.36556e-08
vacuole_enlarged	vacuole_VATPase_defect	189	80	16	7.1	1.84e-08	3.57486e-08
actin_bright_patches	vacuole_class_E	217	100	17	4.8	9.52e-07	1.5599e-06
vacuole_class_E	vacuole_fragmented	102	148	16	7	2.04e-08	3.90761e-08
vacuole_enlarged	vacuole_class_G	189	79	4	1.4	0.535	0.568438
coat_aggregate	vacuole_multilobed	173	249	27	3.9	5.03e-08	9.37096e-08
coat_increased_patch_number	LE_membrane	163	105	15	5.3	1.37e-06	2.2181e-06
actin_decreased_patch_number	LE_membrane	229	101	25	7.4	2.39e-12	6.01926e-12
actin_bright_patches	vacuole_class_G	217	78	12	4.2	0.00011	0.000142476
LE_membrane	vacuole_fragmented	101	136	8	3.2	0.00629	0.00757027
actin_decreased_patch_number	vacuole_fragmented	243	141	32	6.5	5.54e-14	1.53763e-13
coat_aggregate	vacuole_VATPase_defect	173	78	17	8.7	5.04e-10	1.071e-09
actin_aggregate	vacuole_enlarged	170	180	8	1.3	0.399	0.430667
coat_decreased_patch_number	LE_membrane	185	105	10	2.8	0.00568	0.00689714
actin_bright_patches	LE_condensed	203	130	17	3.7	2.22e-05	3.11258e-05
vacuole_enlarged	vacuole_fragmented	189	148	17	3.7	2.25e-05	3.12245e-05
LE_membrane	vacuole_enlarged	101	174	13	4.3	4.45e-05	6.11313e-05
actin_aggregate	actin_decreased_patch_number	171	243	62	14.9	1.69e-40	1.53227e-39
actin_depolarized_patches	vacuole_class_E	496	100	25	3.1	8.39e-06	1.24026e-05
coat_decreased_patch_number	LE_condensed	185	132	4	0.8	0.819	0.837474
actin_decreased_patch_number	vacuole_class_E	243	100	9	2	0.0587	0.0665267
actin_bright_patches	LE_membrane	203	101	16	4.6	3.18e-06	4.97103e-06
actin_depolarized_patches	vacuole_enlarged	496	180	33	2.1	0.000484	0.000615178
LE_condensed	vacuole_class_G	134	76	3	1.5	0.462	0.49474
actin_depolarized_patches	LE_membrane	467	101	31	4.4	1.68e-09	3.41015e-09
coat_decreased_patch_number	vacuole_class_E	193	101	10	2.9	0.00462	0.00566054
actin_bright_patches	coat_decreased_patch_number	218	188	14	1.9	0.0407	0.0465143
actin_decreased_patch_number	vacuole_enlarged	243	180	26	3.6	3.66e-07	6.30076e-07
vacuole_enlarged	vacuole_multilobed	189	254	14	1.6	0.119	0.130516
actin_aggregate	vacuole_class_E	170	100	16	5.9	1.7e-07	3.04211e-07
coat_increased_patch_number	vacuole_class_G	181	79	15	6.8	7.51e-08	1.36181e-07
actin_decreased_patch_number	LE_condensed	229	130	10	1.7	0.135	0.14688
actin_aggregate	LE_membrane	153	101	13	4.9	1.3e-05	1.88085e-05
coat_increased_patch_number	vacuole_class_E	181	101	16	5.5	3.79e-07	6.443e-07
coat_decreased_patch_number	vacuole_VATPase_defect	193	78	7	2.6	0.0275	0.0319658
coat_depolarized_patches	vacuole_enlarged	358	186	26	2.2	0.000619	0.000779481
actin_decreased_patch_number	coat_aggregate	241	164	29	4.8	3.55e-10	7.7871e-10
vacuole_class_E	vacuole_multilobed	102	254	13	2.9	0.00131	0.0016345
actin_aggregate	coat_decreased_patch_number	170	188	44	11.6	1.47e-26	6.664e-26
coat_aggregate	LE_membrane	149	105	12	4.4	6.48e-05	8.58252e-05
vacuole_class_E	vacuole_class_G	102	79	10	7.9	2.64e-06	4.17488e-06
vacuole_class_G	vacuole_multilobed	79	254	11	3.2	0.00149	0.00184218
coat_decreased_patch_number	vacuole_enlarged	193	186	19	3.1	6.5e-05	8.58252e-05
LE_condensed	vacuole_fragmented	134	136	7	2	0.0977	0.108026
coat_depolarized_patches	LE_condensed	336	132	10	1.1	0.725	0.752672
actin_depolarized_patches	LE_condensed	467	130	29	2.8	1.13e-05	1.65247e-05
coat_depolarized_patches	LE_membrane	336	105	20	3.4	2e-05	2.83333e-05
coat_depolarized_patches	vacuole_class_E	358	101	19	3.2	5.94e-05	7.99842e-05
vacuole_class_E	vacuole_VATPase_defect	102	80	1	0.6	1	1
LE_fragmented	vacuole_class_E	245	97	18	4.6	8.72e-07	1.44624e-06
vacuole_VATPase_defect	vacuole_class_G	80	79	4	3.5	0.0332	0.0382644
LE_condensed	vacuole_VATPase_defect	134	71	10	6.3	1.73e-05	2.47663e-05
coat_aggregate	vacuole_enlarged	173	186	11	1.8	0.0618	0.0694612
coat_increased_patch_number	LE_condensed	163	132	14	3.7	9.88e-05	0.0001292
LE_fragmented	LE_membrane	246	109	25	6.3	4.02e-11	9.42621e-11
LE_membrane	vacuole_class_G	101	76	4	2.7	0.069	0.076918
coat_decreased_patch_number	vacuole_fragmented	193	147	19	4.1	2.11e-06	3.376e-06
LE_membrane	vacuole_class_E	101	97	2	1	1	1
actin_aggregate	LE_condensed	153	130	10	2.7	0.00731	0.00864487
LE_fragmented	vacuole_enlarged	245	174	26	3.6	2.88e-07	5.02154e-07

## Sheet: stringentSPMs_enriched_complexe
phenotype1	phenotype2	complex	P1	N1	P2	N2	ratio1	ratio2	fold	p_greater	p_rnd	complex name
actin_aggregate	actin_decreased_patch_number	CPX-426	2	0	1	1448	1	0.000690131	1449	2.85178e-06	0	PAN1 actin cytoskeleton-regulatory complex
actin_decreased_patch_number	coat_decreased_patch_number	CPX-3226	4	5	11	1427	0.444444	0.00764951	58.101	9.16961e-07	0	Core mediator complex
actin_decreased_patch_number	coat_decreased_patch_number	CPX-426	2	7	0	1438	0.222222	0	Inf	3.44109e-05	0	PAN1 actin cytoskeleton-regulatory complex
actin_decreased_patch_number	coat_depolarized_patches	CPX-3226	2	1	13	1431	0.666667	0.00900277	74.0513	0.000299289	0.001	Core mediator complex
actin_depolarized_patches	coat_decreased_patch_number	CPX-1890	3	5	5	1434	0.375	0.00347464	107.925	6.14288e-06	0.022	Exocyst
actin_depolarized_patches	coat_decreased_patch_number	CPX-1659	2	6	4	1435	0.25	0.00277971	89.9375	0.000397032	0.024	General transcription factor complex TFIIH
actin_depolarized_patches	coat_depolarized_patches	CPX-1786	2	22	0	1423	0.0833333	0	Inf	0.000263817	0.022	Dsl1 complex
actin_depolarized_patches	coat_depolarized_patches	CPX-1890	4	20	4	1419	0.166667	0.00281096	59.2917	3.91052e-06	0	Exocyst
actin_depolarized_patches	coat_depolarized_patches	CPX-1659	2	22	4	1419	0.0833333	0.00281096	29.6458	0.0037992	0.023	General transcription factor complex TFIIH
actin_depolarized_patches	coat_depolarized_patches	CPX-1896	2	22	3	1420	0.0833333	0.00210822	39.5278	0.00255871	0.014	mRNA cleavage factor complex CF I
actin_depolarized_patches	coat_depolarized_patches	CPX-1895	2	22	2	1421	0.0833333	0.00140548	59.2917	0.00155094	0.014	mRNA cleavage factor complex CF IA
actin_depolarized_patches	coat_increased_patch_number	CPX-607	2	3	4	1438	0.4	0.00277393	144.2	0.000142586	0.002	Arp2/3 complex
actin_depolarized_patches	LE_fragmented	CPX-1890	5	9	3	1336	0.357143	0.00224048	159.405	2.93958e-09	0	Exocyst
actin_depolarized_patches	LE_fragmented	CPX-1896	2	12	2	1337	0.142857	0.00149365	95.6429	0.000589916	0.019	mRNA cleavage factor complex CF I
actin_depolarized_patches	LE_fragmented	CPX-1895	2	12	1	1338	0.142857	0.000746826	191.286	0.000296715	0.019	mRNA cleavage factor complex CF IA
actin_depolarized_patches	vacuole_class_G	CPX-1786	2	3	0	1415	0.4	0	Inf	9.92566e-06	0.004	Dsl1 complex
coat_aggregate	LE_condensed	CPX-1623	3	3	0	1369	0.5	0	Inf	4.62617e-08	0	ESCRT-II complex
coat_aggregate	LE_condensed	CPX-1624	3	3	0	1369	0.5	0	Inf	4.62617e-08	0	ESCRT-III complex
coat_aggregate	vacuole_class_E	CPX-940	2	7	2	1446	0.222222	0.00138122	160.889	0.000202336	0	ESCRT-I complex
coat_aggregate	vacuole_class_E	CPX-1623	3	6	0	1448	0.333333	0	Inf	1.63285e-07	0	ESCRT-II complex
coat_aggregate	vacuole_class_E	CPX-1624	3	6	1	1447	0.333333	0.000690608	482.667	6.51119e-07	0	ESCRT-III complex
coat_decreased_patch_number	coat_depolarized_patches	CPX-1890	2	3	6	1484	0.4	0.00402685	99.3333	0.000248714	0.047	Exocyst
coat_depolarized_patches	LE_fragmented	CPX-1890	3	6	5	1361	0.333333	0.00366032	91.0667	1.07033e-05	0.002	Exocyst
coat_depolarized_patches	LE_fragmented	CPX-1896	2	7	2	1364	0.222222	0.00146413	151.778	0.00022711	0.003	mRNA cleavage factor complex CF I
coat_depolarized_patches	LE_fragmented	CPX-1895	2	7	1	1365	0.222222	0.000732064	303.556	0.000113942	0.003	mRNA cleavage factor complex CF IA
coat_depolarized_patches	vacuole_class_G	CPX-1786	2	4	0	1451	0.333333	0	Inf	1.41417e-05	0.003	Dsl1 complex
LE_condensed	vacuole_class_E	CPX-1623	3	2	0	1382	0.6	0	Inf	2.25352e-08	0	ESCRT-II complex
LE_condensed	vacuole_class_E	CPX-1624	2	3	1	1381	0.4	0.000723589	552.8	3.11662e-05	0	ESCRT-III complex
LE_fragmented	vacuole_fragmented	CPX-1625	2	8	0	1377	0.2	0	Inf	4.68169e-05	0	HOPS complex
LE_fragmented	vacuole_fragmented	CPX-1653	2	8	3	1374	0.2	0.00217865	91.8	0.000462781	0.001	Retromer complex
LE_fragmented	vacuole_fragmented	CPX-1887	2	8	1	1376	0.2	0.000726216	275.4	0.00013991	0.003	Vacuolar t-SNARE complex

## Sheet: SPMs_enriched_complexes
phenotype1	phenotype2	complex	P1	N1	P2	N2	ratio1	ratio2	fold	p_greater	p_rnd	complex name
actin_aggregate	actin_bright_patches	CPX-1652	4	28	3	1416	0.125	0.00211416	59.125	6.52982e-06	0	COPI vesicle coat complex
actin_aggregate	actin_bright_patches	CPX-1274	3	29	1	1418	0.09375	0.000704722	133.031	3.84606e-05	0.001	Glycosylphosphatidylinositol-N-acetylglucosaminyltransferase complex
actin_aggregate	actin_bright_patches	CPX-1717	3	29	2	1417	0.09375	0.00140944	66.5156	9.47079e-05	0.001	TORC2 complex
actin_aggregate	actin_bright_patches	CPX-1716	2	30	2	1417	0.0625	0.00140944	44.3438	0.00275146	0.01	TORC1 complex variant 2
actin_aggregate	actin_bright_patches	CPX-396	2	30	2	1417	0.0625	0.00140944	44.3438	0.00275146	0.013	Coenzyme A-synthesizing protein complex
actin_aggregate	actin_bright_patches	CPX-940	2	30	2	1417	0.0625	0.00140944	44.3438	0.00275146	0.046	ESCRT-I complex
actin_aggregate	actin_decreased_patch_number	CPX-426	3	34	0	1414	0.0810811	0	Inf	1.52921e-05	0	PAN1 actin cytoskeleton-regulatory complex
actin_aggregate	actin_decreased_patch_number	CPX-539	3	34	5	1409	0.0810811	0.00353607	22.9297	0.000783657	0	Mitochondrial inner membrane pre-sequence translocase complex
actin_aggregate	actin_decreased_patch_number	CPX-1699	2	35	1	1413	0.0540541	0.000707214	76.4324	0.0018687	0.046	CLN1-CDC28 kinase complex
actin_aggregate	actin_decreased_patch_number	CPX-1700	2	35	1	1413	0.0540541	0.000707214	76.4324	0.0018687	0.046	CLN3-CDC28 kinase complex
actin_aggregate	actin_decreased_patch_number	CPX-1718	2	35	1	1413	0.0540541	0.000707214	76.4324	0.0018687	0.029	GARP complex
actin_aggregate	actin_decreased_patch_number	CPX-1896	2	35	3	1411	0.0540541	0.00212164	25.4775	0.00603046	0.044	mRNA cleavage factor complex CF I
actin_aggregate	actin_decreased_patch_number	CPX-342	2	35	1	1413	0.0540541	0.000707214	76.4324	0.0018687	0.046	CLN2-CDC28 kinase complex
actin_aggregate	actin_decreased_patch_number	CPX-396	2	35	2	1412	0.0540541	0.00141443	38.2162	0.00367731	0.011	Coenzyme A-synthesizing protein complex
actin_aggregate	actin_depolarized_patches	CPX-1275	4	68	1	1378	0.0555556	0.000725163	76.6111	2.69149e-05	0.044	GPI-anchor transamidase complex
actin_aggregate	actin_depolarized_patches	CPX-1652	4	68	3	1376	0.0555556	0.00217549	25.537	0.000174526	0.004	COPI vesicle coat complex
actin_aggregate	actin_depolarized_patches	CPX-1896	4	68	1	1378	0.0555556	0.000725163	76.6111	2.69149e-05	0.001	mRNA cleavage factor complex CF I
actin_aggregate	actin_depolarized_patches	CPX-539	4	68	4	1375	0.0555556	0.00290065	19.1528	0.000335973	0	Mitochondrial inner membrane pre-sequence translocase complex
actin_aggregate	actin_depolarized_patches	CPX-1717	3	69	2	1377	0.0416667	0.00145033	28.7292	0.00109145	0.017	TORC2 complex
actin_aggregate	actin_depolarized_patches	CPX-1895	3	69	1	1378	0.0416667	0.000725163	57.4583	0.00045273	0.011	mRNA cleavage factor complex CF IA
actin_aggregate	actin_depolarized_patches	CPX-2523	3	69	1	1378	0.0416667	0.000725163	57.4583	0.00045273	0.018	COPII vesicle coat complex
actin_aggregate	actin_depolarized_patches	CPX-1716	2	70	2	1377	0.0277778	0.00145033	19.1528	0.0136561	0.042	TORC1 complex variant 2
actin_aggregate	actin_depolarized_patches	CPX-1786	2	70	0	1379	0.0277778	0	Inf	0.00242972	0.036	Dsl1 complex
actin_aggregate	coat_aggregate	CPX-1275	4	30	1	1412	0.117647	0.000707714	166.235	1.25348e-06	0.007	GPI-anchor transamidase complex
actin_aggregate	coat_aggregate	CPX-1652	3	31	4	1409	0.0882353	0.00283086	31.1691	0.000389521	0.011	COPI vesicle coat complex
actin_aggregate	coat_aggregate	CPX-1638	2	32	4	1409	0.0588235	0.00283086	20.7794	0.00757988	0.027	Oligosaccharyl transferase complex variant 1
actin_aggregate	coat_aggregate	CPX-1639	2	32	4	1409	0.0588235	0.00283086	20.7794	0.00757988	0.027	Oligosaccharyl transferase complex variant 2
actin_aggregate	coat_aggregate	CPX-1717	2	32	3	1410	0.0588235	0.00212314	27.7059	0.00512866	0.017	TORC2 complex
actin_aggregate	coat_aggregate	CPX-1840	2	32	4	1409	0.0588235	0.00283086	20.7794	0.00757988	0.01	Golgi transport complex
actin_aggregate	coat_aggregate	CPX-940	2	32	2	1411	0.0588235	0.00141543	41.5588	0.00312318	0.018	ESCRT-I complex
actin_aggregate	coat_decreased_patch_number	CPX-1652	4	24	3	1416	0.142857	0.00211416	67.5714	3.78424e-06	0	COPI vesicle coat complex
actin_aggregate	coat_decreased_patch_number	CPX-1699	2	26	1	1418	0.0714286	0.000704722	101.357	0.00107094	0.024	CLN1-CDC28 kinase complex
actin_aggregate	coat_decreased_patch_number	CPX-1700	2	26	1	1418	0.0714286	0.000704722	101.357	0.00107094	0.024	CLN3-CDC28 kinase complex
actin_aggregate	coat_decreased_patch_number	CPX-1786	2	26	0	1419	0.0714286	0	Inf	0.000361314	0.011	Dsl1 complex
actin_aggregate	coat_decreased_patch_number	CPX-2523	2	26	2	1417	0.0714286	0.00140944	50.6786	0.00211621	0.049	COPII vesicle coat complex
actin_aggregate	coat_decreased_patch_number	CPX-342	2	26	1	1418	0.0714286	0.000704722	101.357	0.00107094	0.024	CLN2-CDC28 kinase complex
actin_aggregate	coat_decreased_patch_number	CPX-396	2	26	2	1417	0.0714286	0.00140944	50.6786	0.00211621	0.008	Coenzyme A-synthesizing protein complex
actin_aggregate	coat_decreased_patch_number	CPX-426	2	26	0	1419	0.0714286	0	Inf	0.000361314	0.001	PAN1 actin cytoskeleton-regulatory complex
actin_aggregate	coat_depolarized_patches	CPX-1895	3	46	1	1397	0.0612245	0.000715308	85.5918	0.000142754	0.005	mRNA cleavage factor complex CF IA
actin_aggregate	coat_depolarized_patches	CPX-1896	3	46	2	1396	0.0612245	0.00143062	42.7959	0.000348368	0.009	mRNA cleavage factor complex CF I
actin_aggregate	coat_depolarized_patches	CPX-1786	2	47	0	1398	0.0408163	0	Inf	0.00112409	0.03	Dsl1 complex
actin_aggregate	coat_depolarized_patches	CPX-3078	2	47	0	1398	0.0408163	0	Inf	0.00112409	0.041	Ric1-Rgp1 guanyl-nucleotide exchange factor complex
actin_aggregate	coat_depolarized_patches	CPX-3158	2	47	3	1395	0.0408163	0.00214592	19.0204	0.010527	0.045	SPOTS complex
actin_aggregate	coat_increased_patch_number	CPX-1717	3	14	2	1428	0.176471	0.0013986	126.176	1.32989e-05	0.001	TORC2 complex
actin_aggregate	coat_increased_patch_number	CPX-1716	2	15	2	1428	0.117647	0.0013986	84.1176	0.000769223	0.004	TORC1 complex variant 2
actin_aggregate	coat_increased_patch_number	CPX-1840	2	15	4	1426	0.117647	0.0027972	42.0588	0.00189656	0.013	Golgi transport complex
actin_aggregate	coat_increased_patch_number	CPX-3158	2	15	3	1427	0.117647	0.0020979	56.0784	0.00127317	0.017	SPOTS complex
actin_aggregate	LE_fragmented	CPX-1274	3	41	1	1308	0.0681818	0.000763942	89.25	0.000125688	0.003	Glycosylphosphatidylinositol-N-acetylglucosaminyltransferase complex
actin_aggregate	LE_fragmented	CPX-2523	3	41	1	1308	0.0681818	0.000763942	89.25	0.000125688	0.006	COPII vesicle coat complex
actin_aggregate	LE_fragmented	CPX-1718	2	42	1	1308	0.0454545	0.000763942	59.5	0.00303859	0.026	GARP complex
actin_aggregate	LE_fragmented	CPX-1786	2	42	0	1309	0.0454545	0	Inf	0.0010343	0.017	Dsl1 complex
actin_aggregate	LE_fragmented	CPX-1895	2	42	1	1308	0.0454545	0.000763942	59.5	0.00303859	0.006	mRNA cleavage factor complex CF IA
actin_aggregate	LE_fragmented	CPX-1896	2	42	2	1307	0.0454545	0.00152788	29.75	0.0059515	0.012	mRNA cleavage factor complex CF I
actin_aggregate	LE_fragmented	CPX-3078	2	42	0	1309	0.0454545	0	Inf	0.0010343	0.033	Ric1-Rgp1 guanyl-nucleotide exchange factor complex
actin_aggregate	vacuole_class_E	CPX-3158	2	10	3	1405	0.166667	0.00213068	78.2222	0.000645898	0.002	SPOTS complex
actin_aggregate	vacuole_class_E	CPX-940	2	10	2	1406	0.166667	0.00142045	117.333	0.000389369	0.006	ESCRT-I complex
actin_aggregate	vacuole_class_G	CPX-1652	4	23	3	1390	0.148148	0.00215363	68.7901	3.50105e-06	0	COPI vesicle coat complex
actin_aggregate	vacuole_class_G	CPX-1890	4	23	4	1389	0.148148	0.0028715	51.5926	6.9111e-06	0	Exocyst
actin_aggregate	vacuole_class_G	CPX-2523	3	24	1	1392	0.111111	0.000717875	154.778	2.42571e-05	0	COPII vesicle coat complex
actin_aggregate	vacuole_class_G	CPX-1786	2	25	0	1393	0.0740741	0	Inf	0.000348391	0.002	Dsl1 complex
actin_aggregate	vacuole_class_G	CPX-1840	2	25	4	1389	0.0740741	0.0028715	25.7963	0.00498481	0.003	Golgi transport complex
actin_aggregate	vacuole_class_G	CPX-1854	2	25	1	1392	0.0740741	0.000717875	103.185	0.00103289	0.001	Golgi t-SNARE complex, BOS1 variant
actin_aggregate	vacuole_enlarged	CPX-396	2	3	2	1413	0.4	0.00141343	283	5.9386e-05	0.003	Coenzyme A-synthesizing protein complex
actin_aggregate	vacuole_fragmented	CPX-1890	4	20	4	1392	0.166667	0.00286533	58.1667	4.21326e-06	0.014	Exocyst
actin_aggregate	vacuole_fragmented	CPX-1638	2	22	4	1392	0.0833333	0.00286533	29.0833	0.00394203	0.02	Oligosaccharyl transferase complex variant 1
actin_aggregate	vacuole_fragmented	CPX-1639	2	22	4	1392	0.0833333	0.00286533	29.0833	0.00394203	0.02	Oligosaccharyl transferase complex variant 2
actin_aggregate	vacuole_fragmented	CPX-1718	2	22	1	1395	0.0833333	0.000716332	116.333	0.000813344	0.01	GARP complex
actin_aggregate	vacuole_fragmented	CPX-3078	2	22	0	1396	0.0833333	0	Inf	0.000273948	0.012	Ric1-Rgp1 guanyl-nucleotide exchange factor complex
actin_aggregate	vacuole_multilobed	CPX-1275	4	28	1	1387	0.125	0.000720461	173.5	1.04896e-06	0.009	GPI-anchor transamidase complex
actin_aggregate	vacuole_multilobed	CPX-1274	3	29	1	1387	0.09375	0.000720461	130.125	4.10231e-05	0.005	Glycosylphosphatidylinositol-N-acetylglucosaminyltransferase complex
actin_aggregate	vacuole_multilobed	CPX-539	3	29	5	1383	0.09375	0.00360231	26.025	0.000539905	0.002	Mitochondrial inner membrane pre-sequence translocase complex
actin_aggregate	vacuole_multilobed	CPX-1643	2	30	0	1388	0.0625	0	Inf	0.000492313	0.028	UDP-N-acetylglucosamine transferase complex
actin_aggregate	vacuole_multilobed	CPX-1699	2	30	1	1387	0.0625	0.000720461	86.75	0.00145611	0.036	CLN1-CDC28 kinase complex
actin_aggregate	vacuole_multilobed	CPX-1700	2	30	1	1387	0.0625	0.000720461	86.75	0.00145611	0.036	CLN3-CDC28 kinase complex
actin_aggregate	vacuole_multilobed	CPX-342	2	30	1	1387	0.0625	0.000720461	86.75	0.00145611	0.036	CLN2-CDC28 kinase complex
actin_aggregate	vacuole_VATPase_defect	CPX-1275	4	10	1	1405	0.285714	0.000711238	401.714	2.95011e-08	0	GPI-anchor transamidase complex
actin_aggregate	vacuole_VATPase_defect	CPX-1274	2	12	2	1404	0.142857	0.00142248	100.429	0.000535844	0.014	Glycosylphosphatidylinositol-N-acetylglucosaminyltransferase complex
actin_bright_patches	actin_decreased_patch_number	CPX-396	2	3	2	1444	0.4	0.00138313	289.2	5.68782e-05	0.015	Coenzyme A-synthesizing protein complex
actin_bright_patches	actin_depolarized_patches	CPX-1717	3	37	2	1409	0.075	0.00141743	52.9125	0.00018707	0.015	TORC2 complex
actin_bright_patches	coat_aggregate	CPX-940	4	30	0	1413	0.117647	0	Inf	2.54937e-07	0	ESCRT-I complex
actin_bright_patches	coat_aggregate	CPX-1652	3	31	4	1409	0.0882353	0.00283086	31.1691	0.000389521	0.013	COPI vesicle coat complex
actin_bright_patches	coat_aggregate	CPX-1623	2	32	1	1412	0.0588235	0.000707714	83.1176	0.00158496	0.016	ESCRT-II complex
actin_bright_patches	coat_aggregate	CPX-1717	2	32	3	1410	0.0588235	0.00212314	27.7059	0.00512866	0.031	TORC2 complex
actin_bright_patches	coat_decreased_patch_number	CPX-1652	3	6	4	1434	0.333333	0.00278164	119.833	5.76194e-06	0.021	COPI vesicle coat complex
actin_bright_patches	coat_decreased_patch_number	CPX-396	2	7	2	1436	0.222222	0.00139082	159.778	0.000205134	0.005	Coenzyme A-synthesizing protein complex
actin_bright_patches	coat_increased_patch_number	CPX-1717	3	27	2	1415	0.1	0.00141143	70.85	7.83264e-05	0.001	TORC2 complex
actin_bright_patches	coat_increased_patch_number	CPX-1623	2	28	1	1416	0.0666667	0.000705716	94.4667	0.00123128	0.015	ESCRT-II complex
actin_bright_patches	coat_increased_patch_number	CPX-1637	2	28	0	1417	0.0666667	0	Inf	0.000415798	0	F-actin capping protein complex
actin_bright_patches	coat_increased_patch_number	CPX-1716	2	28	2	1415	0.0666667	0.00141143	47.2333	0.00243078	0.014	TORC1 complex variant 2
actin_bright_patches	coat_increased_patch_number	CPX-940	2	28	2	1415	0.0666667	0.00141143	47.2333	0.00243078	0.04	ESCRT-I complex
actin_bright_patches	LE_condensed	CPX-1623	2	9	1	1341	0.181818	0.000745156	244	0.0001796	0.008	ESCRT-II complex
actin_bright_patches	LE_fragmented	CPX-1274	3	20	1	1329	0.130435	0.00075188	173.478	1.70078e-05	0.003	Glycosylphosphatidylinositol-N-acetylglucosaminyltransferase complex
actin_bright_patches	LE_fragmented	CPX-1275	3	20	0	1330	0.130435	0	Inf	4.29972e-06	0.031	GPI-anchor transamidase complex
actin_bright_patches	LE_membrane	CPX-1604	2	7	31	1313	0.222222	0.0230655	9.63441	0.018665	0.024	Small ribosomal subunit processome, variant 1
actin_bright_patches	LE_membrane	CPX-1607	2	7	30	1314	0.222222	0.0223214	9.95556	0.0175947	0.014	Small ribosomal subunit processome, variant 2
actin_bright_patches	LE_membrane	CPX-1608	2	7	30	1314	0.222222	0.0223214	9.95556	0.0175947	0.024	Small ribosomal subunit processome, variant 3
actin_bright_patches	vacuole_class_E	CPX-940	4	9	0	1407	0.307692	0	Inf	4.23839e-09	0	ESCRT-I complex
actin_bright_patches	vacuole_class_E	CPX-1604	2	11	35	1372	0.153846	0.0248756	6.18462	0.0430233	0.016	Small ribosomal subunit processome, variant 1
actin_bright_patches	vacuole_class_E	CPX-1607	2	11	34	1373	0.153846	0.0241649	6.36652	0.0409082	0.01	Small ribosomal subunit processome, variant 2
actin_bright_patches	vacuole_class_E	CPX-1608	2	11	34	1373	0.153846	0.0241649	6.36652	0.0409082	0.016	Small ribosomal subunit processome, variant 3
actin_bright_patches	vacuole_class_E	CPX-1623	2	11	1	1406	0.153846	0.000710732	216.462	0.000231059	0.003	ESCRT-II complex
actin_bright_patches	vacuole_class_E	CPX-1831	2	11	0	1407	0.153846	0	Inf	7.74201e-05	0	Eukaryotic translation initiation factor 3 core complex
actin_bright_patches	vacuole_class_G	CPX-1652	3	6	4	1407	0.333333	0.00283487	117.583	6.09569e-06	0.002	COPI vesicle coat complex
actin_bright_patches	vacuole_enlarged	CPX-1604	3	22	34	1361	0.12	0.0243728	4.92353	0.025244	0.002	Small ribosomal subunit processome, variant 1
actin_bright_patches	vacuole_enlarged	CPX-1607	3	22	33	1362	0.12	0.0236559	5.07273	0.0234679	0	Small ribosomal subunit processome, variant 2
actin_bright_patches	vacuole_enlarged	CPX-1608	3	22	33	1362	0.12	0.0236559	5.07273	0.0234679	0.002	Small ribosomal subunit processome, variant 3
actin_bright_patches	vacuole_enlarged	CPX-3088	2	23	3	1392	0.08	0.00215054	37.2	0.00288222	0	PAS complex
actin_bright_patches	vacuole_enlarged	CPX-396	2	23	2	1393	0.08	0.00143369	55.8	0.0017482	0.003	Coenzyme A-synthesizing protein complex
actin_bright_patches	vacuole_multilobed	CPX-1275	4	14	1	1401	0.222222	0.000713267	311.556	8.99782e-08	0.031	GPI-anchor transamidase complex
actin_bright_patches	vacuole_multilobed	CPX-1274	3	15	1	1401	0.166667	0.000713267	233.667	6.79975e-06	0.009	Glycosylphosphatidylinositol-N-acetylglucosaminyltransferase complex
actin_bright_patches	vacuole_VATPase_defect	CPX-1275	4	9	1	1406	0.307692	0.000710732	432.923	2.10842e-08	0.001	GPI-anchor transamidase complex
actin_bright_patches	vacuole_VATPase_defect	CPX-1274	2	11	2	1405	0.153846	0.00142146	108.231	0.000459729	0.023	Glycosylphosphatidylinositol-N-acetylglucosaminyltransferase complex
actin_decreased_patch_number	actin_depolarized_patches	CPX-3226	11	91	4	1345	0.107843	0.00296516	36.3701	1.32295e-10	0	Core mediator complex
actin_decreased_patch_number	actin_depolarized_patches	CPX-1659	4	98	2	1347	0.0392157	0.00148258	26.451	0.000310054	0.003	General transcription factor complex TFIIH
actin_decreased_patch_number	actin_depolarized_patches	CPX-2662	4	98	3	1346	0.0392157	0.00222387	17.634	0.000684405	0.002	DNA-directed RNA polymerase II complex
actin_decreased_patch_number	actin_depolarized_patches	CPX-2156	3	99	1	1348	0.0294118	0.00074129	39.6765	0.00128238	0.008	Chaperonin-containing T-complex
actin_decreased_patch_number	actin_depolarized_patches	CPX-539	3	99	5	1344	0.0294118	0.00370645	7.93529	0.0145691	0.012	Mitochondrial inner membrane pre-sequence translocase complex
actin_decreased_patch_number	actin_depolarized_patches	CPX-675	3	99	8	1341	0.0294118	0.00593032	4.95956	0.03677	0.003	SLIK (SAGA-like) complex
actin_decreased_patch_number	actin_depolarized_patches	CPX-1102	2	100	0	1349	0.0196078	0	Inf	0.0048965	0.021	Ribonucleoside-diphosphate reductase variant 1
actin_decreased_patch_number	actin_depolarized_patches	CPX-1103	2	100	1	1348	0.0196078	0.00074129	26.451	0.0140137	0.021	Ribonucleoside-diphosphate reductase variant 2
actin_decreased_patch_number	actin_depolarized_patches	CPX-1660	2	100	0	1349	0.0196078	0	Inf	0.0048965	0.026	General transcription factor complex TFIIK
actin_decreased_patch_number	actin_depolarized_patches	CPX-1671	2	100	3	1346	0.0196078	0.00222387	8.81699	0.0425469	0.022	Prefoldin complex
actin_decreased_patch_number	actin_depolarized_patches	CPX-2091	2	100	2	1347	0.0196078	0.00148258	13.2255	0.026745	0.003	DNA polymerase alpha:primase complex
actin_decreased_patch_number	actin_depolarized_patches	CPX-31	2	100	2	1347	0.0196078	0.00148258	13.2255	0.026745	0.012	U4 snRNP
actin_decreased_patch_number	coat_aggregate	CPX-2156	3	15	1	1428	0.166667	0.00069979	238.167	6.42688e-06	0.001	Chaperonin-containing T-complex
actin_decreased_patch_number	coat_decreased_patch_number	CPX-3226	8	33	7	1399	0.195122	0.00497866	39.1916	1.13837e-09	0	Core mediator complex
actin_decreased_patch_number	coat_decreased_patch_number	CPX-1659	4	37	2	1404	0.097561	0.00142248	68.5854	8.01146e-06	0	General transcription factor complex TFIIH
actin_decreased_patch_number	coat_decreased_patch_number	CPX-1642	3	38	10	1396	0.0731707	0.00711238	10.2878	0.00496041	0	General transcription factor complex TFIID
actin_decreased_patch_number	coat_decreased_patch_number	CPX-656	3	38	10	1396	0.0731707	0.00711238	10.2878	0.00496041	0	SAGA complex
actin_decreased_patch_number	coat_decreased_patch_number	CPX-675	3	38	8	1398	0.0731707	0.0056899	12.8598	0.00297733	0	SLIK (SAGA-like) complex
actin_decreased_patch_number	coat_decreased_patch_number	CPX-1660	2	39	0	1406	0.0487805	0	Inf	0.000783803	0.001	General transcription factor complex TFIIK
actin_decreased_patch_number	coat_decreased_patch_number	CPX-1699	2	39	1	1405	0.0487805	0.000711238	68.5854	0.0023091	0.047	CLN1-CDC28 kinase complex
actin_decreased_patch_number	coat_decreased_patch_number	CPX-1700	2	39	1	1405	0.0487805	0.000711238	68.5854	0.0023091	0.047	CLN3-CDC28 kinase complex
actin_decreased_patch_number	coat_decreased_patch_number	CPX-2662	2	39	5	1401	0.0487805	0.00355619	13.7171	0.0150363	0.049	DNA-directed RNA polymerase II complex
actin_decreased_patch_number	coat_decreased_patch_number	CPX-342	2	39	1	1405	0.0487805	0.000711238	68.5854	0.0023091	0.047	CLN2-CDC28 kinase complex
actin_decreased_patch_number	coat_decreased_patch_number	CPX-396	2	39	2	1404	0.0487805	0.00142248	34.2927	0.00453525	0.015	Coenzyme A-synthesizing protein complex
actin_decreased_patch_number	coat_decreased_patch_number	CPX-426	2	39	0	1406	0.0487805	0	Inf	0.000783803	0.002	PAN1 actin cytoskeleton-regulatory complex
actin_decreased_patch_number	coat_depolarized_patches	CPX-3226	10	53	5	1379	0.15873	0.00361272	43.9365	3.0103e-11	0	Core mediator complex
actin_decreased_patch_number	coat_depolarized_patches	CPX-1659	4	59	2	1382	0.0634921	0.00144509	43.9365	4.59577e-05	0.001	General transcription factor complex TFIIH
actin_decreased_patch_number	coat_depolarized_patches	CPX-1660	2	61	0	1384	0.031746	0	Inf	0.00186679	0.016	General transcription factor complex TFIIK
actin_decreased_patch_number	coat_depolarized_patches	CPX-1853	2	61	0	1384	0.031746	0	Inf	0.00186679	0.011	CKM complex
actin_decreased_patch_number	coat_depolarized_patches	CPX-867	2	61	0	1384	0.031746	0	Inf	0.00186679	0.004	DBF4-dependent CDC7 kinase complex
actin_decreased_patch_number	coat_increased_patch_number	CPX-1651	6	22	24	1395	0.214286	0.0169133	12.6696	1.29086e-05	0	PRP19-associated complex
actin_decreased_patch_number	coat_increased_patch_number	CPX-25	4	24	13	1406	0.142857	0.00916138	15.5934	0.000225068	0	U4/U6.U5 tri-snRNP complex
actin_decreased_patch_number	coat_increased_patch_number	CPX-2156	3	25	1	1418	0.107143	0.000704722	152.036	2.5667e-05	0	Chaperonin-containing T-complex
actin_decreased_patch_number	coat_increased_patch_number	CPX-26	3	25	10	1409	0.107143	0.00704722	15.2036	0.00163186	0	U2 snRNP
actin_decreased_patch_number	coat_increased_patch_number	CPX-1648	2	26	1	1418	0.0714286	0.000704722	101.357	0.00107094	0.005	SF3A complex
actin_decreased_patch_number	coat_increased_patch_number	CPX-1671	2	26	3	1416	0.0714286	0.00211416	33.7857	0.0034848	0.001	Prefoldin complex
actin_decreased_patch_number	coat_increased_patch_number	CPX-607	2	26	4	1415	0.0714286	0.00281889	25.3393	0.00516469	0.033	Arp2/3 complex
actin_decreased_patch_number	LE_fragmented	CPX-1890	5	38	3	1307	0.116279	0.00229008	50.7752	1.33835e-06	0.027	Exocyst
actin_decreased_patch_number	LE_fragmented	CPX-1651	4	39	23	1287	0.0930233	0.0175573	5.29828	0.00911895	0.031	PRP19-associated complex
actin_decreased_patch_number	LE_fragmented	CPX-3226	4	39	11	1299	0.0930233	0.00839695	11.0782	0.000937274	0.031	Core mediator complex
actin_decreased_patch_number	LE_fragmented	CPX-2523	3	40	1	1309	0.0697674	0.000763359	91.3953	0.000117185	0.023	COPII vesicle coat complex
actin_decreased_patch_number	LE_fragmented	CPX-1718	2	41	1	1309	0.0465116	0.000763359	60.9302	0.00290194	0.045	GARP complex
actin_decreased_patch_number	LE_membrane	CPX-25	2	13	14	1324	0.133333	0.0104634	12.7429	0.0125911	0.037	U4/U6.U5 tri-snRNP complex
actin_decreased_patch_number	vacuole_class_G	CPX-1890	4	13	4	1399	0.235294	0.00285103	82.5294	9.58866e-07	0.006	Exocyst
actin_decreased_patch_number	vacuole_class_G	CPX-2523	3	14	1	1402	0.176471	0.000712758	247.588	5.66948e-06	0.002	COPII vesicle coat complex
actin_decreased_patch_number	vacuole_class_G	CPX-1383	2	15	4	1399	0.117647	0.00285103	41.2647	0.00196835	0.001	TRAPPIII protein complex
actin_decreased_patch_number	vacuole_class_G	CPX-1939	2	15	5	1398	0.117647	0.00356379	33.0118	0.00273628	0.001	TRAPPII protein complex
actin_decreased_patch_number	vacuole_class_G	CPX-1940	2	15	3	1400	0.117647	0.00213828	55.0196	0.00132154	0.001	TRAPPI protein complex
actin_decreased_patch_number	vacuole_enlarged	CPX-1651	4	17	26	1373	0.190476	0.0185847	10.2491	0.000756097	0.008	PRP19-associated complex
actin_decreased_patch_number	vacuole_enlarged	CPX-25	4	17	12	1387	0.190476	0.00857756	22.2063	5.75021e-05	0	U4/U6.U5 tri-snRNP complex
actin_decreased_patch_number	vacuole_enlarged	CPX-26	3	18	10	1389	0.142857	0.00714796	19.9857	0.000725878	0.001	U2 snRNP
actin_decreased_patch_number	vacuole_enlarged	CPX-1648	2	19	1	1398	0.0952381	0.000714796	133.238	0.000619731	0.007	SF3A complex
actin_decreased_patch_number	vacuole_enlarged	CPX-2662	2	19	5	1394	0.0952381	0.00357398	26.6476	0.0041854	0.034	DNA-directed RNA polymerase II complex
actin_decreased_patch_number	vacuole_enlarged	CPX-396	2	19	2	1397	0.0952381	0.00142959	66.619	0.0012284	0.007	Coenzyme A-synthesizing protein complex
actin_decreased_patch_number	vacuole_enlarged	CPX-607	2	19	4	1395	0.0952381	0.00285919	33.3095	0.00301645	0.035	Arp2/3 complex
actin_decreased_patch_number	vacuole_fragmented	CPX-1890	5	13	3	1399	0.277778	0.0021398	129.815	9.81412e-09	0.006	Exocyst
actin_decreased_patch_number	vacuole_fragmented	CPX-1718	2	16	1	1401	0.111111	0.000713267	155.778	0.000452161	0.019	GARP complex
actin_decreased_patch_number	vacuole_multilobed	CPX-1102	2	36	0	1382	0.0526316	0	Inf	0.000697774	0.002	Ribonucleoside-diphosphate reductase variant 1
actin_decreased_patch_number	vacuole_multilobed	CPX-1103	2	36	1	1381	0.0526316	0.000723589	72.7368	0.00205789	0.002	Ribonucleoside-diphosphate reductase variant 2
actin_decreased_patch_number	vacuole_multilobed	CPX-539	2	36	6	1376	0.0526316	0.00434153	12.1228	0.0176432	0.014	Mitochondrial inner membrane pre-sequence translocase complex
actin_decreased_patch_number	vacuole_VATPase_defect	CPX-1651	3	9	27	1381	0.25	0.0191761	13.037	0.00164811	0.005	PRP19-associated complex
actin_depolarized_patches	coat_aggregate	CPX-1275	4	42	1	1400	0.0869565	0.000713776	121.826	4.38084e-06	0.044	GPI-anchor transamidase complex
actin_depolarized_patches	coat_aggregate	CPX-2156	3	43	1	1400	0.0652174	0.000713776	91.3696	0.000117806	0.004	Chaperonin-containing T-complex
actin_depolarized_patches	coat_aggregate	CPX-3055	2	44	4	1397	0.0434783	0.0028551	15.2283	0.0136745	0.028	Translocon complex
actin_depolarized_patches	coat_decreased_patch_number	CPX-3226	8	43	7	1389	0.156863	0.00501433	31.2829	7.25783e-09	0	Core mediator complex
actin_depolarized_patches	coat_decreased_patch_number	CPX-1659	4	47	2	1394	0.0784314	0.00143266	54.7451	1.95466e-05	0.002	General transcription factor complex TFIIH
actin_depolarized_patches	coat_decreased_patch_number	CPX-1642	3	48	10	1386	0.0588235	0.00716332	8.21176	0.00919491	0.018	General transcription factor complex TFIID
actin_depolarized_patches	coat_decreased_patch_number	CPX-656	3	48	10	1386	0.0588235	0.00716332	8.21176	0.00919491	0.003	SAGA complex
actin_depolarized_patches	coat_decreased_patch_number	CPX-675	3	48	8	1388	0.0588235	0.00573066	10.2647	0.00557657	0.003	SLIK (SAGA-like) complex
actin_depolarized_patches	coat_decreased_patch_number	CPX-1660	2	49	0	1396	0.0392157	0	Inf	0.00121872	0.016	General transcription factor complex TFIIK
actin_depolarized_patches	coat_decreased_patch_number	CPX-1702	2	49	0	1396	0.0392157	0	Inf	0.00121872	0.015	CLB5-CDC28 kinase complex
actin_depolarized_patches	coat_depolarized_patches	CPX-3226	10	116	5	1316	0.0793651	0.00378501	20.9683	3.67674e-08	0	Core mediator complex
actin_depolarized_patches	coat_depolarized_patches	CPX-1041	5	121	2	1319	0.0396825	0.001514	26.2103	8.45151e-05	0	DASH complex
actin_depolarized_patches	coat_depolarized_patches	CPX-1659	4	122	2	1319	0.031746	0.001514	20.9683	0.000717587	0.011	General transcription factor complex TFIIH
actin_depolarized_patches	coat_depolarized_patches	CPX-1895	4	122	0	1321	0.031746	0	Inf	5.50219e-05	0.005	mRNA cleavage factor complex CF IA
actin_depolarized_patches	coat_depolarized_patches	CPX-1896	4	122	1	1320	0.031746	0.000757002	41.9365	0.000256502	0.016	mRNA cleavage factor complex CF I
actin_depolarized_patches	coat_depolarized_patches	CPX-760	4	122	9	1312	0.031746	0.00681302	4.65961	0.0210881	0.001	Anaphase-Promoting Complex variant 2
actin_depolarized_patches	coat_depolarized_patches	CPX-761	4	122	9	1312	0.031746	0.00681302	4.65961	0.0210881	0.001	Anaphase-Promoting Complex variant 3
actin_depolarized_patches	coat_depolarized_patches	CPX-1165	3	123	1	1320	0.0238095	0.000757002	31.4524	0.00241873	0.011	CUL8-MMS1-MMS22-CTF4 E3 ubiquitin ligase complex
actin_depolarized_patches	coat_depolarized_patches	CPX-1869	3	123	2	1319	0.0238095	0.001514	15.7262	0.00566206	0.002	Nuclear condensin complex
actin_depolarized_patches	coat_depolarized_patches	CPX-297	3	123	6	1315	0.0238095	0.00454201	5.24206	0.0366673	0.007	CMG helicase complex
actin_depolarized_patches	coat_depolarized_patches	CPX-1157	2	124	2	1319	0.015873	0.001514	10.4841	0.0401618	0.023	CUL8-MMS1-MMS22-ESC4 E3 ubiquitin ligase complex
actin_depolarized_patches	coat_depolarized_patches	CPX-1685	2	124	0	1321	0.015873	0	Inf	0.00752738	0.039	BUR1-BUR2 kinase complex
actin_depolarized_patches	coat_depolarized_patches	CPX-1872	2	124	1	1320	0.015873	0.000757002	20.9683	0.0212902	0.019	MRE11-RAD50-XRS2 meiotic recombination initiation complex
actin_depolarized_patches	coat_depolarized_patches	CPX-1898	2	124	2	1319	0.015873	0.001514	10.4841	0.0401618	0.003	CBF3 complex
actin_depolarized_patches	coat_increased_patch_number	CPX-1671	3	44	2	1398	0.0638298	0.00142857	44.6809	0.000307251	0.001	Prefoldin complex
actin_depolarized_patches	coat_increased_patch_number	CPX-1717	3	44	2	1398	0.0638298	0.00142857	44.6809	0.000307251	0.004	TORC2 complex
actin_depolarized_patches	coat_increased_patch_number	CPX-2156	3	44	1	1399	0.0638298	0.000714286	89.3617	0.000125772	0.001	Chaperonin-containing T-complex
actin_depolarized_patches	coat_increased_patch_number	CPX-3158	3	44	2	1398	0.0638298	0.00142857	44.6809	0.000307251	0.002	SPOTS complex
actin_depolarized_patches	coat_increased_patch_number	CPX-607	3	44	3	1397	0.0638298	0.00214286	29.7872	0.000600487	0.008	Arp2/3 complex
actin_depolarized_patches	coat_increased_patch_number	CPX-1716	2	45	2	1398	0.0425532	0.00142857	29.7872	0.00594521	0.038	TORC1 complex variant 2
actin_depolarized_patches	LE_condensed	CPX-2262	4	18	16	1315	0.181818	0.012021	15.125	0.000214681	0	26S Proteasome complex
actin_depolarized_patches	LE_condensed	CPX-1419	2	20	2	1329	0.0909091	0.00150263	60.5	0.00148562	0.032	Spindle pole body central plaque complex
actin_depolarized_patches	LE_fragmented	CPX-1890	8	71	0	1274	0.101266	0	Inf	9.56305e-11	0	Exocyst
actin_depolarized_patches	LE_fragmented	CPX-1895	3	76	0	1274	0.0379747	0	Inf	0.000191992	0.007	mRNA cleavage factor complex CF IA
actin_depolarized_patches	LE_fragmented	CPX-1896	3	76	1	1273	0.0379747	0.000784929	48.3797	0.000735542	0.016	mRNA cleavage factor complex CF I
actin_depolarized_patches	LE_fragmented	CPX-1705	2	77	0	1274	0.0253165	0	Inf	0.00336858	0.007	BUD14-GLC7 phosphatase complex
actin_depolarized_patches	LE_fragmented	CPX-3215	2	77	0	1274	0.0253165	0	Inf	0.00336858	0.021	FACT complex
actin_depolarized_patches	vacuole_class_E	CPX-3158	2	14	3	1401	0.125	0.00213675	58.5	0.00116772	0.028	SPOTS complex
actin_depolarized_patches	vacuole_class_G	CPX-1890	6	25	2	1387	0.193548	0.00143988	134.419	1.77473e-09	0	Exocyst
actin_depolarized_patches	vacuole_class_G	CPX-1652	4	27	3	1386	0.129032	0.00215983	59.7419	6.23396e-06	0.001	COPI vesicle coat complex
actin_depolarized_patches	vacuole_class_G	CPX-2523	3	28	1	1388	0.0967742	0.000719942	134.419	3.71971e-05	0.002	COPII vesicle coat complex
actin_depolarized_patches	vacuole_class_G	CPX-1383	2	29	4	1385	0.0645161	0.00287977	22.4032	0.00655389	0.009	TRAPPIII protein complex
actin_depolarized_patches	vacuole_class_G	CPX-1786	2	29	0	1389	0.0645161	0	Inf	0.000461543	0.012	Dsl1 complex
actin_depolarized_patches	vacuole_class_G	CPX-1939	2	29	5	1384	0.0645161	0.00359971	17.9226	0.00905095	0.009	TRAPPII protein complex
actin_depolarized_patches	vacuole_class_G	CPX-1940	2	29	3	1386	0.0645161	0.00215983	29.871	0.00442943	0.009	TRAPPI protein complex
actin_depolarized_patches	vacuole_enlarged	CPX-1604	3	21	34	1362	0.125	0.0243553	5.13235	0.0226153	0.049	Small ribosomal subunit processome, variant 1
actin_depolarized_patches	vacuole_enlarged	CPX-1607	3	21	33	1363	0.125	0.023639	5.28788	0.0210134	0.025	Small ribosomal subunit processome, variant 2
actin_depolarized_patches	vacuole_enlarged	CPX-1608	3	21	33	1363	0.125	0.023639	5.28788	0.0210134	0.049	Small ribosomal subunit processome, variant 3
actin_depolarized_patches	vacuole_enlarged	CPX-1642	3	21	9	1387	0.125	0.00644699	19.3889	0.000845636	0.015	General transcription factor complex TFIID
actin_depolarized_patches	vacuole_fragmented	CPX-1890	8	28	0	1384	0.222222	0	Inf	7.52777e-14	0	Exocyst
actin_depolarized_patches	vacuole_fragmented	CPX-1626	2	34	0	1384	0.0555556	0	Inf	0.000625316	0.003	CORVET complex
actin_depolarized_patches	vacuole_fragmented	CPX-3078	2	34	0	1384	0.0555556	0	Inf	0.000625316	0.042	Ric1-Rgp1 guanyl-nucleotide exchange factor complex
actin_depolarized_patches	vacuole_multilobed	CPX-1041	3	78	4	1335	0.037037	0.0029873	12.3981	0.00530084	0.013	DASH complex
actin_depolarized_patches	vacuole_multilobed	CPX-1165	3	78	1	1338	0.037037	0.000746826	49.5926	0.000687076	0.001	CUL8-MMS1-MMS22-CTF4 E3 ubiquitin ligase complex
actin_depolarized_patches	vacuole_multilobed	CPX-539	3	78	5	1334	0.037037	0.00373413	9.91852	0.00813451	0.012	Mitochondrial inner membrane pre-sequence translocase complex
actin_depolarized_patches	vacuole_multilobed	CPX-607	3	78	3	1336	0.037037	0.00224048	16.5309	0.00315853	0.024	Arp2/3 complex
actin_depolarized_patches	vacuole_multilobed	CPX-760	3	78	10	1329	0.037037	0.00746826	4.95926	0.033771	0.001	Anaphase-Promoting Complex variant 2
actin_depolarized_patches	vacuole_multilobed	CPX-761	3	78	10	1329	0.037037	0.00746826	4.95926	0.033771	0.003	Anaphase-Promoting Complex variant 3
actin_depolarized_patches	vacuole_multilobed	CPX-1102	2	79	0	1339	0.0246914	0	Inf	0.00321591	0.02	Ribonucleoside-diphosphate reductase variant 1
actin_depolarized_patches	vacuole_multilobed	CPX-1103	2	79	1	1338	0.0246914	0.000746826	33.0617	0.00928941	0.02	Ribonucleoside-diphosphate reductase variant 2
actin_depolarized_patches	vacuole_multilobed	CPX-1157	2	79	2	1337	0.0246914	0.00149365	16.5309	0.0178917	0.007	CUL8-MMS1-MMS22-ESC4 E3 ubiquitin ligase complex
actin_depolarized_patches	vacuole_multilobed	CPX-1702	2	79	0	1339	0.0246914	0	Inf	0.00321591	0.04	CLB5-CDC28 kinase complex
actin_depolarized_patches	vacuole_multilobed	CPX-1872	2	79	1	1338	0.0246914	0.000746826	33.0617	0.00928941	0.013	MRE11-RAD50-XRS2 meiotic recombination initiation complex
actin_depolarized_patches	vacuole_VATPase_defect	CPX-1275	4	20	1	1395	0.166667	0.000716332	232.667	3.11386e-07	0.001	GPI-anchor transamidase complex
actin_depolarized_patches	vacuole_VATPase_defect	CPX-1638	2	22	4	1392	0.0833333	0.00286533	29.0833	0.00394203	0.029	Oligosaccharyl transferase complex variant 1
actin_depolarized_patches	vacuole_VATPase_defect	CPX-1639	2	22	4	1392	0.0833333	0.00286533	29.0833	0.00394203	0.029	Oligosaccharyl transferase complex variant 2
actin_depolarized_patches	vacuole_VATPase_defect	CPX-607	2	22	4	1392	0.0833333	0.00286533	29.0833	0.00394203	0.021	Arp2/3 complex
coat_aggregate	coat_increased_patch_number	CPX-2156	3	36	1	1455	0.0769231	0.000686813	112	6.45843e-05	0	Chaperonin-containing T-complex
coat_aggregate	coat_increased_patch_number	CPX-1053	2	37	7	1449	0.0512821	0.00480769	10.6667	0.0212697	0.024	Cleavage and polyadenylation specificity factor complex
coat_aggregate	coat_increased_patch_number	CPX-1623	2	37	1	1455	0.0512821	0.000686813	74.6667	0.00195768	0.009	ESCRT-II complex
coat_aggregate	coat_increased_patch_number	CPX-1624	2	37	2	1454	0.0512821	0.00137363	37.3333	0.00385078	0.024	ESCRT-III complex
coat_aggregate	coat_increased_patch_number	CPX-1717	2	37	3	1453	0.0512821	0.00206044	24.8889	0.00631228	0.023	TORC2 complex
coat_aggregate	coat_increased_patch_number	CPX-1840	2	37	4	1452	0.0512821	0.00274725	18.6667	0.00931274	0.01	Golgi transport complex
coat_aggregate	coat_increased_patch_number	CPX-1886	2	37	0	1456	0.0512821	0	Inf	0.000663524	0.004	Post-mRNA release spliceosomal complex
coat_aggregate	coat_increased_patch_number	CPX-940	2	37	2	1454	0.0512821	0.00137363	37.3333	0.00385078	0.03	ESCRT-I complex
coat_aggregate	LE_condensed	CPX-1623	3	7	0	1365	0.3	0	Inf	2.7757e-07	0.001	ESCRT-II complex
coat_aggregate	LE_condensed	CPX-1624	3	7	0	1365	0.3	0	Inf	2.7757e-07	0	ESCRT-III complex
coat_aggregate	vacuole_class_E	CPX-1624	4	15	0	1438	0.210526	0	Inf	2.07275e-08	0	ESCRT-III complex
coat_aggregate	vacuole_class_E	CPX-940	4	15	0	1438	0.210526	0	Inf	2.07275e-08	0	ESCRT-I complex
coat_aggregate	vacuole_class_E	CPX-1623	3	16	0	1438	0.157895	0	Inf	1.88361e-06	0	ESCRT-II complex
coat_aggregate	vacuole_class_E	CPX-1622	2	17	0	1438	0.105263	0	Inf	0.000161215	0.001	ESCRT-0 complex
coat_aggregate	vacuole_class_G	CPX-1652	3	10	4	1440	0.230769	0.00277008	83.3077	1.90596e-05	0.001	COPI vesicle coat complex
coat_aggregate	vacuole_class_G	CPX-1840	2	11	4	1440	0.153846	0.00277008	55.5385	0.00108098	0.002	Golgi transport complex
coat_aggregate	vacuole_fragmented	CPX-1624	2	19	2	1434	0.0952381	0.00139276	68.381	0.00116731	0.013	ESCRT-III complex
coat_aggregate	vacuole_fragmented	CPX-1638	2	19	4	1432	0.0952381	0.00278552	34.1905	0.00286777	0.007	Oligosaccharyl transferase complex variant 1
coat_aggregate	vacuole_fragmented	CPX-1639	2	19	4	1432	0.0952381	0.00278552	34.1905	0.00286777	0.007	Oligosaccharyl transferase complex variant 2
coat_aggregate	vacuole_multilobed	CPX-1275	4	13	1	1439	0.235294	0.000694444	338.824	6.31815e-08	0.019	GPI-anchor transamidase complex
coat_aggregate	vacuole_VATPase_defect	CPX-1275	4	10	1	1442	0.285714	0.000693001	412.286	2.66176e-08	0	GPI-anchor transamidase complex
coat_decreased_patch_number	coat_depolarized_patches	CPX-3226	7	30	10	1448	0.189189	0.00685871	27.5838	5.13058e-08	0	Core mediator complex
coat_decreased_patch_number	coat_depolarized_patches	CPX-1659	4	33	3	1455	0.108108	0.00205761	52.5405	1.05688e-05	0	General transcription factor complex TFIIH
coat_decreased_patch_number	coat_depolarized_patches	CPX-1419	2	35	2	1456	0.0540541	0.00137174	39.4054	0.0034673	0.029	Spindle pole body central plaque complex
coat_decreased_patch_number	coat_depolarized_patches	CPX-1660	2	35	0	1458	0.0540541	0	Inf	0.000596365	0.016	General transcription factor complex TFIIK
coat_decreased_patch_number	coat_depolarized_patches	CPX-1786	2	35	0	1458	0.0540541	0	Inf	0.000596365	0.029	Dsl1 complex
coat_decreased_patch_number	LE_fragmented	CPX-1890	5	28	3	1339	0.151515	0.00223547	67.7778	3.10454e-07	0.013	Exocyst
coat_decreased_patch_number	LE_fragmented	CPX-3226	4	29	12	1330	0.121212	0.00894188	13.5556	0.000409281	0.022	Core mediator complex
coat_decreased_patch_number	LE_fragmented	CPX-2523	3	30	1	1341	0.0909091	0.000745156	122	4.96529e-05	0.009	COPII vesicle coat complex
coat_decreased_patch_number	LE_fragmented	CPX-1786	2	31	0	1342	0.0606061	0	Inf	0.000558952	0.025	Dsl1 complex
coat_decreased_patch_number	vacuole_class_G	CPX-1890	4	11	4	1438	0.266667	0.00277393	96.1333	4.98695e-07	0.002	Exocyst
coat_decreased_patch_number	vacuole_class_G	CPX-1652	3	12	4	1438	0.2	0.00277393	72.1	3.01966e-05	0.002	COPI vesicle coat complex
coat_decreased_patch_number	vacuole_class_G	CPX-2523	3	12	1	1441	0.2	0.000693481	288.4	3.51595e-06	0	COPII vesicle coat complex
coat_decreased_patch_number	vacuole_class_G	CPX-1786	2	13	0	1442	0.133333	0	Inf	9.89916e-05	0.001	Dsl1 complex
coat_decreased_patch_number	vacuole_enlarged	CPX-1642	2	14	10	1431	0.125	0.00693963	18.0125	0.00700203	0.009	General transcription factor complex TFIID
coat_decreased_patch_number	vacuole_enlarged	CPX-396	2	14	2	1439	0.125	0.00138793	90.0625	0.00067012	0.008	Coenzyme A-synthesizing protein complex
coat_decreased_patch_number	vacuole_fragmented	CPX-1890	5	7	3	1442	0.416667	0.00207612	200.694	8.06368e-10	0.003	Exocyst
coat_decreased_patch_number	vacuole_multilobed	CPX-1702	2	21	0	1434	0.0869565	0	Inf	0.000238523	0.004	CLB5-CDC28 kinase complex
coat_depolarized_patches	coat_increased_patch_number	CPX-3158	2	15	3	1475	0.117647	0.00202977	57.9608	0.0011935	0.036	SPOTS complex
coat_depolarized_patches	LE_condensed	CPX-1419	2	6	2	1365	0.25	0.00146306	170.875	0.000176814	0.016	Spindle pole body central plaque complex
coat_depolarized_patches	LE_fragmented	CPX-1895	3	50	0	1322	0.0566038	0	Inf	5.41863e-05	0.001	mRNA cleavage factor complex CF IA
coat_depolarized_patches	LE_fragmented	CPX-1896	3	50	1	1321	0.0566038	0.00075643	74.8302	0.000210821	0.005	mRNA cleavage factor complex CF I
coat_depolarized_patches	LE_fragmented	CPX-1855	2	51	0	1322	0.0377358	0	Inf	0.00145878	0.02	Golgi SNARE complex SED5-GOS1-YKT6-SFT1
coat_depolarized_patches	vacuole_class_E	CPX-3158	2	7	3	1445	0.222222	0.00207182	107.259	0.000336144	0.018	SPOTS complex
coat_depolarized_patches	vacuole_class_G	CPX-1890	4	17	4	1432	0.190476	0.00278552	68.381	2.15767e-06	0.009	Exocyst
coat_depolarized_patches	vacuole_class_G	CPX-1786	2	19	0	1436	0.0952381	0	Inf	0.000197983	0.004	Dsl1 complex
coat_depolarized_patches	vacuole_class_G	CPX-2523	2	19	2	1434	0.0952381	0.00139276	68.381	0.00116731	0.028	COPII vesicle coat complex
coat_depolarized_patches	vacuole_enlarged	CPX-1808	2	12	0	1443	0.142857	0	Inf	8.57927e-05	0	GCN1-GCN20 complex
coat_depolarized_patches	vacuole_fragmented	CPX-1890	5	19	3	1430	0.208333	0.00209351	99.5139	4.23834e-08	0.009	Exocyst
coat_depolarized_patches	vacuole_fragmented	CPX-1718	2	22	1	1432	0.0833333	0.000697837	119.417	0.000772751	0.034	GARP complex
coat_depolarized_patches	vacuole_fragmented	CPX-1855	2	22	1	1432	0.0833333	0.000697837	119.417	0.000772751	0.009	Golgi SNARE complex SED5-GOS1-YKT6-SFT1
coat_depolarized_patches	vacuole_fragmented	CPX-3078	2	22	0	1433	0.0833333	0	Inf	0.000260207	0.028	Ric1-Rgp1 guanyl-nucleotide exchange factor complex
coat_depolarized_patches	vacuole_multilobed	CPX-1041	3	57	4	1393	0.05	0.00286328	17.4625	0.00206676	0	DASH complex
coat_depolarized_patches	vacuole_multilobed	CPX-1165	3	57	1	1396	0.05	0.00071582	69.85	0.000258254	0.001	CUL8-MMS1-MMS22-CTF4 E3 ubiquitin ligase complex
coat_depolarized_patches	vacuole_multilobed	CPX-760	3	57	10	1387	0.05	0.0071582	6.985	0.0141453	0	Anaphase-Promoting Complex variant 2
coat_depolarized_patches	vacuole_multilobed	CPX-761	3	57	10	1387	0.05	0.0071582	6.985	0.0141453	0	Anaphase-Promoting Complex variant 3
coat_depolarized_patches	vacuole_multilobed	CPX-1157	2	58	2	1395	0.0333333	0.00143164	23.2833	0.00948796	0.002	CUL8-MMS1-MMS22-ESC4 E3 ubiquitin ligase complex
coat_depolarized_patches	vacuole_multilobed	CPX-1419	2	58	2	1395	0.0333333	0.00143164	23.2833	0.00948796	0.042	Spindle pole body central plaque complex
coat_depolarized_patches	vacuole_multilobed	CPX-1872	2	58	1	1396	0.0333333	0.00071582	46.5667	0.00487311	0.002	MRE11-RAD50-XRS2 meiotic recombination initiation complex
coat_depolarized_patches	vacuole_VATPase_defect	CPX-1274	2	8	2	1445	0.2	0.00138217	144.7	0.000252687	0.034	Glycosylphosphatidylinositol-N-acetylglucosaminyltransferase complex
coat_increased_patch_number	LE_condensed	CPX-1623	2	10	1	1362	0.166667	0.000733676	227.167	0.000208589	0.004	ESCRT-II complex
coat_increased_patch_number	LE_condensed	CPX-3158	2	10	3	1360	0.166667	0.00220103	75.7222	0.000688562	0.008	SPOTS complex
coat_increased_patch_number	LE_fragmented	CPX-1651	5	17	22	1331	0.227273	0.0162602	13.9773	4.15654e-05	0	PRP19-associated complex
coat_increased_patch_number	LE_fragmented	CPX-25	4	18	12	1341	0.181818	0.00886918	20.5	7.90873e-05	0	U4/U6.U5 tri-snRNP complex
coat_increased_patch_number	LE_fragmented	CPX-1885	2	20	4	1349	0.0909091	0.00295639	30.75	0.00352784	0.007	NineTeen complex
coat_increased_patch_number	LE_fragmented	CPX-26	2	20	11	1342	0.0909091	0.00813008	11.1818	0.0171392	0.017	U2 snRNP
coat_increased_patch_number	LE_fragmented	CPX-32	2	20	6	1347	0.0909091	0.00443459	20.5	0.00645842	0.008	U4/U6 snRNP
coat_increased_patch_number	LE_fragmented	CPX-940	2	20	2	1351	0.0909091	0.0014782	61.5	0.0014389	0.042	ESCRT-I complex
coat_increased_patch_number	LE_membrane	CPX-25	2	9	14	1350	0.181818	0.0102639	17.7143	0.0065714	0.019	U4/U6.U5 tri-snRNP complex
coat_increased_patch_number	vacuole_class_E	CPX-1623	2	11	1	1443	0.153846	0.000692521	222.154	0.000219498	0.002	ESCRT-II complex
coat_increased_patch_number	vacuole_class_E	CPX-1624	2	11	2	1442	0.153846	0.00138504	111.077	0.000436784	0.012	ESCRT-III complex
coat_increased_patch_number	vacuole_class_E	CPX-3158	2	11	3	1441	0.153846	0.00207756	74.0513	0.000724305	0.006	SPOTS complex
coat_increased_patch_number	vacuole_class_E	CPX-940	2	11	2	1442	0.153846	0.00138504	111.077	0.000436784	0.013	ESCRT-I complex
coat_increased_patch_number	vacuole_class_G	CPX-1840	2	6	4	1445	0.25	0.00276052	90.5625	0.000391629	0.002	Golgi transport complex
coat_increased_patch_number	vacuole_enlarged	CPX-25	8	18	8	1423	0.307692	0.0055905	55.0385	3.72304e-11	0	U4/U6.U5 tri-snRNP complex
coat_increased_patch_number	vacuole_enlarged	CPX-1651	7	19	23	1408	0.269231	0.0160727	16.7508	3.76339e-07	0	PRP19-associated complex
coat_increased_patch_number	vacuole_enlarged	CPX-1885	3	23	5	1426	0.115385	0.00349406	33.0231	0.00026664	0	NineTeen complex
coat_increased_patch_number	vacuole_enlarged	CPX-26	3	23	10	1421	0.115385	0.00698812	16.5115	0.00128303	0.002	U2 snRNP
coat_increased_patch_number	vacuole_enlarged	CPX-32	3	23	4	1427	0.115385	0.00279525	41.2788	0.000168649	0	U4/U6 snRNP
coat_increased_patch_number	vacuole_enlarged	CPX-1418	2	24	10	1421	0.0769231	0.00698812	11.0077	0.0181137	0.008	Spliceosomal commitment complex
coat_increased_patch_number	vacuole_enlarged	CPX-1648	2	24	1	1430	0.0769231	0.000698812	110.077	0.0009091	0.004	SF3A complex
coat_increased_patch_number	vacuole_enlarged	CPX-29	2	24	4	1427	0.0769231	0.00279525	27.5192	0.00439744	0	U5 snRNP
coat_increased_patch_number	vacuole_enlarged	CPX-607	2	24	4	1427	0.0769231	0.00279525	27.5192	0.00439744	0.023	Arp2/3 complex
coat_increased_patch_number	vacuole_fragmented	CPX-1651	3	12	27	1415	0.2	0.018724	10.6815	0.00303584	0.013	PRP19-associated complex
coat_increased_patch_number	vacuole_fragmented	CPX-1624	2	13	2	1440	0.133333	0.00138696	96.1333	0.000586896	0.022	ESCRT-III complex
coat_increased_patch_number	vacuole_fragmented	CPX-25	2	13	14	1428	0.133333	0.00970874	13.7333	0.0109273	0.03	U4/U6.U5 tri-snRNP complex
coat_increased_patch_number	vacuole_multilobed	CPX-1800	2	19	5	1431	0.0952381	0.00348189	27.3524	0.00398	0.011	Ccr4-Not complex
coat_increased_patch_number	vacuole_multilobed	CPX-607	2	19	4	1432	0.0952381	0.00278552	34.1905	0.00286777	0.031	Arp2/3 complex
coat_increased_patch_number	vacuole_VATPase_defect	CPX-1651	4	13	26	1414	0.235294	0.0180556	13.0317	0.000289192	0	PRP19-associated complex
coat_increased_patch_number	vacuole_VATPase_defect	CPX-1885	2	15	6	1434	0.117647	0.00416667	28.2353	0.0034447	0.001	NineTeen complex
coat_increased_patch_number	vacuole_VATPase_defect	CPX-607	2	15	4	1436	0.117647	0.00277778	42.3529	0.00187096	0.001	Arp2/3 complex
LE_condensed	vacuole_class_E	CPX-1623	3	6	0	1378	0.333333	0	Inf	1.89296e-07	0	ESCRT-II complex
LE_condensed	vacuole_class_E	CPX-1624	3	6	0	1378	0.333333	0	Inf	1.89296e-07	0	ESCRT-III complex
LE_condensed	vacuole_enlarged	CPX-2262	2	7	19	1359	0.222222	0.0137881	16.117	0.00737621	0.006	26S Proteasome complex
LE_condensed	vacuole_multilobed	CPX-1041	2	8	4	1373	0.2	0.00290487	68.85	0.000691498	0.003	DASH complex
LE_condensed	vacuole_multilobed	CPX-1419	2	8	2	1375	0.2	0.00145243	137.7	0.000278742	0.005	Spindle pole body central plaque complex
LE_fragmented	LE_membrane	CPX-25	2	10	14	1383	0.166667	0.0100215	16.631	0.00747097	0.034	U4/U6.U5 tri-snRNP complex
LE_fragmented	vacuole_class_E	CPX-940	2	8	2	1375	0.2	0.00145243	137.7	0.000278742	0.025	ESCRT-I complex
LE_fragmented	vacuole_class_G	CPX-1890	6	19	2	1360	0.24	0.00146843	163.44	4.95048e-10	0	Exocyst
LE_fragmented	vacuole_class_G	CPX-2523	4	21	0	1362	0.16	0	Inf	8.23903e-08	0	COPII vesicle coat complex
LE_fragmented	vacuole_class_G	CPX-1786	2	23	0	1362	0.08	0	Inf	0.000312113	0.001	Dsl1 complex
LE_fragmented	vacuole_enlarged	CPX-1651	5	14	22	1346	0.263158	0.0160819	16.3636	1.83297e-05	0.001	PRP19-associated complex
LE_fragmented	vacuole_enlarged	CPX-25	5	14	10	1358	0.263158	0.00730994	36	7.55289e-07	0	U4/U6.U5 tri-snRNP complex
LE_fragmented	vacuole_enlarged	CPX-32	3	16	4	1364	0.157895	0.00292398	54	7.38118e-05	0	U4/U6 snRNP
LE_fragmented	vacuole_enlarged	CPX-1885	2	17	4	1364	0.105263	0.00292398	36	0.00258235	0.016	NineTeen complex
LE_fragmented	vacuole_enlarged	CPX-26	2	17	11	1357	0.105263	0.00804094	13.0909	0.0126802	0.02	U2 snRNP
LE_fragmented	vacuole_enlarged	CPX-31	2	17	2	1366	0.105263	0.00146199	72	0.00105003	0.003	U4 snRNP
LE_fragmented	vacuole_fragmented	CPX-1890	8	35	0	1344	0.186047	0	Inf	4.35598e-13	0	Exocyst
LE_fragmented	vacuole_fragmented	CPX-1653	4	39	1	1343	0.0930233	0.000744048	125.023	3.92822e-06	0	Retromer complex
LE_fragmented	vacuole_fragmented	CPX-1887	3	40	0	1344	0.0697674	0	Inf	2.78107e-05	0	Vacuolar t-SNARE complex
LE_fragmented	vacuole_fragmented	CPX-1153	2	41	4	1340	0.0465116	0.00297619	15.6279	0.0130151	0	BLOC-1 complex
LE_fragmented	vacuole_fragmented	CPX-1625	2	41	0	1344	0.0465116	0	Inf	0.000939459	0	HOPS complex
LE_fragmented	vacuole_fragmented	CPX-1718	2	41	1	1343	0.0465116	0.000744048	62.5116	0.00276276	0.019	GARP complex
LE_fragmented	vacuole_fragmented	CPX-1855	2	41	0	1344	0.0465116	0	Inf	0.000939459	0.009	Golgi SNARE complex SED5-GOS1-YKT6-SFT1
LE_fragmented	vacuole_fragmented	CPX-3078	2	41	0	1344	0.0465116	0	Inf	0.000939459	0.019	Ric1-Rgp1 guanyl-nucleotide exchange factor complex
LE_fragmented	vacuole_multilobed	CPX-1274	3	33	2	1349	0.0833333	0.00148038	56.2917	0.0001552	0.013	Glycosylphosphatidylinositol-N-acetylglucosaminyltransferase complex
LE_fragmented	vacuole_multilobed	CPX-1275	3	33	0	1351	0.0833333	0	Inf	1.60901e-05	0.038	GPI-anchor transamidase complex
LE_fragmented	vacuole_VATPase_defect	CPX-1275	3	10	0	1374	0.230769	0	Inf	6.44507e-07	0.005	GPI-anchor transamidase complex
LE_fragmented	vacuole_VATPase_defect	CPX-1274	2	11	3	1371	0.153846	0.00218341	70.4615	0.000798673	0.027	Glycosylphosphatidylinositol-N-acetylglucosaminyltransferase complex
LE_fragmented	vacuole_VATPase_defect	CPX-1638	2	11	3	1371	0.153846	0.00218341	70.4615	0.000798673	0.005	Oligosaccharyl transferase complex variant 1
LE_fragmented	vacuole_VATPase_defect	CPX-1639	2	11	3	1371	0.153846	0.00218341	70.4615	0.000798673	0.005	Oligosaccharyl transferase complex variant 2
LE_membrane	vacuole_enlarged	CPX-1651	3	8	24	1352	0.272727	0.0174419	15.6364	0.000979577	0.008	PRP19-associated complex
LE_membrane	vacuole_enlarged	CPX-25	2	9	13	1363	0.181818	0.00944767	19.2448	0.00567848	0.015	U4/U6.U5 tri-snRNP complex
LE_membrane	vacuole_enlarged	CPX-26	2	9	11	1365	0.181818	0.00799419	22.7438	0.00425508	0.005	U2 snRNP
LE_membrane	vacuole_VATPase_defect	CPX-1192	2	8	5	1372	0.2	0.00363108	55.08	0.000964369	0	Vacuolar proton translocating ATPase complex, Golgi variant
LE_membrane	vacuole_VATPase_defect	CPX-1193	2	8	4	1373	0.2	0.00290487	68.85	0.000691498	0	Vacuolar proton translocating ATPase complex, vacuole variant
LE_membrane	vacuole_VATPase_defect	CPX-1275	2	8	1	1376	0.2	0.000726216	275.4	0.00013991	0.018	GPI-anchor transamidase complex
LE_membrane	vacuole_VATPase_defect	CPX-3226	2	8	14	1363	0.2	0.010167	19.6714	0.00532252	0.017	Core mediator complex
vacuole_class_E	vacuole_enlarged	CPX-1604	2	3	35	1453	0.4	0.0235215	17.0057	0.00570369	0.01	Small ribosomal subunit processome, variant 1
vacuole_class_E	vacuole_enlarged	CPX-1607	2	3	34	1454	0.4	0.0228495	17.5059	0.00540271	0.005	Small ribosomal subunit processome, variant 2
vacuole_class_E	vacuole_enlarged	CPX-1608	2	3	34	1454	0.4	0.0228495	17.5059	0.00540271	0.01	Small ribosomal subunit processome, variant 3
vacuole_class_E	vacuole_fragmented	CPX-1624	2	7	2	1482	0.222222	0.00134771	164.889	0.000192722	0.003	ESCRT-III complex
vacuole_class_E	vacuole_fragmented	CPX-1674	2	7	0	1484	0.222222	0	Inf	3.23224e-05	0	MON1-CCZ1 complex
vacuole_class_G	vacuole_multilobed	CPX-1890	4	3	4	1482	0.571429	0.00269179	212.286	1.18054e-08	0.003	Exocyst
vacuole_enlarged	vacuole_fragmented	CPX-1651	4	9	26	1454	0.307692	0.0175676	17.5148	8.37294e-05	0.002	PRP19-associated complex
vacuole_enlarged	vacuole_fragmented	CPX-25	2	11	14	1466	0.153846	0.00945946	16.2637	0.00784373	0.03	U4/U6.U5 tri-snRNP complex
vacuole_enlarged	vacuole_VATPase_defect	CPX-1885	2	8	6	1477	0.2	0.00404585	49.4333	0.00110722	0.002	NineTeen complex
vacuole_fragmented	vacuole_class_G	CPX-1890	6	12	2	1473	0.333333	0.00135593	245.833	3.36621e-11	0	Exocyst
vacuole_fragmented	vacuole_class_G	CPX-1652	2	16	5	1470	0.111111	0.00338983	32.7778	0.00278313	0.014	COPI vesicle coat complex
vacuole_fragmented	vacuole_multilobed	CPX-1890	4	9	4	1476	0.307692	0.0027027	113.846	2.38066e-07	0.035	Exocyst
vacuole_VATPase_defect	vacuole_fragmented	CPX-1651	2	6	28	1457	0.25	0.0188552	13.2589	0.0101417	0.026	PRP19-associated complex
vacuole_VATPase_defect	vacuole_multilobed	CPX-1275	5	15	0	1473	0.25	0	Inf	2.52486e-10	0	GPI-anchor transamidase complex
vacuole_VATPase_defect	vacuole_multilobed	CPX-1274	2	18	3	1470	0.1	0.00203666	49.1	0.00166507	0.029	Glycosylphosphatidylinositol-N-acetylglucosaminyltransferase complex
vacuole_VATPase_defect	vacuole_multilobed	CPX-607	2	18	4	1469	0.1	0.00271555	36.825	0.00247753	0.007	Arp2/3 complex
