# Supplementary material for: Systematic genetics and single‐cell imaging reveal widespread morphological pleiotropy and cell‐to‐cell variability
Source: Mol Syst Biol. 2020 Feb 17;16(2):e9243. doi: 10.15252/msb.20199243 (PMC7025093; doi:10.15252/msb.20199243)
Supplement: Supplementary file 7 — Table EV6 [file MSB-16-e9243-s007.xlsx]

## Sheet: Legend
Table EV6 Endocytic internalization defect comparison of the mutant phenotypes. Related to Figure EV4.
Results
Phenotype	analyzed phenotype
phenotype_mean_invertase_score	mean of invertase score for all specific phenotype mutants combined
phenotype_invertase_score_SD	standard deviation of invertase score for all specific phenotype mutants combined
p-value (compared to non-morphology-mutants)	ANOVA with post-hoc Bonferroni
specific phenotype mutant	specific phenotype mutants were divided in two groups: those that fall in the stringent specific phenotype mutant category, and those that don’t (non-stringent)
mean_invertase_score	mean of invertase scores (data from Burston et al., 2019; see also Methods section Other datasets)
invertase_score_SD	standard deviation of the invertase scores
N_invertase_score	number of mutants in group with available invertase score data
p-value	Kolmogorov-Smirnov test p-value

## Sheet: Results
phenotype	phenotype_mean_invertase_score	phenotype_invertase_score_SD	p-value (compared to non-morphology-mutants)	specific phenotype mutant	mean_invertase_score	invertase_score_SD	N_invertase_score	p-value
act_aggregate	0.175332	0.224043	1.1822e-12	non-stringent	0.170141	0.212669	63	0.982193
				stringent	0.240746	0.366008	5
act_bright patches	0.152528	0.209346	1.1546e-14	non-stringent	0.144235	0.203013	116	0.382285
				stringent	0.248717	0.266263	10
act_decreased patch number	0.186146	0.251652	0	non-stringent	0.173984	0.240377	110	0.0337617
				stringent	0.632078	0.301513	3
act_depolarized patches	0.144862	0.221954	0	non-stringent	0.132974	0.207062	190	0.124746
				stringent	0.235213	0.303324	25
coat_aggregate	0.238318	0.265995	0	non-stringent	0.210984	0.257678	82	0.0206699
				stringent	0.356287	0.276023	19
coat_decreased patch number	0.112094	0.185789	0.0001051	non-stringent	0.10724	0.174628	89	0.983487
				stringent	0.132662	0.231072	21
coat_depolarized patches	0.138104	0.219769	3.3751e-14	non-stringent	0.140822	0.224642	160	0.755534
				stringent	0.0897887	0.0923091	9
coat_increased patch number	0.189217	0.232942	0	non-stringent	0.187167	0.234267	91	0.412973
				stringent	0.251421	0.218018	3
LE_condensed	0.125069	0.219054	5.9049e-07	non-stringent	0.0818428	0.170476	66	0.0039169
				stringent	0.275225	0.297207	19
LE_fragmented	0.100401	0.146382	0.0003835	non-stringent	0.10523	0.1482	99	0.540683
				stringent	0.0796167	0.139495	23
LE_membrane	0.10949	0.154568	0.0003802	non-stringent	0.10354	0.145954	67	0.803946
				stringent	0.140154	0.197244	13
vac_class E	0.155921	0.223719	1.6092e-10	non-stringent	0.104483	0.167059	55	0.00644644
				stringent	0.304819	0.296255	19
vac_class G	0.0873484	0.132657	0.8999	non-stringent	0.0873484	0.132657	21	NA
				stringent	/	/	0
vac_enlarged	0.128402	0.193209	9.1977e-07	non-stringent	0.115162	0.173367	75	0.271086
				stringent	0.190468	0.265924	16
vac_fragmented	0.112126	0.186761	0.0002107	non-stringent	0.124643	0.189696	68	0.235703
				stringent	0.0837547	0.179805	30
vac_multilobed	0.135192	0.195199	2.538e-12	non-stringent	0.132675	0.194667	132	0.680338
				stringent	0.158919	0.20604	14
vac_V-ATPase defect	0.193158	0.27743	4.8714e-10	non-stringent	0.210208	0.298419	30	0.675078
				stringent	0.10791	0.108589	6
non-morphology-mutants	0.0606213	0.106351
