# Supplementary material for: Systematic genetics and single‐cell imaging reveal widespread morphological pleiotropy and cell‐to‐cell variability
Source: Mol Syst Biol. 2020 Feb 17;16(2):e9243. doi: 10.15252/msb.20199243 (PMC7025093; doi:10.15252/msb.20199243)
Supplement: Supplementary file 8 — Table EV7 [file MSB-16-e9243-s008.xlsx]

## Sheet: Legend
Table EV7 Within-complex phenotype profile similarity. Related to Figure EV5.
For details see Methods section “Mean penetrance per protein complex and within-complex PCC”.
within-complex_phenotypes_profiles
complex	the protein complex analyzed (see Table S3 for protein complex details)
N_complex	number of proteins in the complex
N_screened	genes coding for complex members that were screened in our assay
%_screened	N_screened divided by N_complex (fraction of complex components that were screened)
*_avg	mean phenotype fraction for the specified phenotype
*_sd	standard deviation of the phenotype fraction for the specified phenotype
mean_within_complex_PCC	mean within-complex Pearson’s correlation between the phenotype profiles of complex components
sd_within_complex_PCC	standard deviation of the Pearson’s correlations between the phenotype profiles of complex components
*_mutant_fraction_sum	total fraction of mutant cells for each marker (sum of *_avg)
*_thr	1=total fraction of mutant cells is above penetrance threshold; 0=below threshold (see Table S1 for thresholds)
#_significant_markers	number of markers with total fraction of mutant cells above threshold
mean_mutant_fraction_sum	mean mutant fraction for significant markers
complex name	name of the protein complex analyzed
Only protein complexes where > 2/3 of complex components were screened are included

## Sheet: within-complex_phenotype_profil
complex	N_complex	N_screened	%_screened	actin_aggregate_avg	actin_bright_patches_avg	actin_decreased_patch_number_avg	actin_depolarized_patches_avg	coat_aggregate_avg	coat_depolarized_patches_avg	coat_decreased_patch_number_avg	coat_increased_patch_number_avg	LE_fragmented_avg	LE_membrane_avg	LE_condensed_avg	vac_class_E_avg	vac_enlarged_avg	vac_V-ATPase_defect_avg	vac_fragmented_avg	vac_class_G_avg	vac_multilobed_avg	actin_aggregate_sd	actin_bright_patches_sd	actin_decreased_patch_number_sd	actin_depolarized_patches_sd	coat_aggregate_sd	coat_depolarized_patches_sd	coat_decreased_patch_number_sd	coat_increased_patch_number_sd	LE_fragmented_sd	LE_membrane_sd	LE_condensed_sd	vac_class_E_sd	vac_enlarged_sd	vac_V-ATPase_defect_sd	vac_fragmented_sd	vac_class_G_sd	vac_multilobed_sd	mean_within_complex_PCC	sd_within_complex_PCC	actin_mutant_fraction_sum	coat_mutant_fraction_sum	LE_mutant_fraction_sum	vac_mutant_fraction_sum	actin_thr	coat_thr	le_thr	vac_thr	#_significant_markers	mean_mutant_fraction_sum
CPX-1275	5	5	1	0.10857	0.27394	0.01799	0.35189	0.09908	0.23095	0.13648	0.07995	0.44483	0.13192	0.07518	0.03655	0.03757	0.1166	0.07787	0.00512	0.24785	0.06837	0.15082	0.02176	0.17565	0.04661	0.07456	0.0795	0.05752	0.11821	0.0139	0.0312	0.01658	0.03583	0.04648	0.01286	0.00332	0.01828	0.68685	0.23131	0.75239	0.54647	0.65193	0.52154	1	1	1	1	4	0.618082
CPX-1890	8	8	1	0.04027	0.03095	0.11102	0.51595	0.03957	0.31159	0.29969	0.02646	0.46268	0.07642	0.04086	0.04165	0.00579	0.01579	0.16384	0.12017	0.14289	0.01485	0.01543	0.02735	0.19488	0.03482	0.17039	0.12822	0.03805	0.11803	0.02341	0.02641	0.02006	0.00379	0.00643	0.03489	0.06982	0.04452	0.90211	0.06539	0.69819	0.67732	0.57996	0.49013	1	1	1	1	4	0.6114
CPX-3078	2	2	1	0.0791	0.04534	0.11651	0.42601	0.04719	0.16492	0.19504	0.03276	0.36719	0.19663	0.10021	0.00392	0.00747	0.00668	0.2433	0.02265	0.10185	0.02318	0.04162	0.01904	0.10276	0.00325	0.07091	0.10647	0.02545	0.00568	0.14407	0.00355	0.00212	0.0075	0.00422	0.07961	0.00761	0.03478	0.80086	0	0.66696	0.43991	0.66403	0.38586	1	1	1	1	4	0.53919
CPX-1855	3	3	1	0.07915	0.12905	0.18531	0.19723	0.07037	0.21428	0.14901	0.032	0.44564	0.06175	0.06298	0.0269	0.00348	0.00986	0.20745	0.16887	0.08636	0.07866	0.16623	0.27335	0.13231	0.07543	0.0871	0.06161	0.01997	0.01998	0.03167	0.02257	0.02967	0.00067	0.0099	0.2339	0.25469	0.03091	0.2208	0.17879	0.59074	0.46566	0.57038	0.50292	1	1	1	1	4	0.532425
CPX-1887	3	3	1	0.06344	0.10259	0.01259	0.29254	0.09586	0.16664	0.05607	0.07803	0.65756	0.08719	0.03907	0.01178	0.06344	0.01328	0.42741	0.2531	0.04193	0.06368	0.04867	0.00186	0.32112	0.05807	0.18998	0.04483	0.05263	0.0292	0.02508	0.02042	0.00866	0.09349	0.00854	0.26081	0.43176	0.00562	0.5417	0.32813	0.47116	0.3966	0.78382	0.81095	1	1	1	1	4	0.615633
CPX-946	2	2	1	0.01231	0.13715	0.13765	0.14899	0.02329	0.11712	0.13493	0.08354	0.43189	0.0397	0.06687	0.00904	0.07295	0.02506	0.05345	0.01162	0.20896	0.00363	0.16718	0.17261	0.12249	0.01984	0.0085	0.10639	0.06655	0.21417	0.05614	0.09458	0.0036	0.09274	0.02425	0.00707	0.01185	0.05905	0.38484	0	0.43609	0.35887	0.53847	0.38109	1	1	1	1	4	0.42863
CPX-1623	3	3	1	0.03589	0.14518	0.01856	0.10799	0.70505	0.03871	0.00459	0.10638	0.11375	0.02581	0.65728	0.212	0.00617	0.02047	0.11574	0.00508	0.08006	0.02569	0.04136	0.00349	0.03322	0.11845	0.01663	0.00414	0.07364	0.03674	0.01529	0.146	0.04266	0.0012	0.0291	0.00564	0.00581	0.00939	0.97715	0.01112	0.30761	0.85474	0.79683	0.43952	1	1	1	1	4	0.599675
CPX-1895	4	4	1	0.09401	0.03225	0.11641	0.49172	0.0901	0.37291	0.17715	0.05217	0.38388	0.05151	0.04709	0.03139	0.01346	0.02273	0.04801	0.0301	0.1174	0.03991	0.01773	0.04481	0.05493	0.0381	0.08568	0.07649	0.02191	0.11482	0.01315	0.01952	0.01253	0.00436	0.00704	0.00747	0.00783	0.02698	0.92826	0.0392	0.73439	0.69233	0.48247	0.2631	1	1	1	0	3	0.636397
CPX-1332	2	2	1	0.05876	0.13138	0.0236	0.43733	0.15481	0.10243	0.02903	0.19967	0.27956	0.14583	0.12021	0.05011	0.01455	0.0191	0.0583	0.03572	0.11225	0.01057	0.10429	0.03337	0.32838	0.16248	0.08033	0.02885	0.2313	0.36149	0.14097	0.12639	0.05921	0.00274	0.0037	0.04748	0.05051	0.08105	0.11889	0	0.65107	0.48594	0.5456	0.29002	1	1	1	0	3	0.56087
CPX-3215	2	2	1	0.02729	0.06386	0.08555	0.43519	0.05725	0.31679	0.12112	0.02329	0.34404	0.11089	0.08036	0.01457	0.01495	0.01373	0.04019	0.01095	0.14663	0.02098	0.03176	0.07591	0.01309	0.01854	0.10883	0.05626	0.01544	0.0011	0.00576	0.04717	0.01339	0.00256	0.01871	0.02484	0.0125	0.06488	0.90626	0	0.6119	0.51844	0.53528	0.24102	1	1	1	0	3	0.555207
CPX-1853	4	3	0.75	0.01476	0.02517	0.17524	0.15951	0.06756	0.11933	0.11296	0.07112	0.20811	0.24816	0.05796	0.03161	0.01867	0.02352	0.02078	0.00799	0.08808	0.00339	0.006	0.08145	0.02453	0.02195	0.10746	0.04189	0.05459	0.16323	0.13323	7e-05	0.01291	0.01867	0.03286	0.0132	0.01041	0.04588	0.22629	0.24884	0.37467	0.37097	0.51423	0.19064	1	1	1	0	3	0.419957
CPX-1786	3	2	0.666667	0.23973	0.05957	0.05381	0.54617	0.09068	0.49387	0.27827	0.01671	0.21105	0.038	0.06286	0.02354	0.00385	0.00888	0.05511	0.64041	0.02564	0.0166	0.00755	0.00942	0.04881	0.01823	0.0509	0.04056	0.01155	0.0325	0.01764	0.02725	0.01857	0.00071	0.00564	0.00823	0.27971	0.0259	0.92278	0	0.89928	0.87953	0.31191	0.75743	1	1	0	1	3	0.845413
CPX-695	2	2	1	0.01925	0.12895	0.11465	0.4111	0.04774	0.31751	0.06926	0.18576	0.13281	0.05463	0.23123	0.03053	0.02517	0.07669	0.03698	0.01347	0.13699	0.00777	0.18135	0.12653	0.3802	0.03545	0.28708	0.0446	0.2449	0.00894	0.05297	0.27098	0.03232	0.03263	0.09852	0.02583	0.005	0.1439	-0.05877	0	0.67394	0.62027	0.41866	0.31983	1	1	0	1	3	0.538013
CPX-342	3	3	1	0.04826	0.02073	0.1243	0.41512	0.03808	0.16641	0.2457	0.03453	0.16006	0.09858	0.06254	0.01935	0.04331	0.02753	0.0425	0.00822	0.33427	0.01845	0.01151	0.04606	0.29047	0.02039	0.11541	0.13554	0.00818	0.09727	0.05335	0.02034	0.00883	0.03083	0.02174	0.01649	0.00317	0.25299	0.71059	0.13533	0.6084	0.48473	0.32119	0.47518	1	1	0	1	3	0.52277
CPX-2523	5	4	0.8	0.08098	0.0646	0.12626	0.32232	0.06009	0.26854	0.27211	0.01157	0.33359	0.03516	0.09504	0.01417	0.01119	0.00956	0.06559	0.23111	0.05766	0.05182	0.02024	0.05742	0.15942	0.0119	0.11456	0.09881	0.00736	0.03926	0.01779	0.05457	0.00295	0.00814	0.00695	0.02991	0.17492	0.02709	0.77744	0.10823	0.59416	0.61231	0.4638	0.38928	1	1	0	1	3	0.531917
CPX-1141	2	2	1	0.0137	0.12509	0.03584	0.41247	0.02717	0.21063	0.16506	0.03908	0.2386	0.05932	0.16289	0.01626	0.06619	0.02809	0.10115	0.00864	0.11637	8e-05	0.13658	0.05068	0.07751	1e-05	0.13738	0.03575	0.02908	0.05459	0.01039	0.14676	0.0126	0.05101	0.00234	0.10468	0.00165	0.00771	0.72426	0	0.58711	0.44195	0.46081	0.33671	1	1	0	1	3	0.455257
CPX-1699	3	3	1	0.04447	0.02096	0.10132	0.41855	0.05487	0.15431	0.21822	0.05441	0.15752	0.0978	0.04446	0.02307	0.04865	0.02671	0.04747	0.00443	0.33461	0.02284	0.01162	0.0827	0.28478	0.04187	0.13535	0.17754	0.02637	0.10076	0.05388	0.01464	0.01508	0.03037	0.02314	0.01219	0.00415	0.25244	0.53223	0.26011	0.5853	0.48181	0.29977	0.48495	1	1	0	1	3	0.517353
CPX-1700	3	3	1	0.04296	0.01607	0.10812	0.41756	0.03166	0.15282	0.25225	0.03248	0.1586	0.1089	0.07631	0.01907	0.04063	0.02897	0.05489	0.00743	0.32987	0.02486	0.01229	0.0715	0.28641	0.01874	0.13782	0.12613	0.0117	0.09926	0.04945	0.04337	0.00838	0.03208	0.01924	0.01551	0.0021	0.25996	0.57346	0.2381	0.58472	0.46921	0.34382	0.48086	1	1	0	1	3	0.511597
CPX-1652	7	7	1	0.08189	0.1768	0.09402	0.22894	0.0894	0.21308	0.24542	0.0419	0.18335	0.05714	0.12305	0.03211	0.0072	0.01619	0.07118	0.18051	0.05584	0.0493	0.23772	0.05543	0.12314	0.03779	0.11547	0.15342	0.04067	0.13172	0.03203	0.07092	0.01684	0.00419	0.01214	0.03335	0.21255	0.01644	0.38077	0.28267	0.58165	0.5898	0.36354	0.36303	1	1	0	1	3	0.511493
CPX-1274	6	5	0.833333	0.08912	0.17432	0.02474	0.26525	0.07127	0.23773	0.06327	0.03815	0.28401	0.06626	0.09619	0.02558	0.01047	0.04381	0.0791	0.01165	0.17665	0.05559	0.10342	0.01462	0.13758	0.02091	0.08071	0.03831	0.01392	0.13906	0.02369	0.03398	0.00702	0.00441	0.03333	0.04227	0.00877	0.10116	0.68808	0.23525	0.55344	0.41042	0.44645	0.34726	1	1	0	1	3	0.43704
CPX-1643	2	2	1	0.07892	0.09917	0.07445	0.29736	0.08378	0.184	0.11885	0.07036	0.23854	0.07914	0.15299	0.05178	0.00861	0.08199	0.16152	0.02466	0.26323	0.03713	0.08374	0.02751	0.10871	0.01212	0.16637	0.04642	0.01954	0.0367	0.05807	0.08929	0.04393	0.00303	0.08822	0.08719	0.00083	0.08782	0.4481	0	0.54991	0.45698	0.47067	0.59179	1	1	0	1	3	0.532893
CPX-1702	2	2	1	0.04116	0.03003	0.10736	0.35859	0.0367	0.18318	0.2565	0.03822	0.12861	0.10184	0.05805	0.02196	0.02036	0.02276	0.05714	0.01516	0.39502	0.04007	0.00025	0.02233	0.18996	0.02129	0.11951	0.02491	0.00033	0.02136	0.08172	0.01986	0.00641	0.00523	0.02538	0.0281	0.01431	0.24798	0.82204	0	0.53714	0.5146	0.28849	0.5324	1	1	0	1	3	0.528047
CPX-336	2	2	1	0.05747	0.08329	0.0843	0.29191	0.08838	0.15468	0.16111	0.03983	0.16009	0.10922	0.06612	0.04664	0.01868	0.02035	0.02898	0.00597	0.31622	0.017	0.07506	0.05494	0.28426	0.05179	0.15982	0.10999	0.0026	0.02316	0.07127	0.03127	0.04132	0.00285	0.02879	0.01172	0.00131	0.35942	0.14691	0	0.51698	0.44399	0.33543	0.43684	1	1	0	1	3	0.465937
CPX-2225	3	2	0.666667	0.01429	0.03585	0.08183	0.38104	0.02566	0.24833	0.13192	0.11736	0.14813	0.02799	0.11411	0.01617	0.02768	0.03196	0.05996	0.01286	0.2645	0.00602	0.00257	0.00437	0.04805	0.01496	0.14247	0.05711	0.1312	0.04099	0.01083	0.04682	0.01177	0.00643	0.02924	0.00154	0.00208	0.08176	0.79343	0	0.51301	0.52327	0.29023	0.41312	1	1	0	1	3	0.483133
CPX-1835	4	4	1	0.1013	0.03934	0.07083	0.28949	0.07643	0.15326	0.10366	0.03993	0.3061	0.04745	0.04189	0.01615	0.01843	0.0095	0.12987	0.05252	0.10457	0.09484	0.02867	0.05918	0.27241	0.0672	0.18532	0.07263	0.0287	0.28623	0.01015	0.03225	0.00888	0.02156	0.00776	0.11678	0.07436	0.0705	0.40948	0.29081	0.50096	0.37328	0.39544	0.33103	1	1	0	1	3	0.401757
CPX-1701	2	2	1	0.03475	0.02292	0.09283	0.30896	0.02588	0.15439	0.20163	0.01899	0.09408	0.08814	0.10256	0.05143	0.03346	0.03543	0.02868	0.00252	0.3882	0.04914	0.01031	0.04289	0.26016	0.0366	0.16023	0.05268	0.02686	0.07019	0.10108	0.0828	0.04808	0.02375	0.00747	0.01214	0.00357	0.25763	0.66429	0	0.45945	0.4009	0.28478	0.53972	1	1	0	1	3	0.46669
CPX-1165	5	4	0.8	0.03032	0.03134	0.11282	0.28261	0.02803	0.16819	0.21255	0.01763	0.14147	0.06416	0.13194	0.021	0.03068	0.01993	0.03644	0.0038	0.26083	0.02181	0.0112	0.03759	0.18006	0.00943	0.07848	0.0614	0.01025	0.01001	0.01491	0.07505	0.0078	0.01596	0.00772	0.01203	0.00338	0.05138	0.76727	0.142	0.45709	0.4264	0.33756	0.37268	1	1	0	1	3	0.418723
CPX-337	2	2	1	0.05054	0.023	0.08	0.30172	0.03778	0.13861	0.18373	0.0428	0.10127	0.09791	0.04463	0.02476	0.0217	0.02303	0.02933	0.00252	0.29855	0.02681	0.0102	0.06103	0.27039	0.01976	0.18255	0.078	0.00681	0.06003	0.08727	0.00088	0.01037	0.00713	0.025	0.01122	0.00357	0.38441	0.44544	0	0.45525	0.40292	0.24381	0.39989	1	1	0	1	3	0.419353
CPX-339	2	2	1	0.04303	0.03168	0.07539	0.30171	0.03897	0.13646	0.15609	0.02161	0.14451	0.0969	0.07329	0.01733	0.04281	0.02035	0.04449	0.00252	0.32829	0.03742	0.00208	0.06755	0.27041	0.01808	0.18558	0.11709	0.02316	0.00112	0.08869	0.0414	0.00013	0.03699	0.02879	0.01023	0.00357	0.34236	0.45236	0	0.45181	0.35313	0.3147	0.45581	1	1	0	1	3	0.42025
CPX-335	2	2	1	0.04027	0.02339	0.07539	0.29066	0.04889	0.1464	0.15292	0.02318	0.10323	0.09157	0.07887	0.01291	0.02514	0.02035	0.04804	0.00252	0.33561	0.04133	0.00964	0.06755	0.28604	0.00405	0.17154	0.12158	0.02094	0.05725	0.09623	0.0493	0.00638	0.01199	0.02879	0.01525	0.00357	0.33201	0.58857	0	0.42971	0.37138	0.27367	0.44458	1	1	0	1	3	0.415223
CPX-1839	4	4	1	0.11566	0.08181	0.05929	0.16793	0.01213	0.15764	0.18634	0.04925	0.09255	0.16296	0.05518	0.01851	0.04994	0.04571	0.09076	0.01023	0.2726	0.0823	0.05068	0.03508	0.07493	0.01088	0.13336	0.24138	0.03667	0.13167	0.02192	0.02172	0.00619	0.01744	0.04108	0.0401	0.00972	0.08418	0.43913	0.51873	0.42469	0.40535	0.31069	0.48775	1	1	0	1	3	0.439263
CPX-1648	3	3	1	0.01173	0.0366	0.23814	0.12828	0.02986	0.13341	0.04467	0.55619	0.19721	0.11074	0.06587	0.02488	0.10622	0.04279	0.10607	0.05645	0.09303	0.01316	0.0263	0.09025	0.02685	0.00501	0.06559	0.01575	0.2237	0.12899	0.04406	0.02738	0.01021	0.01166	0.01369	0.05297	0.0369	0.02877	0.82682	0.09295	0.41475	0.76413	0.37382	0.42944	1	1	0	1	3	0.536107
CPX-1940	6	5	0.833333	0.03168	0.03226	0.11398	0.23248	0.03328	0.16591	0.18596	0.0248	0.17539	0.04858	0.0956	0.01159	0.02317	0.0081	0.09073	0.22939	0.05665	0.01764	0.01939	0.07337	0.21186	0.00266	0.13959	0.15854	0.0137	0.11647	0.01605	0.03233	0.0057	0.03546	0.00764	0.05826	0.31486	0.02418	0.53725	0.20143	0.4104	0.40995	0.31957	0.41962	1	1	0	1	3	0.413323
CPX-1872	3	3	1	0.02556	0.03529	0.0621	0.28012	0.02187	0.19611	0.13301	0.00849	0.17192	0.07702	0.14563	0.02146	0.03009	0.01565	0.04073	0.00248	0.21557	0.00152	0.02536	0.00628	0.13268	0.01714	0.13861	0.10134	0.00879	0.11904	0.05081	0.03134	0.00832	0.01351	0.01518	0.01949	0.00215	0.10161	0.7957	0.02941	0.40307	0.35949	0.39457	0.32598	1	1	0	1	3	0.362847
CPX-1869	5	5	1	0.01766	0.02443	0.08604	0.2707	0.03498	0.19925	0.10732	0.05163	0.11272	0.11478	0.14602	0.02366	0.02382	0.02115	0.05877	0.01814	0.18519	0.00592	0.01231	0.00945	0.14324	0.0182	0.06019	0.04357	0.0397	0.02959	0.13029	0.09594	0.01009	0.01986	0.02737	0.03663	0.01228	0.11834	0.72363	0.11863	0.39883	0.39318	0.37351	0.33072	1	1	0	1	3	0.374243
CPX-940	4	4	1	0.05539	0.1484	0.02623	0.15899	0.49079	0.03339	0.025	0.08922	0.20267	0.03771	0.10351	0.19551	0.03004	0.0111	0.1232	0.0098	0.08757	0.05507	0.04795	0.01302	0.05489	0.19167	0.03159	0.0243	0.05546	0.0755	0.00404	0.06812	0.10434	0.02004	0.00623	0.04958	0.00785	0.04119	0.8591	0.054	0.38902	0.63839	0.34388	0.45722	1	1	0	1	3	0.494877
CPX-1383	7	6	0.857143	0.0264	0.02688	0.12831	0.20485	0.03294	0.14173	0.18795	0.02414	0.15841	0.05029	0.08824	0.01022	0.02154	0.00842	0.08899	0.19283	0.0617	0.0204	0.02177	0.07443	0.20122	0.00252	0.13819	0.14189	0.01236	0.11217	0.01495	0.03407	0.00611	0.03197	0.00688	0.05228	0.29552	0.02492	0.49341	0.2062	0.38644	0.38677	0.29695	0.38369	1	1	0	1	3	0.385633
CPX-1939	10	7	0.7	0.02809	0.02561	0.09791	0.18559	0.03255	0.13563	0.16202	0.02075	0.14551	0.04217	0.08245	0.01065	0.01954	0.00954	0.07672	0.16562	0.06117	0.01592	0.02016	0.06607	0.19085	0.0035	0.12558	0.13578	0.0133	0.10792	0.01944	0.03534	0.00501	0.02967	0.00787	0.05325	0.27923	0.02475	0.55634	0.18513	0.3372	0.35095	0.27014	0.34322	1	1	0	1	3	0.34379
CPX-1419	4	4	1	0.01563	0.04912	0.0325	0.23273	0.02925	0.14361	0.15332	0.06351	0.06431	0.07087	0.19747	0.03613	0.03367	0.02784	0.04855	0.0079	0.16474	0.00468	0.03091	0.03712	0.08608	0.01098	0.03235	0.08094	0.09853	0.04507	0.03018	0.12069	0.01065	0.01852	0.0168	0.01399	0.00485	0.08075	0.59394	0.1429	0.32998	0.38969	0.33264	0.31882	1	1	0	1	3	0.346163
CPX-1287	2	2	1	0	0	0.05405	0.27027	0.05897	0.08462	0.25128	0.03333	NA	NA	NA	0.03238	0.02735	0.01607	0.01366	0.00402	0.36246	NA	NA	NA	NA	0.01088	0.02538	0.21032	0.04714	NA	NA	NA	0.03366	0.02809	0.00155	0.00717	0.00039	0.30073	0.8151	0	0.32432	0.42821	0	0.45594	1	1	0	1	3	0.402823
CPX-1415	2	2	1	0.02456	0.03682	0.08601	0.15198	0.01696	0.07337	0.24083	0.01752	0.18945	0.10087	0.05762	0.0307	0.2172	0.01408	0.06083	0.00294	0.04994	0.00516	0.01846	0.07157	0.02993	0.01289	0.00155	0.15507	0.02477	0.03347	0.00354	0.01124	0.0269	0.25658	0.01267	0.01274	0.00416	0.01598	0.53391	0	0.29937	0.34867	0.34794	0.37568	1	1	0	1	3	0.34124
CPX-1718	4	3	0.75	0.09876	0.04345	0.12495	0.24523	0.0366	0.16078	0.09549	0.0137	0.25652	0.08141	0.21048	0.01598	0.0357	0.01183	0.33793	0.02648	0.14692	0.1185	0.03551	0.09101	0.15076	0.01761	0.13588	0.02393	0.01575	0.19428	0.07501	0.17761	0.00646	0.03222	0.00563	0.07236	0.02292	0.0191	0.49024	0.22658	0.51238	0.30657	0.54842	0.57484	1	0	1	1	3	0.545213
CPX-1833	3	2	0.666667	0.03316	0.04609	0.12444	0.18338	0.07873	0.04769	0.06079	0.04653	0.07545	0.41517	0.04381	0.02233	0.00296	0.06851	0.02344	0.00604	0.20089	0.00968	0.01024	0.12884	0.03307	0.01288	0.00478	0.02331	0.00314	0.0167	0.43286	0.02805	0.03159	0.00419	0.06024	0.03315	0.00855	0.12697	0.51456	0	0.38707	0.23373	0.53442	0.32419	1	0	1	1	3	0.415227
CPX-1624	4	4	1	0.02966	0.09138	0.02551	0.11268	0.67039	0.0363	0.01281	0.08159	0.03122	0.05769	0.74207	0.24209	0.0398	0.01152	0.1385	0.01108	0.0858	0.04334	0.06321	0.01294	0.058	0.07175	0.01995	0.00956	0.0325	0.02916	0.07981	0.09814	0.10207	0.05348	0.00551	0.0435	0.00683	0.03207	0.94083	0.01969	0.25924	0.80109	0.83099	0.52879	0	1	1	1	3	0.72029
CPX-1344	2	2	1	0.1844	0.05817	0.4415	0.1886	0.01765	0.07672	0.01683	0.74077	0.06841	0.11364	0.15212	0.02225	0.0219	0.02475	0.02685	0.00491	0.16484	0.24724	0.04131	0.0889	0.18434	NA	NA	NA	NA	0.03173	0.05119	0.03761	0.00569	0.01531	0.01595	0.00251	0.00213	0.11878	0.48204	0	0.87267	0.85196	0.33417	0.2655	1	1	0	0	2	0.862315
CPX-426	3	3	1	0.21769	0.05374	0.35271	0.14484	0.0196	0.10775	0.58905	0.03469	0.06906	0.07804	0.25269	0.02533	0.01363	0.02604	0.039	0.00609	0.1199	0.13276	0.03284	0.02529	0.08548	0.00434	0.015	0.12049	0.03348	0.05924	0.05803	0.16285	0.01477	0.01341	0.03411	0.03613	0.0005	0.07256	0.7787	0.10448	0.76898	0.75109	0.39979	0.22999	1	1	0	0	2	0.760035
CPX-1896	5	5	1	0.09112	0.04178	0.11404	0.44086	0.08621	0.3084	0.18852	0.10505	0.30769	0.07032	0.07347	0.0276	0.02091	0.02666	0.05275	0.02641	0.13977	0.03516	0.02627	0.03917	0.12327	0.03413	0.16222	0.07096	0.11975	0.17891	0.03912	0.05511	0.01377	0.01709	0.01069	0.01241	0.01067	0.0552	0.66739	0.33545	0.6878	0.68818	0.45147	0.29411	1	1	0	0	2	0.68799
CPX-1864	2	2	1	0.08183	0.07795	0.21792	0.28122	0.04466	0.12296	0.20001	0.08846	0.10481	0.09609	0.06419	0.04393	0.01161	0.00329	0.02452	0.01263	0.06011	NA	NA	NA	NA	NA	NA	NA	NA	0.09166	0.08566	0.02236	0.02102	0.01642	0.00465	0.01001	0.01375	0.00955	0.12691	0	0.65891	0.45609	0.26509	0.1561	1	1	0	0	2	0.5575
CPX-1637	2	2	1	0.02392	0.58925	0.00065	0.03002	0.06931	0.05947	0.04197	0.20374	0.11396	0.03674	0.13207	0.02127	0.06536	0.00046	0.04906	0.00536	0.04641	0.00015	0.0568	0.00011	0.0352	0.00081	0.00722	0.01075	0.00113	0.00179	0.01199	0.07316	0.01142	0.03579	0.00065	0.04052	0.0009	0.01915	0.96317	0	0.64384	0.37449	0.28278	0.18793	1	1	0	0	2	0.509165
CPX-1335	2	2	1	0.02711	0.06024	0.00904	0.54561	0.08827	0.07641	0.05632	0.13807	0.05455	0.07776	0.12942	0.03891	0.05411	0.02012	0.02907	0.0081	0.12928	NA	NA	NA	NA	0.00542	0.08946	0.03199	0.04639	0.00242	0.06825	0.13129	0.0187	0.05082	0.0184	0.0192	0.0053	0.11543	-0.07126	0	0.642	0.35907	0.26173	0.2796	1	1	0	0	2	0.500535
CPX-1891	2	2	1	0.02362	0.02953	0.23819	0.33858	0.05116	0.67442	0.12093	0	0.21726	0.09448	0.0526	0.01659	0.00044	0.03061	0.0287	0.01267	0.17919	NA	NA	NA	NA	NA	NA	NA	NA	0.22869	0.05888	0.05328	0.00296	0.00063	0.00229	0.02009	0.01792	0.10995	0.32437	0	0.62992	0.84651	0.36434	0.2682	1	1	0	0	2	0.738215
CPX-607	7	6	0.857143	0.01134	0.04663	0.20143	0.3558	0.02354	0.09682	0.16272	0.39656	0.07825	0.04691	0.10711	0.02082	0.04534	0.03584	0.03868	0.00802	0.14394	0.01053	0.04292	0.25073	0.20408	0.01861	0.04355	0.2285	0.39224	0.02098	0.03525	0.07947	0.01197	0.02949	0.02697	0.01761	0.00659	0.09454	0.3641	0.30912	0.61519	0.67965	0.23227	0.29263	1	1	0	0	2	0.64742
CPX-1660	3	3	1	0.03032	0.02023	0.19074	0.36738	0.02412	0.35824	0.27511	0.02325	0.13794	0.0555	0.12901	0.02233	0.00503	0.01422	0.01671	0.01014	0.12421	0.01247	0.00046	0.04676	0.06666	0.01159	0.0919	0.06907	0.022	0.03884	0.04064	0.12485	0.01904	0.005	0.01883	0.00532	0.00789	0.05465	0.66598	0.21699	0.60867	0.68072	0.32246	0.19263	1	1	0	0	2	0.644695
CPX-3226	21	18	0.857143	0.03897	0.01602	0.24375	0.289	0.0522	0.21393	0.26894	0.03261	0.15307	0.11617	0.07962	0.03135	0.02667	0.02114	0.0365	0.01332	0.1016	0.02549	0.01292	0.13094	0.12758	0.03615	0.13442	0.17201	0.02731	0.08071	0.16211	0.07044	0.01345	0.03165	0.02159	0.02076	0.01148	0.05357	0.60742	0.32746	0.58774	0.56768	0.34886	0.23058	1	1	0	0	2	0.57771
CPX-1863	3	3	1	0.0519	0.03196	0.14099	0.35531	0.05233	0.27569	0.14321	0.00152	0.09141	0.08828	0.10054	0.03178	0.00918	0.00576	0.03791	0.00316	0.09386	0.00605	0.02214	0.01981	0.45759	0.06543	0.36996	0.04318	0.00214	0.05358	0.06172	0.01779	0.00903	0.00795	0.00503	0.01798	0.0033	0.03013	0.32498	0.31899	0.58017	0.47274	0.28023	0.18166	1	1	0	0	2	0.526455
CPX-1018	2	2	1	0.10372	0.01453	0.0856	0.31869	0.22166	0.09091	0.07285	0.04409	NA	NA	NA	0.01636	0.00652	0.00217	0.07269	0.0082	0.1259	0.13023	0.02056	0.04706	0.36025	0.25329	0.11352	0.0399	0.01722	NA	NA	NA	0.00777	0.00922	0.00307	0.01671	0.01159	0.03662	0.28738	0	0.52254	0.4295	0	0.23184	1	1	0	0	2	0.47602
CPX-3384	4	3	0.75	0.0465	0.1059	0.02672	0.32818	0.11015	0.07523	0.02977	0.15395	0.18813	0.13406	0.12225	0.0353	0.04	0.01841	0.0597	0.02381	0.09188	0.02251	0.08594	0.02421	0.29942	0.1385	0.07379	0.02044	0.18172	0.30069	0.10174	0.08944	0.0491	0.04413	0.00287	0.03366	0.04124	0.0673	0.31248	0.34058	0.5073	0.3691	0.44443	0.26911	1	1	0	0	2	0.4382
CPX-1716	4	4	1	0.03735	0.08264	0.0434	0.33588	0.05299	0.12339	0.10406	0.17044	0.1042	0.05688	0.12623	0.01997	0.07524	0.03863	0.05702	0.00852	0.10215	0.028	0.07071	0.03432	0.10835	0.02897	0.07694	0.05884	0.17323	0.05079	0.03159	0.05195	0.0103	0.08224	0.05792	0.0191	0.0066	0.0267	0.60692	0.09359	0.49926	0.45088	0.28731	0.30153	1	1	0	0	2	0.47507
CPX-2091	4	4	1	0.01391	0.04352	0.18412	0.25455	0.03447	0.17302	0.19088	0.04138	0.16896	0.08553	0.12715	0.02448	0.01589	0.0255	0.0334	0.00833	0.07641	0.01421	0.04728	0.10416	0.2096	0.02072	0.18033	0.05945	0.02449	0.095	0.0823	0.05492	0.01129	0.00837	0.02819	0.01752	0.00532	0.03415	0.48716	0.16454	0.4961	0.43974	0.38164	0.18402	1	1	0	0	2	0.46792
CPX-1717	6	5	0.833333	0.04816	0.13126	0.0336	0.28212	0.0618	0.11121	0.0728	0.19	0.1197	0.0504	0.15536	0.0221	0.05637	0.03449	0.04658	0.00793	0.11524	0.01303	0.13521	0.03484	0.15785	0.03633	0.09722	0.06256	0.16652	0.07012	0.02773	0.09653	0.01184	0.07567	0.05072	0.00928	0.00848	0.0167	0.3792	0.30303	0.49513	0.4358	0.32545	0.28272	1	1	0	0	2	0.465465
CPX-580	2	2	1	0.0447	0.0623	0.12659	0.25907	0.04026	0.1999	0.22999	0.01451	0.12976	0.03153	0.10228	0.03151	0.03118	0.01621	0.04538	0.00912	0.09878	0.00679	0.03315	0.03244	0.10596	0.01519	0.02274	0.16927	0.01788	0.09723	0.00987	0.05572	0.0154	0.01496	0.00437	0.00215	0.00028	0.00712	0.69802	0	0.49266	0.48466	0.26357	0.23218	1	1	0	0	2	0.48866
CPX-1659	11	8	0.727273	0.03499	0.01582	0.1461	0.28729	0.04435	0.16259	0.22245	0.03612	0.16589	0.0769	0.09575	0.03509	0.02292	0.01537	0.0343	0.01579	0.10111	0.01591	0.01246	0.08976	0.19238	0.03224	0.15981	0.11927	0.03727	0.08035	0.07753	0.07606	0.0179	0.02787	0.01261	0.02055	0.01308	0.05012	0.51323	0.23569	0.4842	0.46551	0.33854	0.22458	1	1	0	0	2	0.474855
CPX-1143	3	2	0.666667	0.01376	0.02851	0.07167	0.35767	0.01686	0.18419	0.17447	0.0256	0.2772	0.05198	0.05911	0.03603	0.03068	0.0305	0.04482	0.01155	0.14685	NA	NA	NA	NA	0.0146	0.09999	0.04905	0.01001	NA	NA	NA	0.01534	0.0008	0.00106	0.02501	0.00576	0.03539	0.94224	0	0.47162	0.40112	0.38829	0.30042	1	1	0	0	2	0.43637
CPX-2662	12	8	0.666667	0.03335	0.07225	0.13226	0.22821	0.06518	0.27153	0.16905	0.02635	0.1791	0.06789	0.08285	0.02278	0.05771	0.02172	0.04154	0.00882	0.10314	0.03951	0.09442	0.07425	0.12179	0.04465	0.2437	0.07326	0.02892	0.15467	0.05344	0.04623	0.00801	0.06254	0.01342	0.01837	0.0087	0.06988	0.419	0.20278	0.46606	0.53211	0.32983	0.25571	1	1	0	0	2	0.499085
CPX-3158	6	6	1	0.05817	0.09327	0.05913	0.25348	0.04725	0.1499	0.10301	0.08331	0.0754	0.08943	0.16194	0.06549	0.0091	0.02431	0.06266	0.03255	0.07017	0.05181	0.05284	0.04678	0.1805	0.02973	0.14123	0.0432	0.06778	0.04038	0.06522	0.10594	0.03586	0.01052	0.01809	0.05766	0.03943	0.02026	0.34012	0.31907	0.46405	0.38347	0.32676	0.26428	1	1	0	0	2	0.42376
CPX-1382	3	3	1	0.03778	0.02476	0.08337	0.30182	0.02926	0.19479	0.11278	0.01383	0.0869	0.03515	0.10104	0.03306	0.05782	0.00443	0.06082	0.00699	0.10198	0.02061	0.0093	0.06204	0.32658	0.0204	0.29662	0.05461	0.01508	0.05459	0.01717	0.03123	0.01749	0.06981	0.00407	0.01757	0.0072	0.05781	0.39835	0.12839	0.44774	0.35066	0.22309	0.26511	1	1	0	0	2	0.3992
CPX-867	2	2	1	0.02335	0.0258	0.17526	0.22276	0.02334	0.24919	0.20375	0.04685	0.11044	0.04816	0.10462	0.04962	0.06006	0.02043	0.03222	0.00792	0.10565	0.00989	0.01553	0.00347	0.03133	0.02317	0.02902	0.03664	0.01319	0.00866	0.00733	0.03196	0.02651	0.06797	0.00769	0.01839	0.00052	0.02502	0.90436	0	0.44717	0.52313	0.26321	0.27592	1	1	0	0	2	0.48515
CPX-1642	15	14	0.933333	0.0147	0.05332	0.10463	0.25482	0.0482	0.16884	0.17382	0.03851	0.1469	0.06541	0.13564	0.02204	0.05529	0.01919	0.05274	0.00273	0.05632	0.0118	0.06695	0.08041	0.13158	0.03582	0.10111	0.08521	0.03103	0.07681	0.10288	0.07723	0.00931	0.03818	0.01034	0.04198	0.00221	0.02652	0.44397	0.3705	0.42746	0.42936	0.34796	0.20832	1	1	0	0	2	0.42841
CPX-1812	2	2	1	0.03924	0.02611	0.07591	0.28526	0.06076	0.16286	0.05662	0.06811	0.16269	0.01087	0.05122	0.02628	0.03328	0.01489	0.04375	0.0184	0.06763	0.03301	0.01844	0.07441	0.01408	0.04189	0.03451	0.00322	0.01177	0.06128	0.01049	0.00703	0.02852	0.0314	0.00622	0.03694	0.00463	0.06057	0.79954	0	0.42652	0.34835	0.22478	0.20423	1	1	0	0	2	0.387435
CPX-15	3	2	0.666667	0.03102	0.03011	0.09519	0.26973	0.02754	0.17725	0.20608	0.02636	0.12561	0.04572	0.07426	0.02169	0.00398	0.0167	0.04477	0.00398	0.17772	0.0049	0.00619	0.03708	0.23516	0.01156	0.25066	0.06211	0.01323	NA	NA	NA	0.0079	0.00295	0.01934	0.03332	0.00295	0.09706	0.37524	0	0.42605	0.43722	0.24558	0.26884	1	1	0	0	2	0.431635
CPX-1229	3	2	0.666667	0.09332	0.01949	0.11978	0.1886	0.04976	0.12602	0.21805	0.04995	0.3065	0.06855	0.06735	0.04399	0.00563	0.00391	0.04601	0.06874	0.11239	0.0736	0.02756	0.06308	0.12289	0.01287	0.1345	0.04789	0.0518	0.14904	0.04613	0.00986	0.03525	0.00398	0.00435	0.0041	0.06814	0.06797	0.62757	0	0.42118	0.44379	0.4424	0.28066	1	1	0	0	2	0.432485
CPX-1157	5	4	0.8	0.02478	0.03123	0.09396	0.27	0.03107	0.15292	0.18236	0.02228	0.14523	0.06317	0.13116	0.01773	0.02545	0.01354	0.03936	0.00482	0.21188	0.01669	0.01118	0.02234	0.18838	0.00744	0.07434	0.04845	0.01137	0.0055	0.01609	0.07486	0.01163	0.0195	0.00987	0.01183	0.00325	0.08759	0.74626	0.1315	0.41996	0.38863	0.33956	0.31278	1	1	0	0	2	0.404295
CPX-548	4	4	1	0.02224	0.04129	0.07246	0.26007	0.01809	0.22188	0.11685	0.03939	0.09117	0.02825	0.07606	0.0283	0.0129	0.01495	0.05369	0.01629	0.09701	0.0115	0.03642	0.02777	0.09273	0.01615	0.09028	0.05898	0.02473	0.01989	0.00884	0.04453	0.01351	0.01067	0.00647	0.03783	0.01152	0.04626	0.80481	0.06826	0.39605	0.3962	0.19548	0.22313	1	1	0	0	2	0.396125
CPX-2101	3	3	1	0.00553	0.0107	0.13258	0.2414	0.02813	0.22022	0.08986	0.01165	0.07207	0.05817	0.14971	0.02573	0.04	0.01048	0.02821	0.00381	0.09935	0.00534	0.00944	0.06472	0.11405	0.02878	0.12344	0.01128	0.01442	0.01579	0.04529	0.05731	0.0081	0.02742	0.00671	0.01041	0.00188	0.02637	0.78859	0.09265	0.39021	0.34985	0.27995	0.20758	1	1	0	0	2	0.37003
CPX-1041	10	7	0.7	0.02259	0.03874	0.05274	0.26757	0.02298	0.24513	0.12768	0.03564	0.12547	0.05785	0.19561	0.03016	0.01493	0.0163	0.03526	0.00904	0.14324	0.01187	0.02311	0.03024	0.0969	0.01606	0.09493	0.05767	0.02836	0.09255	0.04712	0.20078	0.00849	0.01017	0.01505	0.01178	0.00398	0.06743	0.67522	0.31089	0.38164	0.43144	0.37893	0.24893	1	1	0	0	2	0.40654
CPX-3250	5	4	0.8	0.03391	0.07085	0.07251	0.20132	0.04553	0.06904	0.19175	0.06045	0.1129	0.07386	0.09047	0.01706	0.02864	0.01707	0.04261	0.01753	0.12572	0.01402	0.05185	0.05492	0.09049	0.00939	0.02342	0.06176	0.04877	0.05787	0.06246	0.06354	0.00165	0.02688	0.01412	0.01819	0.02256	0.10384	0.54026	0.11432	0.37859	0.36677	0.27723	0.24862	1	1	0	0	2	0.37268
CPX-3249	5	4	0.8	0.0265	0.08447	0.06732	0.19886	0.04812	0.08271	0.17505	0.05076	0.24673	0.03988	0.05082	0.01934	0.01834	0.0099	0.04362	0.02166	0.0729	0.00375	0.05577	0.05811	0.08719	0.01354	0.0504	0.07215	0.03564	0.24477	0.04806	0.04022	0.00464	0.00871	0.00783	0.01785	0.02203	0.03241	0.50603	0.17877	0.37715	0.35663	0.33743	0.18576	1	1	0	0	2	0.36689
CPX-1638	8	7	0.875	0.04591	0.07985	0.05641	0.18494	0.07189	0.13571	0.09907	0.04178	0.19468	0.05283	0.20477	0.02489	0.01834	0.02592	0.08641	0.02554	0.11524	0.03081	0.05939	0.03869	0.12176	0.04095	0.12199	0.03239	0.0377	0.19082	0.02926	0.2016	0.01067	0.01211	0.02139	0.04863	0.01699	0.05729	0.59381	0.27413	0.36711	0.34845	0.45228	0.29634	1	1	0	0	2	0.35778
CPX-1641	4	3	0.75	0.00962	0.00847	0.09583	0.25237	0.01448	0.24884	0.19769	0.01769	0.07239	0.02567	0.08359	0.02112	0.01931	0.00393	0.04797	0.01245	0.09579	0.00656	0.00184	0.02004	0.23579	0.00455	0.12009	0.08055	0.01207	0.02786	0.02021	0.01798	0.00682	0.01622	0.00141	0.01754	0.01855	0.10069	0.8431	0.06835	0.3663	0.4787	0.18165	0.20057	1	1	0	0	2	0.4225
CPX-1631	2	2	1	0.00373	0.05582	0.06518	0.23903	0.03898	0.18124	0.04663	0.07785	0.18105	0.03482	0.02888	0.02549	0.02245	0.0094	0.04039	0.0035	0.07058	0.00528	0.052	0.01258	0.10717	0.00074	0.20192	0.01155	0.08028	NA	NA	NA	0.01864	0.01904	0.00624	0.0132	0.00105	0.01347	0.31651	0	0.36377	0.34469	0.24476	0.17182	1	1	0	0	2	0.35423
CPX-3462	3	3	1	0.01104	0.05715	0.04239	0.25028	0.02142	0.24309	0.09764	0.037	0.09421	0.04469	0.07755	0.02141	0.02844	0.01449	0.0515	0.00782	0.12583	0.01038	0.03769	0.00094	0.23741	0.00604	0.24793	0.00073	8e-05	0.02848	0.0072	0.01563	0.00644	0.0039	0.0085	0.01625	0.00134	0.13454	0.57914	0.28814	0.36086	0.39915	0.21645	0.24949	1	1	0	0	2	0.380005
CPX-1685	2	2	1	0.04492	0.02661	0.03214	0.25491	0.04216	0.27571	0.07775	0.07102	0.16563	0.18126	0.03556	0.03143	0.04496	0.03005	0.03929	0.01547	0.1308	0.02774	0.02079	0.04545	0.04682	0.00818	0.02822	0.01538	0.02384	0.13454	0.20949	0.00343	0.00691	0.03954	0.03258	0.00479	0.02188	0.06972	0.48249	0	0.35858	0.46665	0.38245	0.292	1	1	0	0	2	0.412615
CPX-1840	8	7	0.875	0.08796	0.06911	0.04745	0.15062	0.07904	0.08638	0.13284	0.07003	0.18998	0.09959	0.10692	0.02315	0.00731	0.00783	0.10592	0.05982	0.09107	0.13794	0.08595	0.02589	0.07698	0.05009	0.07547	0.0651	0.08026	0.15675	0.05379	0.08667	0.02587	0.00375	0.00693	0.02149	0.07124	0.01381	0.1728	0.55384	0.35514	0.36829	0.39648	0.29509	1	1	0	0	2	0.361715
CPX-1188	3	2	0.666667	0.01948	0.0268	0.08942	0.2178	0.02922	0.20472	0.14379	0.02743	0.07836	0.0166	0.10328	0.02727	0.02443	0.00306	0.03288	0.00276	0.09317	0.00795	0.01418	0.05255	0.12481	0.0008	0.04722	0.04829	0.01338	0.0122	0.00573	0.01981	0.01268	0.00552	0.00433	0.00651	0.00234	0.00921	0.9054	0	0.35349	0.40516	0.19823	0.18357	1	1	0	0	2	0.379325
CPX-396	4	4	1	0.03789	0.07727	0.12264	0.1051	0.02974	0.12993	0.2687	0.02722	0.08138	0.01093	0.06363	0.03329	0.08851	0.01539	0.02909	0.0094	0.05684	0.03508	0.05949	0.07274	0.0468	0.00479	0.0515	0.1704	0.01376	0.06677	0.01244	0.04092	0.0117	0.08232	0.00813	0.01746	0.00522	0.07115	0.55509	0.18528	0.34289	0.45559	0.15594	0.23252	1	1	0	0	2	0.39924
CPX-675	17	13	0.764706	0.02197	0.04654	0.10934	0.16411	0.04418	0.09548	0.18226	0.03221	0.10156	0.0489	0.15486	0.02712	0.08051	0.01851	0.04932	0.00287	0.04975	0.03314	0.04233	0.0839	0.12636	0.03787	0.08527	0.08973	0.02204	0.06419	0.03625	0.05785	0.01607	0.07013	0.01503	0.02939	0.00368	0.01634	0.50404	0.25028	0.34195	0.35413	0.30533	0.22809	1	1	0	0	2	0.34804
CPX-297	11	9	0.818182	0.01739	0.03494	0.06812	0.2152	0.0276	0.19668	0.13212	0.02234	0.07405	0.03666	0.1367	0.02567	0.02712	0.01314	0.03849	0.0051	0.06827	0.01209	0.06148	0.03294	0.13985	0.04119	0.08099	0.07331	0.02214	0.04281	0.02511	0.0589	0.01567	0.01778	0.01265	0.01293	0.01095	0.06041	0.7228	0.1318	0.33564	0.37874	0.24741	0.17779	1	1	0	0	2	0.35719
CPX-576	3	2	0.666667	0.01515	0	0.26515	0.04545	0.03411	0.0126	0.34415	0.00371	0.0625	0.04808	0.09615	0.02167	0.05	0.005	0.04333	0.00667	0.03	0.02143	0	0.33213	0.06428	0.03496	0.01782	0.32032	0.00524	NA	NA	NA	NA	NA	NA	NA	NA	NA	0.48523	0	0.32576	0.39456	0.20673	0.15667	1	1	0	0	2	0.36016
CPX-1675	5	4	0.8	0.02266	0.04278	0.06905	0.18993	0.02575	0.15214	0.14554	0.03167	0.09585	0.08754	0.1232	0.02856	0.01214	0.04318	0.04319	0.01038	0.13393	0.00548	0.02259	0.01532	0.08813	0.01638	0.01963	0.03703	0.01949	0.01834	0.02515	0.02329	0.01021	0.00388	0.02924	0.00383	0.0035	0.03584	0.78516	0.09392	0.32442	0.3551	0.30659	0.27137	1	1	0	0	2	0.33976
CPX-1501	3	2	0.666667	0.01411	0.02611	0.06974	0.20989	0.01812	0.08967	0.14895	0.113	0.0823	0.04623	0.11338	0.02393	0.03247	0.03099	0.04345	0.0095	0.11736	0.00576	0.01121	0.02148	0.19398	0.02562	0.08191	0.08118	0.13736	0.05211	0.01497	0.04785	0.00079	0.00034	0.03061	0.0218	0.00683	0.12632	0.22746	0	0.31985	0.36973	0.24191	0.2577	1	1	0	0	2	0.34479
CPX-3241	5	4	0.8	0.03701	0.05839	0.07338	0.14515	0.05306	0.05619	0.24277	0.03931	0.12698	0.05101	0.06302	0.01717	0.01564	0.01108	0.0446	0.02032	0.07628	0.02009	0.06002	0.05456	0.0827	0.02268	0.00621	0.11569	0.03048	0.06192	0.05216	0.03917	0.00201	0.00837	0.00915	0.02173	0.02678	0.03883	0.559	0.18518	0.31393	0.39133	0.24101	0.18509	1	1	0	0	2	0.35263
CPX-1743	2	2	1	0.01854	0.12362	0.04057	0.11471	0.21255	0.12347	0.05063	0.14861	0.17998	0.02693	0.06395	0.00615	0.07001	0.01793	0.06703	0.00072	0.03474	0.00651	0.08613	0.0081	0.02671	0.11424	0.0328	0.05275	0.11039	0.02367	0.00828	0.0023	0.00869	0.07777	0.01	0.01127	0.00101	0.01378	0.54869	0	0.29744	0.53526	0.27086	0.19658	1	1	0	0	2	0.41635
CPX-554	2	2	1	0.03274	0.04805	0.09428	0.12147	0.03586	0.09017	0.19019	0.03183	0.05812	0.23776	0.02983	0.02214	0.04979	0.007	0.03804	0.01971	0.07007	0.00889	0.04725	0.02603	0.01518	0.00292	0.04263	0.08751	0.02056	0.0822	0.26984	0.04218	0.02373	0.04585	0.00484	0.02853	0.00228	0.00894	0.14428	0	0.29654	0.34804	0.32571	0.20675	1	1	0	0	2	0.32229
CPX-1886	3	2	0.666667	0.01719	0.05841	0.08012	0.13653	0.10195	0.17603	0.08113	0.12661	0.18757	0.10215	0.0639	0.02112	0.06721	0.02968	0.09537	0.03109	0.06252	0.02352	0.07712	0.05921	0.09226	0.00544	0.18458	0.03221	0.00579	NA	NA	NA	0.00625	0.05103	0.02039	0.0843	0.0023	5e-05	-0.06648	0	0.29226	0.48573	0.35363	0.30699	1	1	0	0	2	0.388995
CPX-1898	4	4	1	0.02356	0.02996	0.04636	0.19009	0.02947	0.16424	0.11896	0.03731	0.09924	0.02533	0.08429	0.03267	0.02105	0.00894	0.02905	0.01571	0.05986	0.01095	0.01657	0.01006	0.04723	0.00631	0.10988	0.10785	0.01771	0.02234	0.01861	0.02344	0.02154	0.01636	0.00289	0.00382	0.02385	0.03361	0.66734	0.20563	0.28997	0.34999	0.20887	0.16728	1	1	0	0	2	0.31998
CPX-1198	3	3	1	0.0117	0.03633	0.08915	0.26587	0.04893	0.14688	0.06745	0.06565	0.10454	0.30354	0.08059	0.03614	0.01077	0.02213	0.03194	0.00559	0.20567	0.0007	0.03485	0.05709	0.1518	0.03661	0.08666	0.08776	0.04259	0.05709	0.39145	0.02971	0.02566	0.0026	0.01065	0.00999	0.00585	0.10693	0.65865	0.16731	0.40306	0.3289	0.48867	0.31225	1	0	1	0	2	0.445865
CPX-3298	3	2	0.666667	0.02646	0.15931	0.06139	0.14968	0.03552	0.06975	0.06977	0.02755	0.04958	0.32671	0.13185	0.02114	0.02212	0.00264	0.03199	0.00216	0.10153	0.016	0.13959	0.02032	0.05616	0.02256	0.04665	0.01548	0.01303	0.00431	0.3876	0.02933	0.00708	0.03129	0.00374	0.02243	0.00305	0.0389	0.20131	0	0.39685	0.20259	0.50814	0.18158	1	0	1	0	2	0.452495
CPX-1333	2	2	1	0.06819	0.02741	0.09449	0.13018	0.03314	0.09496	0.09599	0.02272	0.06161	0.30309	0.14235	0.02816	0.04013	0.01591	0.03019	0.00548	0.15329	0.04788	0.00991	0.04704	0.15524	0.02068	0.08191	0.13575	0.03213	0.0282	0.39917	0.054	0.01068	0.03991	0.00566	0.00341	0.00213	0.14945	0.02971	0	0.32027	0.24681	0.50704	0.27316	1	0	1	0	2	0.413655
CPX-1102	3	2	0.666667	0.0401	0.02828	0.19162	0.31133	0.03568	0.08695	0.17563	0.02935	0.21527	0.08236	0.10891	0.00604	0.03908	0.01672	0.03887	0.00343	0.33228	0.02304	0.02503	0.00535	0.08724	0.00469	0.02348	0.10549	0.0049	NA	NA	NA	0.00619	0.01616	0.02208	0.01586	0.00328	0.03509	0.92584	0	0.57133	0.32761	0.40653	0.43642	1	0	0	1	2	0.503875
CPX-1103	4	3	0.75	0.02947	0.02159	0.14141	0.22395	0.02841	0.06028	0.1819	0.01957	0.13614	0.06311	0.08515	0.01918	0.04121	0.01547	0.0389	0.00445	0.23884	0.02459	0.02116	0.08705	0.16344	0.01301	0.04909	0.07538	0.0173	0.1119	0.02722	0.03359	0.02318	0.012	0.01576	0.01122	0.00292	0.16374	0.57036	0.30184	0.4164	0.29017	0.28441	0.35804	1	0	0	1	2	0.38722
CPX-1706	3	3	1	0.01846	0.02647	0.08587	0.24496	0.05104	0.06593	0.12799	0.08741	0.05603	0.07676	0.07077	0.01555	0.00433	0.01495	0.28103	0.01893	0.07049	0.02511	0.0325	0.06755	0.314	0.02678	0.08492	0.06339	0.0765	0.02308	0.0351	0.02724	0.01628	0.0075	0.02052	0.41574	0.01866	0.02882	0.23224	0.17661	0.37576	0.33237	0.20356	0.40528	1	0	0	1	2	0.39052
CPX-3055	7	6	0.857143	0.04878	0.05751	0.08559	0.16823	0.05874	0.06869	0.10598	0.03603	0.15043	0.20791	0.06533	0.02214	0.01556	0.05841	0.0684	0.02631	0.13538	0.03275	0.06454	0.06752	0.10219	0.0312	0.0646	0.0999	0.02374	0.14846	0.2878	0.02995	0.01758	0.01811	0.06396	0.06974	0.0241	0.08067	0.27458	0.22995	0.36011	0.26944	0.42366	0.3262	1	0	0	1	2	0.343155
CPX-3056	4	4	1	0.05659	0.06322	0.06617	0.16065	0.04875	0.07919	0.12858	0.03078	0.20041	0.06973	0.07968	0.02205	0.02186	0.05336	0.09087	0.03644	0.10263	0.03889	0.08232	0.0236	0.12965	0.03417	0.08066	0.12005	0.02874	0.18593	0.0193	0.02508	0.0135	0.01954	0.0742	0.07563	0.02309	0.03438	0.26416	0.27686	0.34663	0.28729	0.34982	0.3272	1	0	0	1	2	0.336915
CPX-950	2	2	1	0.02273	0.15982	0.04708	0.10262	0.02846	0.08118	0.0756	0.11759	0.30182	0.05838	0.02369	0.0311	0.11436	0.0211	0.04248	0.0056	0.1592	0.01836	0.13511	0.04453	0.05691	0.01252	0.05934	0.02249	0.0184	0.39812	0.08256	0.0335	0.0348	0.03418	0.02985	0.02257	0.00333	0.01132	-0.05328	0	0.33225	0.30282	0.38388	0.37385	1	0	0	1	2	0.35305
CPX-430	3	2	0.666667	0.01075	0.0412	0.03582	0.238	0.00485	0.09016	0.10455	0.00728	0.03533	0.04109	0.36954	0.05365	0.15775	0.01085	0.05351	0.00197	0.09237	0.01521	0.02537	0.01777	0.22253	0.00687	0.07945	0.04437	0.0103	0.01723	0.01228	0.13866	0.00057	0.08932	0.01534	0.01988	0.00279	0.04137	0.54681	0	0.32577	0.20684	0.44596	0.3701	1	0	0	1	2	0.347935
CPX-1166	4	3	0.75	0.03386	0.03621	0.09503	0.15906	0.0517	0.09339	0.14561	0.00864	0.10807	0.04606	0.28006	0.02168	0.05294	0.01196	0.04348	0.00545	0.18615	0.00168	0.00564	0.02959	0.08571	0.03264	0.09287	0.06774	0.00873	0.05848	0.03031	0.23353	0.00819	0.03406	0.00249	0.02147	0.00209	0.05486	0.46671	0.25458	0.32416	0.29934	0.43419	0.32167	1	0	0	1	2	0.322915
CPX-3179	2	2	1	0.02385	0.01612	0.0671	0.21463	0.02174	0.04159	0.23344	0.01031	0.09193	0.05787	0.23343	0.0214	0.04166	0.01883	0.04135	0.00342	0.2132	0.0045	0.02279	0.05667	0.07869	0.00461	0.05881	0.08265	0.01458	0.03315	0.00435	0.19294	0.00848	0.03794	0.01211	0.01973	0.00483	0.04966	0.58869	0	0.32169	0.30708	0.38324	0.33986	1	0	0	1	2	0.330775
CPX-1304	3	3	1	0.02075	0.07538	0.03722	0.17149	0.03447	0.14437	0.09587	0.03022	0.2716	0.06339	0.11962	0.01986	0.11345	0.03715	0.07092	0.00488	0.29299	0.01141	0.07182	0.03608	0.21417	0.01703	0.17777	0.06922	0.0128	0.18713	0.05304	0.04031	0.01344	0.09353	0.02864	0.04595	0.00587	0.02614	0.42327	0.20279	0.30484	0.30492	0.45461	0.53925	1	0	0	1	2	0.422045
CPX-1412	2	2	1	0.03143	0.12412	0.04006	0.10122	0.05195	0.00839	0.01666	0.08829	0.08043	0.12492	0.12914	0.02132	0.08131	0.01585	0.11007	0.0013	0.12054	0.02614	0.12207	0.00173	0.01647	0.01079	0.002	0.02124	0.03086	0.02832	0.03708	0.0453	0.00264	0.0335	0.00361	0.06041	0.00184	0.05585	0.50408	0	0.29683	0.16528	0.33449	0.35038	1	0	0	1	2	0.323605
CPX-1808	2	2	1	0.00813	0.07617	0.01942	0.05222	0.03006	0.1669	0.16272	0.01403	0.42558	0.09201	0.03738	0.02958	0.17419	0.01039	0.01929	0.00026	0.03392	0.00652	0.04167	0.00256	0.0108	0.0055	0.00403	0.11906	0.00238	0.25482	0.12145	0.03552	0.00603	0.0365	0.00599	0.00553	0.00037	0.02622	0.69254	0	0.15594	0.37372	0.55498	0.26765	0	1	1	0	2	0.46435
CPX-1622	2	2	1	0.00697	0.10107	0.01566	0.10919	0.41029	0.08885	0.02516	0.05895	0.22136	0.13954	0.03847	0.23882	0.04654	0.01381	0.1678	0.00962	0.04294	0.00566	0.05881	0.00113	0.02987	0.29577	0.07808	0.01396	0.03388	0.11963	0.0157	0.02336	0.22668	0.03313	0.01148	0.06929	0.00405	0.02219	0.72768	0	0.2329	0.58326	0.39938	0.51952	0	1	0	1	2	0.55139
CPX-1854	3	3	1	0.08053	0.06607	0.0669	0.29246	0.04196	0.11806	0.14206	0.0368	0.2475	0.04061	0.08555	0.01895	0.00999	0.0109	0.04372	0.1146	0.06325	0.05856	0.06	0.03178	0.20006	0.00943	0.04457	0.07806	0.0302	0.05514	0.00373	0.02043	0.01111	0.00667	0.00406	0.01887	0.11542	0.02378	0.57034	0.12601	0.50596	0.33888	0.37366	0.26142	1	0	0	0	1	0.50596
CPX-868	2	2	1	0.04914	0.10995	0.03156	0.28279	0.07503	0.08411	0.08489	0.0708	0.12416	0.04193	0.09951	0.0294	0.11519	0.00518	0.0401	0.00799	0.06821	0.00397	0.00981	0.02627	0.05924	0.00756	0.01575	0.00835	0.00197	0.04041	0.00273	0.01202	0.00269	0.00682	0.00384	0.00539	0.00109	0.00518	0.9677	0	0.47344	0.31483	0.2656	0.26608	1	0	0	0	1	0.47344
CPX-782	2	2	1	0.0461	0.25918	0.02846	0.11956	0.04255	0.08238	0.09434	0.01588	0.04147	0.19227	0.02304	0.00748	0.03415	0.02068	0.02687	0.00412	0.12571	0.02406	0.21033	0.03581	0.12529	0.0007	0.0441	0.0639	0.00926	0.02329	0.01093	0.02045	0.00207	0.03774	0.00814	0.0057	0.004	0.08204	0.37068	0	0.45331	0.23514	0.25679	0.21901	1	0	0	0	1	0.45331
CPX-539	9	8	0.888889	0.04954	0.03067	0.09888	0.26475	0.03019	0.12538	0.07322	0.0216	0.11641	0.02871	0.17806	0.02198	0.02981	0.02315	0.04524	0.00977	0.12465	0.02717	0.01522	0.04027	0.11116	0.01941	0.08911	0.03192	0.01728	0.05959	0.01543	0.04567	0.01337	0.02256	0.02157	0.01727	0.00786	0.06047	0.72946	0.18156	0.44383	0.2504	0.32318	0.25461	1	0	0	0	1	0.44383
CPX-1380	3	3	1	0.04272	0.01701	0.07797	0.29595	0.0252	0.18738	0.08069	0.02212	0.08133	0.02935	0.13201	0.03267	0.06253	0.00443	0.05184	0.0039	0.1172	0.01297	0.01737	0.06733	0.33191	0.01676	0.30329	0.08752	0.01654	0.05742	0.01057	0.02476	0.01788	0.06655	0.00407	0.02527	0.00345	0.03199	0.38335	0.23711	0.43365	0.31538	0.2427	0.27257	1	0	0	0	1	0.43365
CPX-1068	2	2	1	0.01133	0.01666	0.14808	0.2355	0.02502	0.15613	0.09214	0.00618	0.08518	0.06811	0.08375	0.02592	0.01899	0.0161	0.04167	0.01724	0.08717	0.01602	0.00693	0.07342	0.13339	0.0025	0.13858	0.00125	0.00874	0.0671	0.0193	0.00608	0.03005	0.00618	0.00294	0.00054	0.01777	0.0155	0.54813	0	0.41157	0.27948	0.23704	0.2071	1	0	0	0	1	0.41157
CPX-1705	2	2	1	0.06595	0.0642	0.10697	0.17424	0.03871	0.09848	0.1691	0.0288	0.30416	0.03103	0.06684	0.02235	0.01437	0.00626	0.04715	0.01563	0.10498	0.04798	0.05844	0.03988	0.03278	0.02197	0.01304	0.03425	0.03108	0.06366	0.00181	0.02369	0.0105	0.00512	0.00807	0.00466	0.00033	0.04989	0.82939	0	0.41135	0.33509	0.40203	0.21074	1	0	0	0	1	0.41135
CPX-1630	2	2	1	0.02083	0.15353	0.03846	0.19696	0.05455	0.12239	0.05387	0.00746	0.19762	0.05	0.08095	0.01658	0.05041	0.02153	0.08238	0.02427	0.05469	0.02946	0.19536	0.05439	0.10448	0.07714	0.10976	0.05047	0.01055	0.14479	0.02357	0.11448	0.01281	0.03503	0.00145	0.00046	0.02369	0.02418	0.09481	0	0.40978	0.23826	0.32857	0.24987	1	0	0	0	1	0.40978
CPX-1800	9	7	0.777778	0.05016	0.04043	0.10398	0.20528	0.04828	0.05789	0.06809	0.10252	0.04822	0.12157	0.13023	0.03711	0.05106	0.02825	0.05008	0.01331	0.11715	0.02384	0.02667	0.11699	0.19507	0.0267	0.0564	0.03278	0.11471	0.0454	0.11068	0.10922	0.02744	0.05225	0.02248	0.01354	0.02244	0.06831	0.22031	0.28365	0.39985	0.27678	0.30003	0.29697	1	0	0	0	1	0.39985
CPX-779	6	5	0.833333	0.0411	0.0496	0.10581	0.20119	0.03598	0.05282	0.08081	0.04626	0.15621	0.06859	0.07628	0.02948	0.02847	0.00799	0.04316	0.00774	0.11482	0.01257	0.03244	0.01239	0.09851	0.02189	0.01553	0.02352	0.02117	0.07981	0.01735	0.02906	0.0075	0.00963	0.00848	0.01397	0.00623	0.03326	0.67534	0.20115	0.3977	0.21587	0.30108	0.23166	1	0	0	0	1	0.3977
CPX-1249	2	2	1	0.06613	0.06565	0.09723	0.15765	0.03525	0.09639	0.10388	0.03771	0.20307	0.0239	0.20235	0.02319	0.02616	0.0194	0.03942	0.00931	0.08773	0.04772	0.05639	0.05365	0.00932	0.02686	0.01008	0.058	0.01848	0.20662	0.00828	0.21533	0.00931	0.02178	0.01052	0.00627	0.00927	0.0255	0.09329	0	0.38666	0.27323	0.42932	0.20521	1	0	0	0	1	0.38666
CPX-1260	3	2	0.666667	0.06613	0.06565	0.09723	0.15765	0.03525	0.09639	0.10388	0.03771	0.20307	0.0239	0.20235	0.02319	0.02616	0.0194	0.03942	0.00931	0.08773	0.04772	0.05639	0.05365	0.00932	0.02686	0.01008	0.058	0.01848	0.20662	0.00828	0.21533	0.00931	0.02178	0.01052	0.00627	0.00927	0.0255	0.09329	0	0.38666	0.27323	0.42932	0.20521	1	0	0	0	1	0.38666
CPX-1364	8	8	1	0.02123	0.03908	0.06967	0.25074	0.03349	0.17389	0.08875	0.04002	0.09746	0.04652	0.09963	0.0278	0.03315	0.01458	0.04241	0.00954	0.09446	0.01067	0.03135	0.0468	0.06975	0.0128	0.07161	0.03463	0.01518	0.03689	0.0284	0.0445	0.00818	0.02529	0.01054	0.01773	0.0081	0.04283	0.77001	0.14191	0.38072	0.33616	0.24361	0.22194	1	0	0	0	1	0.38072
CPX-1470	2	2	1	0.02675	0.0605	0.05877	0.23331	0.04529	0.0901	0.07838	0.11594	0.09514	0.03874	0.09244	0.01967	0.03344	0.02632	0.04676	0.00717	0.12809	0.02365	0.03742	0.03699	0.16086	0.01281	0.0813	0.01862	0.13322	0.03395	0.00438	0.07747	0.00681	0.00172	0.03722	0.01712	0.01014	0.11114	0.50701	0	0.37933	0.32971	0.22632	0.26145	1	0	0	0	1	0.37933
CPX-1657	2	2	1	0.03481	0.17862	0.0538	0.10793	0.02746	0.10621	0.05564	0.03759	0.06476	0.11972	0.0904	0.00564	0.17939	0.01128	0.07484	0.00286	0.0434	0.01794	0.12179	0.01701	0.04314	0.00774	0.05341	0.00457	0.00208	0.0654	0.01218	0.12785	0.00608	0.19312	0.00271	0.03012	0.00215	0.00867	0.40711	0	0.37516	0.2269	0.27489	0.31742	1	0	0	0	1	0.37516
CPX-1280	3	3	1	0.06786	0.04797	0.0395	0.219	0.03248	0.13576	0.11912	0.03646	0.16107	0.06351	0.06599	0.02594	0.0201	0.01945	0.12176	0.01773	0.08101	0.07069	0.03705	0.01566	0.27805	0.02423	0.21698	0.14443	0.05641	0.18587	0.02072	0.03855	0.00776	0.01456	0.02562	0.12653	0.02654	0.07076	0.10687	0.15888	0.37432	0.32382	0.29057	0.28599	1	0	0	0	1	0.37432
CPX-3146	2	2	1	0.10832	0.12423	0.0328	0.10777	0.10313	0.06744	0.04557	0.0486	0.06891	0.22313	0.03024	0.01994	0.00554	0.00399	0.07806	0.01308	0.09556	0.13595	0.12395	0.00535	0.04893	0.11407	0.09538	0.03267	0.05284	0.06313	0.21992	0.00157	NA	NA	NA	NA	NA	NA	-0.24436	0	0.37313	0.26475	0.32228	0.21617	1	0	0	0	1	0.37313
CPX-1715	4	4	1	0.02318	0.06434	0.04492	0.24045	0.04517	0.09075	0.12657	0.07359	0.10083	0.04697	0.15357	0.02872	0.09424	0.03198	0.05775	0.00797	0.08629	0.02132	0.06485	0.03274	0.0971	0.02951	0.09776	0.02934	0.07746	0.05296	0.03433	0.10118	0.01631	0.07401	0.06065	0.01818	0.00697	0.02867	0.47324	0.18105	0.37289	0.33609	0.30137	0.30694	1	0	0	0	1	0.37289
CPX-161	3	3	1	0.02175	0.06856	0.09815	0.17889	0.06001	0.07155	0.08179	0.09448	0.13701	0.04683	0.11487	0.02419	0.04175	0.02701	0.04624	0.00505	0.08717	0.01069	0.04406	0.09555	0.11652	0.02989	0.0567	0.04992	0.11759	0.11585	0.00724	0.05035	0.01547	0.06647	0.04112	0.01528	0.00619	0.04403	0.20959	0.113	0.36735	0.30784	0.2987	0.23142	1	0	0	0	1	0.36735
CPX-1658	2	2	1	0.16545	0.06485	0.02997	0.09935	0.04246	0.03863	0.11196	0.04812	0.07826	0.05833	0.3247	0.05933	0.04394	0.01927	0.03656	0.00727	0.07764	0.19643	0.03126	0.0191	0.04396	0.04387	0.02753	0.0992	0.05394	0.09419	0.03646	0.23451	0.03872	0.01552	0.01362	0.02187	0.0021	0.04552	0.24253	0	0.35963	0.24118	0.46129	0.244	1	0	0	0	1	0.35963
CPX-780	2	2	1	0.02625	0.15235	0.02522	0.1544	0.03968	0.13607	0.03213	0.01587	0.05796	0.03102	0.16541	0.0401	0.00433	0.00911	0.08248	0.02928	0.04511	0.01431	0.03546	0.00995	0.01306	0.05612	0.01285	0.02299	0.02245	0.04829	0.00665	0.08241	0.02288	0.00612	0.00064	0.01869	0.00757	0.00967	0.73195	0	0.35821	0.22376	0.25439	0.21041	1	0	0	0	1	0.35821
CPX-1230	2	2	1	0.08327	0.05276	0.11203	0.10886	0.0453	0.06281	0.14517	0.04357	0.1889	0.10518	0.0702	0.03605	0.0186	0.01656	0.03515	0.01322	0.11157	0.02348	0.07461	0.03272	0.05968	0.01264	0.03741	0.0004	0.01019	0.22666	0.10668	0.02844	0.00887	0.0111	0.00651	0.0123	0.00373	0.05921	0.01404	0	0.35692	0.29686	0.36429	0.23117	1	0	0	0	1	0.35692
CPX-1267	2	2	1	0.08466	0.06665	0.08147	0.12414	0.03994	0.04463	0.1045	0.02539	0.19495	0.10085	0.04314	0.03004	0.02659	0.00598	0.04011	0.02005	0.07424	0.02152	0.05497	0.07594	0.03807	0.02023	0.06312	0.05713	0.0359	0.21811	0.10055	0.00982	0.00037	0.02239	0.00846	0.0053	0.00593	0.00643	0.0612	0	0.35692	0.21446	0.33894	0.19702	1	0	0	0	1	0.35692
CPX-3234	5	4	0.8	0.02372	0.06172	0.08798	0.1834	0.03776	0.07144	0.17885	0.04016	0.13011	0.05043	0.06873	0.01723	0.01596	0.01449	0.04075	0.01708	0.1067	0.00766	0.05689	0.05674	0.07083	0.01113	0.0281	0.0685	0.0303	0.05094	0.0426	0.03396	0.00164	0.00687	0.01012	0.01934	0.0228	0.0686	0.60391	0.11085	0.35682	0.32821	0.24927	0.21221	1	0	0	0	1	0.35682
CPX-1639	8	7	0.875	0.04442	0.07896	0.04056	0.19267	0.06676	0.13759	0.08757	0.05034	0.22548	0.05889	0.10964	0.02282	0.0211	0.02426	0.09029	0.02745	0.12631	0.03153	0.06036	0.02389	0.1123	0.04228	0.11982	0.04063	0.03833	0.16474	0.01832	0.04616	0.0093	0.01137	0.02153	0.04568	0.01415	0.04385	0.71904	0.15147	0.35662	0.34226	0.394	0.31224	1	0	0	0	1	0.35662
CPX-3254	5	4	0.8	0.02034	0.05534	0.08598	0.18173	0.03824	0.04324	0.19141	0.03098	0.10512	0.0768	0.0522	0.01738	0.01398	0.01056	0.03796	0.01749	0.07297	0.01402	0.06336	0.05555	0.06966	0.01037	0.02934	0.06181	0.0366	0.06684	0.06688	0.03861	0.00169	0.0076	0.00754	0.02217	0.02258	0.03238	0.59393	0.10824	0.34339	0.30387	0.23412	0.17035	1	0	0	0	1	0.34339
CPX-1231	2	2	1	0.05314	0.0649	0.0943	0.13063	0.04267	0.05743	0.16914	0.03667	0.24927	0.03269	0.05942	0.02323	0.02033	0.01105	0.04016	0.01557	0.05565	0.06608	0.05744	0.05779	0.02889	0.01637	0.04502	0.0343	0.01995	0.14129	0.00416	0.0132	0.00925	0.01355	0.00128	0.00523	0.00041	0.01987	0.71133	0	0.34298	0.30591	0.34138	0.166	1	0	0	0	1	0.34298
CPX-962	2	2	1	0.04244	0.03704	0.06635	0.19495	0.01947	0.15804	0.11553	0.03094	0.12951	0.05266	0.03399	0.01899	0.01667	0.00446	0.04517	0.01437	0.17593	0.02074	0.02619	0.00438	0.14803	0.00804	0.2235	0.00561	0.00961	NA	NA	NA	0.01044	0.02098	0.0063	0.02758	0.00782	0.14326	0.2861	0	0.34078	0.32398	0.21616	0.27559	1	0	0	0	1	0.34078
CPX-1028	4	4	1	0.06823	0.06092	0.0869	0.12344	0.07832	0.11306	0.11129	0.0345	0.19928	0.08958	0.08615	0.02324	0.01232	0.01428	0.11042	0.01542	0.09401	0.02452	0.02656	0.04605	0.06364	0.02181	0.17963	0.06102	0.05062	0.10818	0.0381	0.04063	0.02464	0.00684	0.01412	0.06411	0.0181	0.06817	0.52909	0.14614	0.33948	0.33718	0.375	0.26969	1	0	0	0	1	0.33948
CPX-656	20	15	0.75	0.02221	0.051	0.09922	0.1526	0.04456	0.0929	0.17016	0.03006	0.10301	0.05174	0.14855	0.03097	0.09033	0.01751	0.05284	0.00435	0.04749	0.03013	0.04109	0.0811	0.11883	0.03504	0.08189	0.09069	0.02064	0.06241	0.03476	0.06987	0.01823	0.07254	0.01423	0.02875	0.00739	0.01761	0.47505	0.26195	0.32503	0.33769	0.30329	0.24349	1	0	0	0	1	0.32503
CPX-599	11	8	0.727273	0.01729	0.08492	0.06399	0.15855	0.02963	0.09159	0.06234	0.0349	0.1152	0.05557	0.11935	0.0288	0.04029	0.01692	0.04236	0.0082	0.10038	0.01426	0.03188	0.06515	0.08476	0.01425	0.02803	0.04967	0.02963	0.08456	0.03835	0.03917	0.02776	0.02743	0.0166	0.01578	0.00901	0.0361	0.57453	0.16044	0.32476	0.21847	0.29012	0.23696	1	0	0	0	1	0.32476
CPX-768	6	6	1	0.02689	0.04222	0.07035	0.1852	0.0142	0.12328	0.10396	0.02489	0.04818	0.0679	0.10332	0.03398	0.01641	0.00879	0.03926	0.01552	0.0759	0.0131	0.01394	0.0331	0.06959	0.00896	0.09409	0.0459	0.01075	0.03576	0.07996	0.05501	0.0164	0.01369	0.00458	0.01733	0.01008	0.03896	0.56848	0.27045	0.32466	0.26633	0.21941	0.18987	1	0	0	0	1	0.32466
CPX-3244	5	4	0.8	0.03412	0.06912	0.06879	0.1513	0.04472	0.04884	0.14909	0.04777	0.11372	0.0513	0.08313	0.01778	0.02589	0.00886	0.04053	0.01687	0.07028	0.01444	0.05235	0.05703	0.07588	0.00834	0.01847	0.10862	0.03286	0.0571	0.04259	0.0514	0.00204	0.02161	0.00869	0.01952	0.02292	0.0339	0.38189	0.21682	0.32333	0.29042	0.24815	0.18021	1	0	0	0	1	0.32333
CPX-603	10	7	0.7	0.01725	0.08577	0.06436	0.15489	0.02841	0.09486	0.0658	0.02571	0.10907	0.06252	0.12655	0.02763	0.03547	0.01206	0.0385	0.00937	0.10413	0.0154	0.03434	0.07037	0.09087	0.01493	0.02858	0.05261	0.01536	0.09304	0.03843	0.03911	0.02977	0.02569	0.01005	0.01228	0.00905	0.03726	0.58512	0.15768	0.32228	0.21479	0.29814	0.22716	1	0	0	0	1	0.32228
CPX-1167	4	3	0.75	0.03977	0.04213	0.08186	0.15805	0.0281	0.09521	0.12977	0.02027	0.09456	0.10309	0.12777	0.01824	0.03475	0.01269	0.03633	0.00671	0.16093	0.00891	0.00816	0.05101	0.08682	0.01222	0.09102	0.08983	0.01343	0.08189	0.07148	0.09052	0.0026	0.01764	0.0014	0.01235	0.00046	0.09815	0.32968	0.22359	0.32181	0.27335	0.32542	0.26966	1	0	0	0	1	0.32181
CPX-1197	6	6	1	0.01797	0.03874	0.06862	0.19548	0.01867	0.0973	0.08635	0.02497	0.10021	0.08733	0.145	0.0362	0.02338	0.00941	0.04361	0.00804	0.11907	0.01667	0.0214	0.02701	0.08568	0.01727	0.05424	0.0587	0.01066	0.07321	0.074	0.18993	0.02056	0.03113	0.00766	0.02223	0.0068	0.11664	0.49409	0.25383	0.32081	0.22729	0.33254	0.2397	1	0	0	0	1	0.32081
CPX-1500	2	2	1	0.00956	0.02157	0.08337	0.20535	0.03465	0.07379	0.09949	0.11333	0.07355	0.08304	0.13727	0.02833	0.02973	0.03374	0.05295	0.01212	0.13676	0.00066	0.01764	0.0022	0.20041	0.00225	0.10436	0.01124	0.1369	0.06449	0.06702	0.01406	0.00544	0.00353	0.02672	0.00837	0.00313	0.09889	0.18964	0	0.31985	0.32126	0.29386	0.29362	1	0	0	0	1	0.31985
CPX-422	5	4	0.8	0.03207	0.02666	0.08033	0.18076	0.02919	0.13136	0.09196	0.04064	0.15454	0.04971	0.12221	0.02077	0.01076	0.00507	0.03804	0.0074	0.11634	0.03162	0.01663	0.04291	0.08266	0.01059	0.12031	0.0509	0.04858	0.11213	0.03799	0.02627	0.01478	0.01135	0.00223	0.00578	0.0078	0.05038	0.46841	0.22467	0.31982	0.29316	0.32646	0.19838	1	0	0	0	1	0.31982
CPX-3196	5	5	1	0.03321	0.05795	0.07467	0.15085	0.0533	0.03101	0.08857	0.05739	0.10622	0.2272	0.09112	0.02138	0.04934	0.0067	0.05591	0.00998	0.07555	0.02235	0.03437	0.0845	0.05076	0.02249	0.01334	0.05574	0.03598	0.07067	0.31861	0.04433	0.00621	0.0238	0.00442	0.03041	0.00702	0.06069	0.33763	0.31283	0.31668	0.23027	0.42454	0.21886	1	0	0	0	1	0.31668
CPX-232	3	3	1	0.00855	0.03686	0.10038	0.17037	0.06565	0.05333	0.12426	0.00909	0.10383	0.04872	0.10131	0.0274	0.0237	0.00776	0.06387	0.03165	0.07883	0.00983	0.0487	0.0108	0.03164	0.04153	0.0487	0.02466	0.0098	0.01116	0.01733	0.03511	0.01729	0.01546	0.00328	0.01749	0.02226	0.01478	0.76965	0.03325	0.31616	0.25232	0.25386	0.23321	1	0	0	0	1	0.31616
CPX-1888	16	12	0.75	0.02594	0.04495	0.06529	0.17761	0.03201	0.08492	0.1309	0.02745	0.17407	0.08879	0.09807	0.02481	0.04467	0.01159	0.04183	0.00846	0.07029	0.01468	0.03637	0.03148	0.07974	0.02208	0.05102	0.17922	0.03525	0.14474	0.13362	0.05676	0.01576	0.03391	0.01019	0.02377	0.00755	0.07336	0.53638	0.20773	0.31378	0.27529	0.36094	0.20165	1	0	0	0	1	0.31378
CPX-1671	6	5	0.833333	0.01822	0.02348	0.11422	0.15731	0.06161	0.05217	0.06296	0.12566	0.07114	0.09604	0.15789	0.02882	0.06902	0.03627	0.03829	0.0054	0.08981	0.01542	0.01145	0.04279	0.05839	0.02806	0.01474	0.03159	0.07887	0.0337	0.06595	0.05942	0.0095	0.04747	0.0522	0.02808	0.00513	0.03115	0.54339	0.13228	0.31323	0.3024	0.32507	0.26761	1	0	0	0	1	0.31323
CPX-1731	7	6	0.857143	0.02672	0.04191	0.07532	0.1678	0.03496	0.14297	0.12555	0.03639	0.19307	0.08386	0.11664	0.02191	0.01788	0.01777	0.05062	0.01256	0.1637	0.01882	0.05076	0.03636	0.08559	0.0119	0.08885	0.05861	0.03769	0.08009	0.02901	0.02261	0.00973	0.01257	0.01522	0.00911	0.00519	0.02768	0.55949	0.286	0.31175	0.33987	0.39356	0.28445	1	0	0	0	1	0.31175
CPX-2944	6	5	0.833333	0.01981	0.05095	0.05254	0.18565	0.03864	0.15648	0.10743	0.0143	0.07992	0.04358	0.16423	0.02852	0.03347	0.01817	0.03422	0.00109	0.04912	0.01367	0.08193	0.0329	0.09415	0.05513	0.03678	0.04663	0.00882	0.05554	0.03009	0.05996	0.02103	0.01969	0.01491	0.0088	0.00243	0.03406	0.68167	0.08608	0.30894	0.31686	0.28773	0.16458	1	0	0	0	1	0.30894
CPX-1889	16	11	0.6875	0.02752	0.04402	0.06621	0.17103	0.03177	0.08006	0.12746	0.02743	0.13885	0.09767	0.09735	0.0217	0.0395	0.00969	0.03616	0.00755	0.06407	0.01428	0.038	0.03285	0.08015	0.02315	0.05051	0.18755	0.03697	0.09008	0.13739	0.05977	0.01258	0.03083	0.00842	0.0153	0.0073	0.07421	0.53181	0.21351	0.30879	0.26672	0.33387	0.17866	1	0	0	0	1	0.30879
CPX-3242	5	4	0.8	0.02282	0.06029	0.0639	0.15985	0.03617	0.05451	0.14986	0.04224	0.12933	0.04475	0.06999	0.02333	0.01696	0.01092	0.05349	0.01698	0.07115	0.00931	0.05816	0.06109	0.06895	0.01381	0.00835	0.10735	0.03027	0.05077	0.04439	0.03489	0.01243	0.00732	0.00748	0.02511	0.02286	0.03332	0.47484	0.15125	0.30686	0.28277	0.24407	0.19283	1	0	0	0	1	0.30686
CPX-2262	33	26	0.787879	0.02909	0.04935	0.06958	0.1586	0.03113	0.09028	0.09554	0.0366	0.08379	0.04295	0.19385	0.03155	0.04691	0.01312	0.0388	0.01274	0.05034	0.01436	0.03969	0.04505	0.08446	0.01687	0.07513	0.06263	0.03279	0.06603	0.04371	0.09704	0.01185	0.03603	0.01102	0.01331	0.01279	0.02736	0.48014	0.28713	0.30662	0.25354	0.32058	0.19345	1	0	0	0	1	0.30662
CPX-1071	3	3	1	0.01835	0.0609	0.0531	0.174	0.02921	0.08408	0.15116	0.03174	0.09479	0.06494	0.22636	0.03223	0.02801	0.01042	0.04106	0.00729	0.13332	0.01593	0.0604	0.04672	0.07879	0.00824	0.04993	0.01753	0.00612	0.05173	0.04007	0.13434	0.00628	0.01124	0.00592	0.00625	0.00227	0.03937	0.74773	0.0544	0.30635	0.29619	0.38609	0.25233	1	0	0	0	1	0.30635
CPX-1556	15	13	0.866667	0.01966	0.03012	0.07688	0.17865	0.03342	0.1557	0.11869	0.02889	0.06846	0.03782	0.16433	0.02536	0.02713	0.01072	0.03462	0.00431	0.07023	0.0109	0.05085	0.04294	0.129	0.03666	0.10517	0.06869	0.03492	0.03873	0.02419	0.08082	0.01307	0.01787	0.01157	0.01269	0.00937	0.05172	0.60389	0.20033	0.30531	0.33669	0.2706	0.17237	1	0	0	0	1	0.30531
CPX-1742	2	2	1	0.03659	0.07317	0.02439	0.17073	0.05188	0.07971	0.01738	0.04547	0.08609	0.0596	0.2053	0.01531	0.03571	0	0.03486	0.01956	0.10799	NA	NA	NA	NA	0.00981	0.04617	0.00869	0.03103	NA	NA	NA	0.01203	0.01684	0	0.0012	0.01082	0.06614	0.65471	0	0.30488	0.19445	0.35099	0.21344	1	0	0	0	1	0.30488
CPX-1807	5	4	0.8	0.04092	0.02481	0.06273	0.17572	0.02676	0.13115	0.07554	0.03864	0.14841	0.05947	0.11844	0.0176	0.01367	0.00592	0.05124	0.0117	0.10963	0.04928	0.01745	0.04481	0.0869	0.00811	0.12058	0.0591	0.0505	0.11986	0.02413	0.02838	0.01052	0.0163	0.00204	0.01709	0.00456	0.06188	0.4084	0.22694	0.30417	0.2721	0.32632	0.20976	1	0	0	0	1	0.30417
CPX-3253	5	4	0.8	0.0282	0.05849	0.06367	0.15283	0.04069	0.04453	0.17757	0.03484	0.10253	0.04034	0.14101	0.01504	0.01714	0.00831	0.03995	0.01524	0.06911	0.00415	0.05992	0.06132	0.0744	0.00734	0.02682	0.06966	0.03286	0.07034	0.04763	0.15924	0.00456	0.00747	0.0093	0.02004	0.02411	0.03479	0.42287	0.19887	0.30319	0.29763	0.28388	0.16479	1	0	0	0	1	0.30319
CPX-963	4	4	1	0.02678	0.03999	0.07238	0.16297	0.04202	0.09743	0.09244	0.04546	0.08587	0.04281	0.12486	0.03078	0.01831	0.00431	0.03538	0.00823	0.12323	0.02351	0.0248	0.04648	0.09925	0.02756	0.14698	0.04956	0.02108	0.0383	0.01239	0.09952	0.01545	0.01228	0.00499	0.02353	0.00858	0.10464	0.37282	0.16768	0.30212	0.27735	0.25355	0.22023	1	0	0	0	1	0.30212
CPX-1947	3	3	1	0.01844	0.11593	0.02953	0.135	0.03681	0.09863	0.13308	0.03172	0.04886	0.02448	0.12141	0.03848	0.09369	0.02849	0.05335	0.00341	0.07191	0.02123	0.03436	0.01691	0.11123	0.02483	0.07309	0.12456	0.05032	0.04141	0.01181	0.03705	0.01225	0.11373	0.0185	0.01483	0.00299	0.01732	0.23199	0.42808	0.29891	0.30024	0.19474	0.28932	1	0	0	0	1	0.29891
CPX-824	31	21	0.677419	0.02868	0.03902	0.05491	0.17469	0.03958	0.08721	0.13909	0.03839	0.15666	0.04177	0.07153	0.02855	0.01945	0.01142	0.06128	0.02084	0.07932	0.02555	0.03179	0.02541	0.19793	0.02927	0.11482	0.10966	0.02989	0.14391	0.02228	0.02837	0.01822	0.01281	0.01204	0.03981	0.0386	0.04793	0.55175	0.27396	0.2973	0.30427	0.26997	0.22087	1	0	0	0	1	0.2973
CPX-1680	3	3	1	0.03779	0.02576	0.0645	0.16925	0.02919	0.02341	0.04726	0.03533	0.0394	0.02101	0.18451	0.02728	0.00949	0.01314	0.04863	0.00902	0.06265	0.0328	0.0274	0.03553	0.12011	0.00607	0.02402	0.01553	0.03075	0.01708	0.00892	0.09455	0.00863	0.00385	0.00839	0.02896	0.00552	0.03286	0.51327	0.33801	0.2973	0.13519	0.24492	0.17022	1	0	0	0	1	0.2973
CPX-1851	5	5	1	0.0276	0.03198	0.13296	0.1038	0.05506	0.06539	0.11278	0.05113	0.05068	0.07016	0.15883	0.02098	0.05219	0.01215	0.0549	0.00909	0.04646	0.00853	0.01951	0.20064	0.07624	0.02192	0.07947	0.05721	0.01563	0.01183	0.05205	0.07084	0.01126	0.03139	0.00888	0.02378	0.00864	0.00935	0.39132	0.23377	0.29634	0.28436	0.27968	0.19577	1	0	0	0	1	0.29634
CPX-1867	4	4	1	0.01605	0.03963	0.06992	0.17045	0.03479	0.13393	0.09702	0.04337	0.12077	0.03053	0.11071	0.03066	0.04772	0.0142	0.04155	0.00534	0.09053	0.00503	0.0235	0.02539	0.07664	0.00853	0.03712	0.03402	0.02702	0.05556	0.01779	0.02068	0.01707	0.02821	0.00528	0.01759	0.0051	0.0632	0.73388	0.08667	0.29605	0.30911	0.26201	0.23	1	0	0	0	1	0.29605
CPX-3255	5	4	0.8	0.02595	0.05775	0.07097	0.13809	0.04316	0.04396	0.16332	0.03385	0.12024	0.0579	0.06155	0.02057	0.01686	0.00831	0.04755	0.01652	0.0649	0.00424	0.06069	0.05568	0.09196	0.00692	0.02793	0.0867	0.03369	0.05233	0.04476	0.03212	0.00699	0.00726	0.0093	0.0187	0.02314	0.03902	0.51628	0.11766	0.29276	0.28429	0.23969	0.17472	1	0	0	0	1	0.29276
CPX-3248	3	3	1	0.01069	0.06225	0.04552	0.16986	0.04865	0.03505	0.03655	0.03783	0.08487	0.06078	0.10003	0.04334	0.03507	0.01263	0.04872	0.01047	0.04995	0.00997	0.02526	0.04269	0.07361	0.02968	0.00949	0.02576	0.02468	0.02057	0.04804	0.07169	0.02325	0.03806	0.00614	0.01478	0.00427	0.02074	0.48966	0.10597	0.28832	0.15809	0.24568	0.20018	1	0	0	0	1	0.28832
CPX-3180	2	2	1	0.0274	0	0.09589	0.16438	0.0375	0.0125	0.075	0.025	0.05882	0.04314	0.11176	0.01006	0	0.01006	0.01379	0	0.03018	NA	NA	NA	NA	NA	NA	NA	NA	0.08319	0.03328	0.06378	0.00367	0	0.00367	0.0016	0	0.01102	0.43693	0	0.28767	0.15	0.21373	0.06409	1	0	0	0	1	0.28767
CPX-1186	4	4	1	0.02153	0.0186	0.04764	0.19962	0.02943	0.1858	0.05214	0.06152	0.047	0.0415	0.19487	0.02535	0.01782	0.02462	0.03745	0.00305	0.09887	0.00686	0.01313	0.00961	0.08768	0.00202	0.05598	0.02533	0.028	0.01793	0.02682	0.16322	0.00813	0.00774	0.02968	0.00678	0.00217	0.04337	0.7403	0.1076	0.28739	0.32888	0.28337	0.20716	1	0	0	0	1	0.28739
CPX-1712	8	7	0.875	0.01856	0.03819	0.07746	0.1526	0.02758	0.13382	0.1406	0.02861	0.08704	0.06018	0.15615	0.02499	0.01467	0.02879	0.042	0.01401	0.09944	0.00872	0.01858	0.02957	0.08047	0.01222	0.03292	0.03853	0.01717	0.02015	0.03922	0.08296	0.01003	0.00976	0.02738	0.00699	0.00534	0.05021	0.68184	0.15115	0.28682	0.33061	0.30337	0.2239	1	0	0	0	1	0.28682
CPX-1022	2	2	1	0.02365	0.04812	0.03722	0.17768	0.01869	0.01829	0.07558	0.00732	0.06276	0.04316	0.0608	0.0119	0.0241	0.01857	0.0294	0.00529	0.06702	0.00377	0.03084	0.00319	0.06519	0.00806	0.02587	0.05178	0.01035	0.03161	0.00086	0.01933	0.01684	0.00707	0.01878	0.01455	0.00748	0.01371	0.81612	0	0.28667	0.11988	0.16672	0.15629	1	0	0	0	1	0.28667
CPX-1899	2	2	1	0.0326	0.08641	0.04498	0.12096	0.04243	0.11607	0.14097	0.04794	0.24509	0.11858	0.10322	0.01732	0.02162	0.01645	0.05632	0.00487	0.10066	0.00368	0.06245	0.00158	0.10008	0.00123	0.06117	0.1401	0.00945	0.04211	0.06492	0.0088	0.01	0.0071	0.00878	0.03917	0.0018	0.07499	0.45002	0	0.28495	0.34742	0.46689	0.21724	0	1	0	0	1	0.34742
CPX-154	2	2	1	0.00431	0.02845	0.10658	0.14292	0.07384	0.04348	0.15552	0.0813	0.09314	0.03686	0.1076	0.02355	0.03182	0.0071	0.04271	0.01066	0.04633	0.00609	0.01303	0.03965	0.04265	0.00034	0.02221	0.04971	0.01022	0.03228	0.01416	0.00252	0.01973	0.01554	0.00175	0.00147	0.00918	0.0007	0.78201	0	0.28225	0.35414	0.23759	0.16216	0	1	0	0	1	0.35414
CPX-575	3	2	0.666667	0	0	0.25	0.025	0.05015	0.03533	0.30805	0.02643	0.06	0.024	0.108	0.04211	0.05263	0	0.07368	0.01053	0.07368	0	0	0.35355	0.03536	0.05764	0.01432	0.37137	0.0269	NA	NA	NA	NA	NA	NA	NA	NA	NA	-0.18478	0	0.275	0.41996	0.192	0.25263	0	1	0	0	1	0.41996
CPX-1651	43	30	0.697674	0.00949	0.03225	0.10572	0.12412	0.03222	0.08212	0.0984	0.17189	0.15014	0.09564	0.07716	0.02029	0.08078	0.02746	0.0818	0.01726	0.0617	0.01015	0.03045	0.10156	0.06466	0.0201	0.07592	0.10803	0.226	0.07524	0.07719	0.05035	0.01088	0.06329	0.02351	0.0758	0.02039	0.02766	0.34583	0.25872	0.27158	0.38462	0.32294	0.28929	0	1	0	0	1	0.38462
CPX-1149	3	2	0.666667	0.01852	0.02566	0.12751	0.07857	0.03206	0.114	0.23878	0.05554	0.04902	0.21021	0.08128	0.02016	0.05242	0.04435	0.01613	0.00403	0.09274	0.02619	0.01609	0.13394	0.04602	0.00038	0.00476	0.24321	0.06471	0.02371	0.25166	0.02191	NA	NA	NA	NA	NA	NA	-0.15186	0	0.25026	0.44037	0.34051	0.22984	0	1	0	0	1	0.44037
CPX-1101	6	4	0.666667	0.04064	0.1075	0.05321	0.04831	0.03245	0.02742	0.24897	0.05714	0.07944	0.0702	0.13055	0.00982	0.11995	0.01226	0.05266	0.00284	0.10857	0.03011	0.19513	0.06051	0.06392	0.0394	0.02177	0.21409	0.11429	0.07549	0.0149	0.03624	0.00983	0.16346	0.01124	0.01758	0.00483	0.05257	0.23833	0.46214	0.24965	0.36599	0.28019	0.3061	0	1	0	0	1	0.36599
CPX-1369	2	2	1	0.06383	0	0.06383	0.08511	0.08466	0.05131	0.1065	0.11894	0.14872	0.08291	0.06208	0.02977	0.01661	0.00831	0.06758	0.00166	0.11947	NA	NA	NA	NA	0.00012	0.02331	0.10268	0.12027	0.12193	0.01905	0.04851	0.00488	0.02349	0.01175	0.05329	0.00235	0.13174	0.12111	0	0.21277	0.36141	0.29372	0.2434	0	1	0	0	1	0.36141
CPX-2910	2	2	1	0.02499	0.03275	0.02674	0.10703	0.04325	0.18874	0.09792	0.04871	0.1236	0.08092	0.0871	0.03553	0.02378	0.00333	0.04952	0.03077	0.14358	0.00017	0.03448	0.0036	0.03302	0.0124	0.23982	0.00302	0.06888	0.03849	0.02925	0.0472	0.00039	0.02076	0.00018	0.00204	0.01631	0.13506	0.10748	0	0.1915	0.37862	0.29162	0.28651	0	1	0	0	1	0.37862
CPX-1365	2	2	1	0.01195	0.03327	0.04333	0.07195	0.0566	0.04294	0.12812	0.12002	0.16096	0.05183	0.10755	0.02836	0.02023	0.0128	0.02969	0.00397	0.145	NA	NA	NA	NA	0.03957	0.01147	0.0721	0.11873	0.10462	0.06301	0.01579	0.00688	0.01837	0.00539	0.0003	0.00091	0.09564	0.61825	0	0.16051	0.34768	0.32035	0.24005	0	1	0	0	1	0.34768
CPX-435	2	2	1	0.01136	0.00868	0.05541	0.07816	0.03052	0.02737	0.40585	0.08808	0.03338	0.1586	0.06501	0.02123	0.04119	0.01597	0.04167	0.0195	0.08509	NA	NA	NA	NA	0.03541	0.01741	0.42805	0.12236	0.04721	0.12926	0.09194	0.00136	0.01819	0.01564	0.01751	0.02757	0.08988	0.09506	0	0.15361	0.55182	0.25699	0.22465	0	1	0	0	1	0.55182
CPX-1634	2	2	1	0.02326	0.01163	0.01163	0.10465	0.03073	0.26788	0.05344	0.08221	0.01439	0.13669	0.06475	0.02904	0.01039	0.00921	0.06891	0.00908	0.09498	NA	NA	NA	NA	0.01168	0.31529	0.01201	0.09031	NA	NA	NA	0.00437	0.00802	0.00969	0.0293	0.00717	0.04913	0.0638	0	0.15116	0.43426	0.21583	0.22161	0	1	0	0	1	0.43426
CPX-783	3	3	1	0.01037	0.02442	0.03767	0.1845	0.05551	0.09701	0.07501	0.05374	0.02941	0.05882	0.67647	0.03409	0.03356	0.01794	0.04692	0	0.17283	0.01111	0.02818	0.04741	0.188	0.03592	0.14915	0.06454	0.037	NA	NA	NA	0.04821	0.03289	0.02537	0.05028	0	0.1861	0.26981	0.19145	0.25696	0.28127	0.76471	0.30535	0	0	1	0	1	0.76471
CPX-1306	2	2	1	0.01154	0.02308	0.03462	0.03846	0.01656	0.01987	0.2351	0	0.06164	0.06849	0.36986	0.02642	0.02599	0.00243	0.05541	0.01499	0.0427	NA	NA	NA	NA	NA	NA	NA	NA	NA	NA	NA	0.00304	0.00443	0.00343	0.01775	0.01312	0.01234	0.71861	0	0.10769	0.27152	0.5	0.16795	0	0	1	0	1	0.5
CPX-431	3	3	1	0.01355	0.03384	0.04621	0.18897	0.00621	0.06308	0.10244	0.01229	0.06932	0.03776	0.25586	0.04119	0.11872	0.01265	0.0438	0.00402	0.09952	0.01179	0.022	0.02195	0.1788	0.00539	0.07318	0.03159	0.01133	0.06012	0.01043	0.21996	0.02159	0.09252	0.01129	0.02192	0.00407	0.03177	0.2983	0.20032	0.28257	0.18403	0.36294	0.31991	0	0	0	1	1	0.31991
CPX-1192	14	11	0.785714	0.04602	0.05753	0.05444	0.1034	0.07252	0.07228	0.09214	0.0898	0.05438	0.13916	0.10962	0.02555	0.05863	0.35543	0.05553	0.00763	0.03894	0.04481	0.05451	0.0447	0.03843	0.04755	0.08111	0.09953	0.10878	0.06365	0.1007	0.12734	0.04337	0.15559	0.45722	0.11107	0.01861	0.04327	0.07176	0.45797	0.26139	0.32674	0.30317	0.54171	0	0	0	1	1	0.54171
CPX-1193	14	11	0.785714	0.0473	0.05614	0.05746	0.09775	0.07469	0.07425	0.09384	0.09439	0.07873	0.14728	0.06011	0.0278	0.06279	0.39404	0.05641	0.00789	0.0368	0.04394	0.0553	0.04225	0.04055	0.04645	0.0796	0.09855	0.10708	0.07588	0.0928	0.02734	0.04537	0.16444	0.46734	0.11777	0.01972	0.04533	0.05583	0.46166	0.25865	0.33717	0.28612	0.58573	0	0	0	1	1	0.58573
CPX-3155	13	9	0.692308	0.01876	0.06718	0.05763	0.11501	0.04934	0.06259	0.06752	0.06753	0.05949	0.11004	0.2209	0.02706	0.10215	0.02969	0.07814	0.00364	0.08228	0.01337	0.04343	0.05834	0.07372	0.03631	0.07926	0.04404	0.11595	0.04856	0.08695	0.15928	0.01317	0.10649	0.03263	0.0429	0.00451	0.0666	0.36369	0.28572	0.25857	0.24698	0.39043	0.32296	0	0	0	1	1	0.32296
CPX-770	3	3	1	0.023	0.0696	0.06677	0.09308	0.03593	0.06592	0.11505	0.02984	0.13611	0.07868	0.12266	0.09092	0.09649	0.01342	0.10732	0.03784	0.05883	0.02068	0.08507	0.04497	0.07542	0.00751	0.03484	0.01391	0.01716	0.06647	0.0564	0.0706	0.05287	0.07483	0.0008	0.06944	0.04159	0.0283	0.20233	0.25286	0.25245	0.24673	0.33744	0.40483	0	0	0	1	1	0.40483
CPX-1653	5	5	1	0.02135	0.04119	0.06383	0.11335	0.05165	0.04012	0.06128	0.0427	0.334	0.05565	0.05415	0.01074	0.05231	0.00832	0.54073	0.00827	0.04639	0.00817	0.01071	0.01813	0.02704	0.00829	0.02245	0.02269	0.02138	0.16267	0.02679	0.04801	0.01231	0.05491	0.00443	0.22522	0.00467	0.03486	0.9291	0.03986	0.23972	0.19575	0.4438	0.66676	0	0	0	1	1	0.66676
CPX-581	4	4	1	0.02412	0.05494	0.06244	0.07393	0.02695	0.05177	0.20194	0.02238	0.13515	0.07422	0.10059	0.07414	0.08546	0.01126	0.08525	0.02838	0.0596	0.01704	0.07539	0.03773	0.07252	0.01898	0.04012	0.17416	0.02047	0.0543	0.04691	0.0726	0.05468	0.06496	0.00438	0.07185	0.03887	0.02316	0.26821	0.22016	0.21544	0.30304	0.30996	0.3441	0	0	0	1	1	0.3441
CPX-772	6	4	0.666667	0.02412	0.05494	0.06244	0.07393	0.02695	0.05177	0.20194	0.02238	0.13515	0.07422	0.10059	0.07414	0.08546	0.01126	0.08525	0.02838	0.0596	0.01704	0.07539	0.03773	0.07252	0.01898	0.04012	0.17416	0.02047	0.0543	0.04691	0.0726	0.05468	0.06496	0.00438	0.07185	0.03887	0.02316	0.26821	0.22016	0.21544	0.30304	0.30996	0.3441	0	0	0	1	1	0.3441
CPX-3088	5	5	1	0.00978	0.11895	0.01637	0.06931	0.0264	0.04935	0.04822	0.08886	0.05422	0.03632	0.14757	0.02129	0.51404	0.0168	0.03246	0.00849	0.02985	0.00679	0.05084	0.00659	0.04067	0.01506	0.01327	0.01964	0.02994	0.02454	0.01336	0.03726	0.00889	0.17735	0.01422	0.00946	0.00653	0.01702	0.96453	0.01365	0.2144	0.21283	0.2381	0.62293	0	0	0	1	1	0.62293
CPX-3172	5	4	0.8	0.01681	0.06799	0.02656	0.10059	0.04015	0.03341	0.09766	0.03273	0.07455	0.06265	0.11312	0.03265	0.11716	0.01295	0.07979	0.00915	0.09361	0.01764	0.03011	0.01153	0.03241	0.02687	0.04424	0.05512	0.0317	0.03027	0.02303	0.05277	0.01294	0.10264	0.00942	0.01973	0.01376	0.02131	0.47264	0.16703	0.21194	0.20395	0.25031	0.3453	0	0	0	1	1	0.3453
CPX-1381	2	2	1	0.013	0.09448	0.00969	0.08314	0.03399	0.02109	0.07204	0.0291	0.2765	0.07449	0.10312	0.02635	0.11	0.03396	0.08575	0.00253	0.17142	0.00338	0.0901	0.01371	0.09999	0.01036	0.01097	0.04897	0.0223	0.29788	0.03861	0.01881	0.01273	0.14127	0.04803	0.04985	0.00357	0.14243	0.10921	0	0.20031	0.15622	0.45412	0.43001	0	0	0	1	1	0.43001
CPX-361	2	2	1	0.00841	0.0997	0.02715	0.05461	0.03517	0.04088	0.07358	0.04465	0.09408	0.08811	0.1211	0.01887	0.36223	0.00813	0.03087	0.00526	0.04256	0.00058	0.00457	0.01773	0.01268	0.00613	0.01225	0.04522	0.01016	0.00487	0.08674	0.01519	0.01554	0.17405	0.00885	0.01407	0.00376	0.0131	0.80496	0	0.18988	0.19429	0.30329	0.46792	0	0	0	1	1	0.46792
CPX-1674	2	2	1	0.00648	0.03302	0.04002	0.07839	0.05674	0.05432	0.19218	0.02247	0.30317	0.0741	0.06601	0.17748	0.00995	0.00414	0.45524	0.07197	0.02492	0.0065	0.02541	0.01701	0.02098	0.03599	0.03588	0.06646	0.01833	0.37861	0.01521	0.0297	0.07362	0.00517	0.00192	0.0103	0.04465	0.02968	0.5481	0	0.15792	0.3257	0.44327	0.74371	0	0	0	1	1	0.74371
CPX-1677	4	3	0.75	0.01413	0.0416	0.02286	0.06233	0.04071	0.05792	0.04964	0.03918	0.05357	0.16092	0.11181	0.31947	0.08252	0.01148	0.03232	0.00181	0.02754	0.00633	0.03178	0.01297	0.03205	0.00829	0.02022	0.02785	0.01852	0.02352	0.18837	0.02248	0.25504	0.0716	0.00616	0.01499	0.0022	0.01559	0.31665	0.39755	0.14093	0.18745	0.3263	0.47514	0	0	0	1	1	0.47514
[truncated: 1 more columns]
