# Supplementary material for: Systematic genetics and single‐cell imaging reveal widespread morphological pleiotropy and cell‐to‐cell variability
Source: Mol Syst Biol. 2020 Feb 17;16(2):e9243. doi: 10.15252/msb.20199243 (PMC7025093; doi:10.15252/msb.20199243)
Supplement: Supplementary file 9 — Table EV8 [file MSB-16-e9243-s009.xlsx]

## Sheet: Legend
Table EV8 Factors contributing to incomplete penetrance. Related to Figure 5, Figure 6, Figure EV6.
GOSlim bioprocess enrichment analysis by penetrance bin
gene_set	group of genes being compared to the screened array
p-value	Bonferroni corrected p-value (only terms with p-value < 0.05 and fold enrichment > 2 are shown)
For additional information see Methods section “Morphology mutant enrichment analyses”.
UPRE_correlation_analysis_by_penetrance_bin
gene_set, phenotype, # markers*	group of genes being compared to the non-morphology-mutant set
feature	feature for which we compare values of penetrance mutants and non-morphology-mutants (data from Jonikas et al., 2009)
median1	median value of the penetrance mutant set for that numeric feature
median2	median value of the non-morphology-mutant set for that numeric feature
median_fold	median1/median2
mean1	mean value of the penetrance mutant set for that numeric feature
mean2	mean value of the non-morphology-mutant set for that numeric feature
mean_fold	mean1/mean2
p_2s	p-value of the two-tailed Mann–Whitney U test in which we test if penetrance mutant and non-morphology-mutant values for that numeric feature are different
p_greater	p-value of the one-tailed Mann–Whitney U test in which we test if values of the penetrance mutant set are higher than non-morphology-mutant values for that numeric feature
p_less	p-value of the one-tailed Mann–Whitney U test in which we test if values of the penetrance mutant set are lower than non-morphology-mutant values for that numeric feature
median_zscore1	median z-score value of the penetrance mutant set for that particular feature
enrichment	summary of the comparison between penetrance mutants and non-morphology-mutants for that numeric feature. 1: penetrance mutants have significantly higher values than non-morphology-mutants for that numeric feature; -1: penetrance mutants have significantly lower values than non-morphology-mutants for that numeric feature; 0: values of penetrance mutants and non-morphology-mutants for that numeric…
For additional information see Methods section “Morphology mutant enrichment analyses”.
stress_response_UPR_*
number of cells analyzed, fraction of outlier cells for each of the 10 cell size bins and cluster analysis result for selected penetrance mutants for the indicated endocytic marker
replicative_aging_WGA
fraction of outliers in populations of increasing replicative age (# of divisions) for wild-type (WT), and 5 mutant strains (rrd2Δ, rpl20bΔ, cka2Δ, vac8Δ and vac17Δ). Calculated from 3 biological replicates.
bin	bin #
%_of_population	percentage of cells included in the bin
replicates	number of biological replicates
cell#	total number of cells in bin
mean(%_outlier)	mean fraction of outlier cells across all replicates
SD(%_outlier)	standard deviation of the fraction of outlier cells across all replicates
mean(relative_to_WT)	mean fraction of outlier cells relative to the wild-type strain
SD(relative_to_WT)	standard deviation of the fraction of outlier cells relative to the wild-type strain

## Sheet: GOSlim_enrichment_analysis
gene_set	GO ID	ontology term	p-value	genes in term	term size	all genes	all background	fold enrichment
actin_high_penetrance	GO:0016050	vesicle organization	5.15395e-11	15	67	96	5096	11.8843
actin_high_penetrance	GO:0006497	protein lipidation	4.20875e-05	8	40	96	5096	10.6167
actin_high_penetrance	GO:0061025	membrane fusion	2.06096e-06	11	66	96	5096	8.84722
actin_high_penetrance	GO:0048193	Golgi vesicle transport	3.65455e-17	27	164	96	5096	8.73933
actin_high_penetrance	GO:0006887	exocytosis	0.000950836	7	43	96	5096	8.64147
actin_high_penetrance	GO:0048284	organelle fusion	8.68972e-07	12	76	96	5096	8.38158
actin_high_penetrance	GO:0007114	cell budding	0.0236327	6	50	96	5096	6.37
actin_high_penetrance	GO:0006897	endocytosis	0.000357572	10	88	96	5096	6.0322
actin_high_penetrance	GO:0048308	organelle inheritance	0.0326254	6	53	96	5096	6.00943
actin_high_penetrance	GO:0000910	cytokinesis	0.0388788	7	76	96	5096	4.88925
actin_high_penetrance	GO:0007010	cytoskeleton organization	6.25853e-05	16	202	96	5096	4.20462
actin_high_penetrance	GO:0006629	lipid metabolic process	8.44838e-06	19	248	96	5096	4.06687
actin_high_penetrance	GO:0006366	transcription from RNA polymerase II promoter	0.00471146	19	379	96	5096	2.66117
actin_intermediate_penetrance	GO:0006352	DNA-templated transcription, initiation	7.32968e-08	14	51	175	5096	7.99373
actin_intermediate_penetrance	GO:0006887	exocytosis	0.00777058	8	43	175	5096	5.41767
actin_intermediate_penetrance	GO:0016050	vesicle organization	0.0377746	9	67	175	5096	3.91164
actin_intermediate_penetrance	GO:0006397	mRNA processing	0.00266639	14	114	175	5096	3.57614
actin_intermediate_penetrance	GO:0048193	Golgi vesicle transport	0.000926527	18	164	175	5096	3.1961
actin_low_penetrance	GO:0042274	ribosomal small subunit biogenesis	1.25129e-06	23	75	418	5096	3.73869
actin_low_penetrance	GO:0006360	transcription from RNA polymerase I promoter	0.0147791	12	44	418	5096	3.32492
actin_low_penetrance	GO:0006354	DNA-templated transcription, elongation	0.0291631	16	75	418	5096	2.60083
actin_low_penetrance	GO:0000910	cytokinesis	0.0342185	16	76	418	5096	2.56661
actin_low_penetrance	GO:0007059	chromosome segregation	1.00194e-05	36	173	418	5096	2.53694
actin_low_penetrance	GO:0006260	DNA replication	0.00188049	24	117	418	5096	2.5008
coat_high_penetrance	GO:0016050	vesicle organization	7.37862e-08	11	71	68	5189	11.8225
coat_high_penetrance	GO:0006887	exocytosis	0.0013905	6	45	68	5189	10.1745
coat_high_penetrance	GO:0048193	Golgi vesicle transport	9.58585e-12	19	168	68	5189	8.63016
coat_high_penetrance	GO:0061025	membrane fusion	0.00190522	7	70	68	5189	7.63088
coat_high_penetrance	GO:0006397	mRNA processing	1.56189e-05	11	117	68	5189	7.17433
coat_high_penetrance	GO:0015931	nucleobase-containing compound transport	6.70138e-05	10	108	68	5189	7.06563
coat_high_penetrance	GO:0048308	organelle inheritance	0.0403768	5	54	68	5189	7.06563
coat_high_penetrance	GO:0048284	organelle fusion	0.0053366	7	82	68	5189	6.51417
coat_high_penetrance	GO:0006366	transcription from RNA polymerase II promoter	2.09999e-05	19	392	68	5189	3.69864
coat_high_penetrance	GO:0007010	cytoskeleton organization	0.0249442	10	213	68	5189	3.58257
coat_intermediate_penetrance	GO:0006352	DNA-templated transcription, initiation	1.2087e-07	15	57	194	5189	7.0388
coat_intermediate_penetrance	GO:0016050	vesicle organization	4.86398e-09	18	71	194	5189	6.78104
coat_intermediate_penetrance	GO:0006497	protein lipidation	0.00141157	9	41	194	5189	5.87139
coat_intermediate_penetrance	GO:0006397	mRNA processing	0.000115482	17	117	194	5189	3.88638
coat_intermediate_penetrance	GO:0048284	organelle fusion	0.0197346	11	82	194	5189	3.58807
coat_intermediate_penetrance	GO:0048193	Golgi vesicle transport	8.06507e-05	21	168	194	5189	3.34343
coat_intermediate_penetrance	GO:0008380	RNA splicing	0.0326465	12	101	194	5189	3.17791
coat_intermediate_penetrance	GO:0006629	lipid metabolic process	5.43047e-06	29	257	194	5189	3.01819
coat_low_penetrance	GO:0006260	DNA replication	9.20681e-05	23	123	316	5189	3.07057
coat_low_penetrance	GO:0007059	chromosome segregation	1.66775e-06	32	178	316	5189	2.95207
coat_low_penetrance	GO:0006974	cellular response to DNA damage stimulus	2.15757e-07	41	249	316	5189	2.70384
coat_low_penetrance	GO:0006281	DNA repair	3.19842e-05	33	211	316	5189	2.5682
LE_high_penetrance	GO:0016050	vesicle organization	8.26209e-15	13	69	34	5011	27.7677
LE_high_penetrance	GO:0061025	membrane fusion	5.90381e-07	8	68	34	5011	17.3391
LE_high_penetrance	GO:0016197	endosomal transport	8.22177e-08	9	79	34	5011	16.7904
LE_high_penetrance	GO:0048284	organelle fusion	1.78727e-06	8	78	34	5011	15.1161
LE_high_penetrance	GO:0007033	vacuole organization	0.00063482	6	78	34	5011	11.3371
LE_high_penetrance	GO:0015931	nucleobase-containing compound transport	0.00368237	6	106	34	5011	8.3424
LE_high_penetrance	GO:0006605	protein targeting	0.000117571	10	235	34	5011	6.27159
LE_high_penetrance	GO:0006811	ion transport	0.0326352	7	221	34	5011	4.66822
LE_intermediate_penetrance	GO:0006887	exocytosis	0.000139991	12	45	254	5011	5.26089
LE_intermediate_penetrance	GO:0006497	protein lipidation	0.00123304	10	38	254	5011	5.19167
LE_intermediate_penetrance	GO:0016050	vesicle organization	0.000117162	15	69	254	5011	4.28877
LE_intermediate_penetrance	GO:0048284	organelle fusion	0.000117636	16	78	254	5011	4.04684
LE_intermediate_penetrance	GO:0048193	Golgi vesicle transport	9.31007e-10	32	161	254	5011	3.92116
LE_intermediate_penetrance	GO:0061025	membrane fusion	0.00269795	13	68	254	5011	3.7716
LE_intermediate_penetrance	GO:0006397	mRNA processing	0.0454069	15	112	254	5011	2.64219
LE_intermediate_penetrance	GO:0070271	protein complex biogenesis	8.33438e-05	31	239	254	5011	2.55891
LE_low_penetrance	GO:0043144	snoRNA processing	0.000167553	7	20	162	5011	10.8262
LE_low_penetrance	GO:0006397	mRNA processing	1.67741e-07	19	112	162	5011	5.24741
LE_low_penetrance	GO:0008380	RNA splicing	2.95421e-05	15	96	162	5011	4.83314
vacuole_high_penetrance	GO:0061025	membrane fusion	2.36735e-07	8	69	32	5175	18.75
vacuole_high_penetrance	GO:0016050	vesicle organization	2.66169e-07	8	70	32	5175	18.4821
vacuole_high_penetrance	GO:0007033	vacuole organization	7.08471e-07	8	79	32	5175	16.3766
vacuole_high_penetrance	GO:0048284	organelle fusion	8.66198e-07	8	81	32	5175	15.9722
vacuole_high_penetrance	GO:0016197	endosomal transport	1.27455e-06	8	85	32	5175	15.2206
vacuole_high_penetrance	GO:0048193	Golgi vesicle transport	1.35826e-06	10	166	32	5175	9.74209
vacuole_high_penetrance	GO:0070271	protein complex biogenesis	0.00344438	8	241	32	5175	5.36826
vacuole_intermediate_penetrance	GO:0016050	vesicle organization	2.71553e-15	19	70	105	5175	13.3776
vacuole_intermediate_penetrance	GO:0006497	protein lipidation	5.06218e-07	10	42	105	5175	11.7347
vacuole_intermediate_penetrance	GO:0006887	exocytosis	1.04333e-06	10	45	105	5175	10.9524
vacuole_intermediate_penetrance	GO:0048284	organelle fusion	3.05633e-09	15	81	105	5175	9.12698
vacuole_intermediate_penetrance	GO:0016197	endosomal transport	6.31537e-09	15	85	105	5175	8.69748
vacuole_intermediate_penetrance	GO:0061025	membrane fusion	7.4504e-06	11	69	105	5175	7.85714
vacuole_intermediate_penetrance	GO:0007033	vacuole organization	0.000265383	10	79	105	5175	6.2387
vacuole_intermediate_penetrance	GO:0048193	Golgi vesicle transport	3.87108e-08	19	166	105	5175	5.64114
vacuole_intermediate_penetrance	GO:0006629	lipid metabolic process	0.000233234	18	257	105	5175	3.45192
vacuole_intermediate_penetrance	GO:0006605	protein targeting	0.0315892	14	247	105	5175	2.79352
vacuole_low_penetrance	GO:0008380	RNA splicing	2.62888e-11	31	102	351	5175	4.48089
vacuole_low_penetrance	GO:0006397	mRNA processing	1.30975e-11	34	119	351	5175	4.21245
vacuole_low_penetrance	GO:0031399	regulation of protein modification process	0.000989749	20	101	351	5175	2.91952
vacuole_low_penetrance	GO:0007010	cytoskeleton organization	4.98945e-05	35	212	351	5175	2.43408
vacuole_low_penetrance	GO:0018193	peptidyl-amino acid modification	0.0359554	20	129	351	5175	2.28583
vacuole_low_penetrance	GO:0006468	protein phosphorylation	0.00827675	26	173	351	5175	2.2158
vacuole_low_penetrance	GO:0070647	protein modification by small protein conjugation or removal	0.0498895	22	152	351	5175	2.13394
vacuole_low_penetrance	GO:0070271	protein complex biogenesis	0.00635909	33	241	351	5175	2.01883

## Sheet: UPRE_correlation_analysis
gene_set	feature	median1	median2	median_fold	mean1	mean2	mean_fold	p_2s	p_greater	p_less	median_zscore1	enrichment
actin_high_penetrance	UPRE level	0.911679	0.00147512	618.038	0.663156	-0.00957466	-69.2616	0.00193859	0.000969297	0.999032	2.62994	1
actin_intermediate_penetrance	UPRE level	0.103692	0.00147512	70.2938	0.24123	-0.00957466	-25.1946	0.121392	0.060696	0.939318	0.295344	0
actin_low_penetrance	UPRE level	-0.0296222	0.00147512	-20.0813	0.0089833	-0.00957466	-0.938236	0.167097	0.91646	0.0835487	-0.0898525	0
coat_high_penetrance	UPRE level	0.375246	0.00109552	342.528	0.4014	-0.00879767	-45.6258	0.000101941	5.09704e-05	0.999949	1.02251	1
coat_intermediate_penetrance	UPRE level	0.00577479	0.00109552	5.27127	0.00199355	-0.00879767	-0.226599	0.791466	0.395733	0.60431	0.0127878	0
coat_low_penetrance	UPRE level	0.0100583	0.00109552	9.18127	0.0741493	-0.00879767	-8.42828	0.537539	0.268769	0.731251	0.024494	0
LE_high_penetrance	UPRE level	0.0537135	0.00116685	46.0328	0.0216115	-0.009033	-2.3925	0.55555	0.277775	0.722287	0.141099	0
LE_intermediate_penetrance	UPRE level	0.00676475	0.00116685	5.79742	0.0164878	-0.009033	-1.82528	0.379632	0.189816	0.810203	0.0150316	0
LE_low_penetrance	UPRE level	0.0317886	0.00116685	27.243	0.0914948	-0.009033	-10.1289	0.0166458	0.00832289	0.991679	0.0822263	1
vacuole_high_penetrance	UPRE level	0.170088	0.000756811	224.743	0.229331	-0.00983976	-23.3066	0.00029924	0.00014962	0.99985	0.457437	1
vacuole_intermediate_penetrance	UPRE level	0.110969	0.000756811	146.627	0.204747	-0.00983976	-20.8081	0.000176959	8.84793e-05	0.999912	0.297731	1
vacuole_low_penetrance	UPRE level	0.00350296	0.000756811	4.62859	0.0549476	-0.00983976	-5.58424	0.685361	0.342681	0.657341	0.00741855	0

## Sheet: stress_response_UPR_actin
Strain ID	ORF	Name	Cell_count	Bin_1	Bin_2	Bin_3	Bin_4	Bin_5	Bin_6	Bin_7	Bin_8	Bin_9	Bin_10	STEM_Cluster
DMA1	YOR202W	HIS3	41014	0.165285	0.149963	0.145539	0.135821	0.144111	0.13335	0.144111	0.147001	0.15289	0.181907	0
DMA1024	YDR276C	PMP3	518	0.211538	0.173077	0.134615	0.25	0.156863	0.307692	0.211538	0.0769231	0.230769	0.27451	0
DMA1070	YDR335W	MSN5	1041	0.352381	0.413462	0.423077	0.5	0.375	0.403846	0.413462	0.490385	0.586538	0.509615	1
DMA1128	YDR388W	RVS167	1015	0.352941	0.316832	0.343137	0.277228	0.313725	0.267327	0.215686	0.277228	0.264706	0.366337	0
DMA1223	YDR497C	ITR1	737	0.824324	0.797297	0.783784	0.794521	0.932432	0.878378	0.890411	0.945946	0.932432	0.945205	1
DMA1394	YER111C	SWI4	808	0.271605	0.358025	0.345679	0.419753	0.475	0.518519	0.469136	0.469136	0.530864	0.6	1
DMA1490	YFL036W	RPO41	561	0.631579	0.375	0.535714	0.535714	0.535714	0.696429	0.803571	0.517857	0.857143	0.714286	0
DMA1500	YFL025C	BST1	1683	0.532544	0.321429	0.39881	0.43787	0.428571	0.446429	0.473373	0.541667	0.595238	0.714286	0
DMA1580	YFR040W	SAP155	1396	0.342857	0.314286	0.280576	0.328571	0.302158	0.378571	0.292857	0.309353	0.364286	0.42446	0
DMA1668	YGL084C	GUP1	403	0.536585	0.425	0.35	0.463415	0.35	0.525	0.390244	0.525	0.5	0.85	0
DMA1710	YGL168W	HUR1	798	0.7125	0.7375	0.75	0.7875	0.848101	0.85	0.85	0.825	0.8875	0.848101	1
DMA1711	YGL167C	PMR1	698	0.714286	0.528571	0.628571	0.685714	0.753623	0.785714	0.557143	0.8	0.657143	0.797101	0
DMA1733	YGL211W	NCS6	421	0.302326	0.142857	0.309524	0.380952	0.428571	0.333333	0.309524	0.47619	0.452381	0.571429	1
DMA2060	YHL025W	SNF6	286	0.724138	0.655172	0.714286	0.689655	0.793103	0.857143	0.931034	0.75	0.517241	0.357143	0
DMA2155	YHR111W	UBA4	595	0.416667	0.355932	0.316667	0.288136	0.316667	0.355932	0.5	0.322034	0.383333	0.508475	0
DMA2255	YIL008W	URM1	668	0.373134	0.298507	0.38806	0.462687	0.424242	0.537313	0.358209	0.447761	0.41791	0.575758	1
DMA2258	YIL034C	CAP2	764	0.467532	0.407895	0.428571	0.486842	0.402597	0.434211	0.473684	0.441558	0.434211	0.381579	0
DMA2455	YJL021C		892	0.344444	0.449438	0.314607	0.382022	0.322222	0.382022	0.337079	0.359551	0.337079	0.382022	0
DMA2456	YJL020C	BBC1	795	0.5125	0.481013	0.3625	0.35443	0.4	0.43038	0.425	0.379747	0.45	0.481013	0
DMA2518	YJL115W	ASF1	1053	0.292453	0.27619	0.285714	0.386792	0.314286	0.361905	0.415094	0.447619	0.447619	0.609524	1
DMA2723	YJR118C	ILM1	391	0.4	0.333333	0.205128	0.410256	0.641026	0.692308	0.692308	0.897436	0.923077	0.948718	2
DMA2738	YKL007W	CAP1	369	0.378378	0.297297	0.486486	0.432432	0.324324	0.432432	0.648649	0.378378	0.621622	0.5	1
DMA2839	YKL113C	RAD27	362	0.567568	0.388889	0.527778	0.527778	0.486486	0.416667	0.555556	0.444444	0.583333	0.805556	0
DMA2932	YKR020W	VPS51	508	0.392157	0.431373	0.588235	0.666667	0.62	0.745098	0.803922	0.803922	0.803922	0.84	2
DMA3031	YLL006W	MMM1	766	0.233766	0.194805	0.276316	0.220779	0.25	0.285714	0.207792	0.355263	0.376623	0.25	1
DMA3033	YLL002W	RTT109	772	0.294872	0.285714	0.337662	0.311688	0.294872	0.428571	0.376623	0.428571	0.402597	0.584416	1
DMA3121	YLR039C	RIC1	621	0.507937	0.451613	0.354839	0.387097	0.370968	0.387097	0.435484	0.435484	0.387097	0.290323	0
DMA3192	YLR087C	CSF1	403	0.634146	0.6	0.55	0.463415	0.65	0.725	0.585366	0.8	0.875	0.95	1
DMA3228	YLR131C	ACE2	160	0.5	0.25	0.4375	0.5	0.3125	0.625	0.3125	0.3125	0.375	0.375	0
DMA3278	YLR233C	EST1	619	0.33871	0.258065	0.370968	0.290323	0.306452	0.322581	0.483871	0.354839	0.306452	0.491803	0
DMA3304	YLR262C	YPT6	370	0.540541	0.486486	0.486486	0.405405	0.540541	0.648649	0.378378	0.432432	0.567568	0.810811	0
DMA3305	YLR261C	VPS63	621	0.301587	0.258065	0.387097	0.290323	0.629032	0.741935	0.806452	0.935484	0.967742	0.935484	2
DMA3377	YLR342W	FKS1	542	0.490909	0.5	0.5	0.481481	0.618182	0.611111	0.574074	0.666667	0.87037	0.722222	1
DMA3398	YLR372W	ELO3	692	0.2	0.304348	0.275362	0.246377	0.2	0.26087	0.188406	0.173913	0.246377	0.26087	0
DMA341	YBR194W	AIM4	287	0.37931	0.655172	0.448276	0.642857	0.448276	0.62069	0.642857	0.655172	0.793103	0.678571	2
DMA3413	YLR384C	IKI3	1045	0.295238	0.346154	0.466667	0.307692	0.4	0.490385	0.4	0.423077	0.466667	0.663462	1
DMA3420	YLR373C	VID22	2296	0.382609	0.352174	0.423581	0.452174	0.379913	0.43913	0.382609	0.401747	0.408696	0.362445	0
DMA3436	YLR412W	BER1	1239	0.362903	0.387097	0.427419	0.443548	0.41129	0.427419	0.459677	0.435484	0.5	0.455285	1
DMA3618	YML128C	MSC1	541	0.418182	0.481481	0.537037	0.481481	0.481481	0.555556	0.537037	0.537037	0.685185	0.777778	1
DMA3653	YMR039C	SUB1	917	0.304348	0.315217	0.380435	0.362637	0.445652	0.456522	0.32967	0.51087	0.51087	0.494505	1
DMA3698	YMR116C	ASC1	988	0.363636	0.353535	0.333333	0.373737	0.408163	0.343434	0.414141	0.343434	0.424242	0.510204	0
DMA3806	YMR224C	MRE11	255	0.384615	0.56	0.461538	0.48	0.384615	0.56	0.346154	0.4	0.576923	0.4	1
DMA3887	YMR272C	SCS7	979	0.22449	0.255102	0.234694	0.285714	0.193878	0.132653	0.22449	0.204082	0.193878	0.546392	0
DMA4019	YNL098C	RAS2	903	0.120879	0.111111	0.0333333	0.0879121	0.111111	0.188889	0.120879	0.144444	0.122222	0.166667	0
DMA4071	YNL199C	GCR2	880	0.965909	0.965909	0.954545	0.988636	0.977273	0.988636	0.977273	0.977273	0.965909	0.977273	0
DMA4294	YOL004W	SIN3	1160	0.387931	0.362069	0.439655	0.422414	0.413793	0.413793	0.491379	0.405172	0.525862	0.62931	1
DMA4817	YPL069C	BTS1	636	0.3125	0.25	0.238095	0.296875	0.296875	0.253968	0.375	0.492063	0.546875	1	1
DMA4822	YPL062W		596	0.616667	0.483333	0.627119	0.583333	0.766667	0.627119	0.8	0.864407	0.866667	0.915254	1
DMA4823	YPL061W	ALD6	506	0.470588	0.529412	0.56	0.588235	0.490196	0.74	0.784314	0.86	0.941176	0.94	2
DMA4832	YPL086C	ELP3	260	0.384615	0.307692	0.269231	0.307692	0.192308	0.423077	0.230769	0.384615	0.384615	0.730769	0
DMA4843	YPL101W	ELP4	930	0.580645	0.354839	0.430108	0.44086	0.462366	0.397849	0.430108	0.376344	0.376344	0.462366	0
DMA4906	YPL161C	BEM4	447	0.311111	0.222222	0.244444	0.25	0.244444	0.2	0.181818	0.377778	0.311111	0.431818	0
DMA4915	YPL178W	CBC2	1157	0.439655	0.353448	0.396552	0.347826	0.310345	0.37069	0.330435	0.25	0.267241	0.217391	0
DMA5136	YPR135W	CTF4	675	0.529412	0.537313	0.558824	0.477612	0.529412	0.671642	0.676471	0.761194	0.75	0.776119	1
DMA5141	YPR164W	MMS1	332	0.0588235	0.272727	0.181818	0.242424	0.323529	0.242424	0.272727	0.333333	0.666667	0.727273	2
DMA556	YCR034W	ELO2	1212	0.204918	0.272727	0.355372	0.239669	0.311475	0.338843	0.363636	0.512397	0.504132	0.702479	1
DMA649	YDL077C	VAM6	760	0.552632	0.526316	0.315789	0.421053	0.447368	0.421053	0.460526	0.473684	0.434211	0.421053	0
DMA754	YDL176W		668	0.358209	0.313433	0.373134	0.298507	0.424242	0.432836	0.402985	0.432836	0.432836	0.515152	1
DMA917	YDR126W	SWF1	724	0.438356	0.375	0.452055	0.611111	0.616438	0.625	0.861111	0.849315	0.902778	0.944444	2
DMA960	YDR159W	SAC3	1061	0.476636	0.386792	0.367925	0.433962	0.40566	0.358491	0.320755	0.330189	0.264151	0.367925	0

## Sheet: stress_response_UPR_vacuole
Strain ID	ORF	Name	Cell_count	Bin_1	Bin_2	Bin_3	Bin_4	Bin_5	Bin_6	Bin_7	Bin_8	Bin_9	Bin_10	STEM_Cluster
DMA1	YOR202W	HIS3	31427	0.205854	0.168629	0.16322	0.140993	0.132039	0.138403	0.139402	0.119313	0.124722	0.167409	1
DMA1070	YDR335W	MSN5	195	0.65	0.526316	0.5	0.684211	0.7	0.526316	0.65	0.684211	0.6	0.842105	1
DMA1114	YDR378C	LSM6	1058	0.707547	0.650943	0.59434	0.54717	0.6	0.603774	0.443396	0.462264	0.54717	0.6	0
DMA1186	YDR441C	APT2	827	0.277108	0.289157	0.289157	0.243902	0.192771	0.313253	0.280488	0.168675	0.144578	0.268293	1
DMA1207	YDR486C	VPS60	782	0.620253	0.487179	0.461538	0.576923	0.468354	0.423077	0.435897	0.410256	0.423077	0.512821	0
DMA1220	YDR503C	LPP1	1010	0.267327	0.287129	0.19802	0.336634	0.217822	0.158416	0.237624	0.306931	0.287129	0.29703	1
DMA1262	YEL013W	VAC8	985	0.717172	0.734694	0.717172	0.642857	0.707071	0.602041	0.69697	0.673469	0.747475	0.72449	1
DMA1394	YER111C	SWI4	555	0.589286	0.472727	0.482143	0.654545	0.410714	0.490909	0.571429	0.381818	0.589286	0.763636	1
DMA1406	YER123W	YCK3	1297	0.553846	0.530769	0.476923	0.48062	0.446154	0.530769	0.449612	0.461538	0.438462	0.542636	1
DMA1444	YER155C	BEM2	602	0.655738	0.566667	0.65	0.716667	0.770492	0.716667	0.666667	0.666667	0.616667	0.533333	1
DMA1660	YGL105W	ARC1	900	0.544444	0.533333	0.522222	0.466667	0.4	0.477778	0.455556	0.366667	0.333333	0.5	1
DMA1708	YGL173C	XRN1	826	0.843373	0.891566	0.926829	0.927711	0.926829	0.879518	0.855422	0.743902	0.746988	0.52439	1
DMA1899	YGR157W	CHO2	646	0.461538	0.430769	0.421875	0.323077	0.359375	0.461538	0.353846	0.359375	0.353846	0.421875	1
DMA2078	YHR012W	VPS29	937	0.553191	0.542553	0.56383	0.451613	0.531915	0.361702	0.483871	0.468085	0.393617	0.430108	1
DMA2213	YHR178W	STB5	263	0.925926	0.5	0.538462	0.481481	0.692308	0.538462	0.555556	0.461538	0.807692	0.730769	0
DMA23	YAL002W	VPS8	1623	0.785276	0.790123	0.765432	0.760736	0.753086	0.734568	0.797546	0.783951	0.783951	0.753086	1
DMA2435	YIR023W	DAL81	670	0.746269	0.761194	0.61194	0.761194	0.61194	0.641791	0.716418	0.746269	0.835821	0.80597	1
DMA2482	YJL053W	PEP8	447	0.4	0.644444	0.488889	0.431818	0.488889	0.555556	0.409091	0.488889	0.577778	0.431818	2
DMA2513	YJL124C	LSM1	467	0.851064	0.744681	0.744681	0.73913	0.723404	0.680851	0.652174	0.702128	0.702128	0.673913	0
DMA2518	YJL115W	ASF1	524	0.566038	0.576923	0.528302	0.423077	0.596154	0.509434	0.423077	0.54717	0.480769	0.5	1
DMA2534	YJL154C	VPS35	482	0.44898	0.520833	0.583333	0.479167	0.469388	0.583333	0.479167	0.395833	0.541667	0.479167	1
DMA2763	YKL041W	VPS24	498	0.7	0.66	0.68	0.46	0.591837	0.58	0.44	0.54	0.46	0.510204	0
DMA2781	YKL048C	ELM1	298	0.9	0.766667	0.833333	0.766667	0.866667	0.551724	0.666667	0.733333	0.9	0.793103	0
DMA2921	YKR007W	MEH1	623	0.555556	0.532258	0.467742	0.428571	0.5	0.387097	0.492063	0.564516	0.467742	0.596774	1
DMA2932	YKR020W	VPS51	413	0.428571	0.414634	0.439024	0.404762	0.243902	0.317073	0.5	0.463415	0.487805	0.487805	1
DMA2941	YKR035W-A	DID2	480	0.416667	0.375	0.3125	0.416667	0.375	0.291667	0.3125	0.270833	0.375	0.520833	1
DMA3033	YLL002W	RTT109	614	0.467742	0.327869	0.322581	0.278689	0.327869	0.483871	0.344262	0.370968	0.262295	0.606557	1
DMA3121	YLR039C	RIC1	1268	0.338583	0.23622	0.251969	0.23622	0.174603	0.173228	0.259843	0.19685	0.314961	0.404762	1
DMA3151	YLR058C	SHM2	109	0.818182	0.727273	1	0.909091	0.636364	0.909091	0.727273	0.727273	0.909091	0.8	1
DMA3163	YLR079W	SIC1	719	0.611111	0.402778	0.430556	0.375	0.361111	0.375	0.319444	0.430556	0.486111	0.802817	0
DMA3186	YLR094C	GIS3	2148	0.762791	0.730233	0.683721	0.683721	0.711628	0.719626	0.744186	0.688372	0.693023	0.719626	1
DMA3305	YLR261C	VPS63	632	0.4375	0.47619	0.333333	0.365079	0.375	0.365079	0.47619	0.444444	0.428571	0.555556	1
DMA3369	YLR320W	MMS22	572	0.362069	0.596491	0.508772	0.578947	0.482759	0.596491	0.561404	0.614035	0.684211	0.684211	2
DMA3398	YLR372W	ELO3	689	0.57971	0.449275	0.347826	0.521739	0.565217	0.550725	0.550725	0.463768	0.463768	0.661765	1
DMA3690	YMR096W	SNZ1	675	0.382353	0.38806	0.367647	0.208955	0.191176	0.283582	0.176471	0.253731	0.147059	0.223881	0
DMA3698	YMR116C	ASC1	221	0.565217	0.272727	0.318182	0.545455	0.409091	0.5	0.409091	0.409091	0.545455	0.5	0
DMA3905	YMR307W	GAS1	1080	0.25	0.342593	0.231481	0.231481	0.25	0.259259	0.268519	0.203704	0.203704	0.268519	1
DMA3979	YNL064C	YDJ1	328	0.969697	0.909091	0.878788	0.909091	0.875	0.818182	0.878788	0.939394	0.969697	1	1
DMA398	YBR233W	PBP2	824	0.385542	0.243902	0.325301	0.268293	0.26506	0.158537	0.219512	0.156627	0.256098	0.292683	0
DMA4274	YOL001W	PHO80	402	0.463415	0.225	0.25	0.3	0.219512	0.3	0.225	0.25	0.2	0.175	0
DMA4304	YOL018C	TLG2	1763	0.694915	0.647727	0.625	0.514124	0.482955	0.375	0.39548	0.363636	0.323864	0.420455	0
DMA4338	YOL052C	SPE2	551	0.910714	0.727273	0.836364	0.818182	0.781818	0.709091	0.690909	0.781818	0.672727	0.654545	0
DMA4454	YOR039W	CKB2	315	0.59375	0.451613	0.53125	0.483871	0.40625	0.580645	0.53125	0.419355	0.5	0.483871	1
DMA4484	YOR061W	CKA2	534	0.351852	0.415094	0.333333	0.377358	0.320755	0.37037	0.396226	0.481481	0.45283	0.320755	1
DMA4493	YOR080W	DIA2	727	0.520548	0.424658	0.369863	0.472222	0.506849	0.315068	0.388889	0.452055	0.438356	0.583333	1
DMA4671	YOR284W	HUA2	904	0.340659	0.388889	0.32967	0.322222	0.340659	0.277778	0.377778	0.362637	0.277778	0.333333	1
DMA4693	YOR312C	RPL20B	248	0.72	0.72	0.84	0.44	0.48	0.416667	0.44	0.44	0.6	0.708333	0
DMA4805	YPL055C	LGE1	783	0.544304	0.423077	0.602564	0.544304	0.410256	0.525641	0.531646	0.487179	0.461538	0.564103	1
DMA4817	YPL069C	BTS1	543	0.381818	0.407407	0.407407	0.327273	0.388889	0.388889	0.436364	0.555556	0.407407	0.777778	2
DMA4876	YPL152W	RRD2	421	0.27907	0.333333	0.214286	0.309524	0.190476	0.261905	0.333333	0.0952381	0.214286	0.261905	1
DMA4915	YPL178W	CBC2	1053	0.858491	0.904762	0.866667	0.877358	0.704762	0.838095	0.849057	0.819048	0.714286	0.552381	1
DMA5102	YPR120C	CLB5	862	0.425287	0.395349	0.406977	0.372093	0.344828	0.395349	0.383721	0.476744	0.465116	0.569767	1
DMA5136	YPR135W	CTF4	703	0.422535	0.428571	0.5	0.450704	0.471429	0.542857	0.577465	0.471429	0.714286	0.728571	2
DMA520	YCL063W	VAC17	100	0.7	0.8	0.8	0.9	0.7	0.6	0.6	0.6	0.7	0.9	1
DMA5207	YOR179C	SYC1	258	0.5	0.384615	0.269231	0.346154	0.5	0.44	0.346154	0.307692	0.307692	0.4	0
DMA521	YCL062W		944	0.694737	0.765957	0.673684	0.617021	0.652632	0.680851	0.691489	0.705263	0.680851	0.691489	1
DMA532	YCR009C	RVS161	429	0.744186	0.395349	0.325581	0.44186	0.255814	0.302326	0.302326	0.348837	0.348837	0.47619	0
DMA535	YCR006C		725	0.479452	0.347222	0.452055	0.375	0.356164	0.291667	0.191781	0.263889	0.219178	0.25	0
DMA794	YDL215C	GDH2	1062	0.831776	0.820755	0.773585	0.792453	0.813084	0.745283	0.754717	0.783019	0.716981	0.754717	1
DMA923	YDR120C	TRM1	1297	0.338462	0.338462	0.330769	0.248062	0.246154	0.253846	0.325581	0.223077	0.238462	0.310078	1
DMA960	YDR159W	SAC3	1088	0.614679	0.541284	0.522936	0.486239	0.462963	0.559633	0.458716	0.486239	0.486239	0.537037	1
DMA979	YDR207C	UME6	288	0.896552	0.827586	0.758621	0.62069	0.793103	0.821429	0.965517	0.793103	0.827586	0.75	1

## Sheet: replicative_aging_WGA
Name	ORF	bin	%_of_population	replicates	cell#	mean(%_outlier)	SD(%_outlier)	mean(relative_to_WT)	SD(relative_to_WT)
HIS3	YOR202W	0	50	3	3431	0.0668068	0.0238382
HIS3	YOR202W	1	25	3	1716	0.102602	0.0468922
HIS3	YOR202W	2	12.5	3	858	0.163923	0.0640274
HIS3	YOR202W	3	6.25	3	428	0.262165	0.0852583
HIS3	YOR202W	4	3.125	3	215	0.377579	0.0166704
HIS3	YOR202W	5+	3.125	3	216	0.527645	0.101958
RRD2	YPL152W	0	50	3	4672	0.0591655	0.0139496	0.88562	0.208805
RRD2	YPL152W	1	25	3	2336	0.111867	0.0361991	1.09031	0.352812
RRD2	YPL152W	2	12.5	3	1168	0.166365	0.0382213	1.0149	0.233166
RRD2	YPL152W	3	6.25	3	584	0.250834	0.0569332	0.95678	0.217166
RRD2	YPL152W	4	3.125	3	292	0.328693	0.0295023	0.870528	0.0781355
RRD2	YPL152W	5	3.125	3	294	0.51266	0.0542862	0.9716	0.102884
RPL20B	YOR312C	0	50	3	5608	0.190167	0.0876376	2.84652	1.31181
RPL20B	YOR312C	1	25	3	2805	0.308948	0.123132	3.01114	1.2001
RPL20B	YOR312C	2	12.5	3	1403	0.397231	0.135526	2.42327	0.826768
RPL20B	YOR312C	3	6.25	3	701	0.488726	0.108243	1.86419	0.412881
RPL20B	YOR312C	4	3.125	3	350	0.514872	0.0622154	1.36361	0.164775
RPL20B	YOR312C	5	3.125	3	352	0.689636	0.10168	1.30701	0.192706
CKA2	YOR061W	0	50	3	4615	0.182464	0.0815745	2.73122	1.22105
CKA2	YOR061W	1	25	3	2307	0.345956	0.09826	3.37184	0.957685
CKA2	YOR061W	2	12.5	3	1153	0.483449	0.132738	2.94925	0.809759
CKA2	YOR061W	3	6.25	3	577	0.547849	0.137194	2.08971	0.523314
CKA2	YOR061W	4	3.125	3	289	0.642655	0.0951091	1.70204	0.251892
CKA2	YOR061W	5	3.125	3	290	0.735594	0.0788307	1.39411	0.149401
VAC17	YCL063W	0	50	5	6422	0.129819	0.0149297	1.9432	0.223476
VAC17	YCL063W	1	25	5	3213	0.406064	0.0450487	3.95767	0.439064
VAC17	YCL063W	2	12.5	5	1605	0.636643	0.0236293	3.88379	0.144149
VAC17	YCL063W	3	6.25	5	803	0.652655	0.0294041	2.48948	0.112159
VAC17	YCL063W	4	3.125	5	401	0.679504	0.0704375	1.79964	0.18655
VAC17	YCL063W	5	3.125	5	404	0.785917	0.0432004	1.48948	0.081874
VAC8	YEL013W	0	50	3	9784	0.262029	0.0462058	3.9222	0.691632
VAC8	YEL013W	1	25	3	4892	0.500509	0.047584	4.87818	0.463775
VAC8	YEL013W	2	12.5	3	2446	0.67225	0.0253412	4.10101	0.154592
VAC8	YEL013W	3	6.25	3	1223	0.796193	0.0389188	3.03699	0.148452
VAC8	YEL013W	4	3.125	3	611	0.873597	0.0728093	2.31368	0.192832
VAC8	YEL013W	5	3.125	3	613	0.935913	0.0169895	1.77376	0.0321986
